# Supplementary material for: Epigenetic regulation of spurious transcription initiation in Arabidopsis
Source: Nat Commun. 2020 Jun 26;11:3224. doi: 10.1038/s41467-020-16951-w (PMC7319988; doi:10.1038/s41467-020-16951-w)
Supplement: Supplementary file 4 — Supplementary Data 1 [file 41467_2020_16951_MOESM4_ESM.xlsx]

## Sheet: MappingSummary
Supplementary Data 1: Summary of CAGE-seq data mapping
Sample	Total	Unique(%)	Multihits (%)	Unmapped (%)	Total Mapped (%)
ddm1.1	50031937	12715249 (25.41%)	36166099 (72.29%)	1150589 (2.30%)	0.977
ddm1.2	45388195	12898678 (28.42%)	31467498 (69.33%)	1022019 (2.25%)	0.9775
ibm1.1	55970747	25646100 (45.82%)	28974369 (51.77%)	1350278 (2.41%)	0.9759
ibm1.2	65674091	25075713 (38.18%)	39369496 (59.95%)	1228882 (1.87%)	0.9813
ibm2.1	86548684	23386078 (27.02%)	61272637 (70.80%)	1889969 (2.18%)	0.9782
ibm2.2	78107373	20218361 (25.89%)	55918501 (71.59%)	1970511 (2.52%)	0.9748
edm2.1	52397193	14935318 (28.50%)	36141869 (68.98%)	1320006 (2.52%)	0.9748
edm2.2	82051048	21708148 (26.46%)	58374725 (71.14%)	1968175 (2.40%)	0.976
met1.1	50924914	15914739 (31.25%)	33569679 (65.92%)	1440496 (2.83%)	0.9717
met1.2	50575856	14427588 (28.53%)	34695473 (68.60%)	1452795 (2.87%)	0.9713
met1.3	47938350	14998211 (31.29%)	31753610 (66.24%)	1186529 (2.48%)	0.9752
met1.4	16584984	7262560 (43.79%)	8887268 (53.59%)	435156 (2.62%)	0.9738
pol4.1	50461637	18729274 (37.12%)	30002524 (59.46%)	1729839 (3.43%)	0.9657
pol4.2	50798129	19851026 (39.08%)	29581299 (58.23%)	1365804 (2.69%)	0.9731
pol5.1	50805091	16290747 (32.07%)	33333233 (65.61%)	1181111 (2.32%)	0.9768
pol5.2	50632416	17392298 (34.35%)	32063039 (63.33%)	1177079 (2.32%)	0.9768
suvh456.1	70648231	22955744 (32.49%)	45842606 (64.89%)	1849881 (2.62%)	0.9738
suvh456.2	72872900	23892740 (32.79%)	47306813 (64.92%)	1673347 (2.30%)	0.977
wt.1	50570184	16112427 (31.86%)	33212173 (65.68%)	1245584 (2.46%)	0.9754
wt.2	50919564	18345102 (36.03%)	31348987 (61.57%)	1225475 (2.41%)	0.9759
wt.3	59252643	20576595 (34.73%)	37297304 (62.95%)	1378744 (2.33%)	0.9767
wt.4	61049127	19481698 (31.91%)	40173164 (65.80%)	1394265 (2.28%)	0.9772
Total	1250203294	402814394			0.975268
