# Supplementary material for: Epigenetic regulation of spurious transcription initiation in Arabidopsis
Source: Nat Commun. 2020 Jun 26;11:3224. doi: 10.1038/s41467-020-16951-w (PMC7319988; doi:10.1038/s41467-020-16951-w)
Supplement: Supplementary file 5 — Supplementary Data 2 [file 41467_2020_16951_MOESM5_ESM.xlsx]

## Sheet: Summary
Supplementary Data 2: Consensus Tag Clusters (consensusTCs) identified in individual samples and across all samples (All)
	Total (37,726)	wt (26,561)	ddm1 (28299)	ibm1 (28,419)	ibm2 (27,685)	edm2 (28,319)	met1 (28,646)	pol4 (29,231)	pol5 (27,916)	suvh456 (27,449)
Total	37726	26561	28299	28419	27685	28319	28646	29231	27916	27449

## Sheet: All
consensus.cluster	chr	start	end	strand	tpm	ddm1	ibm1	ibm2	edm2	met1	pol4	pol5	suvh456	wild-type	expression_class
1	Chr1	3608	3699	+	69.9817	7.33976	13.3276	7.47631	7.66849	9.22808	10.3422	4.69082	4.67465	5.2338	0_0
2	Chr1	23095	23142	+	59.0139	8.35484	5.00771	7.24698	6.76792	5.14136	6.81701	5.37366	6.10479	8.19962	0_0
3	Chr1	23268	23275	+	1.81492	0	0	0	0.30019	0	0.751686	0	0.320182	0.44286	0_1
4	Chr1	52024	52300	+	14.48	1.09316	1.00549	1.23841	1.14618	1.38421	3.3437	2.34541	1.25938	1.66408	0_0
5	Chr1	63452	63534	+	10.9485	1.40549	1.91239	1.07787	1.3645	0.593234	1.34785	0.475019	1.43014	1.342	0_0
6	Chr1	72301	72557	+	237.135	26.3138	38.7802	26.6487	25.8982	18.1266	28.7455	21.079	27.2795	24.2634	0_0
7	Chr1	75513	75684	+	96.7861	12.4151	9.64083	16.3745	14.2727	8.53598	9.17575	8.81755	9.90428	7.6494	0_0
8	Chr1	77793	77828	+	5.84835	0	0.552031	1.10081	0.46393	0.362532	0.699845	0.801595	0.98189	0.88572	0_0
9	Chr1	86775	86778	+	1.34114	0	0.335162	0.435736	0	0	0.570244	0	0	0	1_1
10	Chr1	88880	89128	+	302.704	37.5577	43.295	35.3405	32.8572	25.0477	32.9705	29.0059	30.9722	35.657	0_0
11	Chr1	91380	91389	+	20.3823	1.91302	1.89268	1.60534	1.66469	2.66955	2.5661	3.26576	2.13454	2.67058	0_0
12	Chr1	96005	96060	+	22.8007	2.38152	3.3319	2.59148	2.53797	1.0876	2.38466	2.34541	3.30854	2.83162	0_0
13	Chr1	97432	97704	+	152.726	11.322	18.9662	13.8518	13.4813	19.3131	20.0363	20.3071	19.3176	16.1308	0_0
14	Chr1	99869	100060	+	137.974	9.09662	6.66381	11.9483	11.5983	14.3694	26.5941	25.0276	11.1637	21.5123	0_0
15	Chr1	100612	100613	+	0.311042	0	0	0	0	0	0.311042	0	0	0	1_1
16	Chr1	101187	101226	+	3.85687	0	0	0.504536	0.927861	0.428447	0.777606	0.385953	0.832472	0	1_0
17	Chr1	109028	109147	+	97.1074	11.1658	10.7843	9.51739	8.67823	10.2827	13.2971	11.6973	10.3312	11.3533	0_0
18	Chr1	114237	114326	+	51.7574	4.76304	7.92559	4.49496	4.85762	4.48221	6.32453	5.96743	7.27879	5.66324	0_0
19	Chr1	114969	114970	+	0.676689	0	0.335162	0	0	0	0	0	0.341527	0	1_1
20	Chr1	117023	117103	+	186.016	25.9625	21.9235	15.9388	16.1011	20.2029	19.5697	15.1709	26.2122	24.9344	0_0
21	Chr1	129515	129518	+	0.32748	0	0	0	0.32748	0	0	0	0	0	1_1
22	Chr1	136124	136177	+	50.3608	6.36373	12.7559	6.92591	4.61201	2.24111	2.6957	2.04852	8.4101	4.30782	0_0
23	Chr1	142017	142161	+	244.132	24.4789	31.2686	27.7266	26.0347	21.4553	31.6226	31.945	22.6262	26.9742	0_0
24	Chr1	143559	143724	+	23.4538	2.06919	3.82479	2.29335	1.99217	2.30702	2.87714	2.34541	3.90621	1.83854	0_0
25	Chr1	147144	147156	+	17.7265	2.85001	0.906909	2.47681	2.729	1.0876	2.12546	1.51412	1.83571	2.20088	0_0
26	Chr1	163364	163420	+	23.8181	2.57673	2.60243	2.86668	2.53797	1.61491	3.05858	3.147	2.68952	2.72426	0_0
27	Chr1	171633	171682	+	9.99338	1.56165	0.611177	1.51361	1.58282	0	1.45153	1.42506	0.74709	1.10044	0_0
28	Chr1	175768	175776	+	5.69857	0.585619	0.335162	0.710938	0.68225	1.51604	1.11457	0.445331	0	0.30866	0_1
29	Chr1	185136	185219	+	22.2792	1.56165	0.591462	2.20161	2.67442	3.36166	3.26594	3.23607	2.32665	3.05976	0_0
30	Chr1	187150	187232	+	56.0493	6.83223	6.05263	5.3435	4.88491	6.29487	6.32453	6.65027	5.97672	7.68966	0_0
31	Chr1	190509	190545	+	16.3704	1.60069	6.72295	2.47681	0.955151	0	0.466563	1.18755	1.32342	1.63724	0_0
32	Chr1	195745	195869	+	73.9117	7.53497	8.43819	7.22404	6.71334	8.27232	10.2385	8.25346	8.11126	9.1256	0_0
33	Chr1	199638	199901	+	536.343	55.4777	67.9787	57.7694	51.6054	52.7319	67.7813	66.2949	54.7297	61.9736	0_0
34	Chr1	200814	200815	+	0.362532	0	0	0	0	0.362532	0	0	0	0	1_1
35	Chr1	200934	200935	+	0.311042	0	0	0	0	0	0.311042	0	0	0	1_1
36	Chr1	201072	201127	+	10.5631	1.1322	1.14349	1.23841	1.47366	1.05464	1.19233	0.92035	1.28073	1.12728	0_0
37	Chr1	201289	201290	+	0.31233	0.31233	0	0	0	0	0	0	0	0	1_1
38	Chr1	202254	202258	+	4.24703	0	0.492885	0.550403	0.32748	1.84562	0.466563	0.564085	0	0	1_1
39	Chr1	204945	204993	+	7.3434	0.624661	0.591462	0.573337	1.03702	0.955766	0.959047	0.801595	0.98189	0.81862	0_0
40	Chr1	209291	209297	+	0.635628	0	0.315446	0	0	0	0	0	0.320182	0	1_1
41	Chr1	218827	218832	+	0.388803	0	0	0	0	0	0.388803	0	0	0	1_1
42	Chr1	219131	219138	+	25.9403	2.4596	2.8193	2.43095	2.26507	3.49349	2.54018	2.99856	3.56469	3.36842	0_0
43	Chr1	229002	229205	+	289.383	20.4967	49.8603	24.2636	20.2492	36.9123	39.6061	32.4794	37.2264	28.2894	0_0
44	Chr1	229618	229689	+	5.23307	0.585619	1.59695	1.00907	0.51851	0	0	0	1.174	0.34892	1_0
45	Chr1	229881	229936	+	2.25048	0	0.72947	0.504536	0.35477	0	0	0	0.661708	0	1_0
46	Chr1	238402	238415	+	9.3435	0	0	0	0	2.04336	0	0	7.30014	0	1_1
47	Chr1	249089	249156	+	5.42486	0.31233	0.354877	0	0.68225	0.790979	0.466563	0.92035	0.917854	0.979661	0_0
48	Chr1	258786	258822	+	16.7028	1.24932	1.85325	1.83468	1.69198	1.91153	1.65889	2.19696	2.09185	2.2143	0_0
49	Chr1	262806	262902	+	69.0452	5.19249	9.12823	7.24698	6.11296	7.18472	8.83879	9.85665	8.08992	7.39442	0_0
50	Chr1	266421	266497	+	35.0633	3.35755	5.02743	4.47203	4.99407	2.24111	3.49923	3.05794	4.58927	3.8247	0_0
51	Chr1	268328	268376	+	318.918	30.9207	28.4296	35.4093	35.1223	24.9817	43.7014	56.2601	24.1417	39.9514	0_0
52	Chr1	269200	269207	+	1.51207	0	0	0.52747	0.60038	0	0	0	0.384218	0	1_0
53	Chr1	270943	271023	+	442.495	43.6091	68.6293	51.6003	52.7243	42.2514	51.4516	38.15	47.1094	46.97	0_0
54	Chr1	275432	275520	+	231.595	23.2296	34.7583	31.2583	42.6816	23.1691	4.71747	36.4874	13.2982	21.9954	0_0
55	Chr1	275719	275720	+	0.78615	0	0	0.458669	0.32748	0	0	0	0	0	1_1
56	Chr1	278583	278640	+	18.6803	1.87398	1.45894	1.83468	1.03702	1.68083	2.79938	3.4142	1.85705	2.72426	0_0
57	Chr1	282558	282640	+	12.4653	1.75686	1.65609	1.05494	2.67442	1.12055	0	3.11731	0.320182	0.76494	0_0
58	Chr1	282752	282818	+	78.0647	8.55004	7.62986	10.7099	13.4267	6.03121	3.47331	16.5366	3.26585	8.44118	0_0
59	Chr1	284464	284538	+	167.513	18.3494	21.2335	15.9617	11.953	16.3469	20.2955	27.4027	15.0485	20.9218	0_0
60	Chr1	286179	286181	+	0.34892	0	0	0	0	0	0	0	0	0.34892	1_1
61	Chr1	293302	293537	+	545.911	48.5283	99.6416	59.6958	48.8491	51.0181	60.8347	61.1587	63.4173	52.7675	0_0
62	Chr1	294079	294082	+	8.10989	0.976032	0.887193	0.848538	1.22805	0.790979	0.725765	0.979727	1.10996	0.56364	0_0
63	Chr1	294312	294313	+	0.475019	0	0	0	0	0	0	0.475019	0	0	1_1
64	Chr1	294529	294541	+	2.90508	0	0.394308	0.458669	0	0.428447	0.518404	0.356264	0.426909	0.32208	0_0
65	Chr1	295209	295218	+	30.0032	2.53768	5.26401	3.00428	3.08377	3.03208	3.96579	2.25634	3.79949	3.05976	0_0
66	Chr1	303534	303601	+	26.4138	2.34248	4.3571	3.46295	3.08377	1.549	2.6957	2.55323	3.09509	3.27448	0_0
67	Chr1	310239	310329	+	21.1796	3.00618	2.76016	1.69708	1.11889	1.35126	1.89217	2.01883	3.67141	3.66366	0_0
68	Chr1	316123	316198	+	49.8716	4.52879	5.02743	5.59577	4.9122	4.94362	7.36133	6.35338	5.01618	6.13294	0_0
69	Chr1	323011	323078	+	153.418	14.7966	30.6969	12.8886	14.3273	17.6652	14.4635	14.31	21.132	13.1382	0_0
70	Chr1	323760	323804	+	1.74493	0.507537	0.828047	0	0.40935	0	0	0	0	0	1_1
71	Chr1	325337	325433	+	34.669	3.31851	4.23881	3.02722	3.79331	3.65828	4.95076	4.30486	3.35123	4.026	0_0
72	Chr1	338256	338341	+	65.9234	6.44181	10.7646	7.22404	5.51258	7.08585	6.16901	5.84867	8.62356	8.2533	0_0
73	Chr1	345773	345872	+	26.6706	2.81097	3.52906	3.16482	3.52041	2.30702	2.59202	2.96887	2.47607	3.30132	0_0
74	Chr1	347854	347945	+	59.4392	5.93428	8.61563	6.21497	6.84979	4.74587	7.33541	6.47214	6.10479	7.16628	0_0
75	Chr1	365567	365568	+	0.815403	0	0	0.412802	0	0	0	0	0	0.4026	1_0
76	Chr1	373493	373553	+	25.8801	2.22535	1.81382	2.08695	2.07404	2.6366	4.873	4.27517	2.07051	3.8247	0_0
77	Chr1	381890	381891	+	0.35477	0	0	0	0.35477	0	0	0	0	0	1_1
78	Chr1	389808	389907	+	162.481	12.1028	18.355	14.6545	14.1635	17.9948	26.4127	23.6025	14.5149	20.6802	0_0
79	Chr1	392845	392930	+	4.88987	0.585619	0.335162	0.59627	0.38206	0.329574	0.388803	0.326576	0.4696	1.4762	0_0
80	Chr1	395674	395780	+	153.43	16.983	20.2083	17.0625	15.1732	15.49	19.4401	14.4881	17.9302	16.6542	0_0
81	Chr1	399254	399280	+	4.23555	0.31233	0.433739	0.665071	0.46393	0.790979	0.596164	0.653152	0.320182	0	0_1
82	Chr1	404586	404651	+	49.2255	3.51372	5.14572	5.22883	4.39369	5.37206	7.17989	6.73934	5.72058	5.93164	0_0
83	Chr1	408702	408789	+	232.32	24.6741	26.8327	23.782	20.3856	25.2784	26.1794	24.9682	30.0117	30.2084	0_0
84	Chr1	410060	410063	+	1.4664	0	0	0	0.38206	0	0.362883	0.385953	0	0.3355	0_1
85	Chr1	410745	410897	+	456.051	36.855	46.4495	41.5325	50.3774	51.3807	64.9042	62.0197	47.8992	54.6328	0_0
86	Chr1	411758	411929	+	49.8357	4.9192	5.77661	4.01336	3.68415	6.22896	8.13894	5.96743	4.86676	6.2403	0_0
87	Chr1	418762	418787	+	151.961	9.05758	9.3451	15.526	14.0544	4.61404	19.0254	36.3093	17.9942	26.0348	0_0
88	Chr1	419427	419428	+	0.504708	0	0	0	0	0	0	0.504708	0	0	1_1
89	Chr1	453180	453316	+	282.547	19.872	11.7701	35.0882	50.432	22.6088	33.3334	37.8234	31.3991	40.2198	0_0
90	Chr1	455652	455801	+	370.112	33.1851	48.6773	37.565	35.7499	39.0546	48.8596	48.1848	37.8241	41.0115	0_0
91	Chr1	457119	457120	+	0.30019	0	0	0	0.30019	0	0	0	0	0	1_1
92	Chr1	457250	457338	+	7.03748	0.585619	0.808332	1.21547	0.65496	0.790979	0.907207	0.831284	0.74709	0.49654	0_0
93	Chr1	460318	460341	+	5.0329	0.663702	0.433739	0.917339	0.927861	0	1.29601	0.445331	0	0.34892	1_0
94	Chr1	469806	469859	+	59.2833	5.30962	4.8697	6.4443	7.45017	4.02081	7.6983	7.95657	7.89781	7.63598	0_0
95	Chr1	474453	474512	+	22.4485	2.69385	2.89816	2.54562	1.55553	2.83434	2.5661	2.52354	2.24127	2.59006	0_0
96	Chr1	477001	477136	+	11.0889	1.40549	1.71524	1.28427	1.47366	0.362532	0.855366	1.69226	0.917854	1.38226	0_0
97	Chr1	478300	478307	+	0.32748	0	0	0	0.32748	0	0	0	0	0	1_1
98	Chr1	480853	480861	+	27.3403	2.49864	3.29247	3.57762	3.16564	1.21943	4.17315	4.83926	1.25938	3.31474	0_0
99	Chr1	486778	486779	+	1.50757	0.390413	0	0.366935	0	0	0.414723	0	0	0.3355	0_1
100	Chr1	486894	486902	+	16.6425	2.34248	1.69552	2.13281	2.42881	1.0876	2.61794	1.72194	1.15265	1.46278	0_0
101	Chr1	490872	490996	+	109.632	9.91649	19.0056	11.3979	10.6977	10.4805	13.6599	11.252	11.3985	11.823	0_0
102	Chr1	491724	491726	+	4.00854	0.546578	0.926624	0.573337	0.70954	0.428447	0	0	0.448254	0.37576	0_0
103	Chr1	493527	493603	+	25.8144	2.96714	1.95182	2.49975	2.48339	3.29574	3.83619	3.08763	1.81436	3.87838	0_0
104	Chr1	516551	516552	+	4.08695	0	0.926624	0	0.35477	0.428447	0.544324	0.445331	1.38745	0	1_0
105	Chr1	518249	518324	+	1249.62	168.736	148.181	132.67	129.955	131.072	151.348	128.107	138.639	120.914	0_0
106	Chr1	519042	519078	+	2.02183	0	0.394308	0.344002	0.5458	0	0	0.415642	0	0.32208	1_0
107	Chr1	519398	519581	+	8.32195	0.429454	1.06463	1.19254	0.873281	1.97745	1.27009	1.09848	0	0.41602	0_1
108	Chr1	519789	519927	+	17.0339	0.858908	1.26179	1.60534	2.10133	2.83434	2.90306	2.40479	1.49418	1.57014	0_0
109	Chr1	523526	523651	+	15.718	1.52261	1.91239	1.67414	1.44637	1.51604	3.44739	3.62202	0	0.57706	0_1
110	Chr1	537818	537914	+	275.557	20.2624	31.8798	22.7959	21.6683	35.0008	34.9663	35.5671	41.5169	31.8994	0_0
111	Chr1	539260	539263	+	2.60163	0	0.611177	0	0.35477	0.362532	0.362883	0.504708	0.405563	0	0_1
112	Chr1	541309	541317	+	4.94142	0.546578	0.532316	0.779738	0.955151	0.560277	0	0.950039	0	0.61732	0_0
113	Chr1	548350	548403	+	0.920675	0.429454	0	0	0.49122	0	0	0	0	0	1_1
114	Chr1	564202	564214	+	23.7437	3.31851	2.46443	2.77495	2.59255	1.21943	2.22914	1.98914	4.52523	2.63032	0_0
115	Chr1	576506	576509	+	4.24764	0	0.414023	0.389869	0.46393	0.856893	0.440643	0.623463	0.683054	0.37576	0_0
116	Chr1	580623	580673	+	154.565	16.6316	24.664	19.0118	17.6839	11.9306	17.9109	16.0022	15.7529	14.9767	0_0
117	Chr1	584262	584272	+	32.2105	3.66988	4.49511	3.11895	3.49312	3.098	3.13634	3.08763	4.4612	3.65024	0_0
118	Chr1	588325	588339	+	1.82626	0	0.709754	0.710938	0	0	0	0	0.405563	0	1_0
119	Chr1	589519	589552	+	24.8205	1.91302	2.89816	1.74294	1.30992	3.79011	4.06947	4.06735	2.30531	2.72426	0_0
120	Chr1	591917	591918	+	3.11533	0.351372	0.650608	0.366935	0.43664	0	0.440643	0	0.533636	0.3355	0_0
121	Chr1	592601	592607	+	1.05164	0	0.414023	0	0	0	0.311042	0.326576	0	0	1_1
122	Chr1	602465	602630	+	223.02	26.3919	34.6597	30.318	24.0425	19.5767	23.2504	20.3665	20.0434	24.3707	0_0
123	Chr1	603625	603626	+	0.715377	0	0.394308	0.321069	0	0	0	0	0	0	1_1
124	Chr1	618261	618267	+	26.8628	2.61577	2.0504	2.61442	2.86545	2.8673	6.68741	2.46416	1.66494	3.03292	0_0
125	Chr1	621458	621619	+	187.777	18.0761	34.3639	21.4199	18.8574	18.2255	20.5288	20.0696	19.5951	16.6408	0_0
126	Chr1	621943	621946	+	0.335162	0	0.335162	0	0	0	0	0	0	0	1_1
127	Chr1	626740	626803	+	165.085	17.1782	19.1437	20.3191	19.3759	14.4354	22.395	15.4084	20.0007	16.8287	0_0
128	Chr1	627854	627855	+	3.80689	0	0.374593	0.389869	0.30019	0.527319	0.570244	0.504708	0.576327	0.56364	0_0
129	Chr1	627979	627985	+	6.90604	0.741785	0.887193	0.665071	0.845991	0.626191	0.803526	0.504708	1.174	0.65758	0_0
130	Chr1	628291	628293	+	1.70622	0	0.571747	0	0.35477	0.395489	0	0	0.384218	0	1_1
131	Chr1	630477	630549	+	409.743	33.107	104.59	44.4221	36.0774	36.7146	50.5185	37.1703	33.0427	34.1002	0_0
132	Chr1	631293	631294	+	3.57698	0.31233	1.63638	0.366935	0	0.593234	0	0.326576	0.341527	0	1_1
133	Chr1	635121	635123	+	10.7269	1.21028	0.847762	1.42188	1.30992	0.494362	1.50337	1.87039	0.98189	1.08702	0_0
134	Chr1	635225	635403	+	56.5262	4.37262	6.99897	6.28377	7.58662	5.30615	7.49094	8.13471	5.40039	4.95198	0_0
135	Chr1	641523	641603	+	26.6956	2.81097	3.88393	3.25655	3.5477	2.8673	2.6957	2.16728	2.90298	2.56322	0_0
136	Chr1	652910	652912	+	1.13598	0	0	0.321069	0.40935	0	0	0	0.405563	0	1_0
137	Chr1	673370	673435	+	11.4931	1.01507	1.97154	0.825605	1.06431	1.21943	1.39969	1.18755	1.85705	0.952821	0_0
138	Chr1	679874	679875	+	0.31233	0.31233	0	0	0	0	0	0	0	0	1_1
139	Chr1	693408	693410	+	0.440643	0	0	0	0	0	0.440643	0	0	0	1_1
140	Chr1	701471	701564	+	106.784	9.44799	15.9892	11.5585	12.3624	9.03034	12.338	10.6879	14.0026	11.3667	0_0
141	Chr1	729934	729936	+	7.60868	0.89795	1.10406	0.848538	0.65496	0.626191	1.03681	1.12817	0.533636	0.77836	0_0
142	Chr1	739678	739718	+	75.6997	5.77811	5.69775	7.49924	7.53204	6.03121	10.8606	12.6474	9.30661	10.3468	0_0
143	Chr1	749281	749342	+	26.6517	2.96714	4.45568	2.52268	2.10133	2.80138	3.2141	2.8798	3.0524	2.65716	0_0
144	Chr1	752250	752251	+	2.74783	0.390413	1.04492	0.458669	0	0	0.362883	0	0.490945	0	1_0
145	Chr1	754401	754473	+	24.6849	1.48357	0.414023	1.85761	3.49312	1.38421	3.24002	5.93774	3.47931	3.39526	0_0
146	Chr1	755460	755464	+	1.83595	0	0	0	0.40935	0	0.622085	0.356264	0.448254	0	1_1
147	Chr1	755624	755704	+	3.12939	0	0	0	0	0.428447	1.14049	1.15786	0	0.4026	1_1
148	Chr1	756393	756482	+	424.002	53.2133	70.3446	44.7891	46.0928	36.4509	43.7014	38.3281	50.2045	40.8773	0_0
149	Chr1	757578	757579	+	0.724797	0	0.315446	0	0.40935	0	0	0	0	0	1_1
150	Chr1	759136	759137	+	4.33739	1.05411	0.532316	0.321069	0.60038	0.428447	0.777606	0.623463	0	0	0_1
151	Chr1	761256	761300	+	34.813	3.08426	3.15446	3.44002	2.94732	4.15264	5.0026	4.24548	3.82083	4.9654	0_0
152	Chr1	769631	769634	+	2.31328	0.429454	0.354877	0	0.32748	0.428447	0.388803	0	0.384218	0	1_1
153	Chr1	773358	773456	+	20.8637	2.22535	3.46991	2.45388	2.15591	1.91153	2.28098	2.13759	2.49742	1.73118	0_0
154	Chr1	775514	775541	+	20.4522	1.7959	2.91788	1.88054	1.9103	2.10928	2.90306	2.61261	2.02782	2.29482	0_0
155	Chr1	780518	780524	+	3.90567	0.429454	0.611177	0.59627	0.60038	0	0.855366	0	0.490945	0.32208	0_0
156	Chr1	782904	782944	+	44.1612	2.4596	8.53677	3.66935	4.42098	4.84474	8.00934	4.42362	4.11967	3.67708	0_0
157	Chr1	787104	787176	+	233.592	31.3502	24.0134	21.6263	20.9042	33.5177	31.7004	21.5837	22.3914	26.5045	0_0
158	Chr1	787471	787517	+	1.85185	0	0	0	0.51851	0	0.336962	0.593774	0	0.4026	0_1
159	Chr1	788127	788162	+	1.5033	0.31233	0	0.412802	0.43664	0	0	0	0.341527	0	1_0
160	Chr1	790070	790116	+	22.2591	2.88906	2.34613	1.23841	1.80114	2.33998	3.78435	2.49385	2.56145	2.80478	0_0
161	Chr1	803024	803073	+	26.2332	3.51372	4.27824	2.40801	2.56526	1.91153	2.87714	2.28603	3.62872	2.76452	0_0
162	Chr1	806304	806305	+	0.362532	0	0	0	0	0.362532	0	0	0	0	1_1
163	Chr1	807351	807428	+	59.5999	6.48085	6.90039	7.43044	6.95895	6.32783	7.6983	5.90805	5.50712	6.38792	0_0
164	Chr1	809512	809513	+	0.389869	0	0	0.389869	0	0	0	0	0	0	1_1
165	Chr1	813441	813536	+	136.45	11.9466	16.8172	10.343	9.90628	17.6981	15.7854	20.3071	17.2471	16.3992	0_0
166	Chr1	819649	819722	+	14.9036	1.3274	1.51809	2.33921	1.55553	1.45013	2.38466	1.48444	1.51553	1.32858	0_0
167	Chr1	824525	824601	+	67.3937	7.22264	10.5083	6.00857	6.35857	7.01994	8.29446	7.15498	7.72705	7.09918	0_0
168	Chr1	826569	826581	+	13.9884	1.1322	1.81382	1.28427	1.47366	1.3183	1.99585	2.01883	1.51553	1.43594	0_0
169	Chr1	830577	830723	+	16.9549	1.63973	1.41951	1.28427	2.29236	2.50477	3.44739	1.60319	1.04593	1.71776	0_0
170	Chr1	835775	835909	+	76.9345	9.13566	8.02417	8.82939	10.0427	5.60277	8.26854	9.4707	6.48901	11.0715	0_0
171	Chr1	839673	839676	+	0.329574	0	0	0	0	0.329574	0	0	0	0	1_1
172	Chr1	846671	846834	+	44.7646	5.23153	5.3823	3.02722	4.0935	6.39374	4.25091	6.41276	4.26909	5.7035	0_0
173	Chr1	847870	847913	+	89.7522	6.87127	7.57071	9.67792	10.6704	8.63485	13.634	12.5583	9.62679	10.5079	0_0
174	Chr1	852357	852379	+	6.87984	0.546578	0.768901	0.848538	0.79141	0.692106	0.933127	0.593774	0.725745	0.979661	0_0
175	Chr1	852648	852663	+	131.627	15.4994	17.7241	13.6225	11.1343	13.3478	12.9083	12.3505	15.7956	19.2443	0_0
176	Chr1	873419	873431	+	4.6322	1.21028	2.34613	0.412802	0.32748	0	0	0	0	0.3355	1_1
177	Chr1	898826	899214	+	3674.62	331.578	459.448	356.111	308.514	327.3	365.19	435.088	601.215	490.179	0_0
178	Chr1	900734	900818	+	9.25076	0.858908	0.433739	0.458669	0.32748	0.823936	0.803526	1.42506	2.348	1.77144	0_0
179	Chr1	901041	901263	+	71.6558	7.22264	8.33962	9.67792	6.8225	4.4163	6.84293	9.9754	9.07181	9.28665	0_0
180	Chr1	901920	901921	+	0.756935	0.351372	0	0	0	0	0	0	0.405563	0	1_1
181	Chr1	907624	907693	+	899.924	86.8278	103.683	78.7077	71.8546	93.0389	98.5486	123.594	133.665	110.004	0_0
182	Chr1	907850	907919	+	3.48702	0	0.828047	0.504536	0.38206	0	0.414723	0	0.98189	0.37576	0_0
183	Chr1	908165	908182	+	0.329574	0	0	0	0	0.329574	0	0	0	0	1_1
184	Chr1	908405	908463	+	3.29841	0	0.966055	0.504536	0.900571	0.329574	0	0	0.597672	0	1_0
185	Chr1	908676	908768	+	9.87345	0.468495	0.828047	1.23841	0.60038	1.35126	1.08865	1.45475	1.62225	1.22122	0_0
186	Chr1	918285	918378	+	58.4345	5.15345	8.85222	6.0315	4.77575	5.14136	7.85382	6.44245	7.40687	6.7771	0_0
187	Chr1	920931	920986	+	16.1852	1.75686	1.38008	1.85761	2.56526	0.922808	3.03266	2.25634	0.789781	1.62382	0_0
188	Chr1	923428	923429	+	0.492885	0	0.492885	0	0	0	0	0	0	0	1_1
189	Chr1	930749	930750	+	1.04047	0	0	0.412802	0.62767	0	0	0	0	0	1_1
190	Chr1	930882	930899	+	17.1763	1.40549	1.10406	1.94934	3.02919	1.3183	2.33282	1.63288	2.75356	1.65066	0_0
191	Chr1	931040	931080	+	16.0278	2.18631	1.95182	1.88054	1.47366	1.38421	3.03266	1.51412	1.19534	1.4091	0_0
192	Chr1	933467	933506	+	6.23694	0.507537	0.354877	0.504536	0.60038	0.659149	0.907207	1.36568	0.74709	0.59048	0_0
193	Chr1	933654	933717	+	76.5965	7.57401	4.96828	10.2054	8.35075	12.5897	10.4458	7.60031	8.00454	6.85762	0_0
194	Chr1	937834	937923	+	21.4584	1.99111	3.1939	2.29335	2.75629	1.549	3.03266	1.92977	2.39069	2.32166	0_0
195	Chr1	944569	944644	+	16.0927	1.52261	0.611177	1.55948	1.28263	4.21855	2.1773	1.63288	1.55822	1.52988	0_0
196	Chr1	954502	954525	+	1.87798	0.390413	0	0.504536	0.30019	0	0	0.68284	0	0	1_1
197	Chr1	982589	982590	+	0.640617	0	0	0	0	0.329574	0.311042	0	0	0	1_1
198	Chr1	991132	991245	+	529.427	68.9079	71.0543	59.7876	57.8003	52.633	67.1074	49.9364	48.6676	53.5324	0_0
199	Chr1	991566	991591	+	6.71325	0.89795	1.22235	0.963206	0.73683	0.494362	0.440643	0.356264	1.02458	0.57706	0_0
200	Chr1	991747	991748	+	0.32748	0	0	0	0.32748	0	0	0	0	0	1_1
201	Chr1	993399	993472	+	17.0255	1.52261	3.0756	1.72001	2.26507	1.45013	2.48834	2.40479	0.448254	1.65066	0_0
202	Chr1	996078	996138	+	202.954	19.7939	28.1339	19.1265	18.8028	19.8074	28.9529	23.9291	21.5802	22.8274	0_0
203	Chr1	1001164	1001170	+	7.8783	0.89795	1.00549	0.779738	0.76412	0.725064	1.76257	0.712529	0.640363	0.59048	0_0
204	Chr1	1004821	1004944	+	18.3024	1.05411	2.36585	0.710938	1.11889	2.60364	3.44739	2.82043	1.89974	2.2814	0_0
205	Chr1	1005075	1005229	+	74.7441	8.9795	15.2794	8.89819	5.10323	3.79011	6.79109	5.46272	11.5692	8.87062	0_0
206	Chr1	1008474	1008608	+	169.499	17.3343	23.0867	21.9244	27.0171	9.82132	14.93	15.2006	20.9399	19.2443	0_0
207	Chr1	1013714	1013723	+	14.9347	1.3274	1.59695	1.74294	0.900571	1.51604	1.94401	2.16728	1.68629	2.05326	0_0
208	Chr1	1018100	1018187	+	53.2546	4.9192	6.44694	5.09123	4.72117	6.82219	6.89477	6.73934	6.21152	5.40826	0_0
209	Chr1	1036533	1036544	+	20.9567	1.60069	3.46991	1.39894	1.9103	2.07632	2.51426	2.40479	2.92432	2.65716	0_0
210	Chr1	1040542	1040572	+	8.17818	0.663702	0.847762	0.504536	0.65496	1.05464	1.45153	1.24693	1.10996	0.64416	0_0
211	Chr1	1051317	1051421	+	87.5852	7.8473	12.9136	9.83846	8.92384	8.17345	10.5495	9.50039	10.2031	9.63557	0_0
212	Chr1	1051833	1051835	+	0.678852	0.351372	0	0	0.32748	0	0	0	0	0	1_1
213	Chr1	1059467	1059484	+	6.88556	0.390413	0.847762	0.52747	0.46393	1.25238	1.32193	0.831284	0.51229	0.7381	0_0
214	Chr1	1073336	1073435	+	50.1477	4.76304	11.3561	4.95363	3.90247	5.47094	5.72836	4.9877	4.61061	4.37492	0_0
215	Chr1	1086158	1086282	+	6.72084	0.741785	0.354877	0.986139	1.14618	0.329574	0.803526	1.36568	0	0.993081	0_0
216	Chr1	1096946	1097112	+	125.651	11.6733	20.8589	12.9345	11.2162	11.4033	14.8523	12.2911	16.5854	13.836	0_0
217	Chr1	1098380	1098381	+	0.335162	0	0.335162	0	0	0	0	0	0	0	1_1
218	Chr1	1099038	1099039	+	0.682357	0	0.354877	0	0.32748	0	0	0	0	0	1_1
219	Chr1	1104491	1104493	+	9.95803	0.936991	0.887193	0.894405	0.68225	1.25238	1.89217	1.18755	0.896508	1.32858	0_0
220	Chr1	1109450	1109540	+	64.0975	5.07537	6.68352	5.8939	6.8225	8.00866	10.1866	8.81755	5.44309	7.16628	0_0
221	Chr1	1114351	1114475	+	57.275	5.03633	6.15121	4.01336	5.37613	7.64613	8.4759	7.54093	6.08345	6.95156	0_0
222	Chr1	1121650	1121654	+	1.16153	0	0.394308	0	0	0	0.440643	0.326576	0	0	1_1
223	Chr1	1125504	1125566	+	47.1407	3.47467	7.15669	4.88483	4.50285	4.67996	6.60965	5.40334	5.20829	5.22038	0_0
224	Chr1	1136257	1136413	+	832.32	109.433	125.075	102.467	83.5347	44.3607	121.203	96.9336	68.7536	80.5603	0_0
225	Chr1	1138311	1138314	+	0.475019	0	0	0	0	0	0	0.475019	0	0	1_1
226	Chr1	1145936	1146010	+	10.5382	0.780826	1.04492	1.69708	1.44637	0.461404	0.984967	1.36568	1.28073	1.4762	0_0
227	Chr1	1147715	1147736	+	14.8161	1.44453	1.81382	1.94934	1.88301	1.21943	1.50337	1.66257	1.62225	1.71776	0_0
228	Chr1	1147911	1147912	+	0.819923	0	0.374593	0	0	0	0	0.445331	0	0	1_1
229	Chr1	1165176	1165284	+	304.793	32.4433	46.1735	33.9645	27.7267	20.4666	31.8818	40.1094	34.0887	37.9384	0_0
230	Chr1	1165991	1165993	+	2.00389	0	0.532316	0.366935	0	0	0.570244	0.534397	0	0	1_1
231	Chr1	1176582	1176596	+	0.31233	0.31233	0	0	0	0	0	0	0	0	1_1
232	Chr1	1191585	1191634	+	395.43	34.5906	51.6544	40.0189	30.8923	41.5593	46.2416	47.5613	53.9826	48.9293	0_0
233	Chr1	1191831	1191832	+	5.09581	0	0	0	0	1.58196	0.959047	1.87039	0	0.68442	1_1
234	Chr1	1194167	1194178	+	24.3082	1.1322	6.50608	1.81174	1.96488	1.51604	2.85122	2.55323	4.37581	1.59698	0_0
235	Chr1	1198096	1198265	+	161.745	15.4213	16.975	18.2092	18.0114	18.588	19.0513	17.5163	18.7413	19.2309	0_0
236	Chr1	1198610	1198617	+	3.08473	0.468495	0	0.344002	0	0.395489	0.388803	0.68284	0.4696	0.3355	0_1
237	Chr1	1198738	1198802	+	20.9853	2.22535	1.85325	2.13281	1.9103	2.50477	3.18818	2.61261	2.15589	2.40218	0_0
238	Chr1	1202167	1202402	+	200.989	19.0131	25.5709	23.782	22.7872	20.104	26.1794	22.2072	20.5983	20.7473	0_0
239	Chr1	1204846	1204847	+	0.354877	0	0.354877	0	0	0	0	0	0	0	1_1
240	Chr1	1216053	1216129	+	2629.67	287.5	461.38	321.894	313.371	228.329	237.818	204.822	339.179	235.374	0_0
241	Chr1	1216244	1216434	+	72.602	9.09662	10.7646	8.21018	12.3078	5.60277	5.85796	5.16583	9.5841	6.01216	0_0
242	Chr1	1226555	1226715	+	76.8501	7.45689	10.9618	7.93498	7.01353	8.17345	10.3162	8.34253	7.83377	8.81694	0_0
243	Chr1	1230363	1230364	+	0.560277	0	0	0	0	0.560277	0	0	0	0	1_1
244	Chr1	1231563	1231635	+	32.5102	4.68495	5.02743	4.19682	2.67442	3.06504	2.90306	1.78132	5.14425	3.03292	0_0
245	Chr1	1231743	1231745	+	3.24455	0.507537	0.571747	0	0.40935	0.428447	0.388803	0	0.576327	0.36234	1_0
246	Chr1	1240370	1240499	+	115.363	11.4781	19.8731	12.0171	9.3059	8.99738	14.6967	11.9349	12.2309	14.8291	0_0
247	Chr1	1242563	1242742	+	97.7987	11.5953	14.7668	10.4806	8.56907	10.1179	12.7268	11.6677	6.93727	10.9373	0_0
248	Chr1	1279384	1279390	+	12.1092	1.28836	1.10406	0.710938	1.0916	0.856893	2.85122	1.54381	1.38745	1.2749	0_0
249	Chr1	1291299	1291307	+	39.5707	3.35755	5.30344	4.63256	4.3664	4.28447	5.10628	3.85953	4.20505	4.45544	0_0
250	Chr1	1292068	1292151	+	220.51	20.3015	32.3135	26.1442	19.2122	19.7086	21.9544	23.4838	30.7801	26.6119	0_0
251	Chr1	1313542	1313726	+	424.259	35.8399	37.3804	39.9272	41.1806	53.6877	64.4376	54.271	45.5725	51.9623	0_0
252	Chr1	1313918	1313986	+	2.62978	0.351372	0	0	0.65496	0.790979	0	0	0.832472	0	1_1
253	Chr1	1314501	1314527	+	2.16436	0	0	0	0	0.659149	0.673925	0.831284	0	0	1_1
254	Chr1	1314817	1314902	+	2.82942	0	0	0.688004	0.32748	0.626191	0.803526	0	0.384218	0	1_1
255	Chr1	1316219	1316265	+	4.37326	0.702743	0	0.802671	0.873281	0.395489	0	0.860972	0	0.7381	0_0
256	Chr1	1321903	1321953	+	132.786	11.322	20.1097	13.2326	11.2435	13.6773	15.915	15.7647	15.7529	15.7685	0_0
257	Chr1	1339699	1339795	+	7.83207	1.52261	0.47317	1.30721	0.955151	0.790979	1.16641	0.623463	0	0.993081	0_0
258	Chr1	1344981	1345071	+	43.2717	4.56783	5.00771	3.66935	4.06621	4.08672	6.37637	6.11587	3.90621	5.47536	0_0
259	Chr1	1350174	1350241	+	36.6181	2.30344	2.34613	2.06401	1.28263	7.5143	7.17989	7.65969	1.66494	4.60306	0_0
260	Chr1	1374387	1374388	+	0.414723	0	0	0	0	0	0.414723	0	0	0	1_1
261	Chr1	1383841	1383887	+	35.6584	3.5918	6.21035	3.46295	3.84789	2.07632	4.43235	3.97829	3.88487	4.17362	0_0
262	Chr1	1386266	1386359	+	3.25591	0	0.552031	0.871472	0.65496	0	0.855366	0	0	0.32208	1_0
263	Chr1	1399181	1399249	+	350.501	34.1221	57.9239	34.813	29.4732	31.4744	30.9487	29.8371	63.8228	38.086	0_0
264	Chr1	1399729	1399731	+	3.28511	0.507537	0.72947	0.688004	0.46393	0.362532	0	0	0.533636	0	1_0
265	Chr1	1400901	1400941	+	11.0888	0.585619	1.77439	0.871472	0.927861	1.45013	1.96993	1.3063	0.98189	1.22122	0_0
266	Chr1	1411166	1411206	+	72.4959	5.66099	6.56523	6.42137	6.08567	8.53598	12.4158	12.3505	6.95861	7.50178	0_0
267	Chr1	1418636	1418698	+	10.3523	1.21028	0.828047	1.53654	1.39179	0.395489	0.959047	1.27661	1.23804	1.51646	0_0
268	Chr1	1425510	1425670	+	175.785	16.7878	17.8424	15.5718	17.0563	18.7528	45.2826	20.8415	8.79432	14.8559	0_0
269	Chr1	1441802	1441803	+	4.04296	0.351372	0	0	0	3.3287	0.362883	0	0	0	1_1
270	Chr1	1463084	1463123	+	23.0242	1.48357	2.52357	2.38508	2.48339	2.20815	3.36962	2.85012	2.54011	3.18054	0_0
271	Chr1	1469604	1469605	+	0.789564	0.468495	0	0.321069	0	0	0	0	0	0	1_1
272	Chr1	1477946	1477947	+	0.428447	0	0	0	0	0.428447	0	0	0	0	1_1
273	Chr1	1482544	1482719	+	155.821	19.5597	23.0079	21.5804	16.5923	11.0737	13.1675	13.8052	18.0582	18.9759	0_0
274	Chr1	1504970	1505074	+	65.807	6.16852	4.63312	6.19204	5.59445	8.30528	9.40903	9.67852	7.49225	8.33382	0_0
275	Chr1	1505316	1505317	+	0.336962	0	0	0	0	0	0.336962	0	0	0	1_1
276	Chr1	1510394	1510460	+	80.0136	8.39388	11.0603	8.82939	9.87899	6.82219	9.66823	8.19408	9.1145	8.052	0_0
277	Chr1	1511881	1511946	+	15.0173	1.71782	1.85325	1.12374	1.61011	1.18647	2.87714	1.95945	0.917854	1.77144	0_0
278	Chr1	1512071	1512072	+	0.466563	0	0	0	0	0	0.466563	0	0	0	1_1
279	Chr1	1523641	1523703	+	43.3534	3.74796	8.02417	5.98564	5.86735	2.60364	3.60291	3.82984	4.52523	5.1667	0_0
280	Chr1	1529764	1529777	+	104.645	8.08155	10.2914	9.01285	10.3156	15.4241	20.6325	13.2709	7.0013	10.6152	0_0
281	Chr1	1530202	1530229	+	6.39567	0	0.690039	0.550403	0.900571	1.21943	1.19233	0.593774	0.725745	0.52338	0_1
282	Chr1	1530853	1530859	+	0.975052	0.31233	0	0	0.30019	0.362532	0	0	0	0	1_1
283	Chr1	1531163	1531164	+	0.321069	0	0	0.321069	0	0	0	0	0	0	1_1
284	Chr1	1550034	1550052	+	0.389869	0	0	0.389869	0	0	0	0	0	0	1_1
285	Chr1	1553577	1553687	+	23.0492	1.52261	2.52357	3.37122	2.42881	1.35126	3.0845	3.82984	2.45472	2.4827	0_0
286	Chr1	1564549	1564644	+	52.9728	5.30962	7.27498	5.9627	6.16754	4.25151	6.99845	6.20494	5.89134	4.91172	0_0
287	Chr1	1576855	1576930	+	79.3595	11.322	9.24652	10.0678	9.76983	5.73459	7.75014	6.5612	9.28526	9.62215	0_0
288	Chr1	1584072	1584097	+	4.7637	0	0.650608	0.894405	0.60038	0.362532	0.725765	0.593774	0.533636	0.4026	0_0
289	Chr1	1599922	1599932	+	1.34533	0.31233	0	0.344002	0.30019	0	0.388803	0	0	0	1_1
290	Chr1	1624954	1625053	+	88.8325	8.08155	8.43819	7.29284	9.66067	10.2498	13.4007	10.3317	10.1177	11.2594	0_0
291	Chr1	1639284	1639355	+	8.72833	1.09316	2.3067	1.14667	0.60038	0	0.777606	0.92035	1.02458	0.85888	0_0
292	Chr1	1645740	1645842	+	14.4926	1.7959	2.74044	2.22455	0.38206	0.692106	1.50337	1.33599	2.00647	1.8117	0_0
293	Chr1	1661769	1661770	+	0.978168	0	0.315446	0	0.30019	0.362532	0	0	0	0	1_1
294	Chr1	1669349	1669463	+	12.6435	1.3274	0.867478	1.37601	1.14618	0.790979	1.47745	2.04852	2.348	1.26148	0_0
295	Chr1	1671900	1671982	+	15.0281	1.95206	1.45894	1.81174	1.52824	1.48308	1.96993	1.63288	1.36611	1.82512	0_0
296	Chr1	1679108	1679286	+	68.2034	6.24661	7.84673	5.93977	5.56716	7.11881	12.9083	10.3614	5.46443	6.75026	0_0
297	Chr1	1680780	1680804	+	1.48083	0	0	0.642137	0.51851	0	0	0	0.320182	0	1_0
298	Chr1	1682163	1682234	+	7.41309	0.585619	0.611177	0.642137	0.65496	0.560277	1.01089	0.801595	1.47283	1.0736	0_0
299	Chr1	1682429	1682451	+	3.34412	0.429454	0.354877	0.504536	0.32748	0.362532	0	0.801595	0	0.56364	0_0
300	Chr1	1706854	1707081	+	19.1201	2.4596	4.6134	2.77495	1.41908	1.21943	1.45153	1.27661	1.77167	2.13378	0_0
301	Chr1	1714920	1714945	+	21.2996	2.53768	3.94308	3.16482	2.61984	1.549	2.33282	1.42506	1.94243	1.78486	0_0
302	Chr1	1715048	1715065	+	27.9997	4.09934	6.21035	2.95842	3.13835	1.74674	2.77346	1.21724	3.73545	2.12036	0_0
303	Chr1	1715361	1715362	+	18.9165	1.83494	5.65832	1.33014	1.82843	1.64787	1.39969	0.742218	3.0524	1.42252	0_0
304	Chr1	1715979	1716033	+	24.2089	3.78701	3.43048	2.59148	3.41125	1.87857	3.88803	2.22665	1.34476	1.65066	0_0
305	Chr1	1716172	1716174	+	8.24751	1.09316	2.0504	0.894405	1.17347	0.461404	1.06273	0.564085	0.384218	0.56364	0_0
306	Chr1	1719018	1719092	+	20.9893	2.88906	3.1939	2.33921	2.48339	1.28534	2.72162	2.1079	1.94243	2.02642	0_0
307	Chr1	1721508	1721512	+	7.59008	0.546578	0.906909	0.871472	0.873281	0.659149	1.08865	0.831284	0.725745	1.08702	0_0
308	Chr1	1726575	1726648	+	47.2594	3.27947	8.89165	4.95363	4.12079	4.15264	6.09124	5.72992	5.57116	4.46886	0_0
309	Chr1	1730242	1730300	+	133.261	13.8206	21.9827	15.2966	16.2649	10.6123	14.1524	12.7068	15.1126	13.3126	0_0
310	Chr1	1732821	1732898	+	53.7264	6.24661	6.74267	6.78831	5.89464	4.11968	5.62468	5.99712	6.59574	5.71692	0_0
311	Chr1	1744739	1744828	+	97.2674	8.78429	4.96828	9.86139	12.8263	11.3044	14.0487	11.8755	11.185	12.4135	0_0
312	Chr1	1745977	1745980	+	3.16803	0.390413	0	0.619204	0.5458	0	0.777606	0	0.405563	0.42944	0_0
313	Chr1	1746110	1746111	+	0.975761	0.31233	0	0	0.35477	0	0	0	0	0.30866	1_1
314	Chr1	1746217	1746221	+	1.09095	0	0	0	0	0	0.336962	0.445331	0	0.30866	1_1
315	Chr1	1748298	1748412	+	75.1253	9.36991	9.02965	12.6593	12.99	6.32783	3.57699	8.04564	5.67789	7.4481	0_0
316	Chr1	1749646	1749654	+	0.655343	0	0.335162	0	0	0	0	0	0.320182	0	1_1
317	Chr1	1754204	1754310	+	21.6448	1.83494	2.32642	1.39894	0.873281	3.06504	3.99171	3.62202	1.94243	2.59006	0_0
318	Chr1	1762175	1762243	+	331.106	33.3022	40.7715	29.1484	35.477	20.0381	28.8751	27.1058	69.458	46.9298	0_0
319	Chr1	1762401	1762421	+	2.93812	0.351372	0.47317	0.550403	0	0	0	0	1.174	0.38918	1_0
320	Chr1	1768988	1769064	+	59.3781	4.88016	7.19612	6.3755	5.70361	6.26191	7.8279	7.06591	6.7665	7.30048	0_0
321	Chr1	1775641	1775646	+	1.34932	0	0.315446	0	0	0.593234	0.440643	0	0	0	1_1
322	Chr1	1779323	1779546	+	148.866	16.8268	13.4656	16.9478	15.6099	14.5672	22.9134	17.0116	13.1915	18.3317	0_0
323	Chr1	1786855	1786929	+	81.0648	9.44799	15.9103	8.37072	7.85952	5.30615	7.85382	8.19408	9.98966	8.13252	0_0
324	Chr1	1790223	1790236	+	28.0527	2.57673	2.99674	2.47681	2.12862	4.05377	4.40643	3.32513	2.51876	3.56972	0_0
325	Chr1	1818305	1818375	+	16.5255	1.63973	2.28699	2.43095	3.73873	1.48308	0.336962	2.52354	0.448254	1.63724	0_0
326	Chr1	1818610	1818615	+	6.10037	0.663702	0.98577	0.940272	1.41908	0.758021	0	0.890661	0	0.44286	1_0
327	Chr1	1820442	1820535	+	11.4591	1.40549	1.0252	1.26134	1.55553	0.494362	1.03681	1.69226	1.21669	1.77144	0_0
328	Chr1	1822597	1822680	+	102.925	8.19867	14.3134	10.8934	11.762	11.601	12.986	11.1333	11.4625	10.575	0_0
329	Chr1	1828734	1828758	+	1.14863	0	0	0	0	0.329574	0.492484	0.326576	0	0	1_1
330	Chr1	1832940	1832994	+	98.0467	10.0727	13.6825	10.5494	10.3156	8.70076	10.4718	10.0942	13.3836	10.7763	0_0
331	Chr1	1843562	1843573	+	46.8398	1.36645	0.670324	3.02722	3.71144	3.59236	12.8564	8.99568	4.56792	8.052	0_0
332	Chr1	1847878	1847905	+	80.7554	7.41785	11.5335	5.2747	8.67823	7.01994	18.9995	11.6083	3.60738	6.61606	0_0
333	Chr1	1851471	1851482	+	12.277	0.663702	1.18292	1.42188	1.39179	0.527319	1.47745	2.1079	2.02782	1.4762	0_0
334	Chr1	1855906	1855944	+	6.54213	0.507537	0.315446	0.321069	0.65496	0.494362	2.25506	1.21724	0.320182	0.45628	0_1
335	Chr1	1864807	1864808	+	0.30019	0	0	0	0.30019	0	0	0	0	0	1_1
336	Chr1	1882981	1883039	+	208.067	30.7255	18.217	27.3826	21.9958	36.7146	15.5003	16.8632	24.9528	15.7148	0_0
337	Chr1	1889391	1889497	+	143.159	11.7905	18.7099	13.1409	12.6899	17.83	18.6885	21.7618	14.7924	13.7555	0_0
338	Chr1	1897194	1897268	+	186.016	17.7638	22.4361	18.1862	16.4286	19.9393	27.6828	24.1369	18.3998	21.0426	0_0
339	Chr1	1898288	1898299	+	5.19334	0.429454	1.12378	0.665071	0.818701	0.329574	0.362883	0.445331	0.683054	0.3355	0_0
340	Chr1	1899955	1900051	+	112.788	11.2829	12.4996	9.72379	7.53204	14.6331	15.604	16.0616	10.7154	14.7352	0_0
341	Chr1	1907049	1907167	+	127.487	14.7186	14.9837	13.9665	12.1986	12.7875	16.2001	14.1318	12.0602	16.4395	0_0
342	Chr1	1909150	1909151	+	1.67592	0	0	0.412802	0	0.362532	0.544324	0.356264	0	0	1_1
343	Chr1	1911106	1911172	+	20.6798	2.34248	2.89816	2.08695	2.01946	1.45013	2.3069	2.22665	2.73222	2.6169	0_0
344	Chr1	1922341	1922398	+	87.4362	7.76922	9.10852	7.77445	7.96869	10.6782	15.3707	11.727	7.4709	9.56847	0_0
345	Chr1	1930512	1930551	+	3.42028	0	0.828047	0	0.49122	0	0.959047	0.712529	0	0.42944	0_1
346	Chr1	1945005	1945095	+	38.3285	3.35755	7.05811	3.53175	2.78358	4.77883	4.22499	3.50327	5.03752	4.05284	0_0
347	Chr1	1946791	1946885	+	244.981	21.6679	30.5392	22.1767	20.0855	29.2333	38.8803	30.0153	24.9528	27.4305	0_0
348	Chr1	1954715	1954927	+	128.387	13.3912	15.7723	12.9345	10.3156	15.1604	15.604	15.0522	16.3079	13.8494	0_0
349	Chr1	1956865	1956866	+	0.362532	0	0	0	0	0.362532	0	0	0	0	1_1
350	Chr1	1957067	1957075	+	3.82279	0.702743	0.591462	0.642137	0.51851	0	0.336962	0.326576	0.704399	0	1_0
351	Chr1	1958027	1958044	+	2.17581	0	0.414023	0.504536	0.5458	0.362532	0	0	0	0.34892	1_0
352	Chr1	1958926	1958997	+	7.57501	0.858908	0.72947	0.389869	0.30019	0.758021	1.29601	0.979727	1.32342	0.939401	0_0
353	Chr1	1965820	1965842	+	14.3003	1.17124	2.77987	1.49068	1.14618	1.28534	1.65889	1.51412	1.6436	1.6104	0_0
354	Chr1	1969696	1969841	+	95.3977	8.9795	9.8577	9.95313	10.5339	8.89851	14.2561	11.1926	9.64814	12.078	0_0
355	Chr1	1978719	1978727	+	15.2151	2.42056	2.40528	0.963206	1.20076	1.02168	2.4365	2.04852	0.960545	1.75802	0_0
356	Chr1	1989473	1989533	+	133.89	12.0247	17.8622	14.5398	16.0465	11.4033	15.3188	13.4193	18.7413	14.5339	0_0
357	Chr1	1990329	1990331	+	5.6418	0.663702	0.966055	0.52747	0.43664	0.362532	0.466563	0.831284	0.917854	0.4697	0_0
358	Chr1	1992337	1992411	+	182.736	12.6494	26.2412	16.0305	13.9452	20.8291	23.5615	22.9791	26.2762	20.224	0_0
359	Chr1	2001355	2001600	+	126.258	12.0247	20.5829	13.5078	10.9706	14.3694	14.282	11.3411	15.0485	14.1313	0_0
360	Chr1	2001998	2002069	+	9.40818	0.546578	1.81382	0.963206	0.76412	1.38421	0.881286	1.12817	0.960545	0.966241	0_0
361	Chr1	2002213	2002214	+	3.7678	0	0.828047	0	0	0.692106	0.725765	0.534397	0.490945	0.49654	0_1
362	Chr1	2007613	2007666	+	28.9214	3.04522	3.09532	2.59148	1.85572	3.42757	4.35459	3.62202	3.26585	3.66366	0_0
363	Chr1	2025526	2025643	+	159.526	18.6617	21.9827	15.159	17.6566	16.6106	28.7455	16.6257	10.7581	13.3261	0_0
364	Chr1	2027726	2027767	+	25.9762	2.96714	3.1939	2.75202	3.30209	2.53772	2.74754	2.52354	3.30854	2.64374	0_0
365	Chr1	2029947	2030021	+	124.705	14.172	14.3725	14.9985	16.0465	9.26104	16.2779	11.252	16.2866	12.0377	0_0
366	Chr1	2032300	2032376	+	604.931	88.2333	75.3917	88.7984	76.8214	40.1751	63.3749	52.8756	59.8099	59.4506	0_0
367	Chr1	2032745	2032747	+	2.24746	0.390413	0.354877	0.642137	0.51851	0	0	0	0.341527	0	1_0
368	Chr1	2033147	2033328	+	13.6655	2.18631	2.8193	3.14189	2.1832	0	0	0.742218	2.28396	0.30866	0_0
369	Chr1	2034156	2034255	+	87.1403	7.61305	10.6266	13.2097	9.06029	7.18472	8.00934	11.0739	10.0964	10.2663	0_0
370	Chr1	2035730	2035921	+	286.181	31.155	42.0135	30.4556	24.9704	33.287	30.0156	33.8154	29.3073	31.1613	0_0
371	Chr1	2040409	2040507	+	117.379	10.7754	13.9388	9.93019	9.22403	13.0841	18.9995	16.4475	10.0964	14.8828	0_0
372	Chr1	2046419	2046420	+	0.466563	0	0	0	0	0	0.466563	0	0	0	1_1
373	Chr1	2046743	2046744	+	0.428447	0	0	0	0	0.428447	0	0	0	0	1_1
374	Chr1	2047799	2048516	+	12832	1099.17	1001.84	1195.34	1251.17	1317.94	1563.3	1895.12	1700.63	1807.5	0_0
375	Chr1	2048620	2048672	+	72.3186	4.02125	3.80507	7.43044	7.66849	11.2385	10.5236	11.3708	7.10803	9.15244	0_0
376	Chr1	2048926	2049204	+	223.553	13.8987	13.8402	23.0481	19.1849	29.4969	29.3935	35.8936	29.6488	29.1483	0_0
377	Chr1	2067506	2067550	+	30.745	4.06029	4.43597	3.87576	3.62957	2.37294	2.59202	2.07821	4.54658	3.1537	0_0
378	Chr1	2070725	2070737	+	8.74996	1.21028	1.57723	1.10081	0.900571	0.823936	0.984967	0.771906	0.789781	0.59048	0_0
379	Chr1	2083416	2083478	+	141.715	15.3823	14.3134	15.3654	16.1284	15.0945	21.2546	17.2491	11.0783	15.849	0_0
380	Chr1	2087224	2087280	+	33.899	3.1233	3.39105	3.16482	2.75629	4.4163	5.15812	4.15642	4.05563	3.67708	0_0
381	Chr1	2087917	2087919	+	0.732452	0	0	0	0	0.395489	0.336962	0	0	0	1_1
382	Chr1	2097059	2097158	+	159.114	18.5056	30.5983	12.9803	14.3273	22.0156	6.94661	12.3208	26.2549	15.1646	0_0
383	Chr1	2105038	2105084	+	5.23583	0.663702	0.906909	0.435736	0.818701	0	0.336962	0.356264	0.939199	0.77836	0_0
384	Chr1	2105272	2105299	+	0.666537	0	0	0	0	0.329574	0.336962	0	0	0	1_1
385	Chr1	2108583	2108647	+	28.9403	3.43563	4.63312	2.95842	3.11106	1.94449	3.24002	3.35482	3.45796	2.80478	0_0
386	Chr1	2120940	2120995	+	41.0397	3.24043	5.5006	4.08216	4.12079	4.77883	6.48005	4.09704	3.94891	4.79094	0_0
387	Chr1	2126777	2126816	+	46.1492	6.32469	5.3823	8.07258	8.15972	3.5594	1.06273	7.12529	2.36934	4.0931	0_0
388	Chr1	2135825	2135907	+	94.41	12.5323	23.4416	10.4347	11.4891	4.647	6.68741	4.18611	12.1882	8.80352	0_0
389	Chr1	2152847	2152995	+	290.633	30.5303	65.1988	32.9554	19.6761	22.3781	28.0975	30.1637	29.8409	31.792	0_0
390	Chr1	2153923	2153924	+	0.394308	0	0.394308	0	0	0	0	0	0	0	1_1
391	Chr1	2154627	2154629	+	2.28549	0.429454	0.690039	0.52747	0.32748	0	0.311042	0	0	0	1_0
392	Chr1	2168555	2168616	+	366.876	27.7584	49.742	27.933	36.4595	45.7449	53.9658	45.5128	36.3726	43.3869	0_0
393	Chr1	2169981	2170058	+	305.093	32.3652	39.2928	29.6759	25.8164	34.5064	33.3852	38.9813	34.3661	36.7037	0_0
394	Chr1	2170307	2170308	+	0.336962	0	0	0	0	0	0.336962	0	0	0	1_1
395	Chr1	2170530	2170531	+	0.89501	0	0	0	0	0.428447	0.466563	0	0	0	1_1
396	Chr1	2184315	2184343	+	18.0794	2.26439	2.95731	1.74294	1.74656	1.61491	2.15138	1.15786	1.92109	2.52296	0_0
397	Chr1	2187874	2187886	+	14.574	1.63973	1.39979	1.74294	1.66469	1.58196	2.28098	1.66257	1.25938	1.342	0_0
398	Chr1	2200113	2200186	+	735.18	74.9983	84.1256	78.1114	85.1721	73.6928	89.4247	77.0422	85.6379	86.9751	0_0
399	Chr1	2200873	2200891	+	18.5981	0.429454	0.749185	0.986139	1.28263	4.44925	4.19907	3.32513	1.00324	2.17404	0_1
400	Chr1	2202334	2202340	+	8.04977	0.585619	1.47866	0.802671	1.14618	0.856893	1.01089	0.742218	0.661708	0.76494	0_0
401	Chr1	2204239	2204389	+	330.023	50.3633	64.1539	45.4312	26.7442	15.0286	25.2203	27.5511	28.9231	46.6077	0_0
402	Chr1	2205204	2205206	+	0.394308	0	0.394308	0	0	0	0	0	0	0	1_1
403	Chr1	2206210	2206212	+	3.99367	0.663702	1.10406	0.917339	0.43664	0	0	0.415642	0	0.45628	1_0
404	Chr1	2207482	2207484	+	2.66549	0	0	0	0	0.889851	0.673925	0.712529	0	0.38918	1_1
405	Chr1	2215210	2215299	+	148.032	16.085	20.9378	13.5766	13.3721	17.072	19.8549	14.4287	17.0977	15.6075	0_0
406	Chr1	2215836	2215838	+	1.85178	0.31233	0.611177	0.458669	0	0	0	0	0.4696	0	1_0
407	Chr1	2223807	2223869	+	63.657	7.73018	5.65832	6.55897	7.23185	8.63485	8.52774	4.48299	9.00777	5.82428	0_0
408	Chr1	2224720	2224747	+	11.5123	1.7959	1.18292	1.26134	1.50095	1.05464	0.933127	0.831284	1.4088	1.5433	0_0
409	Chr1	2225757	2226043	+	30.1572	2.81097	2.68129	2.54562	2.48339	3.36166	5.59876	4.7205	1.94243	4.01258	0_0
410	Chr1	2226205	2226206	+	1.48225	0	0	0	0	0.362532	0.466563	0.653152	0	0	1_1
411	Chr1	2238041	2238210	+	334.829	34.2002	33.043	41.6701	33.8942	27.091	39.0876	37.4078	43.9076	44.5276	0_0
412	Chr1	2238690	2238691	+	0.656332	0.31233	0	0.344002	0	0	0	0	0	0	1_1
413	Chr1	2239747	2239749	+	0.918243	0	0	0.481603	0.43664	0	0	0	0	0	1_1
414	Chr1	2240724	2240793	+	26.6223	2.57673	2.83902	4.01336	4.55743	1.58196	1.73665	2.31572	3.35123	3.65024	0_0
415	Chr1	2249096	2249886	+	2104.24	188.608	249.498	185.44	155.635	236.47	232.763	223.289	343	289.537	0_0
416	Chr1	2263134	2263160	+	24.0938	1.44453	3.50934	0.986139	1.20076	3.62532	3.11042	3.11731	4.84541	2.25456	0_0
417	Chr1	2269680	2269728	+	8.22891	1.05411	1.75467	0.366935	0.60038	1.12055	0.855366	0.742218	0.768436	0.966241	0_0
418	Chr1	2274936	2275069	+	142.498	12.7665	94.5156	9.63206	4.47556	3.79011	3.93987	3.35482	4.80272	5.22038	0_0
419	Chr1	2276027	2276121	+	19.7959	2.69385	2.46443	2.66028	2.64713	1.38421	2.6957	1.75163	1.57956	1.91906	0_0
420	Chr1	2277806	2277902	+	83.7379	8.43292	9.14795	8.53125	9.38777	6.26191	11.8974	9.7379	9.71217	10.6286	0_0
421	Chr1	2291456	2291483	+	124.963	12.8055	13.4065	12.2235	12.9082	12.6557	18.2478	17.9914	10.566	14.1581	0_0
422	Chr1	2300493	2300494	+	1.12075	0	0	0.458669	0	0	0	0.326576	0	0.3355	0_1
423	Chr1	2301375	2301395	+	4.63872	0.780826	0.433739	0.688004	0.60038	0	0.518404	0.771906	0	0.84546	0_0
424	Chr1	2305434	2305558	+	25.3086	2.14727	3.46991	1.12374	1.9103	3.79011	3.3437	3.50327	1.79302	4.2273	0_0
425	Chr1	2305677	2305686	+	5.63304	0.702743	0.906909	0.550403	0.49122	0.461404	0.803526	0.564085	0.683054	0.4697	0_0
426	Chr1	2327304	2327355	+	1.38884	0	0	0	0.30019	0	1.08865	0	0	0	1_1
427	Chr1	2341486	2341628	+	8435.51	633.25	848.709	976.163	965.876	1136.47	1823.69	667.105	506.591	877.655	0_0
428	Chr1	2341855	2341984	+	2.63354	0	0	0	0	0.922808	1.71073	0	0	0	1_1
429	Chr1	2348916	2349104	+	50.7318	5.54386	5.83576	5.38937	4.50285	6.62445	7.05029	3.97829	6.78785	5.01908	0_0
430	Chr1	2359097	2359106	+	0.320182	0	0	0	0	0	0	0	0.320182	0	1_1
431	Chr1	2368833	2369034	+	240.687	21.746	27.2861	23.8508	26.1984	25.2784	34.3443	29.9262	24.3978	27.6586	0_0
432	Chr1	2379620	2379773	+	369.665	30.4912	67.8013	35.9597	30.5375	39.6808	39.5801	41.2079	46.2129	38.1933	0_0
433	Chr1	2380695	2380698	+	0.773636	0	0.453454	0	0	0	0	0	0.320182	0	1_1
434	Chr1	2381016	2381017	+	2.08273	0	0.690039	0	0.38206	0	0	0	0.661708	0.34892	1_0
435	Chr1	2381610	2381680	+	41.7849	4.48975	4.31767	3.89869	3.60228	4.94362	5.20996	4.89864	5.48578	4.93856	0_0
436	Chr1	2390925	2390930	+	2.19151	0	0.611177	0.412802	0.30019	0	0	0	0.384218	0.48312	0_0
437	Chr1	2395432	2395541	+	29.682	3.55276	3.3319	2.27041	2.29236	2.76843	4.06947	3.29545	3.92756	4.17362	0_0
438	Chr1	2407510	2407877	+	3320.51	427.034	338.119	384.663	378.13	343.285	523.277	325.151	237.703	363.145	0_0
439	Chr1	2412989	2413035	+	224.939	16.085	31.4855	19.9292	23.0055	23.3009	28.5641	25.6214	31.5699	25.3772	0_0
440	Chr1	2413141	2413164	+	4.79204	0.390413	1.5378	0.573337	0	0.329574	0	0	1.08862	0.8723	1_0
441	Chr1	2414276	2414348	+	10.6584	1.60069	1.57723	1.07787	2.92003	0.626191	0	1.00942	0.384218	1.46278	0_0
442	Chr1	2416226	2416283	+	79.2974	9.1747	6.97925	7.22404	7.47746	9.72245	13.1156	10.0645	7.40687	8.13252	0_0
443	Chr1	2422238	2422355	+	196.688	22.4097	24.6443	17.8652	19.7853	18.9176	29.7823	20.7524	19.7445	22.7872	0_0
444	Chr1	2424050	2424120	+	96.5838	8.15963	14.9837	10.0219	9.44235	9.55766	12.9601	9.9754	11.2704	10.2126	0_0
445	Chr1	2437360	2437565	+	1696.27	146.717	321.223	164.594	143.163	179.058	190.695	169.76	223.038	158.021	0_0
446	Chr1	2438005	2438079	+	24.6275	2.88906	4.31767	2.75202	2.37423	2.14223	2.07362	1.54381	3.2872	3.24764	0_0
447	Chr1	2438251	2438351	+	64.2384	6.12948	14.55	6.71951	6.57689	6.4267	5.36548	4.54237	9.39199	4.53596	0_0
448	Chr1	2438498	2438549	+	23.6014	1.7959	5.55974	2.22455	2.23778	3.59236	2.38466	1.09848	3.13778	1.57014	0_0
449	Chr1	2438708	2438822	+	73.0296	7.80826	14.7866	8.69178	8.92384	7.05289	4.32867	4.54237	10.9502	5.94506	0_0
450	Chr1	2438935	2438972	+	15.8229	1.52261	2.99674	2.10988	1.30992	1.97745	1.76257	0.534397	2.8176	0.79178	0_0
451	Chr1	2439099	2439115	+	6.00668	0.429454	1.14349	1.03201	0.845991	1.12055	0.492484	0.593774	0	0.34892	1_0
452	Chr1	2439510	2439587	+	1.81913	0	0	0	0	0.428447	0.440643	0.950039	0	0	1_1
453	Chr1	2442556	2442564	+	12.5125	0.624661	1.87296	1.33014	1.11889	2.6366	1.68481	1.98914	0.597672	0.65758	0_1
454	Chr1	2443691	2443696	+	1.27509	0	0.630893	0.344002	0.30019	0	0	0	0	0	1_1
455	Chr1	2443828	2443921	+	14.9396	1.48357	1.5378	1.28427	1.61011	1.51604	2.48834	1.42506	1.72898	1.86538	0_0
456	Chr1	2444072	2444102	+	51.6179	4.52879	6.93982	5.66457	6.46773	4.25151	6.53189	5.46272	6.97996	4.79094	0_0
457	Chr1	2446176	2446224	+	5.77952	0.819867	0.453454	0.917339	0.68225	0.527319	0.725765	0	0.875163	0.77836	0_0
458	Chr1	2454846	2454925	+	1208.91	103.303	190.825	110.837	101.164	150.121	145.335	127.068	141.563	138.696	0_0
459	Chr1	2456960	2456961	+	0.311042	0	0	0	0	0	0.311042	0	0	0	1_1
460	Chr1	2458273	2458312	+	748.444	77.9264	130.516	75.3364	70.5174	78.999	69.9068	65.8495	95.6916	83.7006	0_0
461	Chr1	2467142	2467208	+	442.729	46.1468	59.2448	44.8808	47.1571	43.9982	64.7227	48.8082	42.3707	45.3999	0_0
462	Chr1	2467670	2467757	+	9.98077	0.858908	1.26179	1.88054	1.74656	1.02168	0.803526	0.860972	0.768436	0.77836	0_0
463	Chr1	2468463	2468503	+	13.608	1.71782	1.99126	1.44481	2.04675	1.25238	1.58113	1.42506	1.08862	1.06018	0_0
464	Chr1	2475393	2475559	+	30.5948	3.43563	5.126	3.73816	4.06621	0.790979	3.39554	4.00798	2.15589	3.87838	0_0
465	Chr1	2477141	2477209	+	31.8102	3.70892	3.27276	3.60055	3.0019	2.99913	3.96579	3.77047	3.22316	4.26756	0_0
466	Chr1	2485191	2485192	+	0.781586	0	0	0	0	0.461404	0	0	0.320182	0	1_1
467	Chr1	2524075	2524076	+	1.54059	0	0	0	0.46393	0.329574	0	0	0.74709	0	1_1
468	Chr1	2535298	2535449	+	417.166	33.8098	66.8746	41.6472	35.1495	40.274	50.6221	49.7583	58.6359	40.3942	0_0
469	Chr1	2536453	2536454	+	0.453454	0	0.453454	0	0	0	0	0	0	0	1_1
470	Chr1	2536566	2536567	+	0.321069	0	0	0.321069	0	0	0	0	0	0	1_1
471	Chr1	2536903	2536917	+	1.14668	0	0.453454	0	0	0	0.336962	0.356264	0	0	1_1
472	Chr1	2537047	2537057	+	0.38206	0	0	0	0.38206	0	0	0	0	0	1_1
473	Chr1	2537340	2537393	+	4.34564	0.390413	1.16321	0.435736	0.38206	0	0	0.742218	0.896508	0.3355	0_0
474	Chr1	2567476	2567629	+	147.169	14.211	20.3069	13.9435	12.7171	16.0503	20.1659	21.554	11.1637	17.0568	0_0
475	Chr1	2568665	2568666	+	2.46311	0	0.335162	0	0.40935	0.494362	0.362883	0.445331	0	0.41602	0_1
476	Chr1	2586196	2586265	+	23.4562	2.49864	3.80507	3.39415	2.78358	1.68083	1.78849	2.82043	2.02782	2.65716	0_0
477	Chr1	2590798	2590879	+	6.53552	0	0.72947	1.07787	0.38206	1.12055	1.45153	0.326576	0.320182	1.12728	0_1
478	Chr1	2607946	2607980	+	8.78807	0.858908	0.926624	1.19254	0.955151	1.02168	2.02177	1.39537	0	0.41602	0_1
479	Chr1	2608102	2608107	+	9.56067	0.89795	0.966055	1.05494	1.00973	0.725064	1.42561	1.21724	1.10996	1.15412	0_0
480	Chr1	2614993	2615003	+	29.9494	2.81097	4.17967	3.21069	3.0019	3.13096	4.35459	3.11731	2.77491	3.36842	0_0
481	Chr1	2618669	2618750	+	29.636	4.45071	3.17418	3.99042	3.76602	2.10928	4.76932	3.26576	2.07051	2.03984	0_0
482	Chr1	2618914	2619127	+	139.88	21.6679	11.2772	15.1361	17.2746	20.4666	18.4293	17.6945	8.32472	9.60873	0_0
483	Chr1	2630991	2631114	+	24.766	2.65481	2.07012	3.46295	3.84789	1.91153	2.1773	5.34397	1.10996	2.18746	0_0
484	Chr1	2636000	2636143	+	3232.01	282.737	644.989	272.587	257.208	325.125	382.686	328.001	425.799	312.874	0_0
485	Chr1	2636676	2636792	+	29.1368	2.81097	7.2947	3.57762	2.12862	2.73547	1.96993	1.95945	5.25098	1.4091	0_0
486	Chr1	2637087	2637102	+	6.33311	0.780826	1.26179	0.52747	0.46393	0.626191	0.311042	0.504708	1.38745	0.4697	0_0
487	Chr1	2637434	2637436	+	3.68258	0.390413	0.966055	0.321069	0	0.527319	0.596164	0.326576	0.554981	0	1_0
488	Chr1	2637597	2637649	+	0.725765	0	0	0	0	0	0.725765	0	0	0	1_1
489	Chr1	2638179	2638302	+	119.961	11.7905	13.5248	11.2603	11.8439	11.5021	18.6366	16.1803	10.2458	14.9767	0_0
490	Chr1	2642011	2642017	+	3.33046	0	0	0	0	0.395489	0.959047	0.68284	0.554981	0.7381	0_1
491	Chr1	2642166	2642260	+	81.5604	8.511	10.2717	8.46245	9.08758	8.07457	9.20167	8.84723	10.502	8.60222	0_0
492	Chr1	2642421	2642424	+	1.15843	0	0	0.321069	0	0	0	0.475019	0	0.36234	0_1
493	Chr1	2646187	2646302	+	50.8919	4.48975	4.94857	4.67843	4.93949	8.37119	8.00934	5.81899	3.07374	6.56238	0_0
494	Chr1	2649538	2649839	+	131.992	15.8508	12.6967	12.2465	11.0252	14.6001	18.8699	17.2194	11.3131	18.1707	0_0
495	Chr1	2656269	2656270	+	0.356264	0	0	0	0	0	0	0.356264	0	0	1_1
496	Chr1	2656784	2656785	+	0.362883	0	0	0	0	0	0.362883	0	0	0	1_1
497	Chr1	2658610	2658724	+	45.0875	4.13838	4.2191	4.35736	5.40342	3.52645	9.35719	5.34397	4.09832	4.64332	0_0
498	Chr1	2659135	2659136	+	2.27178	0.31233	0	0	0	0.428447	0.803526	0.385953	0.341527	0	1_1
499	Chr1	2672437	2672505	+	73.6934	8.00346	9.91685	9.81552	9.44235	5.66868	8.0871	7.33311	8.36741	7.05892	0_0
500	Chr1	2673980	2673981	+	15.1274	1.95206	3.0756	1.39894	1.14618	1.02168	1.14049	2.01883	1.38745	1.98616	0_0
501	Chr1	2675845	2676009	+	38.3484	5.50482	6.58494	4.47203	4.06621	2.6366	3.00674	2.85012	5.54981	3.67708	0_0
502	Chr1	2684216	2684352	+	1364.23	123.8	205.908	135.124	148.84	134.994	163.349	145.564	162.311	144.346	0_0
503	Chr1	2689006	2689106	+	44.9467	5.15345	3.5882	5.29763	7.85952	3.39462	6.58373	4.24548	3.77814	5.04592	0_0
504	Chr1	2690934	2690935	+	1.1299	0.351372	0	0	0	0	0.362883	0.415642	0	0	1_1
505	Chr1	2696396	2696529	+	222.982	20.5748	24.5457	20.1585	21.3135	20.7961	25.1944	23.751	34.9638	31.6846	0_0
506	Chr1	2698688	2698689	+	0.356264	0	0	0	0	0	0	0.356264	0	0	1_1
507	Chr1	2698971	2698981	+	1.86747	0	0	0	0	0.659149	0.673925	0.534397	0	0	1_1
508	Chr1	2701163	2701229	+	40.7273	3.00618	4.83027	2.82082	3.79331	5.1084	5.9098	5.61117	4.80272	4.84462	0_0
509	Chr1	2703328	2703433	+	142.542	12.7275	17.7241	13.1638	7.75036	14.2047	14.0747	19.4461	24.9315	18.5196	0_0
510	Chr1	2706922	2707107	+	96.0339	8.74525	6.24978	7.20111	8.02327	8.86555	14.956	17.3976	10.5446	14.0507	0_0
511	Chr1	2708937	2708967	+	3.11814	0	0	0.344002	0.43664	0	0.933127	0.593774	0.448254	0.36234	0_1
512	Chr1	2712849	2713158	+	714.346	90.6148	156.816	105.173	66.2056	29.9913	58.0612	72.3514	49.1372	85.9954	0_0
513	Chr1	2713942	2713943	+	0.335162	0	0.335162	0	0	0	0	0	0	0	1_1
514	Chr1	2718803	2718809	+	11.7652	1.3274	0.867478	1.05494	1.69198	1.28534	2.4365	1.54381	0.725745	0.83204	0_0
515	Chr1	2723738	2723838	+	38.6756	3.00618	4.75141	4.08216	3.68415	3.79011	6.16901	5.07677	3.71411	4.40176	0_0
516	Chr1	2736685	2737040	+	33.718	2.53768	2.50386	4.24269	3.2748	2.70251	6.0394	5.2549	2.04916	5.11302	0_0
517	Chr1	2752149	2752236	+	670.669	115.601	50.8263	87.3536	87.6828	70.4301	94.0125	52.2818	51.165	61.316	0_0
518	Chr1	2752586	2752587	+	3.00897	0.624661	0.414023	0.710938	0.818701	0	0.440643	0	0	0	1_0
519	Chr1	2752694	2752712	+	1.18604	0.390413	0	0.458669	0	0	0.336962	0	0	0	1_1
520	Chr1	2752927	2752942	+	9.04249	1.3274	0.788616	1.44481	1.55553	0.856893	1.29601	0.801595	0.448254	0.52338	0_0
521	Chr1	2753151	2753152	+	0.717893	0.390413	0	0	0.32748	0	0	0	0	0	1_1
522	Chr1	2753291	2753292	+	0.388803	0	0	0	0	0	0.388803	0	0	0	1_1
523	Chr1	2762586	2762682	+	81.7473	7.33976	8.26075	9.70086	8.13243	7.41542	11.8196	10.4801	8.45279	10.1455	0_0
524	Chr1	2771699	2771723	+	63.3635	6.83223	6.62438	6.28377	6.35857	6.92106	9.82375	7.8972	6.38228	6.2403	0_0
525	Chr1	2774025	2774048	+	29.0168	1.99111	2.48414	3.46295	3.05648	3.46053	4.43235	4.12673	2.54011	3.46236	0_0
526	Chr1	2801064	2801079	+	61.5835	4.56783	9.42396	5.98564	6.52231	5.53685	8.81286	7.15498	6.21152	7.36758	0_0
527	Chr1	2805170	2805173	+	1.93019	0.351372	0	0.366935	0.38206	0	0.440643	0	0	0.38918	0_1
528	Chr1	2805297	2805421	+	24.3794	2.18631	1.93211	2.38508	2.53797	2.30702	4.14723	3.29545	2.68952	2.89872	0_0
529	Chr1	2808853	2808983	+	291.281	29.4371	35.5272	33.5287	35.5862	28.64	34.422	30.4903	30.6094	33.0401	0_0
530	Chr1	2827061	2827153	+	129.653	9.72128	23.1853	13.0033	13.0719	15.523	15.5521	13.7459	15.262	10.5884	0_0
531	Chr1	2827737	2827771	+	3.02362	0	0.709754	0.665071	0	0.823936	0.440643	0	0.384218	0	1_1
532	Chr1	2839130	2839149	+	71.399	7.41785	10.6266	7.29284	7.01353	6.62445	8.2167	6.59089	8.8797	8.73642	0_0
533	Chr1	2848261	2848357	+	89.3376	7.1836	3.7065	13.2097	17.5475	5.17432	12.4676	12.974	6.08345	10.991	0_0
534	Chr1	2852453	2852503	+	59.1257	3.35755	5.57946	6.71951	6.60418	4.35038	8.94247	9.35194	6.27556	7.94464	0_0
535	Chr1	2856161	2856174	+	63.1742	4.64591	9.83799	6.69657	5.75819	5.76755	7.07621	8.58004	7.0013	7.81044	0_0
536	Chr1	2856405	2856411	+	1.63683	0	0	0.321069	0.30019	0	0.570244	0.445331	0	0	1_1
537	Chr1	2867259	2867421	+	173.665	26.0405	12.8544	22.7271	28.1906	10.4146	20.8658	25.7698	11.3558	15.4464	0_0
538	Chr1	2869894	2869895	+	0.38206	0	0	0	0.38206	0	0	0	0	0	1_1
539	Chr1	2873429	2873557	+	258.516	26.0796	25.5314	32.1986	33.2938	49.0736	25.8684	16.4772	36.0097	13.9836	0_0
540	Chr1	2874488	2874512	+	1.61228	0.468495	0.433739	0.389869	0	0	0	0	0.320182	0	1_0
541	Chr1	2876005	2876009	+	0.812776	0.351372	0	0	0	0.461404	0	0	0	0	1_1
542	Chr1	2876140	2876149	+	0.389869	0	0	0.389869	0	0	0	0	0	0	1_1
543	Chr1	2877492	2877541	+	6.45522	0.819867	0.788616	1.12374	0.70954	0.758021	1.47745	0.415642	0	0.36234	0_1
544	Chr1	2877651	2877776	+	42.156	5.07537	5.18515	3.76109	4.39369	7.745	6.48005	2.34541	4.31178	2.85846	0_0
545	Chr1	2879584	2879642	+	3.12775	0.936991	0.47317	0	0	0	0.466563	0	0.405563	0.84546	1_0
546	Chr1	2882496	2882654	+	162.68	20.4186	18.7296	15.3425	16.8652	15.3911	21.3582	21.1087	15.0272	18.4391	0_0
547	Chr1	2883657	2883659	+	5.50809	0.858908	0.374593	0.52747	0.62767	0.790979	0.803526	0.534397	0.426909	0.56364	0_0
548	Chr1	2884362	2884471	+	222.311	23.2296	16.0089	26.4882	29.0639	19.9393	26.9311	22.7712	26.0201	31.8591	0_0
549	Chr1	2884666	2884676	+	0.30019	0	0	0	0.30019	0	0	0	0	0	1_1
550	Chr1	2888451	2888538	+	3.62048	0.390413	0.374593	0.710938	0.40935	0	1.39969	0	0	0.3355	0_1
551	Chr1	2888686	2888741	+	14.2061	1.91302	0.966055	1.46774	2.26507	1.35126	2.33282	1.87039	0.4696	1.57014	0_0
552	Chr1	2891037	2891077	+	4.18123	0	1.26179	0.619204	0.38206	0	0.933127	0	0.448254	0.5368	1_0
553	Chr1	2916958	2916961	+	0.311042	0	0	0	0	0	0.311042	0	0	0	1_1
554	Chr1	2927567	2927882	+	648.861	72.8901	64.6468	80.2671	73.683	85.953	67.4443	71.0154	73.2148	59.7459	0_0
555	Chr1	2928007	2928173	+	14.021	1.44453	1.57723	1.37601	1.41908	2.14223	1.58113	2.43447	1.174	0.8723	0_0
556	Chr1	2928280	2928281	+	0.468495	0.468495	0	0	0	0	0	0	0	0	1_1
557	Chr1	2928442	2928486	+	13.2908	0.858908	1.0252	1.55948	1.00973	3.82306	1.39969	1.06879	1.10996	1.43594	0_0
558	Chr1	2928658	2928661	+	1.31317	0	0	0.366935	0	0.560277	0	0.385953	0	0	1_1
559	Chr1	2932721	2932746	+	39.9712	3.63084	3.72621	3.99042	2.81087	6.85515	4.97668	5.2549	2.64683	6.07926	0_0
560	Chr1	2946178	2946295	+	140.758	14.6405	20.2083	13.5766	13.8906	13.0182	18.0405	15.9131	15.7956	15.6746	0_0
561	Chr1	2953024	2953088	+	27.1948	3.86509	2.72073	3.18775	3.11106	1.91153	2.15138	2.49385	4.18371	3.56972	0_0
562	Chr1	2956590	2956596	+	0.709647	0	0.354877	0	0.35477	0	0	0	0	0	1_1
563	Chr1	2965010	2965045	+	8.83483	0.819867	1.83353	1.14667	0.955151	0	1.14049	1.95945	0	0.979661	0_0
564	Chr1	2977341	2977384	+	4.96195	1.17124	1.08435	0.825605	0.79141	0	0	0	0.51229	0.57706	0_0
565	Chr1	2984879	2984977	+	43.2857	4.13838	3.41076	3.53175	5.13052	5.04249	5.96164	4.12673	7.30014	4.64332	0_0
566	Chr1	2985259	2985281	+	0.31233	0.31233	0	0	0	0	0	0	0	0	1_1
567	Chr1	2985704	2985714	+	5.17909	0.390413	0	0.321069	0.62767	1.3183	0.907207	0.653152	0.384218	0.57706	0_1
568	Chr1	2989371	2989417	+	455.958	49.6605	41.7769	47.4035	42.8453	50.6885	65.7077	50.0255	50.9089	56.9411	0_0
569	Chr1	2989782	2989790	+	0.741299	0	0	0	0	0	0.414723	0.326576	0	0	1_1
570	Chr1	2994371	2994456	+	224.231	24.7522	25.3343	22.8417	21.3408	24.8829	28.2271	26.6011	24.6326	25.6188	0_0
571	Chr1	3003865	3003926	+	25.9158	2.77193	3.7065	3.14189	2.729	2.40589	3.03266	2.3751	2.98836	2.76452	0_0
572	Chr1	3009053	3009544	+	2810.74	194.777	567.508	306.735	240.753	233.569	238.803	291.038	437.176	300.38	0_0
573	Chr1	3015240	3015552	+	3717.17	330.172	667.702	386.819	259.446	295.562	351.063	416.8	600.789	408.814	0_0
574	Chr1	3015697	3015698	+	1.27676	0.31233	0.414023	0.550403	0	0	0	0	0	0	1_1
575	Chr1	3016063	3016298	+	55.268	3.82605	8.26075	5.0683	4.17537	6.36079	5.75428	7.39249	9.37065	5.05934	0_0
576	Chr1	3016522	3016523	+	0.428447	0	0	0	0	0.428447	0	0	0	0	1_1
577	Chr1	3016660	3016699	+	34.52	1.56165	6.56523	3.76109	2.42881	3.5594	3.18818	4.27517	5.67789	3.50262	0_0
578	Chr1	3016839	3016842	+	2.38111	0.546578	0.552031	0.642137	0	0	0	0	0.640363	0	1_0
579	Chr1	3017044	3017237	+	32.0766	3.55276	8.24104	4.8619	3.02919	1.35126	0.959047	1.33599	6.16883	2.57664	0_0
580	Chr1	3017479	3017483	+	7.28651	0.741785	1.63638	1.26134	0.68225	0.593234	0.518404	0.801595	0.554981	0.49654	0_0
581	Chr1	3017677	3017747	+	68.433	5.30962	7.68901	7.31578	5.81277	9.62357	7.64646	8.69879	8.68759	7.6494	0_0
582	Chr1	3017877	3017878	+	0.341527	0	0	0	0	0	0	0	0.341527	0	1_1
583	Chr1	3019818	3019823	+	8.86836	1.95206	0.5126	0.688004	1.30992	0.461404	0.881286	1.18755	1.00324	0.8723	0_0
584	Chr1	3031144	3031283	+	32.0774	1.71782	3.09532	3.00428	3.0019	2.50477	5.23588	3.47358	4.9308	5.11302	0_0
585	Chr1	3041939	3042111	+	236.771	21.4727	28.1733	21.8785	24.7793	31.5073	32.4002	24.1369	26.9379	25.4846	0_0
586	Chr1	3042591	3042600	+	1.98001	0	0.433739	0.344002	0.35477	0.527319	0	0	0.320182	0	1_0
587	Chr1	3044224	3044225	+	0.30019	0	0	0	0.30019	0	0	0	0	0	1_1
588	Chr1	3049024	3049039	+	6.58586	0.585619	0.690039	0.366935	0.51851	0.626191	1.03681	0.92035	0.875163	0.966241	0_0
589	Chr1	3057849	3057850	+	0.448254	0	0	0	0	0	0	0	0.448254	0	1_1
590	Chr1	3058467	3058546	+	42.6998	3.63084	6.44694	6.99471	5.94922	3.52645	6.06532	2.49385	3.71411	3.87838	0_0
591	Chr1	3064096	3064167	+	209.474	18.1152	25.6892	21.5575	18.5845	15.9184	28.0716	33.0732	21.4095	27.0547	0_0
592	Chr1	3066752	3066781	+	46.1504	6.44181	3.8445	4.95363	5.53987	1.87857	8.65734	9.2035	1.79302	3.83812	0_0
593	Chr1	3072959	3072962	+	0.428447	0	0	0	0	0.428447	0	0	0	0	1_1
594	Chr1	3076479	3076558	+	18.5869	1.91302	2.08983	1.14667	0.927861	2.8673	2.54018	3.56264	1.94243	1.59698	0_0
595	Chr1	3076674	3076778	+	22.2132	1.24932	0.5126	1.28427	1.41908	4.38334	4.84708	3.80015	2.00647	2.71084	0_0
596	Chr1	3086155	3086195	+	8.88188	0.89795	0.650608	0.619204	1.06431	0.988723	2.35874	1.3063	0.405563	0.59048	0_1
597	Chr1	3093674	3093900	+	454.827	40.7981	54.3356	46.0733	37.2509	67.2991	87.7917	43.0486	37.7814	40.4479	0_0
598	Chr1	3094290	3094413	+	6.46855	0.819867	0.966055	0	1.14618	0.823936	1.73665	0	0.640363	0.3355	0_1
599	Chr1	3104576	3104635	+	94.9676	8.70621	12.4601	8.02671	11.0252	9.55766	12.338	11.2817	11.6546	9.91739	0_0
600	Chr1	3106526	3106787	+	1826.64	151.519	409.548	132.854	124.333	197.58	216.226	169.374	253.242	171.964	0_0
601	Chr1	3107354	3107376	+	2.33911	0	0.847762	0.412802	0	0.395489	0	0	0.683054	0	1_1
602	Chr1	3107591	3107592	+	3.14235	0	0	0	0	0.955766	0.725765	1.09848	0	0.36234	1_1
603	Chr1	3111755	3111757	+	10.1511	1.44453	0.788616	0.917339	1.03702	0.922808	1.47745	1.36568	1.00324	1.19438	0_0
604	Chr1	3119867	3119980	+	437.088	28.8125	42.1712	25.6167	44.128	57.7414	77.9679	51.1536	50.7168	58.7796	0_0
605	Chr1	3120488	3120489	+	1.06359	0	0	0	0	0.395489	0	0.326576	0.341527	0	1_1
606	Chr1	3121018	3121042	+	11.0462	1.44453	0.906909	1.26134	1.44637	1.35126	0.673925	0.475019	2.19858	1.28832	0_0
607	Chr1	3121304	3121305	+	4.11275	0.390413	0.709754	0.366935	0	0.527319	0.466563	0.445331	0.683054	0.52338	0_0
608	Chr1	3121799	3121966	+	7.84784	0.702743	0.72947	1.72001	1.52824	0.889851	0.518404	0.445331	0.683054	0.63074	0_0
609	Chr1	3122910	3123158	+	282.309	27.4851	36.7889	30.5015	28.2179	33.3859	36.6511	31.856	25.1876	32.2349	0_0
610	Chr1	3125291	3125292	+	0.947682	0.31233	0.335162	0	0.30019	0	0	0	0	0	1_1
611	Chr1	3140872	3140891	+	29.0368	3.20139	3.23333	2.68322	3.08377	2.20815	4.19907	3.50327	3.18047	3.74418	0_0
612	Chr1	3154510	3154603	+	542.484	47.0448	84.4214	56.2787	52.697	57.1152	90.1504	56.3195	49.8629	48.5938	0_0
613	Chr1	3157500	3157542	+	165.91	16.7878	5.83576	7.72858	11.5983	23.3339	22.2654	22.029	22.7542	33.5769	0_0
614	Chr1	3157644	3157645	+	0.326576	0	0	0	0	0	0	0.326576	0	0	1_1
615	Chr1	3157922	3157954	+	1.10679	0	0	0	0	0.428447	0	0.356264	0	0.32208	1_1
616	Chr1	3161819	3161894	+	183.172	20.848	14.8063	14.6774	14.9549	21.8178	32.6076	24.3744	14.8351	24.25	0_0
617	Chr1	3162753	3162755	+	3.91568	0.390413	0.47317	0.321069	0	0.362532	0.984967	0.712529	0	0.671	0_1
618	Chr1	3164419	3164421	+	1.05054	0	0.335162	0	0	0	0.388803	0.326576	0	0	1_1
619	Chr1	3164771	3164800	+	4.99767	0	0.315446	0	0.40935	1.02168	1.45153	0.68284	0.405563	0.71126	0_1
620	Chr1	3172088	3172182	+	155.144	17.4905	25.5512	17.4065	18.0933	16.3469	16.3297	14.0428	15.8597	14.0239	0_0
621	Chr1	3173541	3173579	+	130.847	11.4781	14.2148	11.5355	11.8439	11.1726	16.0446	18.9414	18.6132	17.0031	0_0
622	Chr1	3175836	3175837	+	1.93456	0.31233	0.394308	0.504536	0	0	0.414723	0	0	0.30866	1_0
623	Chr1	3187451	3187461	+	20.6792	2.57673	4.65284	2.01815	1.99217	1.549	1.99585	1.54381	2.28396	2.06668	0_0
624	Chr1	3187581	3187587	+	1.3629	0.546578	0.453454	0	0	0	0	0	0.362872	0	1_1
625	Chr1	3189366	3189460	+	359.554	40.9543	51.9895	38.964	35.4497	41.4605	38.4137	33.2217	43.3099	35.7912	0_0
626	Chr1	3189636	3189637	+	0.560277	0	0	0	0	0.560277	0	0	0	0	1_1
627	Chr1	3189855	3189856	+	0.356264	0	0	0	0	0	0	0.356264	0	0	1_1
628	Chr1	3195989	3196020	+	2.3981	0.468495	0.552031	0.550403	0.51851	0	0	0	0	0.30866	1_0
629	Chr1	3201783	3201910	+	108.157	13.1569	14.826	11.8337	10.0973	10.843	12.8823	13.6271	9.71217	11.1789	0_0
630	Chr1	3203389	3203400	+	0.721706	0	0	0.366935	0.35477	0	0	0	0	0	1_1
631	Chr1	3205702	3205813	+	156.821	17.2172	19.4985	15.182	13.6996	18.3573	21.8766	18.1398	16.2225	16.6274	0_0
632	Chr1	3217973	3218053	+	31.6314	1.99111	3.25304	3.18775	2.40152	4.58108	4.40643	3.17669	3.73545	4.8983	0_0
633	Chr1	3244191	3244213	+	13.3532	1.7959	1.49837	1.37601	1.41908	1.0876	1.86625	1.33599	1.79302	1.18096	0_0
634	Chr1	3252240	3252276	+	59.5793	6.20757	5.85547	4.44909	3.98434	9.5247	11.5604	7.8972	4.86676	5.2338	0_0
635	Chr1	3255134	3255135	+	1.31495	0	0	0.321069	0	0.527319	0.466563	0	0	0	1_1
636	Chr1	3273748	3273947	+	248.739	23.6981	32.5501	22.5895	33.7305	24.9158	29.6268	27.5214	23.9923	30.1145	0_0
637	Chr1	3279044	3279085	+	8.90474	0.702743	0.808332	0.688004	0.982441	1.28534	1.27009	1.95945	0.362872	0.84546	0_0
638	Chr1	3284304	3284341	+	140.564	15.4213	6.60466	14.4022	13.1811	20.4336	19.3624	18.0804	14.8137	18.2646	0_0
639	Chr1	3288085	3288196	+	16.0777	1.7959	0.847762	2.20161	1.69198	2.43885	2.64386	2.25634	0.362872	1.83854	0_0
640	Chr1	3302728	3302733	+	2.94978	0.624661	0.315446	0.321069	0.30019	0.362532	0.336962	0.326576	0	0.36234	0_0
641	Chr1	3310928	3311009	+	95.5369	8.08155	10.4689	9.37979	9.22403	9.35991	13.971	13.0927	10.2031	11.7559	0_0
642	Chr1	3325833	3326027	+	46.6268	3.39659	3.90365	5.43523	5.26697	4.38334	6.0394	8.16439	4.2264	5.81086	0_0
643	Chr1	3349209	3349241	+	25.829	2.53768	2.42499	3.09602	2.78358	2.37294	4.22499	3.35482	1.55822	3.47578	0_0
644	Chr1	3352031	3352035	+	1.09042	0	0.315446	0	0.46393	0	0.311042	0	0	0	1_1
645	Chr1	3355566	3355627	+	89.7263	7.92538	15.0231	7.77445	7.75036	9.09625	10.5754	8.90661	12.6365	10.0382	0_0
646	Chr1	3363444	3363476	+	2.85013	0.624661	0.709754	0	0.51851	0	0	0	0.661708	0.3355	1_0
647	Chr1	3370432	3370576	+	57.692	4.76304	5.16544	5.16003	5.59445	6.196	8.65734	7.98626	6.68112	7.48836	0_0
648	Chr1	3377880	3377881	+	1.25776	0	0	0	0.32748	0	0.544324	0.385953	0	0	1_1
649	Chr1	3388562	3388591	+	3.37471	0	0.847762	0.504536	0.30019	0	0.777606	0.475019	0.4696	0	1_0
650	Chr1	3400602	3400660	+	48.2677	6.0514	5.89491	3.09602	4.25724	3.39462	9.33127	6.11587	4.14101	5.98532	0_0
651	Chr1	3424331	3424332	+	0.329574	0	0	0	0	0.329574	0	0	0	0	1_1
652	Chr1	3431779	3431803	+	45.4373	5.97332	4.94857	5.16003	4.53014	4.1856	5.72836	4.92833	4.33312	5.64982	0_0
653	Chr1	3439787	3439795	+	8.6919	1.36645	2.32642	2.10988	0.845991	0.362532	0.492484	0	0.597672	0.59048	0_0
654	Chr1	3442625	3442626	+	0.933589	0.31233	0	0.321069	0.30019	0	0	0	0	0	1_1
655	Chr1	3449690	3449700	+	47.3566	5.23153	7.86645	5.93977	4.25724	3.26279	8.2167	4.63144	3.0524	4.8983	0_0
656	Chr1	3453182	3453263	+	32.792	3.55276	3.56849	3.18775	3.2748	3.3287	4.92484	3.82984	2.92432	4.20046	0_0
657	Chr1	3461623	3461676	+	35.2641	3.66988	4.1008	3.60055	3.13835	4.38334	3.75843	4.2158	4.29043	4.10652	0_0
658	Chr1	3465904	3465942	+	7.21893	0.702743	0.867478	0.504536	0	1.25238	1.39969	0.831284	1.00324	0.65758	0_1
659	Chr1	3469626	3469637	+	5.87457	0.89795	1.36036	0.642137	0.57309	0	0.596164	0.534397	0.74709	0.52338	0_0
660	Chr1	3469927	3470012	+	197.606	17.061	27.7987	19.9292	13.7542	17.83	20.9435	19.0898	35.903	25.2967	0_0
661	Chr1	3470202	3470204	+	1.65592	0.429454	0	0.344002	0.32748	0	0	0	0.554981	0	1_0
662	Chr1	3484551	3484557	+	12.9798	1.17124	1.00549	1.28427	1.61011	1.12055	2.38466	1.95945	1.08862	1.35542	0_0
663	Chr1	3487572	3487656	+	64.562	6.32469	9.30567	6.94884	7.04082	5.93234	7.80198	7.06591	8.19665	5.94506	0_0
664	Chr1	3489552	3489553	+	0.30019	0	0	0	0.30019	0	0	0	0	0	1_1
665	Chr1	3501202	3501203	+	0.390413	0.390413	0	0	0	0	0	0	0	0	1_1
666	Chr1	3503662	3503768	+	104.248	9.09662	7.59043	8.57712	8.81468	13.2818	16.0705	16.0913	12.5938	12.1317	0_0
667	Chr1	3530460	3530576	+	188.079	13.3131	35.2117	14.5398	18.5845	14.9297	18.0923	23.84	25.3584	24.2097	0_0
668	Chr1	3532459	3532584	+	73.0937	8.78429	8.95079	8.27898	7.45017	6.88811	8.42406	7.33311	8.62356	8.36066	0_0
669	Chr1	3533714	3533722	+	1.14758	0	0	0.710938	0.43664	0	0	0	0	0	1_1
670	Chr1	3535506	3535623	+	304.326	33.4584	61.4332	32.4509	31.7383	23.0373	25.0389	24.0479	45.0602	28.0612	0_0
671	Chr1	3537048	3537050	+	5.11773	0.390413	0.690039	0.848538	0.818701	0.560277	0.648005	0.564085	0.597672	0	0_0
672	Chr1	3537164	3537165	+	1.44078	0	0.394308	0.321069	0	0.362532	0	0	0.362872	0	1_1
673	Chr1	3537747	3537748	+	1.65731	0	0.492885	0.458669	0.30019	0	0	0	0.405563	0	1_0
674	Chr1	3554103	3554163	+	29.8211	1.87398	4.59369	3.55469	2.729	2.99913	3.86211	2.73136	4.16236	3.31474	0_0
675	Chr1	3562901	3563022	+	113.948	9.33087	14.0177	11.3979	9.71525	13.5455	17.7294	14.6068	10.6941	12.91	0_0
676	Chr1	3563138	3563139	+	0.31233	0.31233	0	0	0	0	0	0	0	0	1_1
677	Chr1	3563248	3563249	+	0.880315	0	0	0	0	0.494362	0	0.385953	0	0	1_1
678	Chr1	3565251	3565300	+	21.3448	1.87398	4.29796	3.18775	3.30209	1.21943	1.47745	1.33599	2.47607	2.17404	0_0
679	Chr1	3611746	3611865	+	9.22106	1.1322	0.768901	0.665071	0.49122	0.758021	1.81441	1.09848	1.47283	1.01992	0_0
680	Chr1	3627662	3627765	+	175.672	16.9439	23.2839	19.0348	17.029	16.0173	24.8315	21.3759	20.5557	16.6005	0_0
681	Chr1	3629100	3629101	+	0.661738	0	0.335162	0	0	0	0	0.326576	0	0	1_1
682	Chr1	3639866	3639954	+	64.0561	5.70003	7.8073	6.05444	7.04082	5.17432	9.97927	7.30342	7.53494	7.46152	0_0
683	Chr1	3659188	3659278	+	466.966	48.177	55.6566	43.2296	37.9331	48.5463	67.7813	57.032	46.8105	61.7991	0_0
684	Chr1	3662616	3662618	+	0.817172	0	0.47317	0.344002	0	0	0	0	0	0	1_1
685	Chr1	3662768	3662770	+	7.05647	0.429454	0.571747	1.21547	1.33721	0.626191	0.907207	0.504708	0.619018	0.84546	0_0
686	Chr1	3663316	3663348	+	1.5055	0	0	0.779738	0	0	0.725765	0	0	0	1_1
687	Chr1	3663558	3663565	+	1.79151	0	0	0.321069	0	0.395489	0.570244	0.504708	0	0	1_1
688	Chr1	3664270	3664275	+	6.93688	0.819867	1.59695	0.573337	0.5458	0.889851	0.544324	0.504708	0.576327	0.88572	0_0
689	Chr1	3664383	3664434	+	3427.33	355.861	802.417	389.364	251.177	306.208	258.891	288.248	389.149	386.013	0_0
690	Chr1	3664559	3664747	+	7.87122	0.858908	3.1939	0.802671	0	0.527319	0	0.653152	1.00324	0.83204	1_0
691	Chr1	3676751	3676806	+	38.5344	2.77193	4.31767	3.89869	4.06621	4.74587	5.46916	5.04708	3.73545	4.48228	0_0
692	Chr1	3677973	3677974	+	1.00672	0	0	0.344002	0.30019	0.362532	0	0	0	0	1_1
693	Chr1	3681812	3681892	+	14.9314	1.09316	0.768901	1.26134	2.31965	2.37294	1.71073	1.63288	2.13454	1.63724	0_0
694	Chr1	3684675	3684726	+	35.1991	3.20139	3.50934	3.18775	2.81087	4.647	5.96164	4.54237	3.50065	3.83812	0_0
695	Chr1	3702546	3702634	+	31.7472	3.00618	3.80507	3.30242	2.729	3.49349	3.49923	4.12673	4.26909	3.51604	0_0
696	Chr1	3715109	3715178	+	6.52949	0.936991	0.946339	0.802671	0.30019	0.395489	0.622085	0	1.34476	1.18096	0_0
697	Chr1	3718777	3718784	+	16.2112	2.06919	2.24756	1.90348	1.77385	1.25238	2.07362	1.24693	2.36934	1.2749	0_0
698	Chr1	3722778	3722959	+	12.8098	1.36645	1.77439	0.733871	0.30019	1.15351	2.48834	1.36568	1.60091	2.02642	0_0
699	Chr1	3728834	3728912	+	14.7488	1.36645	1.43922	1.76588	1.20076	1.15351	2.15138	2.13759	1.49418	2.03984	0_0
700	Chr1	3733109	3733142	+	5.57875	0.429454	0	0.940272	0.60038	0.527319	0.336962	1.33599	0.576327	0.83204	0_0
701	Chr1	3740764	3740819	+	9.19373	0.819867	0.552031	1.00907	1.39179	0.692106	1.65889	1.06879	1.08862	0.91256	0_0
702	Chr1	3744844	3744944	+	189.228	24.3618	14.1951	29.4924	31.9839	9.5247	18.6625	20.0696	16.9696	23.9681	0_0
703	Chr1	3745075	3745083	+	1.28169	0.468495	0	0.504536	0	0	0	0	0	0.30866	1_0
704	Chr1	3745722	3745797	+	62.3453	4.37262	5.77661	6.32964	6.11296	7.44838	7.59462	8.37221	8.47414	7.86412	0_0
705	Chr1	3749506	3749515	+	100.532	11.0877	7.57071	6.4443	10.7523	12.0624	26.8533	12.4989	3.11643	10.1455	0_0
706	Chr1	3749696	3749697	+	0.388803	0	0	0	0	0	0.388803	0	0	0	1_1
707	Chr1	3753287	3753407	+	49.2238	4.13838	7.61015	4.38029	5.21239	5.73459	5.49508	5.67054	5.97672	5.00566	0_0
708	Chr1	3774549	3774563	+	3.78777	0.624661	0	0.756804	0.873281	0	0.362883	0.326576	0.320182	0.52338	0_0
709	Chr1	3777325	3777376	+	311.531	26.0405	20.9378	29.1484	25.4343	27.7831	58.6574	54.6272	23.2879	45.6146	0_0
710	Chr1	3778096	3778117	+	0.38918	0	0	0	0	0	0	0	0	0.38918	1_1
711	Chr1	3779675	3779840	+	6.2247	0.390413	0	1.00907	1.00973	0.560277	1.24417	1.09848	0	0.91256	0_1
712	Chr1	3794317	3794323	+	8.47914	0.741785	0.828047	1.10081	0.70954	1.48308	1.60705	0.415642	0.640363	0.952821	0_0
713	Chr1	3797691	3797749	+	14.7475	1.21028	2.64186	1.39894	1.33721	1.51604	1.37377	1.24693	2.41203	1.6104	0_0
714	Chr1	3807124	3807147	+	0.341527	0	0	0	0	0	0	0	0.341527	0	1_1
715	Chr1	3810243	3810347	+	6.45128	0.819867	1.16321	0.573337	0.30019	1.45013	0.388803	0.475019	1.28073	0	1_0
716	Chr1	3832608	3832694	+	35.1995	3.78701	4.7317	6.42137	5.97651	3.19687	3.0845	1.75163	3.35123	2.89872	0_0
717	Chr1	3837777	3837940	+	173.335	18.3494	17.0341	16.8332	16.2921	19.6097	29.8601	19.5055	15.1979	20.6534	0_0
718	Chr1	3839236	3839239	+	2.47914	0.429454	0.394308	0.321069	0	0	0.414723	0.385953	0.533636	0	1_0
719	Chr1	3841256	3841301	+	45.5668	4.60687	5.30344	5.1371	5.15781	3.16391	4.51011	6.67996	4.8881	6.11952	0_0
720	Chr1	3847216	3847277	+	656.165	60.0845	93.6679	63.2276	49.5041	65.1898	74.5724	74.103	90.5046	85.311	0_0
721	Chr1	3847419	3847586	+	11.356	1.36645	0.946339	0.986139	0.900571	1.84562	1.27009	1.36568	1.49418	1.18096	0_0
722	Chr1	3848421	3848422	+	5.77077	0.546578	0.847762	0.665071	0.32748	0.823936	0.673925	0.534397	0.640363	0.71126	0_0
723	Chr1	3848606	3848627	+	2.58281	0.31233	0	0.458669	0	0.659149	0.362883	0	0.789781	0	1_1
724	Chr1	3848766	3848769	+	8.87795	0.390413	0.966055	0.550403	0.30019	1.97745	1.45153	1.63288	0.683054	0.925981	0_1
725	Chr1	3849290	3849373	+	30.9268	2.10823	4.39653	2.43095	3.43854	3.42757	3.93987	3.35482	4.35447	3.47578	0_0
726	Chr1	3853242	3853254	+	47.4859	6.36373	3.90365	3.27949	5.37613	3.59236	8.37222	5.34397	6.27556	4.97882	0_0
727	Chr1	3862398	3862477	+	957.499	86.7888	125.725	105.884	115.628	103.42	118.844	99.7837	89.8643	111.561	0_0
728	Chr1	3870771	3870818	+	1.03856	0	0	0	0	0.329574	0.388803	0	0.320182	0	1_1
729	Chr1	3874395	3874567	+	789.268	70.4695	82.1935	122.671	124.797	38.2306	91.3687	101.714	54.0466	103.777	0_0
730	Chr1	3883227	3883256	+	31.4219	2.69385	6.36808	2.72908	3.22022	2.50477	4.09539	3.4142	3.56469	2.83162	0_0
731	Chr1	3888664	3888809	+	351.853	66.4092	37.1832	29.6759	34.0034	43.0424	29.1602	23.0087	50.1831	39.1864	0_0
732	Chr1	3889026	3889058	+	0.626191	0	0	0	0	0.626191	0	0	0	0	1_1
733	Chr1	3890211	3890230	+	0.31233	0.31233	0	0	0	0	0	0	0	0	1_1
734	Chr1	3902007	3902024	+	29.1354	2.53768	1.12378	2.13281	2.26507	2.14223	3.29186	3.77047	7.21476	4.65674	0_0
735	Chr1	3914756	3914921	+	664.55	74.2565	87.1026	69.5572	58.9737	75.11	76.1276	64.7808	81.3688	77.2724	0_0
736	Chr1	3915558	3915559	+	1.30249	0	0	0	0	0.560277	0	0.742218	0	0	1_1
737	Chr1	3917465	3917494	+	9.43102	0.780826	0.966055	1.35307	0.79141	1.38421	1.32193	0.860972	0.939199	1.03334	0_0
738	Chr1	3917743	3917745	+	1.83771	0	0.492885	0	0.32748	0	0.311042	0	0.384218	0.32208	1_0
739	Chr1	3919269	3919286	+	33.5245	3.35755	3.60792	6.92591	7.20456	2.57068	0	4.66113	2.17723	3.0195	0_0
740	Chr1	3920499	3920568	+	51.9612	4.60687	5.48088	5.7563	5.53987	5.27319	6.76517	7.03622	6.04076	5.46194	0_0
741	Chr1	3938486	3938608	+	128.676	16.2021	18.079	14.3105	12.2532	10.9748	11.3271	9.41132	20.1074	16.0101	0_0
742	Chr1	3939366	3939368	+	2.33218	0	0	0	0	0.527319	0.881286	0.534397	0	0.38918	1_1
743	Chr1	3939593	3939622	+	2.18551	0.390413	0	0.321069	0	0.790979	0	0	0.683054	0	1_1
744	Chr1	3940157	3940258	+	10.6827	0.819867	1.18292	1.23841	0.65496	2.27406	1.11457	1.18755	1.10996	1.10044	0_0
745	Chr1	3945730	3946168	+	560.133	56.8051	120.501	69.2591	44.319	44.8551	46.3194	51.9849	67.7931	58.2965	0_0
746	Chr1	3948720	3948738	+	7.40437	0.429454	1.12378	0.665071	0.845991	0.593234	1.01089	1.0391	0.811126	0.88572	0_0
747	Chr1	3951368	3951558	+	151.064	15.6946	21.4898	13.1638	10.5067	14.7979	16.7963	22.2368	17.3752	19.0027	0_0
748	Chr1	3957313	3957314	+	3.44657	0.351372	0.414023	0	0.30019	0	0.518404	0.385953	0.832472	0.64416	0_0
749	Chr1	3957437	3957482	+	1.06197	0.741785	0	0	0	0	0	0	0.320182	0	1_1
750	Chr1	3967462	3967617	+	647.049	61.8024	72.6315	61.0489	63.5857	68.156	80.0675	78.2594	77.2064	84.2911	0_0
751	Chr1	3968363	3968374	+	2.44576	0	0	0	0	0.527319	0.440643	0.653152	0.341527	0.48312	0_1
752	Chr1	3981245	3981455	+	53.1913	5.15345	9.10852	4.56376	4.55743	5.07545	6.35045	5.37366	6.91592	6.09268	0_0
753	Chr1	3995314	3995479	+	2288.52	264.075	375.381	246.237	221.049	152.033	278.098	234.927	277.192	239.534	0_0
754	Chr1	3996054	3996116	+	7.50369	0.702743	0.98577	0.733871	0.68225	0.758021	1.21825	0.801595	0.896508	0.72468	0_0
755	Chr1	3996250	3996297	+	14.2715	1.67878	3.25304	1.83468	1.52824	1.21943	0.725765	1.36568	2.15589	0.50996	0_0
756	Chr1	3996476	3996477	+	0.326576	0	0	0	0	0	0	0.326576	0	0	1_1
757	Chr1	3996633	3996637	+	6.72724	0.624661	2.07012	0.733871	0.38206	0.823936	0.855366	0.415642	0.405563	0.41602	0_0
758	Chr1	3996898	3996902	+	4.1807	0	0.47317	0.366935	0.32748	0.692106	0.699845	0.831284	0.320182	0.4697	0_1
759	Chr1	3997053	3997126	+	46.5783	4.56783	8.51705	5.2059	5.29426	3.42757	5.36548	4.42362	5.18694	4.58964	0_0
760	Chr1	3997272	3997310	+	4.61003	0.624661	1.08435	0.688004	0.35477	0.362532	0.492484	0	1.00324	0	1_0
761	Chr1	3999193	3999304	+	379.218	34.7077	31.9981	34.4231	37.8785	61.3338	34.6035	31.5888	66.6404	46.044	0_0
762	Chr1	3999519	3999521	+	1.70237	0	0	0	0	0.823936	0.492484	0.385953	0	0	1_1
763	Chr1	4001199	4001438	+	3045.68	425.199	478.651	391.887	248.803	244.643	237.17	264.17	420.099	335.057	0_0
764	Chr1	4001803	4001831	+	21.2871	2.88906	2.89816	3.34829	3.16564	1.41717	1.37377	1.24693	3.82083	1.12728	0_0
765	Chr1	4001948	4002318	+	40.1932	5.03633	5.00771	5.7563	3.90247	4.28447	2.79938	3.6814	6.16883	3.5563	0_0
766	Chr1	4002457	4002461	+	3.81036	0.624661	0.492885	0.733871	0.49122	0.395489	0	0	0.683054	0.38918	0_0
767	Chr1	4002698	4003087	+	68.4215	6.36373	9.38453	8.09551	6.98624	8.27232	6.37637	7.27373	8.62356	7.0455	0_0
768	Chr1	4003839	4003929	+	34.9336	3.16234	3.60792	2.66028	2.86545	5.43798	5.31364	3.80015	4.24774	3.83812	0_0
769	Chr1	4010736	4010832	+	172.246	16.2412	31.9784	18.0716	16.9744	14.9627	18.9736	18.2289	18.8053	18.0096	0_0
770	Chr1	4011546	4011566	+	3.2899	0.31233	0.768901	0	0.68225	0	0.414723	0.385953	0.725745	0	1_0
771	Chr1	4014819	4014905	+	119.472	11.6733	17.1721	11.6502	11.4891	13.1171	17.4443	14.0131	9.98966	12.9235	0_0
772	Chr1	4028683	4028786	+	185.876	12.6494	18.8874	13.7601	12.8263	21.4553	33.7999	30.1934	17.7594	24.5452	0_0
773	Chr1	4029831	4029846	+	0.374593	0	0.374593	0	0	0	0	0	0	0	1_1
774	Chr1	4056206	4056214	+	26.2308	2.10823	2.76016	1.51361	1.55553	4.44925	4.71747	2.82043	2.92432	3.38184	0_0
775	Chr1	4058160	4058224	+	71.2719	7.3788	8.85222	6.39844	7.23185	8.47006	9.43495	7.24404	7.83377	8.42776	0_0
776	Chr1	4062603	4062694	+	15.4358	1.52261	1.73496	1.78881	1.69198	1.3183	1.89217	1.45475	2.1132	1.91906	0_0
777	Chr1	4070115	4070149	+	81.1102	10.8144	7.82701	7.38458	11.6801	8.00866	2.22914	20.1586	3.00971	9.99791	0_0
778	Chr1	4072743	4072830	+	42.4561	4.13838	6.68352	4.08216	4.0935	3.65828	4.95076	4.27517	5.99807	4.57622	0_0
779	Chr1	4076271	4076345	+	27.7442	3.00618	5.44145	3.09602	2.92003	1.61491	2.35874	2.28603	4.16236	2.85846	0_0
780	Chr1	4084204	4084214	+	233.14	27.0166	23.1853	20.0209	23.524	24.3555	46.0343	26.3042	24.5686	18.1304	0_0
781	Chr1	4084487	4084602	+	16.9693	1.05411	1.95182	1.26134	1.17347	1.61491	4.84708	2.67198	1.28073	1.11386	0_0
782	Chr1	4105231	4105319	+	317.728	31.155	30.1646	25.0892	29.1184	43.7675	55.3655	32.5982	38.7847	31.6846	0_0
783	Chr1	4105429	4105430	+	0.351372	0.351372	0	0	0	0	0	0	0	0	1_1
784	Chr1	4106280	4106281	+	0.329574	0	0	0	0	0.329574	0	0	0	0	1_1
785	Chr1	4108795	4108797	+	1.91354	0.31233	0	0.389869	0.40935	0	0.311042	0	0.490945	0	1_0
786	Chr1	4108900	4108901	+	1.32545	0.31233	0.374593	0	0.32748	0	0.311042	0	0	0	1_1
787	Chr1	4121368	4121379	+	106.249	9.68224	13.7219	12.2235	12.2805	10.6123	14.8782	12.7661	10.0324	10.0516	0_0
788	Chr1	4126041	4126065	+	102.164	16.046	12.6967	12.7051	14.2454	5.80051	15.7854	8.49097	7.21476	9.17928	0_0
789	Chr1	4137532	4137601	+	231.304	30.6474	40.2194	23.7591	26.444	19.6097	23.1467	17.7538	29.8623	19.8616	0_0
790	Chr1	4137769	4137778	+	11.6325	1.17124	1.65609	1.05494	0.818701	1.25238	2.33282	1.42506	0.98189	0.939401	0_0
791	Chr1	4140226	4140316	+	19.4092	1.52261	2.70101	2.13281	1.25534	1.48308	3.86211	3.147	1.60091	1.70434	0_0
792	Chr1	4140892	4140938	+	0.856893	0	0	0	0	0.856893	0	0	0	0	1_1
793	Chr1	4144937	4145004	+	18.1299	1.83494	1.89268	2.52268	2.04675	2.04336	2.9549	1.33599	1.57956	1.91906	0_0
794	Chr1	4148028	4148079	+	75.898	6.16852	7.64958	5.6875	6.30399	6.4267	12.675	11.2223	9.60545	10.1589	0_0
795	Chr1	4150079	4150137	+	3.9192	0.390413	0.354877	0.366935	0.43664	0.329574	0.907207	0.504708	0.320182	0.30866	0_0
796	Chr1	4153587	4153668	+	822.935	83.3141	133.986	100.105	87.3281	42.8776	84.6035	122.08	73.2789	95.3626	0_0
797	Chr1	4154439	4154440	+	1.8091	0.351372	0.374593	0.619204	0.46393	0	0	0	0	0	1_0
798	Chr1	4155156	4155336	+	4.42056	0.31233	0.926624	0.688004	0.62767	0.790979	0.570244	0.504708	0	0	1_0
799	Chr1	4157656	4157766	+	96.376	11.361	13.7811	9.95313	9.79712	8.50302	9.51271	9.53007	13.2555	10.6823	0_0
800	Chr1	4159224	4159320	+	412.399	48.0208	49.8603	47.1053	43.6094	29.6287	42.3536	56.4976	45.0389	50.2848	0_0
801	Chr1	4160111	4160172	+	1.12464	0	0	0.688004	0.43664	0	0	0	0	0	1_1
802	Chr1	4171988	4172084	+	86.5337	7.3788	8.45791	6.26084	5.64903	12.5238	15.1374	11.9942	7.68436	11.4473	0_0
803	Chr1	4189354	4189377	+	40.6158	2.81097	4.33739	3.48589	3.24751	3.95489	7.75014	4.83926	4.31178	5.87796	0_0
804	Chr1	4194612	4194656	+	40.091	4.76304	5.18515	4.49496	2.94732	4.1856	3.16226	3.26576	6.63843	5.44852	0_0
805	Chr1	4198406	4198510	+	128.398	14.9528	16.5412	15.6177	16.5923	10.9089	14.3079	13.8052	12.359	13.3126	0_0
806	Chr1	4200972	4201088	+	130.198	16.1241	15.4766	16.0076	18.0114	10.6453	14.8782	13.8943	12.9353	12.2256	0_0
807	Chr1	4220145	4220354	+	143.34	12.5713	19.4985	13.6454	13.1538	17.3027	20.8658	14.8444	16.8842	14.5741	0_0
808	Chr1	4221843	4221987	+	247.575	26.1186	48.9336	24.7911	28.2452	23.3668	25.8943	21.6134	26.7245	21.888	0_0
809	Chr1	4223016	4223086	+	430.4	41.8523	63.4639	49.7656	38.9429	37.8022	41.4205	42.7517	68.2627	46.138	0_0
810	Chr1	4223894	4223896	+	0.30019	0	0	0	0.30019	0	0	0	0	0	1_1
811	Chr1	4224104	4224134	+	6.16568	0.702743	0.768901	0.848538	0.818701	0.494362	0.751686	0.68284	0.426909	0.671	0_0
812	Chr1	4224287	4224303	+	1.57962	0	0	0.52747	0.51851	0	0	0	0.533636	0	1_0
813	Chr1	4224945	4224946	+	0.356264	0	0	0	0	0	0	0.356264	0	0	1_1
814	Chr1	4244282	4244426	+	25.0697	1.95206	3.03617	2.79788	4.06621	1.87857	3.88803	2.67198	2.49742	2.2814	0_0
815	Chr1	4247359	4247360	+	0.633399	0.31233	0	0.321069	0	0	0	0	0	0	1_1
816	Chr1	4247726	4247742	+	2.61325	0.390413	0.453454	0.458669	0	0	0.518404	0	0.362872	0.42944	0_0
817	Chr1	4250931	4251031	+	107.193	7.3788	11.8687	8.98992	8.56907	12.359	17.9627	16.0022	11.2064	12.8564	0_0
818	Chr1	4274573	4274648	+	9.47908	0.89795	2.64186	0.642137	0.51851	1.02168	0.829446	1.3063	0.896508	0.72468	0_0
819	Chr1	4276503	4276506	+	76.1178	7.10551	11.6321	12.7739	12.1713	5.63572	2.33282	13.6568	3.88487	6.92472	0_0
820	Chr1	4282856	4282926	+	123.803	11.9857	13.5839	10.9393	10.0973	14.5672	19.0513	16.3288	11.4412	15.8088	0_0
821	Chr1	4305924	4306031	+	103.953	7.10551	14.8063	9.54032	8.59636	12.5238	15.7595	14.3396	9.49872	11.7828	0_0
822	Chr1	4306795	4306799	+	0.335162	0	0.335162	0	0	0	0	0	0	0	1_1
823	Chr1	4306908	4306915	+	0.356264	0	0	0	0	0	0	0.356264	0	0	1_1
824	Chr1	4318513	4318514	+	2.54167	0.624661	0.5126	0.366935	0	0	0	0	0.661708	0.37576	1_0
825	Chr1	4330161	4330173	+	2.00279	0.585619	0	0	0	1.41717	0	0	0	0	1_1
826	Chr1	4334570	4334645	+	16.4936	1.3274	1.06463	2.47681	2.64713	1.05464	1.91809	1.98914	2.17723	1.83854	0_0
827	Chr1	4342279	4342290	+	78.6717	9.44799	11.1195	5.77923	8.24159	9.294	9.09799	15.9131	3.09509	6.68316	0_0
828	Chr1	4348496	4348593	+	218.198	27.5632	23.6585	24.9287	23.5513	21.1916	27.5013	29.4809	20.1928	20.13	0_0
829	Chr1	4349938	4349939	+	0.321069	0	0	0.321069	0	0	0	0	0	0	1_1
830	Chr1	4351197	4351254	+	89.2769	8.74525	12.6967	8.07258	7.85952	9.49174	10.8606	8.55035	10.6941	12.3061	0_0
831	Chr1	4353868	4353890	+	22.0303	2.96714	2.85873	2.54562	2.15591	1.58196	2.77346	2.04852	2.8176	2.2814	0_0
832	Chr1	4366607	4366625	+	158.26	34.2002	5.28373	17.7734	13.5904	17.039	5.83204	8.75817	27.7491	28.0344	0_0
833	Chr1	4367253	4367356	+	344.621	39.8612	44.7342	40.5693	38.6154	28.0138	41.8093	37.764	32.2956	40.9579	0_0
834	Chr1	4367640	4367669	+	7.02592	0.507537	1.16321	1.00907	0.30019	0.362532	1.21825	0.950039	0.683054	0.83204	0_0
835	Chr1	4375499	4375577	+	796.583	84.9148	96.014	75.818	72.6733	100.158	104.51	94.707	74.1967	93.5911	0_0
836	Chr1	4376254	4376255	+	1.44355	0	0	0.321069	0.43664	0.329574	0	0.356264	0	0	1_1
837	Chr1	4376918	4376938	+	1.35586	0	0	0.550403	0.46393	0	0	0	0.341527	0	1_0
838	Chr1	4377081	4377100	+	0.560277	0	0	0	0	0.560277	0	0	0	0	1_1
839	Chr1	4377550	4377552	+	0.46393	0	0	0	0.46393	0	0	0	0	0	1_1
840	Chr1	4383150	4383151	+	0.385953	0	0	0	0	0	0	0.385953	0	0	1_1
841	Chr1	4384333	4384511	+	27.5351	3.82605	3.64735	2.15575	2.37423	1.45013	2.64386	3.77047	4.67465	2.99266	0_0
842	Chr1	4384622	4384695	+	33.3678	3.47467	2.99674	2.93548	2.15591	3.65828	3.81027	3.53296	6.72381	4.07968	0_0
843	Chr1	4384915	4384917	+	6.20699	0.507537	0.374593	0.366935	0.38206	1.12055	0.855366	1.12817	0.74709	0.72468	0_0
844	Chr1	4389732	4389855	+	72.3933	7.30072	12.953	5.3435	5.70361	4.58108	12.3121	11.3114	6.44632	6.4416	0_0
845	Chr1	4391687	4391688	+	0.828047	0	0.828047	0	0	0	0	0	0	0	1_1
846	Chr1	4416345	4416356	+	14.1195	2.53768	0.5126	1.21547	1.06431	2.04336	1.45153	0.653152	3.50065	1.1407	0_0
847	Chr1	4419766	4419839	+	25.537	2.9281	2.87845	4.10509	4.72117	2.10928	1.03681	4.18611	0.98189	2.59006	0_0
848	Chr1	4423560	4423669	+	38.2885	3.43563	2.97703	3.48589	4.12079	4.35038	6.29861	4.33455	4.696	4.58964	0_0
849	Chr1	4433612	4433701	+	72.6558	8.00346	4.31767	7.22404	9.55151	7.87683	10.3422	8.10502	7.96185	9.27323	0_0
850	Chr1	4447547	4447584	+	0.570244	0	0	0	0	0	0.570244	0	0	0	1_1
851	Chr1	4450496	4450502	+	0.466563	0	0	0	0	0	0.466563	0	0	0	1_1
852	Chr1	4452268	4452353	+	709.655	73.2024	121.112	64.8329	63.1491	77.45	82.0892	73.4499	83.418	70.9516	0_0
853	Chr1	4452660	4452662	+	3.76858	0	1.12378	0.733871	0.46393	0	0.492484	0	0.619018	0.3355	1_0
854	Chr1	4452975	4452977	+	0.329574	0	0	0	0	0.329574	0	0	0	0	1_1
855	Chr1	4453911	4454010	+	1.38699	0	0	0	0.35477	0	0.648005	0	0.384218	0	1_1
856	Chr1	4454160	4454161	+	0.354877	0	0.354877	0	0	0	0	0	0	0	1_1
857	Chr1	4459152	4459218	+	95.1288	8.47196	16.5609	8.27898	7.06811	9.45879	11.8196	13.2115	10.3952	9.86371	0_0
858	Chr1	4459582	4459583	+	0.315446	0	0.315446	0	0	0	0	0	0	0	1_1
859	Chr1	4461788	4461918	+	139.726	14.4453	18.7691	16.4662	13.0446	11.4692	18.6107	16.8038	15.4754	14.6412	0_0
860	Chr1	4463908	4463971	+	32.7016	2.9281	3.8445	4.17389	3.41125	4.1856	3.65475	3.59233	3.65007	3.26106	0_0
861	Chr1	4467175	4467344	+	477.46	49.9729	42.1712	67.2639	53.2155	59.7848	46.3453	41.1189	68.4975	49.0904	0_0
862	Chr1	4467839	4467840	+	2.24892	0	0	0.412802	0	0.823936	0.596164	0	0	0.41602	1_1
863	Chr1	4467950	4467951	+	2.0318	0	0	0.504536	0.32748	0.527319	0.336962	0	0	0.3355	0_1
864	Chr1	4468294	4468295	+	2.26818	0	0.374593	0.710938	0.62767	0	0	0	0.554981	0	1_0
865	Chr1	4474694	4474698	+	1.75723	0.468495	0	0	0	0	0.518404	0	0.448254	0.32208	1_1
866	Chr1	4478124	4478125	+	1.43671	0	0.453454	0	0.30019	0	0.362883	0	0.320182	0	1_1
867	Chr1	4480781	4480861	+	42.6525	3.5918	2.83902	3.82989	3.41125	6.39374	7.51686	5.46272	4.33312	5.27406	0_0
868	Chr1	4484586	4484595	+	56.5577	4.33358	7.0384	4.56376	3.98434	7.11881	9.95335	6.50183	6.23287	6.83078	0_0
869	Chr1	4495000	4495080	+	27.2245	1.87398	2.99674	3.05015	2.92003	3.13096	3.70659	3.47358	3.41527	2.65716	0_0
870	Chr1	4498775	4498956	+	145.332	8.86237	19.814	12.6134	14.9549	15.5559	19.3624	19.3867	17.1617	17.6205	0_0
871	Chr1	4515556	4515637	+	34.2044	2.38152	3.1939	3.14189	3.05648	4.02081	5.70244	4.69082	3.26585	4.75068	0_0
872	Chr1	4542193	4542331	+	128.958	15.4604	7.8073	18.7596	18.6937	11.8976	12.1306	15.8538	15.1766	13.1784	0_0
873	Chr1	4542925	4542926	+	7.69174	1.05411	0.315446	1.03201	0.982441	1.45013	0.673925	0.623463	0.768436	0.79178	0_0
874	Chr1	4544951	4545011	+	87.6	6.59798	10.2126	11.7419	12.1441	5.86642	9.35719	7.77844	12.6152	11.2862	0_0
875	Chr1	4547476	4547700	+	241.09	32.2091	37.4987	20.2273	24.2335	18.9505	25.8684	23.751	35.0279	23.324	0_0
876	Chr1	4547807	4547809	+	1.23513	0	0.453454	0	0.35477	0	0	0	0.426909	0	1_1
877	Chr1	4556887	4557011	+	58.0364	6.40277	6.46665	4.56376	5.92193	13.6773	8.0871	4.63144	4.09832	4.18704	0_0
878	Chr1	4567931	4567942	+	12.4575	1.28836	1.97154	1.42188	1.00973	1.61491	1.42561	1.18755	1.55822	0.979661	0_0
879	Chr1	4576900	4577003	+	21.0354	0.819867	1.81382	2.20161	2.67442	1.41717	3.62883	3.44389	1.70763	3.32816	0_0
880	Chr1	4593871	4593932	+	3.5442	0.468495	0	0.59627	0.79141	0	0.544324	0.445331	0.362872	0.3355	0_0
881	Chr1	4601291	4601292	+	1.66289	0.31233	0.374593	0	0	0	0.311042	0.356264	0	0.30866	0_1
882	Chr1	4604839	4604851	+	20.083	3.31851	2.83902	1.69708	3.35667	2.10928	2.41058	1.92977	1.174	1.24806	0_0
883	Chr1	4606500	4606517	+	9.52044	0.976032	0.591462	1.14667	0.955151	0.494362	2.59202	0.742218	1.10996	0.91256	0_0
884	Chr1	4612091	4612358	+	126.429	9.83841	5.32316	16.9478	20.4948	4.02081	12.5454	25.2948	14.4509	17.5131	0_0
885	Chr1	4615806	4615907	+	85.1613	9.52608	10.8238	10.4347	8.92384	7.71204	10.5754	9.02537	9.24257	8.89746	0_0
886	Chr1	4642466	4642467	+	0.31233	0.31233	0	0	0	0	0	0	0	0	1_1
887	Chr1	4646607	4646608	+	0.315446	0	0.315446	0	0	0	0	0	0	0	1_1
888	Chr1	4647922	4648003	+	202.006	24.1275	29.2577	19.31	24.6702	16.1162	27.8383	19.2383	18.2717	23.1764	0_0
889	Chr1	4658572	4658573	+	0.875163	0	0	0	0	0	0	0	0.875163	0	1_1
890	Chr1	4668420	4668424	+	8.29876	1.05411	0.788616	0.756804	1.41908	0.725064	1.27009	0.801595	0.597672	0.88572	0_0
891	Chr1	4674228	4674238	+	18.4142	2.73289	0.867478	2.17868	1.96488	1.7797	3.31778	2.22665	1.49418	1.85196	0_0
892	Chr1	4683225	4683227	+	5.21333	0.31233	0.492885	0.619204	0.60038	0.659149	0.596164	0.771906	0.597672	0.56364	0_0
893	Chr1	4688148	4688167	+	68.5621	10.6192	4.96828	4.47203	7.6412	6.95402	9.38311	6.02681	12.3377	6.15978	0_0
894	Chr1	4693288	4693476	+	245.304	23.4248	31.7418	24.9516	25.1068	25.8716	29.0825	26.3042	29.2432	29.5777	0_0
895	Chr1	4693677	4693679	+	0.414023	0	0.414023	0	0	0	0	0	0	0	1_1
896	Chr1	4709875	4710026	+	57.363	5.81715	8.85222	4.81603	4.80304	4.8777	7.38725	7.06591	6.51036	7.23338	0_0
897	Chr1	4713665	4713730	+	27.8279	2.96714	4.12052	3.02722	2.89274	2.17519	3.47331	3.26576	2.96702	2.93898	0_0
898	Chr1	4721678	4721730	+	30.4088	2.10823	3.7065	3.62349	3.90247	3.16391	2.74754	3.77047	4.09832	3.2879	0_0
899	Chr1	4724604	4724609	+	10.3131	1.24932	1.49837	1.21547	1.20076	1.0876	0.933127	0.712529	1.30207	1.11386	0_0
900	Chr1	4726754	4726763	+	4.65985	0.390413	0	0.550403	0.43664	0.593234	0.751686	0.593774	0.619018	0.72468	0_0
901	Chr1	4729098	4729101	+	214.002	22.6439	7.35385	22.8417	34.7675	16.3139	28.1234	38.0015	12.5938	31.3626	0_0
902	Chr1	4734027	4734069	+	14.905	1.48357	2.91788	1.30721	1.3645	1.28534	1.47745	1.48444	1.55822	2.02642	0_0
903	Chr1	4735546	4735619	+	180.319	17.2172	23.8556	18.278	14.1089	16.3798	20.5288	24.9088	25.0595	19.9824	0_0
904	Chr1	4736960	4736961	+	1.92334	0	0	0.458669	0.5458	0.395489	0	0	0	0.52338	1_0
905	Chr1	4748865	4749048	+	51.3114	3.90413	6.58494	5.4123	6.11296	4.81179	8.19078	5.22521	4.43985	6.62948	0_0
906	Chr1	4749892	4749894	+	0.904276	0	0	0	0	0.593234	0.311042	0	0	0	1_1
907	Chr1	4755781	4755871	+	31.4671	2.38152	2.68129	3.30242	2.48339	3.03208	5.98756	4.80957	2.92432	3.86496	0_0
908	Chr1	4758158	4758207	+	6.71046	1.24932	1.06463	0.366935	0.70954	0.362532	0.933127	0.356264	1.13131	0.5368	0_0
909	Chr1	4760981	4761664	+	13805.2	1442.11	532.198	1422.59	2046.81	1126.65	1938.39	2233.42	1065.93	1997.14	0_0
910	Chr1	4773547	4773623	+	254.648	21.5508	50.9446	24.1489	25.8164	22.444	32.5558	30.3419	21.0253	25.8201	0_0
911	Chr1	4776323	4776608	+	19.0383	1.91302	1.22235	0.940272	3.43854	2.96617	2.41058	3.77047	1.08862	1.28832	0_0
912	Chr1	4788556	4788592	+	71.5999	9.76032	6.64409	7.17818	7.0954	7.28359	10.2385	8.96599	5.54981	8.88404	0_0
913	Chr1	4794684	4794821	+	466.199	53.6427	28.5085	50.4078	65.9054	57.5107	68.0405	61.7228	29.478	50.9826	0_0
914	Chr1	4795015	4795022	+	1.69761	0.351372	0	0	0.49122	0.362532	0.492484	0	0	0	1_1
915	Chr1	4795778	4795779	+	2.64907	0	0.335162	0.344002	0.60038	0.461404	0.492484	0.415642	0	0	1_1
916	Chr1	4797345	4797478	+	152.714	16.7097	20.3463	13.3702	13.0173	20.7302	19.9585	18.1992	14.6003	15.7819	0_0
917	Chr1	4799002	4799004	+	2.18468	0.390413	0	0.344002	0.40935	0.626191	0.414723	0	0	0	1_1
918	Chr1	4802771	4802829	+	17.0796	1.87398	2.22784	1.94934	1.93759	2.10928	2.25506	2.28603	0.789781	1.65066	0_0
919	Chr1	4810445	4810452	+	38.1524	4.13838	5.16544	3.71522	4.47556	3.65828	7.10213	3.9486	2.54011	3.40868	0_0
920	Chr1	4811865	4811876	+	23.2624	2.30344	3.66706	2.77495	2.48339	2.27406	3.39554	2.22665	1.60091	2.53638	0_0
921	Chr1	4818446	4818476	+	21.0601	2.06919	1.71524	2.66028	2.31965	2.47181	4.56195	2.01883	1.21669	2.02642	0_0
922	Chr1	4822501	4822530	+	2.95482	0	0.335162	0	0.35477	0	1.16641	1.09848	0	0	1_1
923	Chr1	4839795	4839927	+	1596.42	180.527	278.677	237.338	186.882	77.2852	114.204	131.432	202.718	187.357	0_0
924	Chr1	4840094	4840133	+	0.974972	0.31233	0.335162	0	0.32748	0	0	0	0	0	1_1
925	Chr1	4847161	4847223	+	18.7209	2.03015	2.70101	2.29335	2.53797	0.725064	2.15138	1.21724	3.15912	1.90564	0_0
926	Chr1	4850172	4850229	+	0.744943	0	0	0	0.38206	0	0.362883	0	0	0	1_1
927	Chr1	4852522	4852574	+	3.44337	0.585619	0	0.435736	0	0	0.751686	0.68284	0.490945	0.49654	0_1
928	Chr1	4855455	4855562	+	18.757	1.01507	3.13475	2.36215	1.44637	1.41717	2.6957	2.43447	1.83571	2.4156	0_0
929	Chr1	4861247	4861290	+	28.9191	2.49864	4.57397	3.55469	2.97461	3.16391	3.18818	3.05794	3.22316	2.684	0_0
930	Chr1	4864879	4865125	+	22.1332	2.18631	3.3319	1.07787	2.92003	0.395489	7.07621	3.29545	0.789781	1.06018	0_0
931	Chr1	4868417	4868499	+	53.5759	10.424	5.08657	4.28856	6.44044	0.395489	5.49508	9.44101	6.01941	5.98532	0_0
932	Chr1	4872856	4872859	+	9.04659	0.663702	1.61666	0.963206	0.70954	0.560277	0.803526	1.00942	1.57956	1.1407	0_0
933	Chr1	4877524	4877695	+	280.874	27.7584	29.1196	31.3959	28.7364	22.3451	32.0892	37.3484	28.6669	43.4137	0_0
934	Chr1	4879959	4879967	+	2.97274	0.31233	0	0.435736	0.46393	0	0.440643	0.890661	0	0.42944	0_1
935	Chr1	4884989	4885092	+	135.007	15.7336	16.0681	16.0076	15.9101	12.7875	14.4894	13.8943	15.4754	14.6412	0_0
936	Chr1	4888150	4888275	+	3091.84	315.376	437.012	238.256	233.739	444.167	434.785	346.556	299.028	342.921	0_0
937	Chr1	4888559	4888938	+	59.9361	6.20757	9.50282	5.7563	6.65876	10.1179	5.49508	6.17525	5.37905	4.64332	0_0
938	Chr1	4889148	4889149	+	0.490945	0	0	0	0	0	0	0	0.490945	0	1_1
939	Chr1	4889379	4889380	+	0.385953	0	0	0	0	0	0	0.385953	0	0	1_1
940	Chr1	4897330	4897417	+	99.8594	9.25279	14.3331	12.407	11.2708	8.50302	11.1198	10.391	12.8926	9.68925	0_0
941	Chr1	4898510	4898511	+	0.374593	0	0.374593	0	0	0	0	0	0	0	1_1
942	Chr1	4899129	4899179	+	304.331	31.9748	43.2556	27.1303	21.7229	31.6391	32.0633	36.2202	38.4004	41.9241	0_0
943	Chr1	4899374	4899375	+	0.31233	0.31233	0	0	0	0	0	0	0	0	1_1
944	Chr1	4899527	4899544	+	5.14435	0.507537	1.2815	0.59627	0.46393	0.461404	0.518404	0.504708	0.448254	0.36234	0_0
945	Chr1	4907875	4907956	+	12.5067	1.40549	3.09532	2.22455	0.57309	0.626191	0.984967	1.78132	1.13131	0.68442	0_0
946	Chr1	4908087	4908091	+	1.22644	0	0.394308	0	0	0.362532	0	0	0.4696	0	1_1
947	Chr1	4908364	4908430	+	53.8704	4.95824	8.26075	4.74723	5.13052	4.8777	6.68741	7.18467	5.05887	6.96498	0_0
948	Chr1	4915570	4915675	+	39.1067	3.55276	5.126	4.88483	4.14808	5.20728	5.41732	3.6814	4.8881	2.20088	0_0
949	Chr1	4917670	4917671	+	1.00796	0	0	0	0	0.593234	0.414723	0	0	0	1_1
950	Chr1	4934278	4934285	+	1.76453	0	0.453454	0	0	0.527319	0	0	0.448254	0.3355	1_1
951	Chr1	4934755	4934756	+	0.32208	0	0	0	0	0	0	0	0	0.32208	1_1
952	Chr1	4954027	4954108	+	4.7432	0	0.394308	1.07787	0.40935	0.527319	0.855366	0.475019	0.426909	0.57706	0_0
953	Chr1	4956236	4956239	+	0.867478	0	0.867478	0	0	0	0	0	0	0	1_1
954	Chr1	4978912	4978916	+	2.80382	0.390413	0	0	0.38206	0	0.984967	0.415642	0	0.63074	0_1
955	Chr1	4980642	4980726	+	54.0973	5.11441	6.19064	5.73337	5.15781	5.53685	7.36133	7.54093	5.67789	5.78402	0_0
956	Chr1	4983531	4983659	+	245.341	28.3049	28.8239	24.4241	23.6877	24.4874	30.7413	28.6496	26.6178	29.6045	0_0
957	Chr1	4989560	4989720	+	33.4355	3.04522	3.31219	3.69229	2.4561	6.03121	3.81027	4.27517	2.98836	3.8247	0_0
958	Chr1	4991436	4991483	+	15.8959	1.21028	0.98577	1.28427	1.14618	1.64787	1.52929	1.66257	4.26909	2.16062	0_0
959	Chr1	5019950	5019961	+	20.0969	1.91302	3.11503	1.65121	1.58282	1.64787	3.62883	2.43447	2.54011	1.58356	0_0
960	Chr1	5023438	5023442	+	13.3963	1.52261	1.93211	1.28427	1.52824	1.81266	1.47745	1.45475	1.21669	1.16754	0_0
961	Chr1	5027661	5027728	+	112.202	10.3069	11.8687	10.2971	9.22403	11.8976	17.0296	13.6271	12.2096	15.7417	0_0
962	Chr1	5037576	5037668	+	296.818	37.5577	31.1503	31.373	31.2471	34.869	38.6729	29.8075	30.1611	31.9799	0_0
963	Chr1	5040758	5040803	+	5.4264	0.663702	0.690039	0.550403	0.982441	0.659149	0.492484	0	0.811126	0.57706	0_0
964	Chr1	5042321	5042667	+	117.306	10.0336	13.1896	12.9345	12.8263	9.88723	16.252	13.6568	13.469	15.0572	0_0
965	Chr1	5043232	5043243	+	8.46089	0.702743	0.532316	1.10081	0.900571	1.28534	1.32193	1.00942	0.896508	0.71126	0_0
966	Chr1	5047889	5047998	+	25.1075	3.43563	3.5882	3.55469	3.16564	1.58196	1.73665	1.87039	3.43661	2.73768	0_0
967	Chr1	5058692	5058845	+	247.552	29.0858	35.8032	28.965	24.3427	7.01994	19.6475	31.47	38.3791	32.8388	0_0
968	Chr1	5059243	5059246	+	1.84288	0.390413	0	0.389869	0.30019	0	0	0	0.426909	0.3355	0_0
969	Chr1	5073105	5073126	+	35.0164	5.27057	4.77113	3.94456	4.20266	1.41717	4.97668	2.82043	3.84218	3.77102	0_0
970	Chr1	5090987	5091006	+	28.8455	2.77193	4.23881	2.56855	3.08377	2.8673	5.41732	3.88922	1.57956	2.42902	0_0
971	Chr1	5104960	5104967	+	0.766754	0	0	0	0.30019	0	0.466563	0	0	0	1_1
972	Chr1	5124739	5124861	+	49.6553	4.09934	7.25527	6.05444	6.79521	3.65828	8.3463	5.61117	3.50065	4.33466	0_0
973	Chr1	5136999	5137126	+	309.65	35.8789	24.664	27.1532	32.0112	23.9601	56.7911	44.5331	24.7607	39.8977	0_0
974	Chr1	5137363	5137364	+	2.01033	0	0	0	0.46393	0	0.544324	0.653152	0	0.34892	1_1
975	Chr1	5149155	5149380	+	179.171	19.5597	16.6792	19.1724	17.1108	17.2038	22.084	21.1384	21.4095	24.8136	0_0
976	Chr1	5168572	5168674	+	36.6955	3.55276	4.67255	3.62349	3.5477	2.37294	5.7802	3.29545	4.95214	4.8983	0_0
977	Chr1	5171202	5171218	+	23.1448	2.65481	2.16869	3.41709	4.31182	2.90025	1.21825	2.01883	1.8784	2.57664	0_0
978	Chr1	5177512	5177597	+	106.755	12.8836	16.4426	12.4529	11.953	5.99825	10.2126	9.64883	15.6889	11.4741	0_0
979	Chr1	5187590	5187640	+	7.70609	0.31233	0.72947	0.665071	0.62767	0.790979	1.14049	1.36568	0.960545	1.11386	0_0
980	Chr1	5192134	5192219	+	129.237	16.046	25.8863	15.2508	19.103	9.72245	10.4199	7.92688	14.2801	10.6018	0_0
981	Chr1	5193587	5193591	+	4.08484	0.390413	0.571747	0.59627	0.49122	0.329574	0.440643	0	0.768436	0.49654	0_0
982	Chr1	5193698	5193699	+	1.37483	0	0	0	0	0.494362	0	0.504708	0	0.37576	1_1
983	Chr1	5199188	5199197	+	23.4833	2.38152	2.52357	3.18775	3.13835	2.24111	2.90306	2.31572	2.49742	2.29482	0_0
984	Chr1	5202830	5203094	+	2805.73	274.421	384.786	283.641	327.671	310.097	313.271	287.832	337.685	286.329	0_0
985	Chr1	5203904	5203916	+	1.95762	0	0	0	0	0	0.829446	1.12817	0	0	1_1
986	Chr1	5204601	5204641	+	309.668	39.0803	9.20709	68.4564	31.7383	52.2705	22.0062	17.7538	37.632	31.5236	0_0
987	Chr1	5204761	5204812	+	1.94144	0	0	0.779738	0	0.692106	0	0	0.4696	0	1_1
988	Chr1	5205375	5205378	+	0.428447	0	0	0	0	0.428447	0	0	0	0	1_1
989	Chr1	5205566	5205589	+	2.55936	0.351372	0	0.848538	0	0.889851	0	0	0.4696	0	1_1
990	Chr1	5220628	5220655	+	3.86594	0.429454	1.16321	0.573337	0.51851	0.428447	0.336962	0	0	0.41602	1_0
991	Chr1	5224292	5224446	+	51.6398	4.45071	5.55974	5.22883	4.69388	6.29487	6.89477	4.75019	7.15072	6.61606	0_0
992	Chr1	5238034	5238109	+	61.3258	5.15345	8.00445	5.2059	5.84006	5.40502	9.51271	7.00653	8.00454	7.19312	0_0
993	Chr1	5243413	5243467	+	33.1898	3.16234	3.74593	3.23362	3.24751	3.29574	4.82116	5.01739	2.88163	3.78444	0_0
994	Chr1	5249697	5249912	+	325.518	29.9056	60.5066	44.1928	34.7402	15.0616	23.043	27.9964	48.9664	41.1055	0_0
995	Chr1	5252293	5252389	+	226.526	21.5508	29.0605	21.2135	18.8301	22.7406	34.2406	28.0855	22.4341	28.3699	0_0
996	Chr1	5252670	5252677	+	16.1992	1.52261	2.62215	1.26134	1.61011	1.549	2.25506	1.8407	1.68629	1.85196	0_0
997	Chr1	5274345	5274346	+	0.388803	0	0	0	0	0	0.388803	0	0	0	1_1
998	Chr1	5286996	5287128	+	692.557	80.6983	110.406	80.0607	80.6693	57.7744	67.8331	65.4636	77.0357	72.6157	0_0
999	Chr1	5288043	5288046	+	2.78305	0.546578	0.788616	0.458669	0.32748	0	0	0	0.661708	0	1_0
1000	Chr1	5290745	5290836	+	146.218	11.8295	22.1404	15.7094	15.5553	19.6097	19.4401	16.6257	9.02912	16.2785	0_0
1001	Chr1	5290944	5290969	+	24.6904	1.71782	5.30344	2.04108	1.93759	2.70251	5.28772	2.34541	0.939199	2.4156	0_0
1002	Chr1	5291222	5291231	+	0.458669	0	0	0.458669	0	0	0	0	0	0	1_1
1003	Chr1	5292037	5292038	+	0.986845	0	0	0	0	0.494362	0.492484	0	0	0	1_1
1004	Chr1	5294645	5294698	+	290.331	25.533	34.2457	27.1303	24.9158	35.627	38.336	31.7966	38.1229	34.6236	0_0
1005	Chr1	5294954	5294955	+	0.329574	0	0	0	0	0.329574	0	0	0	0	1_1
1006	Chr1	5298235	5298326	+	8.64081	0.89795	0.749185	0.550403	1.06431	1.58196	1.11457	0.653152	0.875163	1.15412	0_0
1007	Chr1	5298872	5299289	+	63.1244	9.05758	15.654	7.56804	5.40342	3.22983	3.62883	3.82984	8.79432	5.95848	0_0
1008	Chr1	5304316	5304324	+	26.1389	2.34248	3.37133	2.86668	3.43854	2.53772	2.92898	2.55323	3.30854	2.79136	0_0
1009	Chr1	5304477	5304479	+	1.41635	0.351372	0.335162	0.366935	0	0	0.362883	0	0	0	1_1
1010	Chr1	5315495	5315564	+	40.6115	3.82605	6.07234	4.01336	3.68415	4.02081	5.3914	4.00798	4.95214	4.64332	0_0
1011	Chr1	5317999	5318067	+	20.7963	2.06919	2.42499	1.90348	1.82843	2.17519	2.72162	2.40479	2.73222	2.53638	0_0
1012	Chr1	5325325	5325344	+	4.64924	0.429454	0.591462	0.481603	0.873281	0	0.466563	0.504708	0.832472	0.4697	0_0
1013	Chr1	5326217	5326405	+	387.96	46.9276	45.1877	34.5607	35.1223	45.9097	46.6045	37.1406	50.0337	46.4735	0_0
1014	Chr1	5327560	5327563	+	0.388803	0	0	0	0	0	0.388803	0	0	0	1_1
1015	Chr1	5329044	5329095	+	12.3728	1.05411	2.36585	1.46774	1.25534	1.15351	1.11457	0.712529	1.55822	1.69092	0_0
1016	Chr1	5332358	5332381	+	9.99753	0.585619	1.69552	1.74294	1.61011	0	0.881286	0.653152	1.36611	1.46278	0_0
1017	Chr1	5345406	5345407	+	0.311042	0	0	0	0	0	0.311042	0	0	0	1_1
1018	Chr1	5361974	5362058	+	21.2767	2.34248	3.17418	1.10081	1.61011	1.549	2.59202	1.87039	4.9308	2.10694	0_0
1019	Chr1	5374894	5374904	+	5.37635	0.390413	0.768901	0	0.49122	1.05464	1.03681	0.860972	0.384218	0.38918	0_1
1020	Chr1	5376947	5376951	+	4.70946	0.585619	0.808332	0.321069	0.46393	0.922808	0.959047	0.326576	0	0.32208	0_1
1021	Chr1	5379044	5379066	+	8.61048	0.429454	1.14349	0.710938	1.20076	0.955766	2.38466	0.623463	0.490945	0.671	0_0
1022	Chr1	5381087	5381113	+	11.2384	0.858908	1.55752	0.733871	1.11889	1.35126	1.34785	0.831284	1.70763	1.73118	0_0
1023	Chr1	5390033	5390043	+	49.5895	4.88016	3.76564	5.52697	4.47556	9.68949	6.94661	2.93918	6.93727	4.4286	0_0
1024	Chr1	5390648	5390649	+	0.362532	0	0	0	0	0.362532	0	0	0	0	1_1
1025	Chr1	5398960	5399124	+	1115.52	141.564	122.235	106.87	108.014	120.13	124.728	123.446	126.856	141.675	0_0
1026	Chr1	5399312	5399333	+	4.44835	0.468495	0.492885	0.825605	0.40935	0.461404	0	0.475019	0.832472	0.48312	0_0
1027	Chr1	5399852	5399906	+	1.72813	0	0	0	0.32748	0.428447	0.336962	0.326576	0	0.30866	1_1
1028	Chr1	5400554	5400556	+	2.04719	0	0	0.389869	0.5458	0.362532	0	0	0.426909	0.32208	1_0
1029	Chr1	5401347	5401348	+	1.30983	0	0	0	0.30019	0	0.362883	0.326576	0.320182	0	1_1
1030	Chr1	5402019	5402121	+	0.621259	0	0	0.321069	0.30019	0	0	0	0	0	1_1
1031	Chr1	5404341	5404420	+	42.974	5.23153	8.73392	5.02243	3.05648	3.13096	3.55107	3.26576	5.61385	5.368	0_0
1032	Chr1	5406002	5406028	+	6.06606	0.429454	0.926624	0.550403	0.51851	0.560277	0.803526	0.860972	0.597672	0.81862	0_0
1033	Chr1	5410876	5410971	+	147.026	12.7665	17.4087	16.4662	16.5378	12.8204	18.9736	18.5851	16.5854	16.8824	0_0
1034	Chr1	5425691	5425696	+	7.43552	0.780826	1.30122	0.779738	0.73683	0.494362	1.21825	0.564085	0.768436	0.79178	0_0
1035	Chr1	5430366	5430410	+	5.36301	0.546578	0.749185	0	0.76412	1.05464	0	0.415642	0.960545	0.8723	0_0
1036	Chr1	5444427	5444502	+	65.4022	6.36373	9.54225	5.57283	5.34884	6.62445	9.74599	6.5612	8.51683	7.12602	0_0
1037	Chr1	5444665	5444666	+	10.4553	0.31233	0	0	0	2.43885	2.87714	2.67198	0.490945	1.66408	1_1
1038	Chr1	5448060	5448188	+	41.602	3.63084	7.21584	3.21069	2.81087	2.50477	6.89477	4.39393	3.11643	7.82386	0_0
1039	Chr1	5448345	5448356	+	0.36234	0	0	0	0	0	0	0	0	0.36234	1_1
1040	Chr1	5454784	5455011	+	212.744	23.8542	28.8633	23.2775	22.7053	22.9384	26.8015	22.5931	20.1714	21.5391	0_0
1041	Chr1	5457083	5457127	+	7.53701	0.780826	1.38008	0.848538	0.65496	0.428447	0.673925	0.742218	1.08862	0.939401	0_0
1042	Chr1	5460477	5460635	+	94.3171	9.72128	8.41848	12.0859	11.6801	8.56893	10.2126	10.9254	10.8008	11.9035	0_0
1043	Chr1	5461297	5461347	+	9.42071	0.585619	0.650608	1.51361	1.41908	1.58196	1.45153	0.831284	0.554981	0.83204	0_0
1044	Chr1	5464320	5464329	+	1.08286	0.390413	0	0	0	0.329574	0	0	0.362872	0	1_1
1045	Chr1	5465326	5465407	+	43.5983	4.99729	5.69775	3.85282	2.94732	5.40502	4.76932	4.95801	6.12614	4.84462	0_0
1046	Chr1	5469380	5469587	+	68.1841	7.26168	9.22681	7.63685	6.98624	5.99825	9.97927	7.48155	5.40039	8.21304	0_0
1047	Chr1	5471398	5471525	+	777.357	109.94	209.535	84.5328	77.9403	29.9913	47.1229	31.0247	107.005	80.2651	0_0
1048	Chr1	5472097	5472394	+	39.1506	5.34866	6.40751	4.54083	4.53014	2.93321	4.12131	3.47358	4.80272	2.99266	0_0
1049	Chr1	5472541	5472560	+	6.3955	1.01507	1.5378	0.59627	0.38206	0.626191	0.492484	0.356264	1.06727	0.32208	0_0
1050	Chr1	5473553	5473586	+	27.7074	2.88906	2.48414	3.11895	2.56526	2.60364	3.96579	2.82043	3.18047	4.07968	0_0
1051	Chr1	5477203	5477205	+	1.35645	0	0	0	0	0.329574	0.492484	0.534397	0	0	1_1
1052	Chr1	5478562	5478795	+	353.262	45.7174	54.9074	34.6295	32.6116	32.6938	41.576	38.2391	33.7685	39.1193	0_0
1053	Chr1	5480139	5480167	+	0.494362	0	0	0	0	0.494362	0	0	0	0	1_1
1054	Chr1	5480417	5480488	+	7.23604	0.741785	1.51809	1.00907	0.873281	0.428447	0.984967	0.445331	0.832472	0.4026	0_0
1055	Chr1	5481577	5481780	+	18.317	3.74796	3.88393	2.17868	1.47366	1.61491	2.33282	1.09848	0.832472	1.15412	0_0
1056	Chr1	5489241	5489391	+	112.776	10.5021	16.0483	10.9851	7.83223	11.634	12.2603	15.9131	13.3622	14.2386	0_0
1057	Chr1	5490115	5490203	+	12.4091	1.24932	1.32093	2.01815	2.01946	0.856893	0.699845	1.45475	1.62225	1.16754	0_0
1058	Chr1	5490371	5490592	+	12.4423	1.60069	1.59695	1.78881	1.47366	1.18647	0.933127	1.00942	1.79302	1.06018	0_0
1059	Chr1	5494510	5494591	+	1086.11	119.779	124.937	107.581	126.489	116.636	138.854	123.683	98.3384	129.812	0_0
1060	Chr1	5498152	5498252	+	56.7078	5.15345	7.43271	6.14617	5.51258	6.16304	7.28357	7.18467	5.33636	6.49528	0_0
1061	Chr1	5504671	5504735	+	116.057	10.7754	15.4372	11.4667	12.8536	9.42583	17.9886	14.0131	12.2736	11.823	0_0
1062	Chr1	5508486	5508530	+	34.3941	4.37262	6.19064	4.54083	5.53987	1.87857	3.31778	1.90008	3.60738	3.04634	0_0
1063	Chr1	5509321	5509325	+	9.28228	0.702743	1.32093	0.435736	0.79141	0.758021	1.63297	1.21724	1.43014	0.993081	0_0
1064	Chr1	5511114	5511200	+	54.7538	4.13838	9.12823	5.91683	6.84979	5.80051	6.55781	5.10646	5.5925	5.66324	0_0
1065	Chr1	5514268	5514623	+	532.945	66.7606	74.9382	56.0723	38.6154	57.2471	48.0301	59.4962	77.3132	54.4718	0_0
1066	Chr1	5515306	5515325	+	1.19139	0	0.394308	0	0.32748	0	0	0	0.4696	0	1_1
1067	Chr1	5516206	5516207	+	0.428447	0	0	0	0	0.428447	0	0	0	0	1_1
1068	Chr1	5518267	5518374	+	15.2714	0.429454	0.394308	1.72001	1.82843	2.37294	3.44739	1.8407	1.60091	1.63724	0_0
1069	Chr1	5525518	5525593	+	2.1046	0	0	0.412802	0.38206	0.428447	0.881286	0	0	0	1_1
1070	Chr1	5528873	5528892	+	3.35086	0	0.552031	0.550403	0.900571	0	1.34785	0	0	0	1_1
1071	Chr1	5540427	5540566	+	482.536	55.9462	48.8942	52.0131	51.851	55.6981	56.7134	53.7662	53.1288	54.5255	0_0
1072	Chr1	5541734	5541751	+	1.73935	0	0	0.412802	0.32748	0.494362	0	0.504708	0	0	1_1
1073	Chr1	5542032	5542033	+	0.414023	0	0.414023	0	0	0	0	0	0	0	1_1
1074	Chr1	5543136	5543236	+	34.1464	2.85001	5.126	2.61442	2.92003	3.62532	5.80612	4.2158	3.24451	3.74418	0_0
1075	Chr1	5548322	5548387	+	9.98207	0.936991	1.55752	1.21547	0.982441	0.790979	1.14049	0.742218	1.51553	1.10044	0_0
1076	Chr1	5556987	5557021	+	45.3635	4.99729	5.63861	5.93977	5.29426	4.51517	4.17315	3.80015	5.31501	5.69008	0_0
1077	Chr1	5563140	5563264	+	31.7914	3.98221	3.5882	3.18775	4.12079	2.53772	3.93987	3.91891	3.30854	3.20738	0_0
1078	Chr1	5574295	5574315	+	57.0892	5.54386	7.74815	4.83896	5.59445	5.63572	6.99845	7.24404	7.04399	6.4416	0_0
1079	Chr1	5578431	5578489	+	8.31725	1.05411	0.72947	1.05494	0.5458	0.560277	0.907207	1.39537	1.23804	0.83204	0_0
1080	Chr1	5580813	5580950	+	304.284	31.1159	68.6096	33.9645	25.7891	18.621	25.0389	31.3513	38.2297	31.5639	0_0
1081	Chr1	5590849	5590954	+	109.344	8.58908	14.3922	9.08165	7.45017	15.0616	18.1182	11.1036	12.8926	12.6551	0_0
1082	Chr1	5593346	5593360	+	3.81059	0.507537	0.828047	0.412802	0.35477	0.395489	0.311042	0	0.490945	0.50996	0_0
1083	Chr1	5596658	5596694	+	15.104	1.7959	1.49837	1.26134	1.55553	1.35126	2.6957	3.02825	0.683054	1.23464	0_0
1084	Chr1	5602868	5602878	+	40.0728	7.33976	5.65832	3.85282	3.16564	6.82219	1.24417	0.950039	8.04723	2.99266	0_0
1085	Chr1	5605016	5605017	+	1.70354	0	0	0	0	0.329574	0.440643	0.356264	0	0.57706	1_1
1086	Chr1	5605139	5605172	+	66.8629	5.93428	9.14795	3.11895	4.77575	10.2827	10.7569	6.35338	9.54141	6.95156	0_0
1087	Chr1	5608802	5608817	+	583.029	63.5592	68.5899	28.8732	39.7616	58.3017	60.5496	86.3644	86.3636	90.6656	0_0
1088	Chr1	5608947	5608949	+	1.74952	0	0	0	0	0.560277	0	0.475019	0.405563	0.30866	1_1
1089	Chr1	5609438	5609439	+	1.57219	0	0	0	0	0.329574	0.440643	0.385953	0	0.41602	1_1
1090	Chr1	5609597	5609598	+	0.356264	0	0	0	0	0	0	0.356264	0	0	1_1
1091	Chr1	5609722	5609734	+	5.05015	0.507537	1.16321	0.321069	0.60038	0.362532	0.388803	0.356264	0.853817	0.49654	0_0
1092	Chr1	5610001	5610003	+	1.04082	0.351372	0	0	0	0	0	0.326576	0.362872	0	1_1
1093	Chr1	5610201	5610202	+	0.628842	0	0	0	0	0	0	0	0.320182	0.30866	1_0
1094	Chr1	5614597	5614669	+	196.422	18.5837	33.1022	20.1356	21.5864	17.6981	22.6283	20.4258	20.8972	21.3647	0_0
1095	Chr1	5615795	5615819	+	10.9225	1.56165	1.10406	1.46774	1.6374	1.3183	0.699845	2.16728	0	0.966241	0_0
1096	Chr1	5617775	5617830	+	18.1435	1.01507	2.50386	1.62828	1.61011	2.66955	2.5661	1.72194	2.71087	1.71776	0_0
1097	Chr1	5622777	5622883	+	219.166	17.998	24.94	17.0854	20.8769	33.6166	34.759	27.0167	20.0861	22.7872	0_0
1098	Chr1	5624268	5624286	+	12.3208	1.05411	1.36036	1.44481	2.01946	1.68083	1.29601	0.979727	1.34476	1.1407	0_0
1099	Chr1	5629216	5629246	+	9.51468	0.546578	1.24207	1.21547	1.06431	0.659149	1.58113	1.06879	1.23804	0.89914	0_0
1100	Chr1	5639031	5639039	+	18.6002	1.3274	2.26727	2.20161	2.12862	2.60364	2.09954	1.60319	2.36934	1.99958	0_0
1101	Chr1	5648724	5648821	+	36.889	5.07537	6.86096	4.51789	2.59255	2.33998	4.38051	3.4142	4.67465	3.03292	0_0
1102	Chr1	5659368	5659435	+	32.5629	3.16234	3.60792	3.21069	3.30209	4.08672	4.30275	5.22521	2.39069	3.27448	0_0
1103	Chr1	5665528	5665602	+	6.73021	0	0.709754	0.573337	0.73683	0.790979	1.73665	1.06879	0	1.11386	0_1
1104	Chr1	5668375	5668454	+	205.182	17.959	21.8841	17.7046	19.8398	25.9375	32.4002	27.1058	18.9334	23.4179	0_0
1105	Chr1	5670148	5670166	+	0.320182	0	0	0	0	0	0	0	0.320182	0	1_1
1106	Chr1	5673765	5673850	+	23.3803	1.3274	2.40528	2.15575	2.34694	2.57068	3.68067	3.74078	2.348	2.80478	0_0
1107	Chr1	5685593	5685603	+	5.18573	0.351372	0.630893	0.619204	0.57309	0.395489	0.570244	0.771906	0.683054	0.59048	0_0
1108	Chr1	5686568	5686648	+	15.0373	1.24932	3.66706	1.85761	1.55553	1.25238	0.829446	0.771906	2.75356	1.10044	0_0
1109	Chr1	5687947	5687952	+	27.3819	2.81097	4.19938	2.68322	2.53797	3.16391	3.73251	2.61261	2.79625	2.84504	0_0
1110	Chr1	5691843	5691844	+	1.15885	0.390413	0	0	0	0	0	0	0.768436	0	1_1
1111	Chr1	5697272	5697362	+	38.0216	2.65481	3.80507	4.42616	3.24751	6.92106	6.29861	4.57206	3.00971	3.0866	0_0
1112	Chr1	5702149	5702170	+	10.2663	1.17124	1.20264	0.802671	1.39179	0.889851	1.21825	1.48444	1.15265	0.952821	0_0
1113	Chr1	5702306	5702387	+	12.631	1.28836	1.38008	2.54562	1.6374	0.659149	0.959047	0.860972	1.51553	1.78486	0_0
1114	Chr1	5706073	5706155	+	12.1153	0.31233	2.08983	1.00907	1.50095	0.955766	1.21825	1.42506	1.89974	1.70434	0_0
1115	Chr1	5709724	5709888	+	531.198	53.7989	72.3358	48.6648	51.3871	65.4535	72.3951	61.2478	52.1682	53.7471	0_0
1116	Chr1	5710492	5710493	+	0.47317	0	0.47317	0	0	0	0	0	0	0	1_1
1117	Chr1	5710870	5710873	+	18.1789	1.95206	3.11503	2.10988	2.21049	2.33998	1.55521	1.21724	2.39069	1.28832	0_0
1118	Chr1	5711073	5711078	+	7.33019	0.780826	1.12378	0.940272	0.68225	1.18647	0.673925	0.445331	0.960545	0.5368	0_0
1119	Chr1	5711239	5711249	+	0.335162	0	0.335162	0	0	0	0	0	0	0	1_1
1120	Chr1	5713976	5714004	+	11.8215	1.63973	1.30122	1.44481	1.47366	0.659149	1.45153	1.24693	1.19534	1.4091	0_0
1121	Chr1	5714261	5714265	+	3.20169	0.390413	0	0.550403	0.43664	0.428447	0.311042	0.415642	0.320182	0.34892	0_0
1122	Chr1	5722875	5723150	+	312.52	35.1762	59.1265	37.2898	21.45	21.8837	28.2789	37.4375	33.5764	38.3007	0_0
1123	Chr1	5723363	5723364	+	0.335162	0	0.335162	0	0	0	0	0	0	0	1_1
1124	Chr1	5724008	5724011	+	1.28506	0.351372	0	0.458669	0	0	0	0.475019	0	0	1_1
1125	Chr1	5724685	5724686	+	2.46773	0	0.335162	0.412802	0.40935	0	0.440643	0	0.426909	0.44286	0_0
1126	Chr1	5724803	5724804	+	5.22088	0.741785	0.571747	0.389869	0.5458	0.659149	0.570244	0.68284	0.576327	0.48312	0_0
1127	Chr1	5725355	5725356	+	0.675946	0	0.354877	0.321069	0	0	0	0	0	0	1_1
1128	Chr1	5726563	5726564	+	1.51942	0.429454	0.768901	0.321069	0	0	0	0	0	0	1_1
1129	Chr1	5727603	5727849	+	628.547	52.003	95.3437	48.4355	51.7419	82.3606	86.2106	69.2934	75.3067	67.8516	0_0
1130	Chr1	5744548	5744626	+	112.84	8.55004	12.0855	10.1137	11.3254	13.5455	16.1742	13.7459	13.0207	14.2789	0_0
1131	Chr1	5755609	5755696	+	352.086	26.7433	50.2743	34.2397	38.5335	32.1994	48.6004	39.8719	45.6579	35.9656	0_0
1132	Chr1	5756177	5756205	+	18.5123	1.24932	2.70101	1.49068	1.69198	2.0104	2.59202	2.28603	2.62549	1.86538	0_0
1133	Chr1	5756408	5756411	+	2.09669	0	0.690039	0.321069	0	0	0.466563	0	0.619018	0	1_0
1134	Chr1	5756685	5756686	+	0.388803	0	0	0	0	0	0.388803	0	0	0	1_1
1135	Chr1	5758780	5758875	+	44.9488	4.06029	6.58494	5.50403	5.86735	3.49349	4.04355	4.12673	6.16883	5.0996	0_0
1136	Chr1	5760623	5760624	+	0.518404	0	0	0	0	0	0.518404	0	0	0	1_1
1137	Chr1	5767284	5767482	+	45.836	4.60687	4.79084	5.8251	4.77575	5.24023	4.82116	6.11587	4.90945	4.75068	0_0
1138	Chr1	5768175	5768177	+	0.351372	0.351372	0	0	0	0	0	0	0	0	1_1
1139	Chr1	5773564	5773952	+	1660.13	163.193	280.787	172.483	140.871	150.121	169.725	178.964	226.304	177.681	0_0
1140	Chr1	5774434	5774435	+	1.05697	0.31233	0	0.389869	0.35477	0	0	0	0	0	1_1
1141	Chr1	5774755	5774779	+	4.23231	0.429454	0.887193	0	0.38206	0.593234	0	0.979727	0.490945	0.4697	0_1
1142	Chr1	5774970	5775010	+	2.12598	0	0.749185	0.458669	0.49122	0	0	0	0.426909	0	1_0
1143	Chr1	5775175	5775211	+	4.87274	0.663702	0.966055	0.52747	0.927861	0	0.466563	0	0.811126	0.50996	0_0
1144	Chr1	5775593	5775704	+	41.8738	1.60069	2.66158	4.24269	5.43071	3.88898	6.68741	6.0565	5.40039	5.9048	0_0
1145	Chr1	5775913	5775929	+	1.26016	0	0	0	0	0	0.725765	0.534397	0	0	1_1
1146	Chr1	5776080	5776114	+	3.30288	0	0	0	0	0.922808	1.14049	0.890661	0	0.34892	1_1
1147	Chr1	5789712	5789758	+	12.8443	1.28836	1.43922	2.01815	1.33721	0.823936	1.63297	1.72194	1.28073	1.30174	0_0
1148	Chr1	5799871	5799957	+	162.183	17.8028	11.1983	20.8924	22.7053	12.8204	16.7444	23.4838	17.9088	18.627	0_0
1149	Chr1	5800162	5800163	+	0.64125	0	0	0.321069	0	0	0	0	0.320182	0	1_1
1150	Chr1	5820184	5820261	+	81.5737	6.5199	14.2148	8.11845	6.35857	13.183	12.001	6.17525	9.64814	5.35458	0_0
1151	Chr1	5822445	5822451	+	2.81353	0	0.492885	0	0.30019	0	0.544324	0.534397	0.51229	0.42944	0_0
1152	Chr1	5824810	5824981	+	23.9124	2.22535	3.11503	2.52268	2.51068	2.20815	2.87714	2.90949	2.02782	3.51604	0_0
1153	Chr1	5828918	5828978	+	12.3311	1.21028	1.65609	1.10081	1.22805	1.7797	1.76257	1.48444	0.98189	1.12728	0_0
1154	Chr1	5829092	5829204	+	112.862	16.4364	25.8272	12.6134	8.4872	8.73372	7.07621	12.2317	10.8008	10.6555	0_0
1155	Chr1	5830129	5830131	+	0.433739	0	0.433739	0	0	0	0	0	0	0	1_1
1156	Chr1	5830463	5830513	+	0.950798	0	0.650608	0	0.30019	0	0	0	0	0	1_1
1157	Chr1	5837557	5837627	+	27.2312	1.87398	2.52357	1.46774	1.9103	4.02081	6.29861	3.4142	1.85705	3.86496	0_0
1158	Chr1	5844636	5844974	+	355.231	37.4016	111.845	36.0055	23.524	21.4883	25.1167	29.3918	36.2232	34.2344	0_0
1159	Chr1	5845130	5845132	+	2.17391	0.31233	1.16321	0	0	0	0	0	0.362872	0.3355	1_0
1160	Chr1	5851925	5851995	+	69.3612	6.83223	7.37356	8.73765	7.47746	7.25064	8.32038	6.65027	8.08992	8.62906	0_0
1161	Chr1	5854145	5854214	+	177.552	13.8987	25.5709	14.7233	15.2824	21.0268	27.7864	22.0587	15.9877	21.217	0_0
1162	Chr1	5855182	5855183	+	0.335162	0	0.335162	0	0	0	0	0	0	0	1_1
1163	Chr1	5855454	5855473	+	5.56126	0.507537	0.887193	0.504536	0.955151	0.593234	0.311042	0.415642	1.02458	0.36234	0_0
1164	Chr1	5867574	5867749	+	138.542	13.3912	22.7713	14.838	13.4267	9.9861	15.3448	13.3896	17.1831	18.2109	0_0
1165	Chr1	5869738	5869874	+	56.4061	5.34866	7.82701	4.21976	4.53014	8.60189	11.69	7.57062	2.39069	4.2273	0_0
1166	Chr1	5870364	5870371	+	1.21815	0	0.532316	0	0	0.329574	0	0.356264	0	0	1_1
1167	Chr1	5872140	5872155	+	246.781	24.4789	38.169	16.3057	20.6585	33.32	43.9088	45.5425	6.72381	17.6741	0_0
1168	Chr1	5872645	5872646	+	0.646204	0	0.335162	0	0	0	0.311042	0	0	0	1_1
1169	Chr1	5875329	5875425	+	205.367	16.5535	18.2762	12.6593	21.6683	19.8404	42.535	46.7597	10.6087	16.4663	0_0
1170	Chr1	5875568	5875570	+	1.38576	0	0	0	0.43664	0	0.414723	0.534397	0	0	1_1
1171	Chr1	5876051	5876053	+	1.49161	0.468495	0	0	0	0	0.518404	0.504708	0	0	1_1
1172	Chr1	5878407	5878622	+	453.469	45.366	49.604	65.1999	57.9367	41.065	33.7999	36.9031	69.8209	53.774	0_0
1173	Chr1	5879707	5879708	+	11.287	1.56165	1.75467	1.39894	1.11889	1.05464	0.518404	0.979727	2.02782	0.8723	0_0
1174	Chr1	5885044	5885230	+	180.761	17.4515	23.4613	16.902	14.4364	20.104	20.7102	21.4352	21.8364	24.4244	0_0
1175	Chr1	5885508	5885524	+	1.08502	0	0	0.321069	0	0.428447	0	0	0	0.3355	1_1
1176	Chr1	5885741	5885790	+	13.4779	0.89795	1.47866	1.21547	0.49122	2.60364	2.41058	1.95945	0.917854	1.50304	0_0
1177	Chr1	5885896	5885906	+	1.51482	0	0.354877	0	0	0.329574	0.414723	0.415642	0	0	1_1
1178	Chr1	5886020	5886021	+	1.25578	0	0	0	0	0.362532	0.544324	0	0	0.34892	1_1
1179	Chr1	5886658	5886721	+	0.702073	0	0.374593	0	0.32748	0	0	0	0	0	1_1
1180	Chr1	5888419	5888421	+	0.753352	0	0	0.344002	0.40935	0	0	0	0	0	1_1
1181	Chr1	5889795	5889797	+	2.23969	0	0.492885	0.504536	0.38206	0	0	0.326576	0.533636	0	1_0
1182	Chr1	5891030	5891117	+	13.5791	1.83494	0.847762	1.03201	0.65496	1.71379	2.02177	2.04852	1.70763	1.71776	0_0
1183	Chr1	5899955	5899964	+	5.75696	0	1.14349	0.59627	0.40935	0.362532	0.648005	1.06879	0.683054	0.84546	0_0
1184	Chr1	5920739	5920822	+	67.6331	9.36991	9.58169	7.52218	10.1246	3.59236	10.2903	6.14556	4.63196	6.3745	0_0
1185	Chr1	5922590	5922994	+	341.306	45.6002	62.3598	37.1981	36.0501	24.6851	27.9938	19.1789	52.0188	36.2206	0_0
1186	Chr1	5924317	5924319	+	0.362532	0	0	0	0	0.362532	0	0	0	0	1_1
1187	Chr1	5924773	5924774	+	0.315446	0	0.315446	0	0	0	0	0	0	0	1_1
1188	Chr1	5925023	5925025	+	3.78362	0.429454	0.650608	0.573337	0.46393	0.461404	0	0.415642	0.426909	0.36234	0_0
1189	Chr1	5925291	5925303	+	1.26772	0	0.47317	0	0.30019	0.494362	0	0	0	0	1_1
1190	Chr1	5925712	5925739	+	4.40608	0	0.414023	0.59627	0.5458	0.527319	0.622085	0.445331	0.597672	0.65758	0_0
1191	Chr1	5926802	5926803	+	1.18013	0	0	0	0	0.428447	0.751686	0	0	0	1_1
1192	Chr1	5929851	5929948	+	82.7538	8.23771	11.9081	9.03579	7.47746	9.65653	12.027	8.04564	8.83701	7.52862	0_0
1193	Chr1	5933805	5933902	+	66.9181	5.97332	6.32864	6.05444	5.97651	7.54725	10.6273	10.1238	5.91269	8.37408	0_0
1194	Chr1	5934036	5934050	+	1.68345	0	0.354877	0.550403	0.43664	0	0	0	0.341527	0	1_0
1195	Chr1	5940418	5940423	+	6.07869	0.702743	0.926624	0.550403	0.79141	0.461404	0.492484	0.92035	0.683054	0.55022	0_0
1196	Chr1	5941763	5941831	+	99.5213	7.53497	11.7307	7.72858	10.07	11.7658	15.0596	12.2021	11.1637	12.2659	0_0
1197	Chr1	5946605	5946750	+	153.74	15.2651	23.7768	16.1222	12.2805	12.359	20.5547	18.5851	15.2833	19.5127	0_0
1198	Chr1	5946975	5946976	+	0.40935	0	0	0	0.40935	0	0	0	0	0	1_1
1199	Chr1	5977312	5977421	+	49.0481	5.3877	3.98251	4.79309	6.33128	6.32783	5.6506	5.99712	5.8273	4.75068	0_0
1200	Chr1	5982260	5982270	+	31.9191	3.55276	3.9628	2.91255	3.2748	3.19687	4.58787	2.93918	4.78138	2.71084	0_0
1201	Chr1	5997161	5997343	+	182.102	24.3227	11.5138	19.9521	26.4713	18.9176	27.1903	18.2882	14.7924	20.6534	0_0
1202	Chr1	5998779	5998815	+	2.09322	0.31233	0	0.52747	0.38206	0	0.336962	0.534397	0	0	1_0
1203	Chr1	6002885	6002981	+	235.577	19.6378	29.0014	20.3191	18.9666	28.7389	39.7097	27.9668	22.37	28.8664	0_0
1204	Chr1	6004137	6004174	+	1.88654	0	0	0	0	0.922808	0.518404	0.445331	0	0	1_1
1205	Chr1	6004418	6004462	+	6.64051	0.546578	0.946339	0.481603	0.46393	1.28534	0.907207	0.771906	0.405563	0.83204	0_0
1206	Chr1	6008545	6008672	+	372.827	38.1433	57.8647	35.3863	39.7616	30.0242	43.3126	35.8343	58.145	34.3552	0_0
1207	Chr1	6017931	6018025	+	27.5671	3.16234	2.77987	3.18775	3.76602	2.76843	3.31778	3.20638	2.30531	3.07318	0_0
1208	Chr1	6027577	6027686	+	253.377	30.8426	39.6871	35.7303	34.3854	15.1604	22.0062	15.8835	32.2103	27.4708	0_0
1209	Chr1	6027889	6027919	+	7.54187	1.21028	0.946339	1.05494	0.57309	0.692106	0.881286	0.326576	0.917854	0.939401	0_0
1210	Chr1	6034287	6034427	+	69.0668	8.00346	7.45242	8.02671	6.87708	4.91066	8.16486	10.9551	6.27556	8.40092	0_0
1211	Chr1	6039237	6039271	+	20.099	1.44453	1.99126	1.49068	1.55553	2.57068	3.2141	2.93918	1.79302	3.10002	0_0
1212	Chr1	6056897	6056898	+	0.492885	0	0.492885	0	0	0	0	0	0	0	1_1
1213	Chr1	6062221	6062295	+	181.77	21.6289	22.8502	18.3468	18.3389	20.0711	22.2136	19.9805	18.7199	19.6201	0_0
1214	Chr1	6062874	6062895	+	0.847978	0	0	0	0	0.329574	0.518404	0	0	0	1_1
1215	Chr1	6076075	6076143	+	65.6534	6.75414	6.76238	6.14617	5.67632	6.13008	10.5236	9.35194	5.8273	8.48144	0_0
1216	Chr1	6089512	6089521	+	16.3935	2.34248	1.24207	1.60534	1.66469	1.41717	1.47745	1.60319	2.62549	2.4156	0_0
1217	Chr1	6099041	6099131	+	129.739	10.3069	18.8676	13.439	11.8712	16.1491	16.9	15.8835	14.0026	12.3196	0_0
1218	Chr1	6101043	6101175	+	213.421	27.2118	42.5656	22.1767	18.3116	25.575	25.1167	19.3273	15.4754	17.6607	0_0
1219	Chr1	6101489	6101490	+	2.80124	0	0	0	0	1.12055	0.622085	0.68284	0	0.37576	1_1
1220	Chr1	6101662	6101671	+	1.37551	0	0.374593	0	0	0.560277	0.440643	0	0	0	1_1
1221	Chr1	6104357	6104410	+	1.72853	0	0.335162	0.389869	0	0.329574	0.673925	0	0	0	1_1
1222	Chr1	6104685	6104690	+	0.428447	0	0	0	0	0.428447	0	0	0	0	1_1
1223	Chr1	6123614	6123745	+	40.452	3.08426	5.10629	4.97656	4.33911	3.85602	5.44324	5.04708	4.54658	4.05284	0_0
1224	Chr1	6140596	6140597	+	0.527319	0	0	0	0	0.527319	0	0	0	0	1_1
1225	Chr1	6142470	6142624	+	182.939	24.2446	26.8129	22.9793	18.912	8.86555	14.1006	14.9631	27.7704	24.2902	0_0
1226	Chr1	6142742	6142746	+	4.86561	0.858908	0.709754	0.52747	0	0.725064	0.596164	0.415642	0.576327	0.45628	0_0
1227	Chr1	6149177	6149464	+	599.313	47.5523	83.475	47.1971	59.7924	82.3277	86.7549	69.2044	59.0628	63.9463	0_0
1228	Chr1	6149589	6149590	+	0.412802	0	0	0.412802	0	0	0	0	0	0	1_1
1229	Chr1	6177616	6177742	+	12.8215	0.780826	1.04492	1.69708	2.01946	0.790979	3.18818	1.33599	0.554981	1.4091	0_0
1230	Chr1	6184903	6184977	+	50.5458	5.62195	3.72621	5.02243	4.88491	5.60277	6.16901	6.94716	6.42498	6.14636	0_0
1231	Chr1	6185150	6185151	+	1.79648	0	0	0	0	0.461404	0.414723	0.92035	0	0	1_1
1232	Chr1	6186090	6186189	+	5.28433	0.858908	0	0.871472	0.927861	0.329574	1.96993	0.326576	0	0	1_1
1233	Chr1	6220147	6220241	+	76.288	6.12948	7.23555	11.1457	13.1811	5.24023	7.85382	4.66113	12.2523	8.5888	0_0
1234	Chr1	6220359	6220367	+	22.0558	2.42056	2.32642	2.95842	3.16564	1.51604	2.38466	1.69226	2.98836	2.60348	0_0
1235	Chr1	6222218	6222383	+	1245.77	118.022	167.956	96.9398	92.7861	173.06	178.331	140.071	134.476	144.131	0_0
1236	Chr1	6222760	6223004	+	59.3072	7.02743	10.9815	6.3755	5.70361	6.55853	5.57284	3.80015	8.28203	5.00566	0_0
1237	Chr1	6224502	6224507	+	14.6732	1.21028	2.16869	1.26134	0.955151	2.07632	1.65889	1.72194	1.83571	1.78486	0_0
1238	Chr1	6248681	6248835	+	87.6336	10.3069	8.12275	9.10459	11.1889	8.63485	11.8455	10.1238	7.91916	10.3871	0_0
1239	Chr1	6253544	6253562	+	0.560277	0	0	0	0	0.560277	0	0	0	0	1_1
1240	Chr1	6254222	6254313	+	401.917	30.1399	54.2765	46.0504	36.4322	30.7163	43.7014	51.7771	56.0958	52.7272	0_0
1241	Chr1	6254514	6254608	+	8.93688	0.936991	1.49837	0.986139	1.00973	0.527319	0.725765	1.12817	1.13131	0.993081	0_0
1242	Chr1	6255761	6255877	+	11.759	0.585619	4.51483	1.00907	1.25534	0.494362	0.336962	2.43447	0.725745	0.4026	1_0
1243	Chr1	6267840	6267841	+	0.311042	0	0	0	0	0	0.311042	0	0	0	1_1
1244	Chr1	6297363	6297364	+	5.68	0.663702	1.24207	0.688004	0.62767	0.329574	0.803526	0.445331	0.490945	0.38918	0_0
1245	Chr1	6299686	6299728	+	39.9542	4.76304	2.99674	5.87097	7.28643	3.29574	4.17315	3.74078	3.47931	4.34808	0_0
1246	Chr1	6304261	6304301	+	9.17782	0.663702	1.30122	0.848538	0.900571	0.988723	1.58113	0.950039	0.789781	1.15412	0_0
1247	Chr1	6315650	6315654	+	3.72825	0	0	0.894405	0.38206	0.362532	0.725765	0.504708	0.4696	0.38918	0_0
1248	Chr1	6325753	6325854	+	16.9954	2.14727	1.43922	1.83468	2.29236	2.07632	3.29186	1.69226	1.06727	1.15412	0_0
1249	Chr1	6327299	6327317	+	0.34892	0	0	0	0	0	0	0	0	0.34892	1_1
1250	Chr1	6331395	6331408	+	7.0013	0.780826	0.926624	0.848538	0.51851	0.461404	0.959047	0.890661	0.917854	0.69784	0_0
1251	Chr1	6343153	6343285	+	11.8159	1.48357	1.22235	1.76588	2.67442	0.955766	0	2.76105	0	0.952821	0_0
1252	Chr1	6345898	6346004	+	21.234	1.44453	2.89816	2.52268	2.23778	2.07632	2.09954	2.79074	2.66818	2.49612	0_0
1253	Chr1	6348104	6348173	+	191.468	20.1843	28.7451	18.3468	16.6196	17.5004	26.1535	19.9211	22.3914	21.6062	0_0
1254	Chr1	6352455	6352516	+	127.803	15.0309	21.4109	11.9483	10.6977	10.1838	13.5563	14.8147	14.9418	15.2183	0_0
1255	Chr1	6352723	6352724	+	0.32748	0	0	0	0.32748	0	0	0	0	0	1_1
1256	Chr1	6355678	6355681	+	2.31833	0.351372	0.354877	0.688004	0.51851	0	0	0	0.405563	0	1_0
1257	Chr1	6361600	6361660	+	100.456	9.60416	11.6912	8.87525	9.44235	13.6773	16.0187	11.1926	8.34606	11.6083	0_0
1258	Chr1	6361925	6361926	+	1.04806	0	0	0	0	0.395489	0.311042	0	0.341527	0	1_1
1259	Chr1	6363016	6363022	+	0.31233	0.31233	0	0	0	0	0	0	0	0	1_1
1260	Chr1	6363195	6363200	+	0.362883	0	0	0	0	0	0.362883	0	0	0	1_1
1261	Chr1	6367040	6367144	+	25.1909	1.01507	2.77987	2.17868	3.0019	2.43885	3.93987	3.80015	3.13778	2.89872	0_0
1262	Chr1	6369262	6369353	+	108.753	11.1658	11.0209	9.95313	9.33319	14.6001	14.5671	12.7365	11.9961	13.3797	0_0
1263	Chr1	6369604	6369605	+	11.4534	0.429454	0	0.366935	0.38206	2.50477	2.98082	2.55323	0.384218	1.85196	0_1
1264	Chr1	6385293	6385307	+	1.82142	0.31233	0.453454	0	0.38206	0.362532	0.311042	0	0	0	1_1
1265	Chr1	6389395	6389487	+	45.0189	3.24043	4.14023	7.13231	5.64903	6.45966	6.35045	4.39393	3.94891	3.70392	0_0
1266	Chr1	6390019	6390054	+	4.35119	0.741785	0	0.917339	0.76412	0	0.622085	0.742218	0	0.56364	0_0
1267	Chr1	6395849	6395962	+	66.0397	7.30072	8.20161	7.36164	7.01353	7.01994	7.36133	6.65027	7.53494	7.59572	0_0
1268	Chr1	6398576	6398633	+	119.104	9.99457	19.3605	8.07258	8.65094	13.2489	12.4158	14.9928	19.1895	13.1784	0_0
1269	Chr1	6399406	6399437	+	3.51647	0	0.611177	0	0	0.626191	0.803526	0.712529	0.320182	0.44286	0_1
1270	Chr1	6400423	6400636	+	33.0596	5.23153	4.25853	3.66935	4.01163	3.82306	2.66978	1.69226	4.01294	3.6905	0_0
1271	Chr1	6405604	6405702	+	22.173	2.18631	2.36585	2.31628	2.48339	2.10928	2.59202	3.4142	2.15589	2.5498	0_0
1272	Chr1	6405905	6405928	+	4.83778	0.702743	0.926624	0.733871	0	0.362532	0.336962	0.623463	0.426909	0.72468	0_0
1273	Chr1	6409706	6409707	+	0.351372	0.351372	0	0	0	0	0	0	0	0	1_1
1274	Chr1	6409812	6409841	+	26.5811	3.1233	1.41951	3.02722	3.35667	2.83434	3.44739	3.4142	2.71087	3.24764	0_0
1275	Chr1	6409960	6410061	+	48.8016	4.41167	2.54329	5.91683	4.93949	3.29574	5.33956	7.33311	5.50712	9.51479	0_0
1276	Chr1	6412938	6412939	+	0.385953	0	0	0	0	0	0	0.385953	0	0	1_1
1277	Chr1	6414709	6414793	+	340.698	39.9002	50.6094	40.6152	38.9701	29.464	39.632	30.3715	38.5925	32.5435	0_0
1278	Chr1	6415664	6415665	+	1.74851	0	0.552031	0.52747	0.32748	0	0	0	0.341527	0	1_0
1279	Chr1	6421076	6421396	+	139.427	12.3761	18.493	14.15	13.0446	14.1387	18.5848	18.9414	14.4935	15.2049	0_0
1280	Chr1	6423841	6423854	+	5.18505	0.858908	0.709754	0.802671	0.57309	0	0.596164	0.534397	0.640363	0.4697	0_0
1281	Chr1	6424670	6424673	+	4.51248	0.624661	0.670324	0.642137	0.5458	0	0.544324	0.445331	0.704399	0.3355	0_0
1282	Chr1	6433570	6433610	+	58.069	3.04522	5.48088	5.73337	7.55933	5.60277	8.99431	8.55035	5.97672	7.12602	0_0
1283	Chr1	6437502	6437575	+	71.1863	4.76304	6.34836	6.60484	5.89464	8.96442	12.8046	10.5395	6.27556	8.9914	0_0
1284	Chr1	6450592	6450615	+	15.6654	0.351372	2.14898	0.848538	1.17347	0.659149	1.39969	6.97685	0.832472	1.2749	0_0
1285	Chr1	6459189	6459194	+	9.35002	0.585619	0.749185	0.963206	1.58282	0.593234	0.959047	1.8407	1.10996	0.966241	0_0
1286	Chr1	6460504	6460649	+	538.925	66.2531	77.2055	70.6121	68.1978	35.5611	43.3126	55.6366	64.762	57.384	0_0
1287	Chr1	6460916	6460941	+	14.3939	2.18631	1.14349	2.13281	3.30209	0.461404	1.06273	1.54381	0.789781	1.77144	0_0
1288	Chr1	6461203	6461206	+	2.67644	0.351372	0.571747	0.550403	0.818701	0	0	0	0.384218	0	1_0
1289	Chr1	6463992	6464025	+	185.323	25.9234	17.5073	26.19	24.6702	18.0936	12.7268	16.4475	26.0628	17.701	0_0
1290	Chr1	6464790	6464891	+	3.89577	0	0.354877	0.504536	1.17347	0.362532	0.440643	0.326576	0.384218	0.34892	0_0
1291	Chr1	6466673	6466758	+	11.07	0.976032	2.01097	0.848538	1.14618	0.922808	1.39969	1.36568	1.25938	1.1407	0_0
1292	Chr1	6474802	6474860	+	32.5168	3.24043	5.61889	3.64642	3.60228	2.76843	3.78435	3.17669	3.82083	2.85846	0_0
1293	Chr1	6489230	6489231	+	0.395489	0	0	0	0	0.395489	0	0	0	0	1_1
1294	Chr1	6508869	6508938	+	13.4522	1.52261	1.83353	1.10081	0.955151	2.57068	2.51426	1.18755	0.640363	1.12728	0_0
1295	Chr1	6515423	6515446	+	43.2625	6.79318	2.62215	6.19204	5.7309	1.51604	4.873	8.04564	2.96702	4.52254	0_0
1296	Chr1	6520749	6520796	+	36.7008	6.32469	2.07012	3.80696	3.87518	3.098	6.55781	4.18611	3.26585	3.51604	0_0
1297	Chr1	6528976	6529018	+	75.6127	9.13566	10.0746	7.68271	6.63147	8.37119	10.057	7.98626	6.46767	9.20612	0_0
1298	Chr1	6543789	6543808	+	8.51314	0.819867	1.00549	1.03201	1.25534	0.955766	0.725765	1.21724	0.683054	0.81862	0_0
1299	Chr1	6546198	6546457	+	51.296	8.39388	9.69998	5.38937	5.64903	2.33998	4.14723	3.44389	6.95861	5.27406	0_0
1300	Chr1	6551437	6551438	+	0.35477	0	0	0	0.35477	0	0	0	0	0	1_1
1301	Chr1	6565572	6565593	+	1.56688	0	0.433739	0	0	0	0.336962	0.326576	0.4696	0	1_1
1302	Chr1	6565712	6565784	+	8.20032	0.780826	1.39979	1.23841	0.57309	0.856893	0.959047	0.712529	0.98189	0.69784	0_0
1303	Chr1	6567987	6568171	+	461.45	40.9934	38.2873	34.7901	42.7635	98.7405	108.372	50.0255	18.1009	29.3764	0_0
1304	Chr1	6568749	6568793	+	4.94999	0.390413	0.453454	0.665071	0.32748	0.593234	0.725765	0.801595	0.4696	0.52338	0_0
1305	Chr1	6584225	6584274	+	106.169	8.3158	17.0341	11.3521	10.7523	8.66781	12.3639	13.7459	12.9994	10.9373	0_0
1306	Chr1	6594917	6594938	+	15.8851	1.52261	1.61666	1.37601	1.39179	2.07632	2.41058	2.01883	1.94243	1.52988	0_0
1307	Chr1	6602106	6602201	+	127.113	11.0877	15.378	11.9025	10.9433	13.941	18.6625	16.3288	13.4903	15.3793	0_0
1308	Chr1	6602305	6602306	+	0.362532	0	0	0	0	0.362532	0	0	0	0	1_1
1309	Chr1	6608060	6608350	+	232.023	22.7611	38.7211	23.4151	26.6351	20.3347	25.7128	20.4258	30.0757	23.9413	0_0
1310	Chr1	6612748	6612822	+	506.884	41.8913	54.2568	42.8627	39.0247	55.0389	68.6107	83.2768	49.991	71.9312	0_0
1311	Chr1	6613223	6613517	+	27.0015	2.69385	4.1008	3.27949	1.85572	2.17519	2.59202	4.00798	2.75356	3.54288	0_0
1312	Chr1	6616653	6616768	+	28.1888	2.03015	2.79959	2.38508	2.26507	3.3287	5.10628	4.75019	1.79302	3.73076	0_0
1313	Chr1	6622093	6622190	+	149.323	13.3912	15.3386	12.6363	17.9841	17.9948	22.8875	27.8183	9.22123	12.0512	0_0
1314	Chr1	6623798	6623848	+	3.5444	0.468495	0	0.52747	0.62767	0	0.492484	1.0391	0	0.38918	0_1
1315	Chr1	6643253	6643261	+	8.20796	0.819867	0.492885	0.917339	0.845991	0.428447	2.51426	1.27661	0	0.91256	0_1
1316	Chr1	6644023	6644064	+	1.76354	0.351372	0	0	0.51851	0.329574	0	0.564085	0	0	1_1
1317	Chr1	6662485	6662694	+	33.909	2.18631	2.32642	3.30242	3.11106	4.05377	6.29861	6.0565	3.03105	3.54288	0_0
1318	Chr1	6662856	6662915	+	16.7572	1.56165	1.49837	1.69708	1.96488	1.7797	2.15138	3.11731	1.43014	1.55672	0_0
1319	Chr1	6666119	6666143	+	11.2464	0.936991	1.43922	0.963206	0.982441	0.692106	1.86625	1.51412	1.53687	1.31516	0_0
1320	Chr1	6679280	6679281	+	0.810786	0	0	0	0	0.362532	0	0	0.448254	0	1_1
1321	Chr1	6684553	6684554	+	4.36295	0.585619	0.433739	0.59627	0.73683	0	0.622085	0.623463	0	0.76494	0_0
1322	Chr1	6684751	6684840	+	18.0531	1.67878	1.75467	1.81174	2.07404	1.549	2.3069	3.77047	1.89974	1.2078	0_0
1323	Chr1	6688515	6688568	+	296.196	32.0139	67.683	37.1522	25.5162	18.4562	25.5573	28.2636	29.6275	31.9262	0_0
1324	Chr1	6688695	6688831	+	253.503	30.4522	33.2993	31.4189	27.5902	20.2029	26.1535	28.798	24.4405	31.1478	0_0
1325	Chr1	6688970	6689089	+	0.698772	0	0	0.344002	0.35477	0	0	0	0	0	1_1
1326	Chr1	6689423	6689468	+	2.21779	0.507537	0.5126	0.458669	0.35477	0	0	0	0.384218	0	1_0
1327	Chr1	6689582	6689631	+	5.94379	0.624661	0.808332	0.642137	0.62767	0.494362	1.16641	0.475019	0.554981	0.55022	0_0
1328	Chr1	6689734	6689810	+	1.09881	0	0.433739	0.665071	0	0	0	0	0	0	1_1
1329	Chr1	6696996	6697057	+	23.5881	1.75686	2.62215	2.70615	3.2748	2.50477	3.0845	2.28603	2.56145	2.79136	0_0
1330	Chr1	6698034	6698139	+	76.3699	5.42674	18.1382	3.76109	5.94922	16.8413	3.18818	1.5735	18.848	2.64374	0_0
1331	Chr1	6709780	6709876	+	202.546	13.9768	17.665	27.7036	25.6799	13.908	33.3074	24.4635	22.37	23.4716	0_0
1332	Chr1	6712722	6712769	+	3.45141	0.351372	0	0.321069	0	0.461404	0	1.3063	0.554981	0.45628	0_1
1333	Chr1	6718575	6718588	+	17.8926	1.95206	3.27276	1.69708	1.85572	1.3183	1.73665	2.22665	2.15589	1.6775	0_0
1334	Chr1	6723108	6723109	+	0.440643	0	0	0	0	0	0.440643	0	0	0	1_1
1335	Chr1	6728855	6728857	+	8.66131	0.702743	0.867478	0.802671	0.68225	0.692106	1.21825	1.33599	1.25938	1.10044	0_0
1336	Chr1	6729078	6729079	+	1.17105	0	0.354877	0	0.35477	0.461404	0	0	0	0	1_1
1337	Chr1	6740371	6740382	+	2.87835	0.429454	0.709754	0.458669	0.49122	0	0	0	0.426909	0.36234	0_0
1338	Chr1	6744389	6744448	+	18.4035	2.49864	2.64186	1.90348	2.15591	1.81266	1.94401	1.51412	2.13454	1.79828	0_0
1339	Chr1	6746771	6746860	+	45.1569	4.29454	5.79633	4.77016	4.28453	3.72419	6.55781	6.79871	4.82407	4.10652	0_0
1340	Chr1	6759924	6760015	+	45.2376	4.80208	6.64409	4.26563	4.0935	4.77883	5.02852	4.60175	6.33959	4.68358	0_0
1341	Chr1	6763854	6763938	+	174.729	26.47	6.38779	17.6817	19.294	19.4778	17.8849	11.1926	19.958	36.3816	0_0
1342	Chr1	6764152	6764155	+	0.665075	0	0	0	0	0.329574	0	0	0	0.3355	1_1
1343	Chr1	6765670	6765682	+	6.1573	0.507537	0.47317	0.550403	0.900571	0.494362	0.933127	0.564085	0.875163	0.85888	0_0
1344	Chr1	6774797	6774894	+	128.417	17.1001	19.8337	14.1729	13.5904	12.2272	12.3639	10.9254	15.817	12.3867	0_0
1345	Chr1	6776849	6776851	+	0.694416	0	0	0.366935	0.32748	0	0	0	0	0	1_1
1346	Chr1	6778984	6779030	+	174.087	17.022	16.5018	15.6406	17.411	25.4102	28.253	19.7727	15.4754	18.6001	0_0
1347	Chr1	6780480	6780484	+	0.750573	0	0.394308	0	0	0	0	0.356264	0	0	1_1
1348	Chr1	6783796	6783802	+	9.80378	1.44453	0.670324	1.10081	0.982441	1.58196	0.751686	0.860972	1.21669	1.19438	0_0
1349	Chr1	6787597	6787598	+	1.89793	0.585619	0.690039	0	0.30019	0	0	0	0	0.32208	1_1
1350	Chr1	6805441	6805500	+	25.7342	3.35755	4.14023	2.61442	2.92003	2.27406	2.66978	2.61261	2.21993	2.92556	0_0
1351	Chr1	6814756	6814835	+	37.9498	3.90413	5.48088	4.42616	4.31182	3.92194	5.02852	3.65171	3.73545	3.4892	0_0
1352	Chr1	6822892	6822893	+	1.15328	0	0	0	0	0	0.311042	0.385953	0	0.45628	1_1
1353	Chr1	6824321	6824518	+	377.461	38.768	37.0452	46.7155	35.2587	36.7146	34.759	36.1312	66.427	45.6414	0_0
1354	Chr1	6824719	6824730	+	2.28985	0.31233	0	0	0	0.494362	0.492484	0.534397	0	0.45628	1_1
1355	Chr1	6826897	6826898	+	2.32266	0	0.552031	0.389869	0	0	0.570244	0.475019	0	0.3355	0_1
1356	Chr1	6832322	6832421	+	168.166	16.3583	12.9727	20.6631	18.3935	17.6322	18.1701	16.6554	30.0757	17.2447	0_0
1357	Chr1	6832595	6832600	+	0.428447	0	0	0	0	0.428447	0	0	0	0	1_1
1358	Chr1	6846326	6846415	+	283.562	34.3173	51.3192	35.4093	24.179	22.2463	21.1509	23.2463	42.264	29.4301	0_0
1359	Chr1	6847806	6847807	+	2.27368	0	0	0.321069	0	0.494362	0.518404	0.564085	0	0.37576	1_1
1360	Chr1	6852144	6852166	+	6.15202	0.702743	0	0.733871	0.873281	0.428447	0.725765	0.742218	0.939199	1.0065	0_0
1361	Chr1	6886655	6886759	+	4.03672	1.01507	0	0	1.00973	0.395489	0.725765	0.890661	0	0	1_1
1362	Chr1	6886867	6886903	+	9.52961	0.624661	1.30122	0.458669	1.03702	0.856893	1.96993	1.69226	0.448254	1.1407	0_0
1363	Chr1	6887071	6887086	+	6.62041	0.89795	0.552031	0.733871	0.79141	0	0.855366	0.742218	0.960545	1.08702	0_0
1364	Chr1	6887193	6887194	+	2.25566	0.351372	0	0	0.30019	0	0.466563	0	0.533636	0.6039	0_1
1365	Chr1	6913198	6913369	+	1353.66	129.422	211.093	145.834	151.924	144.617	143.935	133.718	157.038	136.079	0_0
1366	Chr1	6913507	6913723	+	94.9377	6.16852	14.0374	12.5446	9.52422	12.9523	10.2644	10.8661	10.1391	8.44118	0_0
1367	Chr1	6924141	6924216	+	8.29162	0.936991	1.0252	0.458669	0.46393	1.18647	1.60705	0.771906	0.875163	0.966241	0_0
1368	Chr1	6927840	6928237	+	2672.61	164.715	216.298	265.822	254.534	467.402	555.081	446.192	161.158	141.407	0_0
1369	Chr1	6933012	6933023	+	42.0786	3.82605	4.41625	3.76109	3.22022	5.30615	6.06532	6.62058	4.4612	4.40176	0_0
1370	Chr1	6935217	6935253	+	38.6265	4.41167	7.17641	3.37122	3.71144	2.40589	4.74339	3.59233	5.44309	3.77102	0_0
1371	Chr1	6939755	6939759	+	0.60038	0	0	0	0.60038	0	0	0	0	0	1_1
1372	Chr1	6941173	6941187	+	37.1162	3.1233	4.90914	4.38029	4.74846	3.19687	4.84708	3.08763	3.88487	4.93856	0_0
1373	Chr1	6942699	6942850	+	3081.63	262.514	184.398	247.888	302.974	398.62	520.452	471.783	281.119	411.887	0_0
1374	Chr1	6943264	6943454	+	5.87846	0	0	0.52747	1.11889	1.71379	0.855366	1.24693	0	0.41602	1_1
1375	Chr1	6943582	6943660	+	4.35353	0	0.492885	0.389869	1.11889	0	0.829446	0.356264	0.683054	0.48312	0_0
1376	Chr1	6943810	6943852	+	6.53875	0.468495	0.374593	1.88054	1.58282	0.461404	0.466563	0.415642	0.405563	0.48312	0_0
1377	Chr1	6943969	6944033	+	11.6423	1.44453	0.847762	1.49068	2.70171	0.823936	1.29601	0.979727	1.02458	1.03334	0_0
1378	Chr1	6944174	6944181	+	14.4644	1.71782	1.69552	2.04108	2.26507	1.12055	1.24417	0.950039	2.26262	1.16754	0_0
1379	Chr1	6944326	6944350	+	7.21588	0.507537	1.34065	1.37601	0.60038	0.692106	0.907207	0.445331	1.02458	0.32208	0_0
1380	Chr1	6944478	6944525	+	5.85513	0	0.630893	1.05494	0.38206	1.3183	1.01089	0.593774	0.448254	0.41602	0_1
1381	Chr1	6944810	6944845	+	1.77441	0	0	0	0	0.395489	0.725765	0.653152	0	0	1_1
1382	Chr1	6945669	6945682	+	17.3864	2.49864	0.394308	2.36215	3.02919	1.25238	2.1773	2.19696	1.4088	2.06668	0_0
1383	Chr1	6949039	6949160	+	954.675	109.238	133.749	110.86	115.382	87.2054	105.625	92.8069	104.955	94.8526	0_0
1384	Chr1	6949441	6949522	+	19.4693	2.38152	3.23333	2.72908	3.11106	1.28534	1.39969	1.21724	2.68952	1.42252	0_0
1385	Chr1	6949685	6949735	+	2.84177	0.819867	0.47317	0.710938	0.40935	0.428447	0	0	0	0	1_1
1386	Chr1	6966926	6967084	+	201.947	25.3768	24.8808	25.7084	26.5805	17.3027	19.155	16.1803	26.0414	20.7205	0_0
1387	Chr1	6967214	6967215	+	7.79183	0	0.374593	0	0.32748	2.17519	1.29601	2.04852	0.4696	1.10044	0_1
1388	Chr1	6968341	6968346	+	0.344002	0	0	0.344002	0	0	0	0	0	0	1_1
1389	Chr1	6971430	6971543	+	159.594	17.5686	18.7888	15.9846	14.1635	17.039	19.5697	18.5851	18.6773	19.2175	0_0
1390	Chr1	6971778	6971854	+	7.38915	0.390413	0.709754	0.619204	0.46393	1.38421	1.63297	1.15786	0.426909	0.6039	0_1
1391	Chr1	6975475	6975477	+	0.899251	0	0.532316	0.366935	0	0	0	0	0	0	1_1
1392	Chr1	6986358	6986369	+	100.751	7.45689	20.5829	11.719	11.8166	9.26104	12.027	8.75817	9.77621	9.35375	0_0
1393	Chr1	6999295	6999310	+	0.362532	0	0	0	0	0.362532	0	0	0	0	1_1
1394	Chr1	7016678	7016798	+	434.852	48.1379	55.42	49.3528	49.777	39.7796	48.1338	48.8379	45.4231	49.9895	0_0
1395	Chr1	7016940	7016941	+	0.389869	0	0	0.389869	0	0	0	0	0	0	1_1
1396	Chr1	7017667	7017680	+	3.91806	0.546578	0.47317	0.665071	0.46393	0.362532	0.388803	0.356264	0.661708	0	0_0
1397	Chr1	7018284	7018286	+	0.812289	0	0	0.321069	0.49122	0	0	0	0	0	1_1
1398	Chr1	7018824	7018826	+	2.38949	0	0.453454	0.802671	0.57309	0.560277	0	0	0	0	1_1
1399	Chr1	7019234	7019298	+	6.27835	0	1.26179	1.00907	1.14618	0.395489	0.855366	0.415642	0.832472	0.36234	0_0
1400	Chr1	7029615	7029658	+	30.9579	4.02125	5.08657	3.25655	3.16564	2.20815	2.61794	1.81101	5.31501	3.47578	0_0
1401	Chr1	7032289	7032290	+	0.428447	0	0	0	0	0.428447	0	0	0	0	1_1
1402	Chr1	7038641	7038663	+	4.43476	0.31233	0.611177	0.321069	0.60038	0	0.725765	0.534397	0.725745	0.6039	0_0
1403	Chr1	7043663	7043736	+	18.3842	0	2.68129	0.871472	1.61011	4.61404	2.87714	1.66257	2.49742	1.57014	0_1
1404	Chr1	7056111	7056114	+	0.593234	0	0	0	0	0.593234	0	0	0	0	1_1
1405	Chr1	7061577	7061580	+	9.47021	0.429454	1.2815	0.802671	0.818701	1.41717	1.58113	1.24693	0.832472	1.06018	0_0
1406	Chr1	7062147	7062210	+	17.6992	2.14727	1.7941	2.20161	1.14618	1.21943	2.72162	2.85012	1.21669	2.40218	0_0
1407	Chr1	7065491	7065497	+	13.8059	2.10823	1.0252	0.573337	0.76412	2.27406	1.50337	1.75163	2.26262	1.5433	0_0
1408	Chr1	7088214	7088215	+	3.40194	0.31233	0.335162	0.412802	0.38206	0	0.362883	0.475019	0.490945	0.63074	0_0
1409	Chr1	7091253	7091323	+	56.2338	5.89523	8.91136	5.77923	5.15781	5.60277	6.97253	6.02681	6.68112	5.20696	0_0
1410	Chr1	7094255	7094436	+	235.081	25.8063	43.4133	35.3634	24.4246	15.8525	18.5329	21.2274	19.7018	30.7587	0_0
1411	Chr1	7098448	7098483	+	10.7446	0.663702	1.18292	1.14667	1.28263	0.725064	2.07362	1.27661	1.02458	1.36884	0_0
1412	Chr1	7106149	7106168	+	5.40012	0.429454	0.98577	0.825605	0.76412	0	0.648005	0.593774	0.576327	0.57706	0_0
1413	Chr1	7112605	7112649	+	68.2974	7.22264	8.63535	9.15045	8.70552	4.25151	6.99845	5.37366	10.6727	7.28706	0_0
1414	Chr1	7128886	7128982	+	326.263	46.7715	85.9	34.7213	34.3581	20.2029	11.6641	9.85665	57.035	25.753	0_0
1415	Chr1	7129112	7129118	+	4.89067	0.390413	0.571747	0.52747	0.5458	0.659149	0.803526	0.356264	0.405563	0.63074	0_0
1416	Chr1	7129782	7129784	+	1.42937	0.546578	0.571747	0	0	0	0.311042	0	0	0	1_1
1417	Chr1	7129973	7129974	+	0.335162	0	0.335162	0	0	0	0	0	0	0	1_1
1418	Chr1	7130138	7130139	+	0.81725	0	0	0	0	0.428447	0.388803	0	0	0	1_1
1419	Chr1	7143024	7143158	+	7282.49	728.745	526.579	761.506	876.992	892.323	906.999	805.455	895.569	888.324	0_0
1420	Chr1	7143436	7143482	+	9.00119	0	0	0.435736	0.32748	1.71379	2.22914	3.50327	0	0.79178	1_1
1421	Chr1	7143957	7144300	+	68.4432	6.01236	4.51483	7.56804	7.20456	8.70076	9.25351	6.67996	9.00777	9.50137	0_0
1422	Chr1	7144434	7145768	+	290.589	24.2056	20.366	43.6653	36.2684	43.8334	28.59	26.1261	36.3726	31.1613	0_0
1423	Chr1	7145879	7146024	+	11.4391	0	0	2.45388	0.79141	3.29574	1.81441	1.39537	0.896508	0.79178	0_1
1424	Chr1	7146134	7146197	+	12.3566	0.507537	0	1.07787	0.65496	2.90025	2.77346	2.52354	0.4696	1.44936	0_1
1425	Chr1	7146673	7146733	+	69.9689	4.56783	1.97154	4.24269	4.42098	11.634	12.4417	13.5677	7.04399	10.0784	0_0
1426	Chr1	7148240	7148241	+	0.51229	0	0	0	0	0	0	0	0.51229	0	1_1
1427	Chr1	7154399	7154605	+	39.7448	4.95824	2.99674	3.27949	3.65686	3.36166	4.45827	7.3628	4.03429	5.6364	0_0
1428	Chr1	7154711	7154718	+	9.48059	0.468495	0.98577	0.733871	0.68225	0.856893	1.08865	1.5735	1.49418	1.59698	0_0
1429	Chr1	7176768	7176954	+	1787.5	181.698	106.286	188.307	257.372	198.074	250.985	232.819	157.401	214.559	0_0
1430	Chr1	7177439	7177507	+	15.6045	1.71782	0.492885	2.17868	3.19293	2.24111	2.09954	1.27661	1.34476	1.06018	0_0
1431	Chr1	7177825	7177827	+	3.6283	0.546578	0.394308	0.665071	0.982441	0	0	0	0.704399	0.3355	0_0
1432	Chr1	7177964	7177987	+	7.76097	1.17124	0.72947	1.10081	1.25534	1.45013	0.388803	0.445331	0.683054	0.5368	0_0
1433	Chr1	7178144	7178160	+	2.77619	0	0	0.321069	0	1.15351	0.440643	0.860972	0	0	1_1
1434	Chr1	7178292	7178351	+	8.26411	0	0	0.733871	0.73683	1.38421	2.15138	1.98914	0.597672	0.671	0_1
1435	Chr1	7178475	7178476	+	2.54608	0	0	0	0.49122	0	0.544324	0.771906	0.362872	0.37576	0_1
1436	Chr1	7179348	7179650	+	2029.55	222.262	183.787	213.763	265.45	200.348	293.572	242.616	181.522	226.234	0_0
1437	Chr1	7180021	7180043	+	7.02556	1.21028	1.16321	1.03201	1.0916	0.593234	0	0.742218	0.683054	0.50996	0_0
1438	Chr1	7180393	7180421	+	4.62743	0.89795	0.47317	0.458669	0.70954	0.428447	0.311042	0.356264	0.576327	0.41602	0_0
1439	Chr1	7180537	7180564	+	24.3317	1.83494	2.34613	2.56855	2.70171	3.52645	3.68067	3.147	2.54011	1.98616	0_0
1440	Chr1	7180674	7180715	+	21.4419	1.48357	2.0504	2.04108	2.56526	2.99913	3.62883	3.147	1.83571	1.69092	0_0
1441	Chr1	7180983	7181055	+	20.5763	0.429454	0.571747	1.76588	2.1832	2.66955	4.95076	4.54237	1.19534	2.26798	0_0
1442	Chr1	7181157	7181211	+	8.73269	0.585619	0	0.366935	0.49122	1.71379	3.24002	1.33599	0.341527	0.65758	1_1
1443	Chr1	7182552	7182631	+	27.6347	3.43563	2.79959	3.16482	4.44827	1.87857	4.84708	2.28603	1.83571	2.93898	0_0
1444	Chr1	7197720	7197751	+	0.807727	0.507537	0	0	0.30019	0	0	0	0	0	1_1
1445	Chr1	7209360	7209447	+	96.1497	10.6583	9.28595	9.33392	10.4521	9.55766	13.3489	12.1724	9.94697	11.3936	0_0
1446	Chr1	7217067	7217144	+	54.0741	6.48085	5.63861	5.4811	5.53987	7.9757	6.68741	6.14556	4.82407	5.3009	0_0
1447	Chr1	7231996	7232054	+	244.861	19.7939	34.0879	22.2455	22.7599	20.7302	29.549	35.4483	28.3467	31.8994	0_0
1448	Chr1	7232239	7232240	+	12.9367	0	0	0	0	2.30702	3.11042	4.69082	0.533636	2.29482	1_1
1449	Chr1	7233711	7233804	+	343.489	34.8639	53.6456	40.5005	36.1593	26.8274	36.4179	33.1029	40.8125	41.1592	0_0
1450	Chr1	7238793	7238811	+	30.8338	3.74796	4.55426	2.79788	2.70171	2.90025	3.44739	3.82984	3.24451	3.60998	0_0
1451	Chr1	7242917	7242929	+	34.8402	2.4596	4.96828	2.79788	2.61984	4.28447	4.19907	5.43303	3.7568	4.32124	0_0
1452	Chr1	7252171	7252201	+	315.315	29.6323	27.4438	26.6716	28.6818	20.3018	51.8663	45.6612	48.4328	36.6232	0_0
1453	Chr1	7253325	7253347	+	1.81247	0	0	0	0.60038	0	0.648005	0.564085	0	0	1_1
1454	Chr1	7272517	7272679	+	23.4694	1.95206	3.11503	1.88054	1.69198	2.40589	5.10628	2.25634	2.39069	2.67058	0_0
1455	Chr1	7272866	7272867	+	0.315446	0	0.315446	0	0	0	0	0	0	0	1_1
1456	Chr1	7285039	7285086	+	61.5673	7.10551	7.21584	7.33871	5.70361	4.35038	7.17989	5.13615	9.96832	7.56888	0_0
1457	Chr1	7285393	7285420	+	4.11713	0	0.453454	0	0.40935	0.626191	1.06273	0.593774	0.448254	0.52338	0_1
1458	Chr1	7285555	7285607	+	1.28939	0	0	0	0	0	0.933127	0.356264	0	0	1_1
1459	Chr1	7285733	7285793	+	0.791329	0	0	0	0	0.428447	0.362883	0	0	0	1_1
1460	Chr1	7285915	7285954	+	4.42029	0.31233	0	0	0	0.395489	1.42561	0.979727	0.448254	0.85888	0_1
1461	Chr1	7289200	7289201	+	0.341527	0	0	0	0	0	0	0	0.341527	0	1_1
1462	Chr1	7313946	7314060	+	60.8353	6.91031	7.64958	5.80217	7.25914	8.96442	5.33956	5.87836	7.08668	5.94506	0_0
1463	Chr1	7318542	7318570	+	2.53439	0	0.335162	0	0	0.494362	0.673925	0.534397	0	0.49654	1_1
1464	Chr1	7318927	7318929	+	3.18904	0	0.552031	0.458669	0.32748	0.494362	0.440643	0.593774	0	0.32208	0_1
1465	Chr1	7324582	7324682	+	267.011	24.1666	23.6388	20.6401	19.949	41.065	44.7642	38.8328	21.196	32.7582	0_0
1466	Chr1	7326120	7326121	+	0.395489	0	0	0	0	0.395489	0	0	0	0	1_1
1467	Chr1	7337704	7337859	+	239.883	25.4549	33.8711	38.2301	27.6175	18.2584	26.8533	25.6807	20.9826	22.9348	0_0
1468	Chr1	7338078	7338081	+	7.70078	0.976032	0.788616	1.37601	1.28263	0.626191	0.803526	0.504708	0.725745	0.61732	0_0
1469	Chr1	7338830	7338831	+	0.772449	0	0	0.344002	0	0.428447	0	0	0	0	1_1
1470	Chr1	7339087	7339088	+	1.18963	0	0	0	0	0.329574	0.414723	0.445331	0	0	1_1
1471	Chr1	7346156	7346265	+	207.864	23.6981	22.3376	25.8919	27.4538	13.8092	29.1861	22.415	21.3454	21.727	0_0
1472	Chr1	7366717	7366790	+	138.898	16.9049	24.9597	18.943	16.7834	7.34951	12.1566	9.67852	16.1798	15.943	0_0
1473	Chr1	7367255	7367259	+	2.6267	0.351372	0.906909	0.458669	0.35477	0	0	0	0.554981	0	1_0
1474	Chr1	7371274	7371294	+	2.56688	0	0.354877	0.458669	0.43664	0	0	0.385953	0.554981	0.37576	0_0
1475	Chr1	7371503	7371763	+	39.709	4.09934	6.58494	4.42616	4.50285	2.53772	3.42147	4.7205	5.33636	4.07968	0_0
1476	Chr1	7374201	7374485	+	1083.27	107.676	156.383	112.81	110.388	72.803	115.993	142.209	144.359	120.646	0_0
1477	Chr1	7374623	7374641	+	2.41635	0.351372	0.690039	0.435736	0	0	0	0	0.939199	0	1_0
1478	Chr1	7384618	7384857	+	21.5855	1.99111	2.34613	1.37601	2.10133	1.81266	3.11042	1.72194	3.65007	3.47578	0_0
1479	Chr1	7404382	7404401	+	39.565	3.70892	3.72621	3.50882	2.86545	3.5594	10.2385	4.24548	2.98836	4.72384	0_0
1480	Chr1	7412922	7413008	+	29.2126	3.27947	3.0756	2.63735	3.52041	2.53772	3.81027	3.38451	3.69276	3.27448	0_0
1481	Chr1	7421140	7421345	+	54.1382	4.99729	5.95405	5.6875	3.84789	5.24023	9.90151	6.50183	5.48578	6.52212	0_0
1482	Chr1	7434259	7434271	+	22.947	0.468495	1.30122	0.779738	0.73683	10.7441	4.84708	1.72194	1.51553	0.83204	1_1
1483	Chr1	7439244	7439528	+	226.149	11.0877	26.1426	11.2145	8.95113	79.4604	37.4547	24.5526	14.4295	12.8564	0_0
1484	Chr1	7443191	7443294	+	14.4294	1.67878	2.68129	1.69708	1.93759	1.12055	1.76257	1.36568	1.62225	0.56364	0_0
1485	Chr1	7444850	7445066	+	181.669	11.7124	14.412	12.1318	10.6158	43.1742	30.6895	20.9602	18.165	19.8079	0_0
1486	Chr1	7461522	7461527	+	2.07012	0.468495	0	0.366935	0.32748	0	0.907207	0	0	0	1_1
1487	Chr1	7462046	7462051	+	4.31349	0.351372	0.374593	0.366935	0.79141	0.362532	0.907207	0.475019	0	0.68442	0_0
1488	Chr1	7476020	7476023	+	0.907608	0	0.492885	0	0	0	0.414723	0	0	0	1_1
1489	Chr1	7481329	7481355	+	9.89035	0.976032	1.41951	0.986139	1.58282	0.758021	1.50337	1.42506	0.554981	0.68442	0_0
1490	Chr1	7483832	7483920	+	26.3633	2.38152	3.56849	3.32535	2.75629	2.90025	3.49923	3.47358	2.17723	2.2814	0_0
1491	Chr1	7493322	7493493	+	199.98	19.1302	27.8184	25.525	21.2589	13.8421	20.7362	28.9168	18.3144	24.4378	0_0
1492	Chr1	7494441	7494442	+	0.362872	0	0	0	0	0	0	0	0.362872	0	1_1
1493	Chr1	7495629	7495630	+	0.311042	0	0	0	0	0	0.311042	0	0	0	1_1
1494	Chr1	7497096	7497194	+	100.215	8.3158	19.0451	9.74672	8.29617	9.55766	12.8564	13.8349	7.81243	10.7494	0_0
1495	Chr1	7508694	7508698	+	0.35477	0	0	0	0.35477	0	0	0	0	0	1_1
1496	Chr1	7508930	7509128	+	121.294	13.5473	12.2235	13.3243	12.1986	13.908	17.0296	15.1709	10.2031	13.6884	0_0
1497	Chr1	7510851	7510852	+	0.831056	0.390413	0	0	0	0	0.440643	0	0	0	1_1
1498	Chr1	7554774	7554910	+	92.9619	8.19867	11.8292	7.43044	6.90437	11.5351	13.2971	11.3411	12.0388	10.3871	0_0
1499	Chr1	7573902	7573999	+	41.0206	3.1233	2.79959	3.25655	3.65686	4.94362	7.20581	7.39249	3.18047	5.46194	0_0
1500	Chr1	7581084	7581203	+	51.428	5.30962	4.31767	5.16003	3.79331	5.50389	8.44998	8.01595	2.83894	8.03858	0_0
1501	Chr1	7588581	7588734	+	110.559	14.2891	10.252	8.98992	8.10514	12.6227	13.6081	15.4678	10.7581	16.4663	0_0
1502	Chr1	7605616	7605760	+	86.7533	9.76032	12.5193	9.08165	8.70552	8.76668	9.30535	9.67852	9.90428	9.03166	0_0
1503	Chr1	7610392	7610406	+	54.3633	6.09044	3.13475	6.55897	6.90437	4.91066	6.48005	6.0565	5.93403	8.29356	0_0
1504	Chr1	7612985	7613014	+	354.636	38.5728	20.7209	45.8669	48.4944	24.9488	44.2458	47.8582	29.4567	54.4718	0_0
1505	Chr1	7613397	7613399	+	0.458669	0	0	0.458669	0	0	0	0	0	0	1_1
1506	Chr1	7614902	7614904	+	2.03555	0.585619	0	0.52747	0.60038	0	0	0	0	0.32208	1_0
1507	Chr1	7615612	7615661	+	116.648	11.0877	14.5697	10.1825	9.8517	14.3365	17.211	13.3005	14.2587	11.8499	0_0
1508	Chr1	7624401	7624432	+	24.1093	1.83494	2.563	2.38508	2.12862	3.098	4.09539	3.35482	2.5828	2.06668	0_0
1509	Chr1	7626282	7626354	+	473.943	40.7591	69.5954	43.5507	41.6173	62.2896	65.4226	52.1927	53.1288	45.3865	0_0
1510	Chr1	7627104	7627121	+	0.341527	0	0	0	0	0	0	0	0.341527	0	1_1
1511	Chr1	7630229	7630309	+	21.5293	1.7959	1.18292	1.55948	1.61011	1.94449	4.43235	4.18611	2.24127	2.57664	0_0
1512	Chr1	7641245	7641310	+	10.5861	1.7959	0.966055	0.619204	0.43664	0.626191	2.41058	1.18755	1.43014	1.11386	0_0
1513	Chr1	7642260	7642263	+	3.53007	0.351372	0.552031	0.344002	0	0	0.518404	0.68284	0.490945	0.59048	0_0
1514	Chr1	7645683	7645766	+	1084.92	148.864	140.315	96.9398	118.602	122.569	128.746	107.028	114.881	106.971	0_0
1515	Chr1	7646971	7646996	+	0.659149	0	0	0	0	0.659149	0	0	0	0	1_1
1516	Chr1	7647635	7647642	+	0.38206	0	0	0	0.38206	0	0	0	0	0	1_1
1517	Chr1	7647892	7647977	+	2.57895	0	0.433739	0.458669	0.40935	0.428447	0.492484	0.356264	0	0	0_1
1518	Chr1	7648351	7648352	+	2.14318	0	0.453454	0	0.43664	0.527319	0.725765	0	0	0	1_1
1519	Chr1	7649164	7649283	+	133.332	13.8206	15.0823	13.1179	13.4813	10.876	16.0705	19.8024	14.3868	16.6945	0_0
1520	Chr1	7651841	7652026	+	59.6548	7.02743	7.27498	8.55418	7.14998	3.72419	5.72836	6.29401	7.04399	6.85762	0_0
1521	Chr1	7652422	7652476	+	157.663	19.2083	18.4733	18.5073	15.7463	16.3798	19.9845	17.3085	13.6824	18.372	0_0
1522	Chr1	7653264	7653266	+	3.35573	0.429454	0.552031	0.59627	0.43664	0	0.466563	0.445331	0	0.42944	0_0
1523	Chr1	7654246	7654271	+	43.5755	3.63084	4.83027	4.65549	3.92976	5.47094	5.36548	5.72992	4.56792	5.39484	0_0
1524	Chr1	7666438	7666503	+	42.8197	3.90413	5.95405	4.51789	4.55743	3.62532	5.75428	4.30486	5.46443	4.73726	0_0
1525	Chr1	7680403	7680491	+	31.6781	4.68495	4.79084	4.19682	3.22022	1.38421	2.22914	1.54381	6.23287	3.39526	0_0
1526	Chr1	7696476	7696555	+	47.8189	3.20139	6.28921	5.36643	4.96678	7.21768	6.32453	3.80015	7.25745	3.39526	0_0
1527	Chr1	7712879	7712963	+	513.066	50.9489	65.5537	59.8793	62.8762	47.0962	55.0286	50.4411	64.6767	56.5653	0_0
1528	Chr1	7715026	7715034	+	13.9459	0	0.808332	0	0	0	9.90151	3.23607	0	0	1_1
1529	Chr1	7719570	7719591	+	19.4954	2.03015	1.49837	2.24748	2.29236	2.17519	2.12546	2.85012	2.15589	2.12036	0_0
1530	Chr1	7734710	7734802	+	114.151	15.4213	11.8095	12.9115	12.9082	8.60189	16.9	11.4005	10.1604	14.0373	0_0
1531	Chr1	7735465	7735466	+	1.19628	0	0.374593	0.435736	0	0	0	0.385953	0	0	1_1
1532	Chr1	7745187	7745188	+	0.31233	0.31233	0	0	0	0	0	0	0	0	1_1
1533	Chr1	7754288	7754340	+	13.0002	1.60069	1.24207	1.39894	0.57309	1.84562	1.42561	1.8407	1.30207	1.77144	0_0
1534	Chr1	7765840	7765899	+	12.6921	1.28836	0.591462	0.986139	0.76412	1.549	2.09954	1.18755	3.39392	0.83204	0_0
1535	Chr1	7766073	7766082	+	1.19324	0.351372	0	0	0	0.329574	0	0	0.51229	0	1_1
1536	Chr1	7767962	7768071	+	30.0966	2.85001	3.7065	4.19682	2.70171	3.49349	4.89892	3.05794	2.19858	2.99266	0_0
1537	Chr1	7771621	7771702	+	192.101	22.9953	24.7231	26.19	23.6059	11.2714	18.7921	21.3165	19.5738	23.6326	0_0
1538	Chr1	7785772	7785798	+	131.64	14.7966	13.367	14.127	15.3097	6.39374	32.9705	17.6648	5.91269	11.0983	0_0
1539	Chr1	7789343	7789679	+	131.229	15.4994	5.65832	18.1862	16.7288	14.9297	17.9368	14.399	15.1553	12.7356	0_0
1540	Chr1	7818350	7818355	+	3.53908	0.780826	0.591462	0	0.35477	0	0.388803	0.326576	0.640363	0.45628	0_0
1541	Chr1	7823134	7823200	+	302.159	28.3049	38.2282	48.9171	36.132	17.2367	31.1042	36.8734	27.8131	37.5492	0_0
1542	Chr1	7823769	7823770	+	0.653152	0	0	0	0	0	0	0.653152	0	0	1_1
1543	Chr1	7826261	7826355	+	32.945	4.09934	4.77113	3.16482	3.46583	2.6366	5.72836	2.99856	3.43661	2.64374	0_0
1544	Chr1	7835804	7835834	+	288.027	29.5152	41.2249	37.1981	32.1749	12.8204	36.9104	44.8299	21.7083	31.6444	0_0
1545	Chr1	7836447	7836528	+	7.42342	1.3274	0.552031	0.573337	0.65496	0.988723	0.829446	1.3063	0.533636	0.65758	0_0
1546	Chr1	7846595	7846602	+	53.4712	10.1507	3.82479	7.26991	6.8225	5.37206	5.98756	4.12673	5.05887	4.85804	0_0
1547	Chr1	7846889	7846890	+	2.84046	0	0	0	0	0.692106	1.11457	0.564085	0	0.4697	1_1
1548	Chr1	7849928	7850076	+	27.354	4.41167	3.01646	2.40801	2.37423	3.06504	5.08036	2.49385	2.15589	2.3485	0_0
1549	Chr1	7858890	7858902	+	45.3314	5.27057	4.37682	5.2059	6.22212	3.03208	3.29186	5.04708	8.75163	4.13336	0_0
1550	Chr1	7865463	7865554	+	593.969	79.3319	77.659	69.8095	76.221	51.3147	53.4734	45.869	72.3183	67.9723	0_0
1551	Chr1	7873957	7874054	+	87.0036	6.63702	9.16766	8.21018	7.83223	12.0624	14.7486	11.9645	8.51683	7.86412	0_0
1552	Chr1	7886367	7886369	+	3.33591	0.507537	0.630893	0	0.62767	0.395489	0.336962	0.475019	0	0.36234	0_1
1553	Chr1	7886497	7886723	+	51.7542	3.5918	4.1008	4.97656	5.40342	5.37206	6.60965	5.87836	8.70894	7.1126	0_0
1554	Chr1	7894017	7894060	+	12.4474	1.21028	2.76016	2.43095	1.58282	0	1.50337	1.3063	0.875163	0.77836	0_0
1555	Chr1	7897053	7897056	+	1.08426	0.31233	0	0.389869	0.38206	0	0	0	0	0	1_1
1556	Chr1	7899396	7899406	+	0.326576	0	0	0	0	0	0	0.326576	0	0	1_1
1557	Chr1	7911946	7912061	+	587.855	67.3853	73.085	52.4259	50.5411	100.487	80.7155	63.6229	45.295	54.2973	0_0
1558	Chr1	7912505	7912530	+	3.44607	0.702743	0.768901	0.366935	0.35477	0.889851	0	0	0.362872	0	1_1
1559	Chr1	7912728	7912739	+	1.18996	0	0.335162	0	0.32748	0.527319	0	0	0	0	1_1
1560	Chr1	7913513	7913514	+	0.31233	0.31233	0	0	0	0	0	0	0	0	1_1
1561	Chr1	7913718	7913732	+	8.62113	0.89795	1.63638	1.26134	0.79141	0.988723	0.803526	0.593774	0.896508	0.75152	0_0
1562	Chr1	7919158	7919283	+	152.401	12.4151	15.8709	18.4156	19.4032	8.63485	17.9109	22.2072	19.5738	17.9694	0_0
1563	Chr1	7922412	7922547	+	103.098	10.1507	13.367	9.79259	10.7523	9.68949	22.9653	14.2803	4.86676	7.23338	0_0
1564	Chr1	7925307	7925411	+	436.692	30.3351	78.1716	33.7351	32.6934	53.2263	55.3137	49.4614	59.7245	44.031	0_0
1565	Chr1	7926041	7926183	+	8.39858	0	3.3319	1.21547	0.68225	0.395489	0	0.415642	2.04916	0.30866	1_0
1566	Chr1	7949361	7949587	+	44.788	4.29454	2.72073	4.49496	4.44827	6.72332	6.84293	5.28459	4.61061	5.368	0_0
1567	Chr1	7950172	7950221	+	1.31725	0	0	0.52747	0	0	0	0	0.789781	0	1_1
1568	Chr1	7964006	7964183	+	29.1448	2.69385	2.50386	3.71522	3.73873	3.13096	3.78435	3.56264	3.11643	2.89872	0_0
1569	Chr1	7981784	7981881	+	112.22	6.20757	18.7099	17.1772	14.9549	4.81179	7.05029	10.9848	18.9974	13.3261	0_0
1570	Chr1	7982030	7982035	+	2.013	0.31233	0.768901	0.59627	0	0	0	0	0	0.3355	1_0
1571	Chr1	7994227	7994391	+	99.6214	14.0549	15.3189	10.6641	9.033	8.04162	8.00934	7.63	15.3687	11.5009	0_0
1572	Chr1	8003296	8003568	+	2139.11	210.667	369.585	280.43	247.248	142.64	202.411	228.158	223.017	234.957	0_0
1573	Chr1	8004158	8004159	+	4.39444	0	0	0	0.30019	0.790979	1.52929	1.42506	0	0.34892	1_1
1574	Chr1	8005959	8005960	+	0.60885	0	0	0	0.30019	0	0	0	0	0.30866	1_1
1575	Chr1	8006170	8006400	+	592.245	51.964	41.9938	86.9637	79.796	26.8603	66.3298	109.759	60.4716	68.1065	0_0
1576	Chr1	8006727	8006730	+	0.646542	0	0	0	0	0	0.311042	0	0	0.3355	1_1
1577	Chr1	8006908	8006909	+	0.796088	0	0	0.321069	0	0	0	0.475019	0	0	1_1
1578	Chr1	8017397	8017437	+	19.4931	1.24932	2.14898	2.08695	2.21049	1.87857	2.46242	2.93918	2.26262	2.25456	0_0
1579	Chr1	8027272	8027353	+	1504.68	151.012	123.832	195.118	174.138	184.759	141.68	129.769	245.665	158.705	0_0
1580	Chr1	8027650	8027651	+	3.11963	0	0.354877	0.665071	0.43664	0.593234	0	0	0.640363	0.42944	1_0
1581	Chr1	8046147	8046191	+	81.9898	8.19867	9.3451	10.1825	9.033	8.07457	10.1866	8.25346	8.98643	9.72951	0_0
1582	Chr1	8049063	8049149	+	50.0086	4.29454	5.65832	5.87097	5.92193	4.77883	6.32453	5.81899	5.78461	5.55588	0_0
1583	Chr1	8050816	8050917	+	224.015	20.77	38.9182	24.2865	20.8769	20.7302	27.5272	20.4555	28.6029	21.8478	0_0
1584	Chr1	8051915	8051916	+	1.10823	0	0.354877	0.344002	0.40935	0	0	0	0	0	1_0
1585	Chr1	8052071	8052073	+	0.394308	0	0.394308	0	0	0	0	0	0	0	1_1
1586	Chr1	8061759	8061894	+	39.9197	3.16234	1.18292	4.81603	5.34884	4.74587	5.2618	6.47214	3.15912	5.7706	0_0
1587	Chr1	8067892	8067982	+	3095.6	371.166	421.949	323.752	375.674	320.643	345.568	276.372	302.977	357.496	0_0
1588	Chr1	8068192	8068319	+	77.4453	8.00346	8.65506	9.40272	9.93357	9.95315	8.32038	6.65027	8.83701	7.68966	0_0
1589	Chr1	8068603	8068758	+	78.1957	8.78429	10.1534	9.10459	8.89655	7.745	7.90566	5.37366	11.2277	9.00482	0_0
1590	Chr1	8069070	8069074	+	0.742218	0	0	0	0	0	0	0.742218	0	0	1_1
1591	Chr1	8069458	8069558	+	114.517	13.3131	12.2235	12.063	12.2532	12.1283	16.252	10.2129	12.423	13.6481	0_0
1592	Chr1	8070295	8070296	+	0.30019	0	0	0	0.30019	0	0	0	0	0	1_1
1593	Chr1	8071937	8071991	+	35.2351	3.04522	3.68678	2.49975	3.52041	4.21855	6.0394	5.49241	2.98836	3.74418	0_0
1594	Chr1	8079283	8079430	+	3093.06	327.322	486.083	289.076	321.176	361.807	353.189	294.126	361.805	298.474	0_0
1595	Chr1	8080019	8080077	+	8.69388	0.624661	1.36036	0.59627	0.873281	1.48308	0.699845	0.890661	1.85705	0.30866	0_0
1596	Chr1	8080220	8080221	+	0.356264	0	0	0	0	0	0	0.356264	0	0	1_1
1597	Chr1	8083252	8083325	+	20.516	2.10823	1.69552	2.10988	1.58282	2.33998	3.03266	2.82043	2.15589	2.67058	0_0
1598	Chr1	8089309	8089364	+	45.608	3.70892	5.36259	4.58669	4.3664	4.74587	6.29861	6.44245	4.20505	5.89138	0_0
1599	Chr1	8098592	8098611	+	6.93697	0.858908	1.0252	0.756804	0.79141	0.692106	0.336962	0.385953	1.10996	0.979661	0_0
1600	Chr1	8098754	8098765	+	12.6148	0.585619	1.59695	1.60534	1.22805	2.04336	1.32193	1.92977	0.74709	1.55672	0_0
1601	Chr1	8101498	8101631	+	393.961	42.516	54.3554	45.0184	43.473	38.8568	45.1789	45.3347	35.9884	43.2393	0_0
1602	Chr1	8102792	8102832	+	593.547	49.3872	62.5964	96.7104	103.866	52.6989	55.8321	54.0631	62.6062	55.787	0_0
1603	Chr1	8103134	8103137	+	0.362532	0	0	0	0	0.362532	0	0	0	0	1_1
1604	Chr1	8105571	8105717	+	78.3113	7.41785	7.47214	8.66885	9.33319	8.27232	9.53863	10.1238	8.45279	9.03166	0_0
1605	Chr1	8107428	8107430	+	0.715379	0	0	0	0	0	0.388803	0.326576	0	0	1_1
1606	Chr1	8117296	8117569	+	140.119	13.7425	16.5018	15.159	12.9355	17.006	19.4142	19.2977	10.7368	15.3256	0_0
1607	Chr1	8121009	8121012	+	1.91702	0	0	0.435736	0	0.395489	0.699845	0.385953	0	0	1_1
1608	Chr1	8121209	8121210	+	3.37122	0.31233	0.433739	0.435736	0.51851	0.329574	0.466563	0.445331	0	0.42944	0_0
1609	Chr1	8121442	8121443	+	0.362883	0	0	0	0	0	0.362883	0	0	0	1_1
1610	Chr1	8122342	8122425	+	82.2765	6.55894	9.56197	7.38458	6.57689	10.7771	11.4308	12.113	7.62032	10.2529	0_0
1611	Chr1	8124754	8124755	+	0.336962	0	0	0	0	0	0.336962	0	0	0	1_1
1612	Chr1	8139161	8139172	+	71.0521	9.25279	3.4502	10.0449	11.571	4.58108	9.20167	10.0348	4.4612	8.4546	0_0
1613	Chr1	8143445	8143544	+	4.0245	0.390413	0	0	0.30019	0	1.29601	1.09848	0	0.939401	0_1
1614	Chr1	8147263	8147274	+	1.90969	0	0.492885	0	0	0.494362	0.388803	0	0.533636	0	1_1
1615	Chr1	8153869	8153947	+	1.5193	0	0	0.321069	0.73683	0.461404	0	0	0	0	1_1
1616	Chr1	8156601	8156669	+	61.3522	7.14456	8.00445	7.84325	7.9414	5.9653	6.40229	6.11587	6.44632	5.48878	0_0
1617	Chr1	8164852	8165114	+	240.698	30.7645	41.5404	25.0433	22.9236	20.3677	37.1955	25.0573	16.5214	21.2841	0_0
1618	Chr1	8165423	8165424	+	0.388803	0	0	0	0	0	0.388803	0	0	0	1_1
1619	Chr1	8168566	8168611	+	20.6546	2.4596	2.72073	2.88962	1.96488	1.0876	2.6957	2.04852	2.30531	2.4827	0_0
1620	Chr1	8188203	8188271	+	9.05225	1.28836	0.966055	0.802671	1.25534	1.02168	0.959047	0.385953	1.72898	0.64416	0_0
1621	Chr1	8195771	8195852	+	264.495	28.1488	42.605	27.1074	35.477	23.5316	30.5081	23.9885	26.4897	26.6387	0_0
1622	Chr1	8198677	8198814	+	106.779	10.7364	18.1776	11.7878	13.3175	7.64613	17.7294	9.64883	7.79108	9.94423	0_0
1623	Chr1	8200306	8200768	+	5883.01	797.34	917.851	677.432	631.136	448.155	503.603	614.378	634.258	658.855	0_0
1624	Chr1	8200911	8201001	+	7.18388	0	0	0	0	1.41717	2.28098	2.76105	0	0.72468	1_1
1625	Chr1	8201121	8201122	+	1.01531	0	0	0	0	0	0.336962	0.356264	0	0.32208	1_1
1626	Chr1	8206516	8206575	+	29.3932	3.08426	3.21361	3.07308	4.12079	6.22896	3.0845	2.16728	2.68952	1.73118	0_0
1627	Chr1	8209208	8209212	+	3.26283	0.624661	0.749185	0	0.49122	0	0.596164	0.801595	0	0	1_1
1628	Chr1	8212640	8212693	+	13.1868	1.99111	3.56849	2.01815	2.07404	0	0.414723	0	2.00647	1.11386	0_0
1629	Chr1	8212937	8212938	+	6.93589	0	0	0	0.30019	1.68083	1.73665	1.81101	0.320182	1.08702	1_1
1630	Chr1	8215875	8215877	+	4.84744	0.468495	0.650608	0.665071	0.5458	0.362532	0.414723	0.445331	0.704399	0.59048	0_0
1631	Chr1	8216037	8216083	+	28.2271	2.65481	3.37133	2.93548	1.66469	3.26279	3.39554	3.62202	3.88487	3.43552	0_0
1632	Chr1	8219863	8219937	+	419.369	33.2632	61.098	29.6759	31.4108	53.2592	69.0255	59.3774	34.4302	47.8289	0_0
1633	Chr1	8227177	8227182	+	6.58793	0.702743	0.5126	0.894405	0.927861	0.329574	0.933127	0.860972	0.661708	0.76494	0_0
1634	Chr1	8242376	8242591	+	262.295	30.7255	45.4046	33.1618	26.8807	25.7398	25.4795	21.9103	28.4748	24.5184	0_0
1635	Chr1	8242731	8242732	+	0.31233	0.31233	0	0	0	0	0	0	0	0	1_1
1636	Chr1	8244412	8244470	+	55.7737	6.63702	5.40202	4.42616	3.84789	7.18472	8.89063	7.95657	4.03429	7.39442	0_0
1637	Chr1	8262979	8263173	+	2292.92	213.517	334.63	212.18	266.705	225.33	256.895	207.821	283.51	292.328	0_0
1638	Chr1	8263283	8263284	+	0.666537	0	0	0	0	0.329574	0.336962	0	0	0	1_1
1639	Chr1	8297619	8297727	+	12.9548	1.28836	3.03617	1.55948	1.03702	0.329574	1.27009	2.49385	0.960545	0.979661	0_0
1640	Chr1	8311491	8311492	+	0.356264	0	0	0	0	0	0	0.356264	0	0	1_1
1641	Chr1	8314920	8315010	+	237.833	25.9625	37.1044	21.1447	26.9352	22.1474	33.3852	21.4649	24.4192	25.2699	0_0
1642	Chr1	8321642	8321792	+	357.669	37.2454	39.0759	41.5096	35.3133	38.8898	50.9073	45.0675	30.3532	39.3072	0_0
1643	Chr1	8322003	8322004	+	1.58162	0	0	0	0.35477	0.329574	0.362883	0.534397	0	0	1_1
1644	Chr1	8322116	8322124	+	0.671482	0	0	0.344002	0.32748	0	0	0	0	0	1_1
1645	Chr1	8324553	8324561	+	4.87041	0.702743	0.374593	0.619204	1.03702	0	0.777606	0.593774	0.362872	0.4026	0_0
1646	Chr1	8327298	8327310	+	14.8684	1.36645	1.67581	1.07787	1.47366	1.48308	2.20322	2.07821	1.89974	1.6104	0_0
1647	Chr1	8329951	8330001	+	18.6362	1.24932	2.72073	2.66028	2.53797	1.35126	1.65889	2.31572	2.15589	1.98616	0_0
1648	Chr1	8332987	8333042	+	16.6867	1.95206	1.67581	2.68322	2.48339	1.15351	0.984967	2.16728	1.70763	1.8788	0_0
1649	Chr1	8333698	8333816	+	52.7675	5.5829	5.00771	10.0678	8.59636	3.36166	3.44739	3.02825	9.43468	4.24072	0_0
1650	Chr1	8336687	8336783	+	2205.19	228.392	284.69	213.281	204.238	281.061	249.067	241.013	278.729	224.718	0_0
1651	Chr1	8337230	8337237	+	1.36844	0	0	0	0.30019	0.593234	0	0.475019	0	0	1_1
1652	Chr1	8337352	8337355	+	1.90826	0	0.335162	0.504536	0.35477	0.329574	0	0	0.384218	0	1_0
1653	Chr1	8337558	8337575	+	11.7757	1.01507	1.97154	1.26134	1.3645	1.58196	1.11457	0.831284	1.85705	0.77836	0_0
1654	Chr1	8337749	8337827	+	7.84314	0.702743	1.49837	1.33014	0.65496	0.560277	0.751686	0.475019	1.49418	0.37576	0_0
1655	Chr1	8338221	8338240	+	2.45134	0	0	0	0.32748	0.790979	0.622085	0.326576	0.384218	0	1_1
1656	Chr1	8338377	8338425	+	2.22812	0	0	0	0	0.527319	1.16641	0.534397	0	0	1_1
1657	Chr1	8345657	8345698	+	9.72481	0.858908	1.22235	1.19254	0.43664	0.955766	2.46242	1.51412	0.384218	0.69784	0_0
1658	Chr1	8345827	8345864	+	21.9154	2.88906	4.04166	1.90348	2.75629	1.97745	2.4365	1.45475	2.13454	2.32166	0_0
1659	Chr1	8350745	8350816	+	8.38305	1.56165	1.39979	1.00907	1.25534	0.856893	0.855366	0	0.74709	0.69784	0_0
1660	Chr1	8385227	8385313	+	45.9044	6.79318	6.05263	7.13231	6.74063	2.66955	3.65475	2.58292	6.10479	4.17362	0_0
1661	Chr1	8385831	8385867	+	1.22999	0.390413	0	0.321069	0.51851	0	0	0	0	0	1_1
1662	Chr1	8388519	8388667	+	89.3281	14.8747	6.0132	9.15045	12.2805	7.08585	5.59876	17.546	6.19018	10.5884	0_0
1663	Chr1	8389363	8389364	+	0.326576	0	0	0	0	0	0	0.326576	0	0	1_1
1664	Chr1	8389561	8389562	+	0.356264	0	0	0	0	0	0	0.356264	0	0	1_1
1665	Chr1	8389711	8389712	+	0.504708	0	0	0	0	0	0	0.504708	0	0	1_1
1666	Chr1	8390188	8390270	+	1.70444	0.546578	0	0	0	0	0	1.15786	0	0	1_1
1667	Chr1	8391202	8391221	+	4.69408	0	0	0	0	0.955766	1.06273	1.87039	0	0.8052	1_1
1668	Chr1	8395572	8395602	+	233.997	31.0769	40.3377	34.0562	29.8553	28.8048	28.8751	17.6945	15.5395	7.75676	0_0
1669	Chr1	8397539	8397566	+	1.22394	0	0	0.59627	0.62767	0	0	0	0	0	1_1
1670	Chr1	8400144	8400224	+	162.63	14.7966	26.5566	15.4801	18.0387	15.9184	15.7076	22.029	15.3687	18.7343	0_0
1671	Chr1	8400831	8400834	+	0.706249	0.351372	0.354877	0	0	0	0	0	0	0	1_1
1672	Chr1	8402045	8402047	+	0.385953	0	0	0	0	0	0	0.385953	0	0	1_1
1673	Chr1	8409938	8409943	+	0.405563	0	0	0	0	0	0	0	0.405563	0	1_1
1674	Chr1	8420201	8420352	+	226.7	26.8994	34.2457	25.525	27.6994	20.104	23.2245	20.3071	24.6326	24.0621	0_0
1675	Chr1	8420474	8420551	+	3.86337	1.01507	1.14349	0.412802	0.43664	0.428447	0	0	0.426909	0	1_0
1676	Chr1	8421618	8421657	+	7.21534	0.702743	0.670324	0.665071	0.51851	1.38421	1.32193	0.801595	0.533636	0.61732	0_0
1677	Chr1	8421870	8421871	+	0.764616	0.429454	0.335162	0	0	0	0	0	0	0	1_1
1678	Chr1	8422209	8422237	+	4.55083	0.351372	0.650608	0.550403	0.46393	0.461404	0.699845	0.860972	0.51229	0	0_1
1679	Chr1	8432131	8432241	+	33.936	3.39659	2.40528	3.50882	3.71144	5.33911	3.83619	6.08618	2.28396	3.36842	0_0
1680	Chr1	8436171	8436191	+	2.68135	0.31233	0.532316	0.321069	0	0	0.362883	0	0.683054	0.4697	0_0
1681	Chr1	8441071	8441211	+	47.1684	3.1233	4.90914	4.31149	4.53014	5.93234	7.93158	6.59089	4.52523	5.31432	0_0
1682	Chr1	8461811	8461820	+	2.66305	0	0.690039	0.321069	0.49122	0	0.570244	0	0	0.59048	1_0
1683	Chr1	8503242	8503259	+	24.4709	2.38152	1.99126	2.01815	2.04675	2.0104	4.89892	3.85953	2.54011	2.72426	0_0
1684	Chr1	8507017	8507057	+	527.392	55.4386	81.6612	58.0446	53.2428	53.3581	66.2002	51.8068	52.403	55.2367	0_0
1685	Chr1	8515506	8515509	+	3.24559	0	0.611177	0	0.40935	0	0.829446	0.445331	0.426909	0.52338	0_1
1686	Chr1	8520458	8520459	+	6.10304	0.31233	0.670324	0.458669	0.60038	0.659149	1.11457	0.860972	0.661708	0.76494	0_0
1687	Chr1	8523243	8523354	+	19.8052	1.56165	3.48963	1.78881	2.10133	2.04336	3.62883	2.31572	1.13131	1.7446	0_0
1688	Chr1	8540896	8541088	+	138.999	9.36991	26.5172	16.2828	11.762	18.7198	18.6885	15.9725	11.8894	9.79661	0_0
1689	Chr1	8542336	8542552	+	118.825	8.55004	17.941	16.8102	9.46964	17.8959	19.9585	15.1116	7.12937	5.95848	0_0
1690	Chr1	8542886	8542890	+	1.02461	0	0	0	0	0.428447	0.596164	0	0	0	1_1
1691	Chr1	8544287	8544594	+	325.385	30.9207	36.9072	45.3853	38.9429	13.941	38.9321	51.3911	27.685	41.2799	0_0
1692	Chr1	8545182	8545185	+	4.25791	0.468495	0.433739	0.642137	0.30019	0	0.959047	0.890661	0	0.56364	0_0
1693	Chr1	8545422	8545424	+	0.326576	0	0	0	0	0	0	0.326576	0	0	1_1
1694	Chr1	8549298	8549407	+	12.4799	1.05411	0.847762	0.917339	0	3.06504	1.89217	2.61261	0.896508	1.19438	0_1
1695	Chr1	8586339	8586426	+	90.4363	8.3158	11.4941	8.27898	9.93357	8.60189	11.9233	10.777	10.5233	10.5884	0_0
1696	Chr1	8600434	8600483	+	14.9148	0.89795	1.47866	1.12374	0.873281	2.04336	2.6957	2.22665	1.75033	1.82512	0_0
1697	Chr1	8609442	8609473	+	50.8149	4.64591	4.14023	3.71522	3.95705	7.64613	7.5687	4.60175	8.94374	5.59614	0_0
1698	Chr1	8609635	8609636	+	0.395489	0	0	0	0	0.395489	0	0	0	0	1_1
1699	Chr1	8624024	8624175	+	11.9701	1.67878	2.93759	1.19254	1.03702	0.362532	1.08865	1.27661	1.43014	0.966241	0_0
1700	Chr1	8624333	8624335	+	1.21505	0	0	0	0	0.362532	0.466563	0.385953	0	0	1_1
1701	Chr1	8631330	8631423	+	8.85025	1.05411	1.14349	1.14667	0.62767	0.461404	0.829446	0.950039	1.06727	1.57014	0_0
1702	Chr1	8635174	8635217	+	19.0547	1.52261	2.52357	1.62828	1.6374	2.04336	2.79938	2.1079	2.49742	2.29482	0_0
1703	Chr1	8640597	8640792	+	258.464	22.4878	36.5326	20.8007	21.9412	34.7042	35.2255	29.7481	27.7277	29.2959	0_0
1704	Chr1	8641166	8641167	+	0.662722	0	0	0	0.30019	0.362532	0	0	0	0	1_1
1705	Chr1	8641981	8642012	+	17.8249	1.36645	1.85325	1.65121	2.70171	2.76843	2.61794	2.13759	1.13131	1.59698	0_0
1706	Chr1	8642121	8642269	+	8.18649	0.663702	2.24756	1.35307	0.60038	0.790979	0.440643	0	1.47283	0.61732	0_0
1707	Chr1	8642626	8642628	+	6.07271	0	1.2815	0.848538	0.927861	0.395489	0.648005	0.445331	1.10996	0.41602	0_0
1708	Chr1	8655126	8655206	+	14.61	1.28836	0.906909	2.24748	1.93759	1.48308	1.99585	1.66257	1.08862	1.99958	0_0
1709	Chr1	8661819	8661919	+	12.8437	0.976032	1.41951	2.01815	1.82843	0.362532	2.1773	2.16728	0.98189	0.91256	0_0
1710	Chr1	8662047	8662269	+	42.6189	4.21646	2.91788	6.2379	6.76792	2.43885	5.75428	5.55179	3.60738	5.12644	0_0
1711	Chr1	8664152	8664168	+	121.972	8.74525	16.7778	10.3201	10.5339	11.5351	17.5739	16.0616	16.5214	13.9031	0_0
1712	Chr1	8665731	8665913	+	86.6479	9.87745	7.66929	8.43952	9.08758	9.09625	12.3121	11.252	8.21799	10.6957	0_0
1713	Chr1	8682194	8682324	+	24.2649	3.08426	2.79959	2.70615	2.04675	2.60364	2.92898	2.22665	2.43338	3.43552	0_0
1714	Chr1	8693094	8693294	+	78.1537	9.91649	8.43819	7.24698	6.5496	13.4137	8.16486	3.56264	14.7283	6.13294	0_0
1715	Chr1	8702350	8702421	+	104.677	10.5411	10.804	11.375	9.22403	12.425	15.0078	14.4584	8.60221	12.239	0_0
1716	Chr1	8709961	8710158	+	198.201	29.1638	43.2359	38.3677	18.3389	2.07632	3.88803	15.6163	7.79108	39.7232	0_0
1717	Chr1	8720178	8720184	+	2.29887	0	0.414023	0.321069	0.51851	0	0.570244	0.475019	0	0	0_1
1718	Chr1	8720308	8720356	+	49.2631	5.23153	4.67255	6.1691	7.3683	2.30702	6.55781	7.8972	3.43661	5.62298	0_0
1719	Chr1	8741883	8742008	+	44.9078	4.52879	5.32316	4.9995	4.88491	4.1856	5.3914	6.17525	4.80272	4.61648	0_0
1720	Chr1	8742203	8742204	+	0.311042	0	0	0	0	0	0.311042	0	0	0	1_1
1721	Chr1	8757919	8757977	+	11.478	1.67878	1.99126	1.12374	1.61011	0.362532	0.751686	1.15786	1.36611	1.43594	0_0
1722	Chr1	8775787	8775823	+	28.8261	0	3.31219	0.825605	0.955151	3.49349	7.51686	5.81899	6.23287	0.671	0_1
1723	Chr1	8798442	8798443	+	4.03282	0.31233	0.670324	0.52747	0.43664	0	0.596164	0.385953	0.768436	0.3355	0_0
1724	Chr1	8812680	8812823	+	6.9064	0.31233	1.0252	0.344002	0.40935	0.329574	1.84033	1.69226	0.362872	0.59048	0_1
1725	Chr1	8845160	8845174	+	2.8806	0	0.374593	0.710938	0.62767	0.395489	0	0.771906	0	0	1_0
1726	Chr1	8849196	8849202	+	1.30119	0	0.414023	0.481603	0	0	0	0	0.405563	0	1_0
1727	Chr1	8860669	8860953	+	4162.58	285.314	596.884	412.917	420.485	648.141	459.772	389.872	554.576	394.615	0_0
1728	Chr1	8861144	8861149	+	0.461404	0	0	0	0	0.461404	0	0	0	0	1_1
1729	Chr1	8861875	8861920	+	85.569	11.4001	15.654	9.35686	9.8517	5.80051	6.68741	7.21436	11.74	7.86412	0_0
1730	Chr1	8863782	8864123	+	63.3098	8.39388	6.95954	7.26991	7.28643	6.6574	7.46501	6.14556	6.01941	7.1126	0_0
1731	Chr1	8864825	8864897	+	9.33409	1.09316	1.12378	1.03201	0.49122	0.725064	0.855366	1.72194	1.00324	1.28832	0_0
1732	Chr1	8866108	8866110	+	1.7862	0.390413	0.492885	0	0	0	0	0.326576	0.576327	0	1_1
1733	Chr1	8867084	8867174	+	140.495	13.9768	18.5325	16.2828	16.7834	11.5021	16.3297	14.0428	15.4114	17.6339	0_0
1734	Chr1	8877799	8877891	+	8.88839	0.858908	0	1.35307	1.3645	0	1.52929	1.0391	1.28073	1.46278	0_0
1735	Chr1	8894398	8894413	+	3.0577	0	0	0.458669	0	0	1.19233	0.534397	0	0.8723	0_1
1736	Chr1	8903403	8903660	+	90.4443	8.04251	10.9815	8.60005	7.96869	11.3374	12.4417	11.1333	10.4379	9.50137	0_0
1737	Chr1	8911427	8911431	+	3.88874	0	0.5126	0.52747	0.30019	0.593234	0.518404	0.385953	0.661708	0.38918	0_0
1738	Chr1	8916019	8916117	+	116.694	12.1809	15.7132	13.6913	12.9628	10.7771	13.3489	13.1224	13.3836	11.5144	0_0
1739	Chr1	8918969	8919074	+	6.52019	0.936991	0	1.83468	2.01946	0.527319	0	0.326576	0.875163	0	1_0
1740	Chr1	8922692	8922832	+	21.9405	2.26439	4.00223	2.24748	2.40152	0.395489	1.11457	2.46416	4.56792	2.4827	0_0
1741	Chr1	8942762	8942779	+	7.51431	0	0.98577	1.39894	1.22805	0.626191	1.50337	0.623463	0.490945	0.65758	0_0
1742	Chr1	8948394	8948464	+	37.4598	3.04522	3.41076	4.72429	4.06621	2.50477	5.59876	5.37366	4.11967	4.61648	0_0
1743	Chr1	8951201	8951259	+	349.347	41.1105	32.3135	37.2898	36.5686	38.725	44.3494	39.6938	37.5466	41.7496	0_0
1744	Chr1	8951909	8951918	+	1.36238	0	0	0.458669	0.40935	0.494362	0	0	0	0	1_1
1745	Chr1	8953461	8953462	+	0.31233	0.31233	0	0	0	0	0	0	0	0	1_1
1746	Chr1	8954172	8954189	+	0.341527	0	0	0	0	0	0	0	0.341527	0	1_1
1747	Chr1	8962115	8962214	+	190.647	17.959	26.7735	22.75	19.0757	21.4883	21.747	18.5258	22.5194	19.8079	0_0
1748	Chr1	8963269	8963270	+	1.65379	0	0.433739	0	0	0	0.466563	0.326576	0.426909	0	1_1
1749	Chr1	8963548	8963549	+	0.30019	0	0	0	0.30019	0	0	0	0	0	1_1
1750	Chr1	8976417	8976664	+	235.459	15.8898	25.8863	25.3644	26.253	28.4093	36.8067	33.2513	24.2057	19.3919	0_0
1751	Chr1	8979350	8979351	+	1.11397	0	0	0.321069	0.43664	0	0	0.356264	0	0	1_1
1752	Chr1	9020366	9020477	+	41.6512	3.20139	6.11177	3.66935	4.12079	4.1856	4.38051	5.2549	5.61385	5.11302	0_0
1753	Chr1	9030843	9030861	+	0.35477	0	0	0	0.35477	0	0	0	0	0	1_1
1754	Chr1	9033065	9033159	+	9.2858	0.624661	0.630893	1.72001	1.03702	1.45013	1.52929	1.21724	0.405563	0.671	0_0
1755	Chr1	9047682	9047683	+	0.362532	0	0	0	0	0.362532	0	0	0	0	1_1
1756	Chr1	9054737	9054819	+	63.7257	6.63702	11.1983	7.06351	7.55933	3.69123	5.521	4.75019	8.83701	8.46802	0_0
1757	Chr1	9066875	9066899	+	0.863476	0	0	0.366935	0	0	0	0	0	0.49654	1_0
1758	Chr1	9067193	9067423	+	73.5987	6.48085	7.47214	7.04057	7.01353	8.07457	8.68326	8.96599	11.185	8.68274	0_0
1759	Chr1	9071004	9071202	+	236.471	19.6378	40.1997	26.4882	18.8847	21.3564	24.9093	29.1543	27.1087	28.7322	0_0
1760	Chr1	9083837	9083840	+	18.0604	1.99111	2.10955	1.53654	2.04675	6.09713	0.518404	0	1.70763	2.05326	1_0
1761	Chr1	9086842	9086887	+	2.74259	0	0.966055	0.389869	0.46393	0	0.596164	0.326576	0	0	1_0
1762	Chr1	9087090	9087133	+	1.33474	0	0.453454	0	0	0	0.881286	0	0	0	1_1
1763	Chr1	9098014	9098051	+	9.02089	0.702743	0.768901	0.412802	0.60038	0.988723	1.45153	1.81101	1.23804	1.04676	0_0
1764	Chr1	9098173	9098178	+	0.74675	0	0	0	0	0.362532	0	0	0.384218	0	1_1
1765	Chr1	9107519	9107520	+	0.362883	0	0	0	0	0	0.362883	0	0	0	1_1
1766	Chr1	9113897	9113955	+	135.42	12.0247	21.6278	12.4987	11.6255	15.0945	18.6366	15.0522	14.152	14.7083	0_0
1767	Chr1	9151709	9151822	+	78.625	11.361	9.56197	6.51311	6.95895	8.23936	8.89063	8.49097	9.8189	8.7901	0_0
1768	Chr1	9155087	9155196	+	710.801	85.5785	97.5912	83.3861	103.566	64.0034	78.2271	65.4042	55.8397	77.2053	0_0
1769	Chr1	9158363	9158368	+	3.6087	0.507537	0.591462	0.52747	0.38206	0.362532	0	0.445331	0.362872	0.42944	0_0
1770	Chr1	9165731	9165760	+	12.476	0.858908	2.22784	1.35307	1.3645	1.45013	1.50337	1.09848	1.34476	1.2749	0_0
1771	Chr1	9171112	9171222	+	1252.02	119.271	196.582	117.855	120.54	153.977	152.514	127.869	130.335	133.073	0_0
1772	Chr1	9171803	9171832	+	6.24258	0.429454	1.32093	0.59627	0.40935	1.21943	0.518404	0.623463	0.789781	0.3355	0_0
1773	Chr1	9172143	9172163	+	4.58804	0	0.808332	0.665071	0.38206	0.395489	0.544324	0.890661	0.405563	0.49654	0_0
1774	Chr1	9172496	9172538	+	5.02095	0.390413	1.00549	0.986139	0.76412	0.461404	0.388803	0	1.02458	0	1_0
1775	Chr1	9175546	9175637	+	121.21	31.0769	1.91239	2.40801	0.982441	20.6643	3.36962	2.52354	57.4406	0.83204	1_0
1776	Chr1	9178375	9178384	+	172.276	21.3946	35.744	23.5297	15.992	8.27232	12.2343	16.3585	16.5	22.2504	0_0
1777	Chr1	9180934	9180935	+	0.636515	0	0.315446	0.321069	0	0	0	0	0	0	1_1
1778	Chr1	9182160	9182220	+	17.7195	1.67878	2.93759	1.28427	1.82843	2.70251	1.55521	1.45475	2.77491	1.50304	0_0
1779	Chr1	9184562	9184792	+	102.717	11.2829	7.11726	14.838	13.9725	8.37119	13.7895	11.4005	13.0207	8.9243	0_0
1780	Chr1	9191597	9191648	+	5.75238	1.05411	0	0	0.982441	1.41717	0.336962	0.445331	0.4696	1.04676	0_1
1781	Chr1	9205834	9206085	+	4358.37	370.97	636.236	387.667	359.601	570.493	524.391	458.69	592.485	457.837	0_0
1782	Chr1	9206452	9206539	+	99.6867	10.1507	21.5687	11.9025	9.46964	9.7554	6.42821	5.72992	17.7167	6.96498	0_0
1783	Chr1	9206688	9206725	+	6.41457	0.390413	1.06463	0.756804	0.51851	1.18647	0.829446	0.801595	0.490945	0.37576	0_0
1784	Chr1	9206999	9207142	+	8.37278	0	0	0	0	1.81266	2.64386	2.58292	0.554981	0.77836	1_1
1785	Chr1	9210047	9210124	+	73.568	6.36373	9.6014	7.08644	6.08567	7.84387	10.3162	9.32225	7.87647	9.07192	0_0
1786	Chr1	9211732	9211743	+	34.7054	3.08426	7.13698	3.99042	4.01163	2.20815	3.81027	3.147	4.05563	3.26106	0_0
1787	Chr1	9214114	9214223	+	177.081	21.4727	19.676	24.0801	27.9996	11.9306	24.1835	12.974	17.8021	16.9629	0_0
1788	Chr1	9215927	9216125	+	226.332	22.2926	26.7341	28.5292	21.5864	23.7953	27.6568	28.798	22.7969	24.1426	0_0
1789	Chr1	9216862	9216874	+	4.97462	0.507537	0.650608	0.917339	0.818701	0.461404	0.492484	0	0.576327	0.55022	0_0
1790	Chr1	9217184	9217186	+	2.26369	0.390413	0.591462	0.389869	0	0	0.336962	0	0.554981	0	1_0
1791	Chr1	9217417	9217448	+	3.57285	0.429454	0.670324	0.756804	0.30019	0.626191	0	0	0.320182	0.4697	0_0
1792	Chr1	9223224	9223226	+	0.699845	0	0	0	0	0	0.699845	0	0	0	1_1
1793	Chr1	9227432	9227442	+	2.51501	0.663702	0	0	0.46393	0	0.544324	0.534397	0	0.30866	0_1
1794	Chr1	9241175	9241251	+	9.00216	1.48357	1.59695	1.00907	0.70954	1.0876	0.622085	0.92035	0.875163	0.69784	0_0
1795	Chr1	9246767	9246910	+	399.328	35.3714	66.7169	37.588	35.7772	42.8776	45.0234	40.1094	56.1812	39.683	0_0
1796	Chr1	9247617	9247618	+	0.667307	0	0	0	0	0	0.311042	0.356264	0	0	1_1
1797	Chr1	9253630	9253689	+	5.84038	0	1.45894	0.802671	0.900571	0.725064	0.907207	0	1.04593	0	1_0
1798	Chr1	9259607	9259619	+	136.476	11.5953	25.216	11.1457	10.07	15.7207	15.5262	16.121	16.2652	14.8157	0_0
1799	Chr1	9259779	9259783	+	6.9676	0.507537	0.709754	0.779738	0.60038	0.527319	0.751686	1.18755	0.789781	1.11386	0_0
1800	Chr1	9260223	9260225	+	1.32738	0	0.374593	0.504536	0	0	0	0	0.448254	0	1_0
1801	Chr1	9260645	9260646	+	0.354877	0	0.354877	0	0	0	0	0	0	0	1_1
1802	Chr1	9285017	9285020	+	1.30432	0.507537	0	0	0.38206	0	0.414723	0	0	0	1_1
1803	Chr1	9295673	9295802	+	146.815	13.6254	16.5412	16.4204	14.491	14.6661	20.1918	17.2491	15.5395	18.0902	0_0
1804	Chr1	9296014	9296021	+	4.47795	0.31233	1.08435	0	0.49122	0.461404	0.544324	0.593774	0.426909	0.56364	0_0
1805	Chr1	9296586	9296587	+	0.32748	0	0	0	0.32748	0	0	0	0	0	1_1
1806	Chr1	9298039	9298040	+	0.362883	0	0	0	0	0	0.362883	0	0	0	1_1
1807	Chr1	9298738	9298751	+	17.7921	1.71782	2.68129	1.42188	1.74656	2.0104	2.25506	1.72194	2.41203	1.82512	0_0
1808	Chr1	9321640	9321692	+	53.554	6.01236	8.79307	4.9995	4.88491	5.33911	6.0394	5.07677	7.10803	5.3009	0_0
1809	Chr1	9323192	9323229	+	0.40935	0	0	0	0.40935	0	0	0	0	0	1_1
1810	Chr1	9329495	9329614	+	360.868	27.5632	22.1798	41.5096	45.2741	29.7935	48.5744	53.9741	44.3985	47.6008	0_0
1811	Chr1	9343117	9343191	+	77.1111	7.41785	8.28047	7.13231	8.35075	8.96442	10.9383	10.0942	7.59897	8.33382	0_0
1812	Chr1	9351346	9351531	+	48.022	5.30962	3.35162	5.7563	5.10323	3.16391	5.02852	4.54237	9.86159	5.9048	0_0
1813	Chr1	9351646	9351647	+	41.05	1.99111	1.24207	1.78881	2.10133	4.35038	8.91655	9.17381	4.33312	7.15286	0_0
1814	Chr1	9352093	9352142	+	22.8291	3.16234	0.591462	3.46295	2.92003	1.05464	2.38466	2.13759	4.05563	3.05976	0_0
1815	Chr1	9355875	9356084	+	26.6318	3.82605	4.84999	3.30242	4.01163	2.07632	3.00674	2.13759	1.98513	1.43594	0_0
1816	Chr1	9359636	9359669	+	5.99892	0.741785	0.374593	0.871472	1.14618	0.560277	0.699845	0.92035	0	0.68442	0_0
1817	Chr1	9364440	9364444	+	3.451	1.1322	0.354877	0.412802	0.49122	0.329574	0.388803	0	0.341527	0	1_0
1818	Chr1	9373958	9374039	+	246.035	19.1693	25.9455	18.3697	17.5202	38.7909	44.0902	33.4889	22.7329	25.9275	0_0
1819	Chr1	9378501	9378638	+	279.059	17.7638	71.4683	23.9425	19.5669	69.6061	14.2302	5.19552	50.5887	6.69658	0_0
1820	Chr1	9381669	9381676	+	30.8034	2.61577	7.61015	3.02722	2.42881	1.64787	3.99171	2.55323	4.31178	2.6169	0_0
1821	Chr1	9381799	9381833	+	72.1992	5.97332	13.4262	7.04057	7.55933	5.1084	10.7828	7.54093	7.64167	7.12602	0_0
1822	Chr1	9383116	9383125	+	0.315446	0	0.315446	0	0	0	0	0	0	0	1_1
1823	Chr1	9383389	9383434	+	2.30826	0	0.354877	0	0.30019	0	0.881286	0.771906	0	0	1_1
1824	Chr1	9391768	9391889	+	10.2892	1.63973	3.27276	0.894405	1.39179	0.329574	0	0	2.41203	0.34892	1_0
1825	Chr1	9393664	9393754	+	188.677	18.8179	33.7922	21.7639	19.6488	16.3798	18.9477	15.7647	23.4586	20.1032	0_0
1826	Chr1	9394141	9394149	+	0.819461	0	0.492885	0	0	0	0	0.326576	0	0	1_1
1827	Chr1	9394751	9394752	+	0.817172	0	0.47317	0.344002	0	0	0	0	0	0	1_1
1828	Chr1	9394904	9394906	+	4.1615	0	0.453454	0.412802	0.32748	0.692106	0.881286	0.356264	0.554981	0.48312	0_0
1829	Chr1	9407829	9407938	+	1.48275	0.429454	0	0.389869	0.35477	0	0	0	0	0.30866	1_0
1830	Chr1	9410510	9410511	+	0.366935	0	0	0.366935	0	0	0	0	0	0	1_1
1831	Chr1	9421115	9421263	+	28.3316	3.98221	2.85873	3.46295	2.92003	1.74674	2.20322	2.61261	4.6533	3.8918	0_0
1832	Chr1	9425499	9425597	+	349.255	32.4043	54.0399	43.8259	34.9858	29.9583	33.9814	36.6952	47.707	35.657	0_0
1833	Chr1	9425822	9425889	+	3.65265	0.351372	0.394308	0.825605	0.70954	0.725064	0	0.326576	0.320182	0	1_0
1834	Chr1	9427788	9427839	+	73.1416	9.91649	7.33413	8.71472	13.3994	9.03034	0.596164	11.2223	4.20505	8.723	0_0
1835	Chr1	9429016	9429150	+	124.527	10.5802	13.8796	13.4619	12.99	8.37119	20.9176	17.546	11.4412	15.3391	0_0
1836	Chr1	9439785	9439804	+	7.1967	0.936991	0.492885	0.963206	1.17347	0.593234	1.32193	0.950039	0	0.76494	0_0
1837	Chr1	9441207	9441238	+	6.38255	0.624661	0.571747	0.779738	0.900571	0.856893	0.933127	0.356264	0.661708	0.69784	0_0
1838	Chr1	9456727	9456760	+	7.00119	0.624661	0.5126	0.665071	0.32748	0.494362	0.984967	1.06879	1.08862	1.23464	0_0
1839	Chr1	9481530	9481720	+	162.166	14.0549	13.0713	19.9751	16.8652	15.2923	23.8207	23.9885	15.5181	19.5798	0_0
1840	Chr1	9481824	9481825	+	0.356264	0	0	0	0	0	0	0.356264	0	0	1_1
1841	Chr1	9482143	9482144	+	0.30019	0	0	0	0.30019	0	0	0	0	0	1_1
1842	Chr1	9483147	9483337	+	241.405	30.4912	35.5666	26.6258	30.21	24.8499	24.5464	22.0884	25.7426	21.2841	0_0
1843	Chr1	9483755	9483757	+	3.98574	0.585619	0.611177	0.344002	0.38206	0.659149	0.492484	0.356264	0.554981	0	1_0
1844	Chr1	9487063	9487229	+	62.7732	8.3158	5.69775	8.30192	7.6412	2.6366	7.36133	5.61117	9.00777	8.19962	0_0
1845	Chr1	9487532	9487541	+	0.311042	0	0	0	0	0	0.311042	0	0	0	1_1
1846	Chr1	9487655	9487656	+	3.04566	0.429454	0.354877	0.435736	0.32748	0.626191	0.388803	0	0	0.48312	0_1
1847	Chr1	9491417	9491419	+	0.329574	0	0	0	0	0.329574	0	0	0	0	1_1
1848	Chr1	9492039	9492040	+	0.412802	0	0	0.412802	0	0	0	0	0	0	1_1
1849	Chr1	9492910	9493057	+	1286.73	181.074	150.724	152.301	210.406	129.885	129.99	111.392	98.3384	122.619	0_0
1850	Chr1	9493548	9493623	+	12.4501	0.546578	1.12378	1.26134	2.37423	2.53772	1.86625	0.950039	0.917854	0.8723	0_0
1851	Chr1	9495515	9495671	+	68.1702	6.16852	10.4886	6.26084	6.14025	7.61317	10.705	7.18467	5.67789	7.93122	0_0
1852	Chr1	9501890	9502034	+	8.36341	1.56165	1.85325	0.802671	0.73683	0	0.907207	0.950039	0.384218	1.16754	0_0
1853	Chr1	9507858	9508003	+	48.2149	5.50482	7.01868	7.54511	6.84979	1.38421	4.40643	4.66113	5.20829	5.6364	0_0
1854	Chr1	9515134	9515224	+	1076.44	112.868	226.826	91.0688	85.063	91.1932	111.923	85.4738	164.232	107.789	0_0
1855	Chr1	9515329	9515332	+	1.76365	0	0.354877	0.344002	0.38206	0.362532	0	0	0.320182	0	1_0
1856	Chr1	9515492	9515514	+	5.9834	0.351372	0.374593	0.321069	1.00973	0.889851	0.388803	0.68284	1.28073	0.68442	0_0
1857	Chr1	9516071	9516171	+	17.3427	2.10823	4.94857	2.49975	1.61011	0.790979	1.01089	0.475019	2.83894	1.06018	0_0
1858	Chr1	9517188	9517207	+	9.80364	1.09316	1.30122	0.940272	0.927861	0.527319	0.907207	1.00942	1.83571	1.26148	0_0
1859	Chr1	9519064	9519067	+	1.50288	0.31233	0	0.389869	0	0	0.414723	0.385953	0	0	1_1
1860	Chr1	9531963	9532086	+	51.2549	3.86509	7.72844	3.85282	4.20266	10.9419	7.36133	4.54237	5.01618	3.74418	0_0
1861	Chr1	9532292	9532419	+	1264.99	118.49	196.602	118.933	115.491	143.365	157.88	132.323	150.016	131.892	0_0
1862	Chr1	9532637	9532647	+	2.13931	0.390413	0	0	0.818701	0.593234	0.336962	0	0	0	1_1
1863	Chr1	9532871	9532945	+	6.9297	0.624661	0.552031	0.802671	1.50095	1.3183	0.518404	0.356264	0.853817	0.4026	0_0
1864	Chr1	9533365	9533487	+	36.97	3.47467	6.48637	4.9307	3.87518	4.08672	2.92898	2.61261	5.52847	3.04634	0_0
1865	Chr1	9533602	9533611	+	0.818565	0	0	0.481603	0	0	0.336962	0	0	0	1_1
1866	Chr1	9533757	9533773	+	0.682382	0	0.315446	0.366935	0	0	0	0	0	0	1_1
1867	Chr1	9534512	9534665	+	16.6057	1.91302	1.0252	1.78881	1.93759	2.0104	1.68481	1.98914	2.28396	1.97274	0_0
1868	Chr1	9544455	9544584	+	111.792	9.87745	16.0286	10.4577	8.10514	11.9965	14.0228	15.4678	10.4166	15.4196	0_0
1869	Chr1	9544954	9544955	+	0.754807	0	0.433739	0.321069	0	0	0	0	0	0	1_1
1870	Chr1	9545912	9545913	+	0.351372	0.351372	0	0	0	0	0	0	0	0	1_1
1871	Chr1	9558626	9558674	+	64.865	4.9192	7.88616	6.26084	5.70361	5.50389	10.3422	8.75817	8.32472	7.16628	0_0
1872	Chr1	9574549	9574591	+	59.3084	23.8152	0.630893	0	0	21.8508	0.311042	0	12.7005	0	1_1
1873	Chr1	9575386	9575476	+	1.58576	0.390413	0	0	0	0	0	0	1.19534	0	1_1
1874	Chr1	9592112	9592192	+	56.4468	3.70892	5.20487	4.77016	4.96678	6.36079	10.5495	8.01595	5.42174	7.4481	0_0
1875	Chr1	9608346	9608386	+	1.09155	0.702743	0	0	0	0	0.388803	0	0	0	1_1
1876	Chr1	9611102	9611183	+	90.1833	8.3158	5.71747	10.4118	13.645	6.82219	14.7486	11.252	8.70894	10.5615	0_0
1877	Chr1	9614549	9614609	+	257.224	31.4673	22.9487	26.7404	22.4324	28.3764	34.9923	27.8777	29.5634	32.8253	0_0
1878	Chr1	9615648	9615719	+	4.12771	1.01507	1.04492	0.481603	0	0.461404	0.362883	0.356264	0.405563	0	1_0
1879	Chr1	9621538	9621544	+	3.51303	0.663702	0.47317	0.458669	0	0	0.414723	0.475019	0.490945	0.5368	0_0
1880	Chr1	9625434	9625440	+	0.362883	0	0	0	0	0	0.362883	0	0	0	1_1
1881	Chr1	9631268	9631272	+	7.07975	0.546578	1.04492	0.412802	0.40935	0.428447	1.47745	1.33599	0.619018	0.8052	0_0
1882	Chr1	9631389	9631437	+	5.14065	0	0.433739	0	0.68225	0	1.03681	1.12817	0.960545	0.89914	0_0
1883	Chr1	9636593	9636644	+	25.0735	2.42056	2.95731	2.75202	2.12862	2.50477	3.13634	2.67198	3.41527	3.0866	0_0
1884	Chr1	9639012	9639100	+	385.834	34.2002	43.7682	40.9362	41.0988	38.1977	51.7626	43.7018	42.1786	49.9895	0_0
1885	Chr1	9654555	9654562	+	14.8333	2.26439	1.67581	1.72001	1.82843	1.12055	0.544324	3.20638	0.661708	1.8117	0_0
1886	Chr1	9654677	9654690	+	35.917	4.21646	4.75141	3.96749	6.03109	3.49349	2.02177	5.93774	1.68629	3.81128	0_0
1887	Chr1	9657335	9657388	+	17.5097	1.56165	1.26179	1.51361	1.41908	2.07632	2.98082	3.02825	1.49418	2.17404	0_0
1888	Chr1	9662084	9662168	+	35.6334	4.33358	4.63312	3.53175	2.83816	3.49349	4.873	3.85953	3.62872	4.44202	0_0
1889	Chr1	9668581	9668697	+	173.13	18.7398	23.3036	16.3745	17.3292	17.3356	23.4837	20.9008	17.0763	18.5867	0_0
1890	Chr1	9698422	9698530	+	49.1384	6.20757	2.89816	4.08216	4.03892	6.45966	8.52774	7.68937	2.86029	6.3745	0_0
1891	Chr1	9708922	9708924	+	0.666537	0	0	0	0	0.329574	0.336962	0	0	0	1_1
1892	Chr1	9709205	9709206	+	0.741299	0	0	0	0	0	0.414723	0.326576	0	0	1_1
1893	Chr1	9727082	9727098	+	2.72313	0.390413	0	0	0	0.329574	0.855366	0.742218	0.405563	0	1_1
1894	Chr1	9727711	9727722	+	1.73911	0	0	0	0	0.329574	0.596164	0.504708	0	0.30866	1_1
1895	Chr1	9740621	9740750	+	1632.7	184.08	337.764	186.151	161.257	112.583	98.082	94.4991	306.008	152.277	0_0
1896	Chr1	9740890	9740897	+	8.81719	0.858908	2.38556	1.07787	0.955151	0.790979	0	0.564085	1.83571	0.34892	0_0
1897	Chr1	9741717	9741773	+	13.6919	0.390413	1.61666	0.871472	1.58282	1.28534	1.42561	1.51412	3.65007	1.35542	0_0
1898	Chr1	9746763	9746896	+	496.748	50.0509	77.7181	46.0733	47.2117	66.5081	50.0778	46.7597	62.1579	50.1908	0_0
1899	Chr1	9748699	9748781	+	78.7418	7.02743	12.1644	9.12752	8.13243	10.2827	8.89063	6.76902	10.0537	6.29398	0_0
1900	Chr1	9763358	9763394	+	5.11151	0.390413	0.768901	0.435736	0.5458	1.05464	0.803526	0	0.683054	0.42944	1_0
1901	Chr1	9779132	9779188	+	151.92	16.2021	16.3244	13.8289	14.9003	17.4015	19.7771	19.1195	16.7989	17.5668	0_0
1902	Chr1	9782985	9783066	+	78.1405	9.52608	5.22458	9.24219	11.2435	5.30615	11.3012	8.96599	8.11126	9.21954	0_0
1903	Chr1	9795755	9795829	+	52.442	4.45071	5.81604	4.88483	5.458	5.70164	6.81701	6.35338	6.89458	6.06584	0_0
1904	Chr1	9801055	9801087	+	5.62249	1.01507	0	0	0.955151	0.856893	0.622085	0.890661	0.960545	0.32208	0_1
1905	Chr1	9801192	9801375	+	27.5527	2.10823	2.95731	2.70615	2.29236	1.97745	4.63971	3.65171	3.65007	3.56972	0_0
1906	Chr1	9825280	9825321	+	203.507	30.6084	27.5227	25.5938	25.6799	10.81	30.2229	14.8147	20.0434	18.2109	0_0
1907	Chr1	9827335	9827337	+	1.03828	0	0	0	0.5458	0	0.492484	0	0	0	1_1
1908	Chr1	9827792	9827804	+	8.47848	0.429454	1.91239	0.59627	1.03702	0.395489	1.03681	0.92035	0.768436	1.38226	0_0
1909	Chr1	9831330	9831368	+	9.48613	1.75686	1.10406	1.26134	0.845991	0.692106	1.37377	0.445331	1.06727	0.939401	0_0
1910	Chr1	9854512	9854577	+	17.9225	1.91302	1.36036	2.17868	1.58282	2.30702	2.33282	1.78132	2.66818	1.79828	0_0
1911	Chr1	9874232	9874322	+	363.892	41.7742	49.5448	37.8861	45.0285	32.9574	41.4982	32.5091	45.7219	36.9721	0_0
1912	Chr1	9886230	9886329	+	9.05218	0.819867	0.926624	1.14667	0.927861	0.362532	1.06273	1.48444	0.939199	1.38226	0_0
1913	Chr1	9909405	9909415	+	34.3637	14.5234	0	0	0	19.8404	0	0	0	0	1_1
1914	Chr1	9912283	9912301	+	0.42944	0	0	0	0	0	0	0	0	0.42944	1_1
1915	Chr1	9940011	9940116	+	88.8183	10.0727	9.3451	9.17339	10.725	8.47006	9.40903	8.37221	13.6824	9.56847	0_0
1916	Chr1	9943973	9944067	+	56.0305	4.80208	8.08332	5.71043	4.44827	6.49262	6.27269	6.47214	7.89781	5.85112	0_0
1917	Chr1	9963568	9963662	+	45.5507	3.5918	3.78536	5.71043	5.56716	7.28359	6.19493	5.37366	4.09832	3.94548	0_0
1918	Chr1	9979644	9979899	+	58.5265	9.95553	6.76238	6.26084	4.85762	5.76755	6.42821	6.62058	5.01618	6.85762	0_0
1919	Chr1	9986951	9986982	+	0.518404	0	0	0	0	0	0.518404	0	0	0	1_1
1920	Chr1	9996793	9996888	+	107.654	13.5864	11.9081	10.343	10.0154	10.7112	11.9233	9.91603	14.8778	14.3728	0_0
1921	Chr1	9999896	9999897	+	0.30019	0	0	0	0.30019	0	0	0	0	0	1_1
1922	Chr1	10010123	10010207	+	26.5968	3.16234	2.563	2.70615	2.75629	1.91153	4.79524	4.54237	1.4088	2.7511	0_0
1923	Chr1	10015893	10015977	+	95.7506	8.08155	17.6256	10.2971	8.73281	6.85515	11.1975	8.90661	13.533	10.5213	0_0
1924	Chr1	10017465	10017473	+	0.734205	0	0.414023	0	0	0	0	0	0.320182	0	1_1
1925	Chr1	10023865	10023962	+	65.0083	4.68495	10.7843	6.99471	6.79521	6.92106	7.62054	6.65027	7.83377	6.72342	0_0
1926	Chr1	10029078	10029270	+	74.2699	6.79318	7.23555	6.3755	7.34101	6.29487	13.1675	11.5489	6.36094	9.15244	0_0
1927	Chr1	10031211	10031289	+	1.64626	0	0	0	0	0.329574	0.336962	0.979727	0	0	1_1
1928	Chr1	10035657	10035708	+	170.114	12.9617	20.6223	14.4252	16.2649	21.8837	25.7128	26.1261	13.8532	18.2646	0_0
1929	Chr1	10055356	10055365	+	14.4907	1.1322	2.32642	1.42188	2.12862	1.94449	1.21825	0.831284	2.09185	1.39568	0_0
1930	Chr1	10078183	10078315	+	64.2497	7.49593	7.41299	5.59577	6.76792	8.17345	9.72007	7.33311	5.44309	6.3074	0_0
1931	Chr1	10078712	10078713	+	1.07872	0	0	0	0	0	0.544324	0.534397	0	0	1_1
1932	Chr1	10095797	10095809	+	95.0428	10.424	11.987	9.83846	13.4267	6.49262	17.211	9.08474	6.91592	9.66241	0_0
1933	Chr1	10103123	10103131	+	4.1933	0.468495	0.867478	0.458669	0	0.395489	0.388803	0.385953	0.597672	0.63074	0_0
1934	Chr1	10112990	10113005	+	8.9966	0.741785	0.906909	1.30721	1.0916	0.428447	2.09954	1.33599	0.320182	0.76494	0_0
1935	Chr1	10134068	10134189	+	245.386	24.4398	41.2841	26.4882	26.9352	20.7961	23.4319	20.9305	38.4004	22.6798	0_0
1936	Chr1	10134376	10134377	+	0.32748	0	0	0	0.32748	0	0	0	0	0	1_1
1937	Chr1	10134685	10134687	+	1.13594	0.31233	0.433739	0.389869	0	0	0	0	0	0	1_1
1938	Chr1	10135421	10135455	+	7.78507	0.507537	1.20264	0.756804	0.845991	0.725064	1.03681	0.68284	1.19534	0.83204	0_0
1939	Chr1	10147687	10147764	+	59.8464	6.94935	17.9607	8.76058	8.4872	1.25238	0.725765	0.712529	9.56275	5.4351	0_0
1940	Chr1	10149785	10150074	+	2408.7	162.529	286.839	176.932	162.294	290.751	281.675	284.774	429.577	333.326	0_0
1941	Chr1	10150959	10150968	+	0.384218	0	0	0	0	0	0	0	0.384218	0	1_1
1942	Chr1	10174253	10174326	+	106.783	8.70621	16.9355	12.2694	8.10514	8.66781	11.5086	13.5974	12.7005	14.2923	0_0
1943	Chr1	10174489	10174501	+	5.08777	0.624661	0.768901	0.52747	0.51851	0.428447	0.855366	0	0.74709	0.61732	0_0
1944	Chr1	10180502	10180600	+	514.117	56.0633	91.3809	48.6648	39.3249	48.6122	56.3764	46.73	69.2446	57.7195	0_0
1945	Chr1	10181417	10181419	+	1.42681	0	0.670324	0	0	0.329574	0	0	0.426909	0	1_1
1946	Chr1	10181621	10181622	+	0.414723	0	0	0	0	0	0.414723	0	0	0	1_1
1947	Chr1	10181786	10181787	+	1.27019	0	0.47317	0.412802	0	0	0	0	0.384218	0	1_0
1948	Chr1	10224842	10224898	+	107.431	10.8144	15.792	11.5814	10.7796	10.2498	10.9124	10.2129	14.152	12.9369	0_0
1949	Chr1	10227045	10227056	+	3.64466	1.05411	0.591462	0	0.73683	0	0	0.504708	0.341527	0.41602	1_0
1950	Chr1	10230084	10230132	+	24.6174	2.61577	2.66158	1.46774	3.49312	1.81266	3.68067	1.95945	3.32989	3.59656	0_0
1951	Chr1	10236336	10236497	+	124.454	15.6556	14.274	16.9249	18.4753	10.2498	19.4401	10.3317	8.11126	10.991	0_0
1952	Chr1	10236606	10236613	+	6.4134	0.585619	0.98577	0.894405	1.03702	1.12055	0.414723	0.564085	0.341527	0.4697	0_0
1953	Chr1	10237113	10237210	+	3.99972	0.429454	0.374593	0.963206	0.845991	0.593234	0.336962	0	0	0.45628	1_0
1954	Chr1	10244965	10244997	+	49.2705	6.5199	7.64958	5.64163	6.76792	8.43711	4.84708	4.18611	2.13454	3.0866	0_0
1955	Chr1	10252293	10252384	+	41.3196	4.17742	5.08657	4.05922	4.17537	4.28447	5.7802	4.39393	4.86676	4.4957	0_0
1956	Chr1	10255281	10255326	+	45.3415	5.15345	6.56523	4.33443	4.50285	4.25151	5.6506	4.69082	5.18694	5.00566	0_0
1957	Chr1	10257930	10257949	+	1.55583	0	0.453454	0	0	0.428447	0.673925	0	0	0	1_1
1958	Chr1	10264203	10264395	+	84.4366	11.4391	9.12823	11.1227	8.97842	8.10753	9.79783	6.79871	10.0324	9.03166	0_0
1959	Chr1	10284121	10284137	+	12.3637	1.63973	1.75467	1.14667	0.76412	1.18647	1.71073	1.42506	1.15265	1.58356	0_0
1960	Chr1	10300211	10300513	+	166.204	10.0336	27.503	17.4294	14.8731	13.3478	24.0799	21.7618	20.4276	16.7482	0_0
1961	Chr1	10301596	10301597	+	0.32748	0	0	0	0.32748	0	0	0	0	0	1_1
1962	Chr1	10308540	10308700	+	598.983	61.0215	58.9491	93.2245	88.8563	25.1136	63.9451	51.0052	75.9044	80.9629	0_0
1963	Chr1	10319743	10319747	+	4.10498	0.507537	0	0.412802	0.62767	0	0.388803	0.475019	0.98189	0.71126	0_0
1964	Chr1	10321119	10321225	+	455.118	47.4742	25.3934	71.3002	70.954	19.2142	36.0291	52.3115	71.6353	60.8061	0_0
1965	Chr1	10322508	10322577	+	0.942327	0	0	0.642137	0.30019	0	0	0	0	0	1_1
1966	Chr1	10323654	10323667	+	36.5093	3.43563	5.3823	2.70615	3.43854	2.99913	4.95076	5.72992	4.05563	3.81128	0_0
1967	Chr1	10327370	10327376	+	7.82761	0.858908	1.51809	1.19254	1.3645	0.856893	0.388803	0.950039	0	0.69784	0_0
1968	Chr1	10330429	10330510	+	52.3123	2.18631	6.50608	3.00428	3.95705	6.78923	10.057	8.9363	4.4612	6.41476	0_0
1969	Chr1	10339986	10340024	+	14.9543	1.1322	1.85325	1.19254	1.03702	1.84562	2.3069	2.70167	0.939199	1.9459	0_0
1970	Chr1	10344032	10344039	+	0.374593	0	0.374593	0	0	0	0	0	0	0	1_1
1971	Chr1	10349456	10349522	+	21.5627	1.40549	2.89816	1.33014	1.88301	3.62532	3.60291	2.76105	2.07051	1.98616	0_0
1972	Chr1	10357375	10357510	+	7.73862	1.91302	0	0	0	1.81266	0	0	4.01294	0	1_1
1973	Chr1	10371778	10371852	+	242.652	17.6076	42.3093	32.6114	25.8164	23.5316	18.4293	22.0884	33.5123	26.7461	0_0
1974	Chr1	10373222	10373249	+	5.94373	0	0.394308	0.321069	0.32748	1.35126	1.34785	1.12817	0	1.0736	0_1
1975	Chr1	10373470	10373473	+	0.433739	0	0.433739	0	0	0	0	0	0	0	1_1
1976	Chr1	10375762	10375779	+	303.753	25.2597	32.1361	41.9682	41.7537	18.555	29.5231	33.0138	46.0208	35.5228	0_0
1977	Chr1	10375887	10375897	+	1.56881	0	0.315446	0.504536	0	0	0	0.385953	0.362872	0	1_0
1978	Chr1	10376250	10376272	+	2.18645	0.507537	0	0.435736	0.70954	0	0	0	0.533636	0	1_0
1979	Chr1	10387587	10387623	+	21.3778	1.28836	2.60243	2.06401	2.15591	2.47181	3.78435	2.70167	2.02782	2.2814	0_0
1980	Chr1	10422272	10422364	+	50.356	5.46578	5.67804	4.67843	4.50285	6.06417	6.63557	6.0565	5.57116	5.7035	0_0
1981	Chr1	10429894	10429981	+	21.1654	2.88906	2.76016	2.70615	2.21049	1.25238	1.50337	1.90008	3.39392	2.5498	0_0
1982	Chr1	10430427	10430428	+	0.445331	0	0	0	0	0	0	0.445331	0	0	1_1
1983	Chr1	10430650	10430664	+	3.85532	0	0	0	0	0.823936	1.08865	1.36568	0	0.57706	1_1
1984	Chr1	10432599	10432655	+	55.6259	7.41785	8.33962	7.49924	7.34101	3.39462	5.10628	5.13615	5.84865	5.54246	0_0
1985	Chr1	10437595	10437664	+	25.0523	2.42056	2.50386	2.17868	2.31965	3.79011	3.88803	2.8798	2.45472	2.6169	0_0
1986	Chr1	10447747	10447846	+	749.462	57.7811	119.456	62.4478	61.7846	88.3919	102.488	95.0929	81.5396	80.4798	0_0
1987	Chr1	10448849	10448860	+	0.329574	0	0	0	0	0.329574	0	0	0	0	1_1
1988	Chr1	10449216	10449227	+	3.41528	0	0	0.504536	0.46393	0.889851	0.544324	0.623463	0	0.38918	0_1
1989	Chr1	10454418	10454419	+	0.414023	0	0.414023	0	0	0	0	0	0	0	1_1
1990	Chr1	10463086	10463088	+	1.68356	0.351372	0.926624	0	0	0	0	0	0.405563	0	1_1
1991	Chr1	10463310	10463441	+	76.4957	6.12948	10.3309	6.76537	7.23185	8.79964	11.0161	8.96599	7.98319	9.27323	0_0
1992	Chr1	10468054	10468125	+	163.564	26.3919	23.3825	18.5302	15.4461	15.0286	14.9819	11.8161	16.7562	21.2305	0_0
1993	Chr1	10468288	10468289	+	2.6233	0	0	0	0	1.18647	0	1.12817	0	0.30866	1_1
1994	Chr1	10472599	10472622	+	2.69767	0.663702	0	0	1.0916	0	0	0	0.405563	0.5368	1_0
1995	Chr1	10473600	10473605	+	0.635236	0	0	0	0	0	0	0.326576	0	0.30866	1_1
1996	Chr1	10475016	10475036	+	8.20942	0	0.709754	0.894405	0.57309	1.84562	1.45153	0.831284	0.320182	1.58356	0_1
1997	Chr1	10475680	10475681	+	1.96991	0	0	0	0	0	1.24417	0	0.725745	0	1_1
1998	Chr1	10477853	10478787	+	31641.8	2694.12	2255.21	2567.13	2852.65	3555.65	3926.34	4834.36	4672.05	4284.28	0_0
1999	Chr1	10478917	10478947	+	70.134	0.390413	0.650608	1.23841	1.30992	12.7545	18.8699	22.2072	2.43338	10.2797	0_1
[truncated: 35,727 more rows]

## Sheet: wt
consensus.cluster	chr	start	end	strand	dominant_ctss	tpm	tpm.dominant_ctss	q_0.1	q_0.9	interquantile_width
1	Chr1	3608	3699	+	3631	5.2338	1.42252	3631	3675	45
2	Chr1	23095	23142	+	23135	8.19962	5.34116	23130	23137	8
3	Chr1	23268	23275	+	23275	0.44286	0.3355	23269	23275	7
4	Chr1	52024	52300	+	52211	1.66408	0.84546	52102	52300	199
5	Chr1	63452	63534	+	63534	1.342	0.4026	63455	63534	80
6	Chr1	72301	72557	+	72339	24.2634	6.5758	72317	72418	102
7	Chr1	75513	75684	+	75585	7.6494	4.48228	75553	75630	78
8	Chr1	77793	77828	+	77822	0.88572	0.34892	77794	77828	35
10	Chr1	88880	89128	+	88898	35.657	15.4196	88898	88922	25
11	Chr1	91380	91389	+	91384	2.67058	0.966241	91381	91388	8
12	Chr1	96005	96060	+	96020	2.83162	1.04676	96014	96055	42
13	Chr1	97432	97704	+	97457	16.1308	2.73768	97457	97531	75
14	Chr1	99869	100060	+	99923	21.5123	3.40868	99906	99996	91
17	Chr1	109028	109147	+	109074	11.3533	3.0866	109032	109092	61
18	Chr1	114237	114326	+	114287	5.66324	2.79136	114266	114296	31
20	Chr1	117023	117103	+	117035	24.9344	17.7949	117034	117037	4
22	Chr1	136124	136177	+	136158	4.30782	2.44244	136140	136158	19
23	Chr1	142017	142161	+	142094	26.9742	10.6286	142030	142100	71
24	Chr1	143559	143724	+	143718	1.83854	0.63074	143570	143723	154
25	Chr1	147144	147156	+	147153	2.20088	1.18096	147145	147154	10
26	Chr1	163364	163420	+	163414	2.72426	1.63724	163413	163420	8
27	Chr1	171633	171682	+	171644	1.10044	0.30866	171634	171646	13
28	Chr1	175768	175776	+	175772	0.30866	0.16104	175769	175772	4
29	Chr1	185136	185219	+	185137	3.05976	1.62382	185137	185174	38
30	Chr1	187150	187232	+	187212	7.68966	3.1537	187182	187221	40
31	Chr1	190509	190545	+	190540	1.63724	1.4091	190540	190541	2
32	Chr1	195745	195869	+	195823	9.1256	2.93898	195746	195828	83
33	Chr1	199638	199901	+	199718	61.9736	10.7763	199647	199840	194
36	Chr1	201072	201127	+	201093	1.12728	0.34892	201075	201127	53
39	Chr1	204945	204993	+	204946	0.81862	0.28182	204946	204993	48
42	Chr1	219131	219138	+	219133	3.36842	1.86538	219132	219134	3
43	Chr1	229002	229205	+	229046	28.2894	5.51562	229020	229194	175
44	Chr1	229618	229689	+	229689	0.34892	0.24156	229619	229689	71
47	Chr1	249089	249156	+	249142	0.979661	0.57706	249090	249156	67
48	Chr1	258786	258822	+	258792	2.2143	0.59048	258787	258814	28
49	Chr1	262806	262902	+	262896	7.39442	1.5433	262831	262896	66
50	Chr1	266421	266497	+	266433	3.8247	0.993081	266422	266462	41
51	Chr1	268328	268376	+	268330	39.9514	22.8006	268330	268344	15
53	Chr1	270943	271023	+	270999	46.97	13.0308	270965	271005	41
54	Chr1	275432	275520	+	275500	21.9954	12.8698	275437	275500	64
56	Chr1	278583	278640	+	278604	2.72426	0.966241	278604	278640	37
57	Chr1	282558	282640	+	282559	0.76494	0.45628	282559	282640	82
58	Chr1	282752	282818	+	282761	8.44118	3.05976	282758	282765	8
59	Chr1	284464	284538	+	284520	20.9218	5.22038	284476	284520	45
60	Chr1	286179	286181	+	286180	0.34892	0.24156	286180	286181	2
61	Chr1	293302	293537	+	293380	52.7675	18.788	293360	293387	28
62	Chr1	294079	294082	+	294080	0.56364	0.50996	294080	294080	1
64	Chr1	294529	294541	+	294530	0.32208	0.25498	294530	294541	12
65	Chr1	295209	295218	+	295217	3.05976	2.38876	295213	295217	5
66	Chr1	303534	303601	+	303559	3.27448	0.939401	303535	303561	27
67	Chr1	310239	310329	+	310304	3.66366	1.24806	310304	310327	24
68	Chr1	316123	316198	+	316177	6.13294	2.96582	316164	316180	17
69	Chr1	323011	323078	+	323067	13.1382	4.2273	323027	323069	43
71	Chr1	325337	325433	+	325390	4.026	1.35542	325353	325423	71
72	Chr1	338256	338341	+	338267	8.2533	1.85196	338262	338312	51
73	Chr1	345773	345872	+	345790	3.30132	0.69784	345774	345865	92
74	Chr1	347854	347945	+	347945	7.16628	1.2749	347877	347945	69
75	Chr1	365567	365568	+	365568	0.4026	0.4026	365568	365568	1
76	Chr1	373493	373553	+	373502	3.8247	0.71126	373495	373548	54
78	Chr1	389808	389907	+	389815	20.6802	4.68358	389813	389869	57
79	Chr1	392845	392930	+	392908	1.4762	0.55022	392852	392928	77
80	Chr1	395674	395780	+	395724	16.6542	2.2814	395699	395767	69
82	Chr1	404586	404651	+	404592	5.93164	1.08702	404587	404630	44
83	Chr1	408702	408789	+	408750	30.2084	8.4546	408736	408761	26
84	Chr1	410060	410063	+	410061	0.3355	0.3355	410061	410061	1
85	Chr1	410745	410897	+	410789	54.6328	8.74984	410750	410792	43
86	Chr1	411758	411929	+	411759	6.2403	1.43594	411759	411887	129
87	Chr1	418762	418787	+	418781	26.0348	7.93122	418775	418783	9
89	Chr1	453180	453316	+	453221	40.2198	17.5802	453215	453262	48
90	Chr1	455652	455801	+	455743	41.0115	17.6339	455710	455762	53
92	Chr1	457250	457338	+	457253	0.49654	0.30866	457251	457318	68
93	Chr1	460318	460341	+	460321	0.34892	0.24156	460319	460322	4
94	Chr1	469806	469859	+	469807	7.63598	3.66366	469807	469834	28
95	Chr1	474453	474512	+	474470	2.59006	0.49654	474470	474509	40
96	Chr1	477001	477136	+	477129	1.38226	0.76494	477010	477129	120
98	Chr1	480853	480861	+	480855	3.31474	1.86538	480855	480857	3
99	Chr1	486778	486779	+	486779	0.3355	0.3355	486779	486779	1
100	Chr1	486894	486902	+	486895	1.46278	0.59048	486895	486901	7
101	Chr1	490872	490996	+	490926	11.823	3.59656	490876	490954	79
102	Chr1	491724	491726	+	491726	0.37576	0.2684	491725	491726	2
103	Chr1	493527	493603	+	493587	3.87838	1.31516	493581	493595	15
105	Chr1	518249	518324	+	518255	120.914	103.965	518255	518255	1
106	Chr1	519042	519078	+	519078	0.32208	0.22814	519043	519078	36
107	Chr1	519398	519581	+	519540	0.41602	0.18788	519410	519581	172
108	Chr1	519789	519927	+	519790	1.57014	0.45628	519790	519912	123
109	Chr1	523526	523651	+	523528	0.57706	0.45628	523527	523651	125
110	Chr1	537818	537914	+	537900	31.8994	13.7555	537896	537901	6
112	Chr1	541309	541317	+	541313	0.61732	0.2684	541310	541317	8
114	Chr1	564202	564214	+	564203	2.63032	1.28832	564203	564206	4
115	Chr1	576506	576509	+	576509	0.37576	0.3355	576507	576509	3
116	Chr1	580623	580673	+	580650	14.9767	4.64332	580646	580657	12
117	Chr1	584262	584272	+	584272	3.65024	1.44936	584263	584272	10
119	Chr1	589519	589552	+	589541	2.72426	1.69092	589541	589550	10
120	Chr1	591917	591918	+	591918	0.3355	0.3355	591918	591918	1
122	Chr1	602465	602630	+	602553	24.3707	5.89138	602497	602564	68
124	Chr1	618261	618267	+	618263	3.03292	2.26798	618263	618264	2
125	Chr1	621458	621619	+	621591	16.6408	3.90522	621508	621601	94
127	Chr1	626740	626803	+	626780	16.8287	3.81128	626778	626788	11
128	Chr1	627854	627855	+	627855	0.56364	0.56364	627855	627855	1
129	Chr1	627979	627985	+	627983	0.65758	0.38918	627980	627985	6
131	Chr1	630477	630549	+	630519	34.1002	9.42085	630505	630519	15
133	Chr1	635121	635123	+	635122	1.08702	0.89914	635122	635123	2
134	Chr1	635225	635403	+	635285	4.95198	2.06668	635282	635333	52
135	Chr1	641523	641603	+	641539	2.56322	1.08702	641539	641564	26
137	Chr1	673370	673435	+	673424	0.952821	0.24156	673381	673424	44
140	Chr1	701471	701564	+	701472	11.3667	3.11344	701472	701540	69
141	Chr1	729934	729936	+	729935	0.77836	0.57706	729935	729936	2
142	Chr1	739678	739718	+	739687	10.3468	4.92514	739679	739687	9
143	Chr1	749281	749342	+	749284	2.65716	0.4697	749282	749340	59
145	Chr1	754401	754473	+	754429	3.39526	1.19438	754429	754467	39
147	Chr1	755624	755704	+	755704	0.4026	0.16104	755625	755704	80
148	Chr1	756393	756482	+	756418	40.8773	14.091	756417	756447	31
151	Chr1	761256	761300	+	761285	4.9654	1.97274	761283	761295	13
153	Chr1	773358	773456	+	773456	1.73118	0.34892	773404	773456	53
154	Chr1	775514	775541	+	775533	2.29482	0.52338	775516	775533	18
155	Chr1	780518	780524	+	780519	0.32208	0.14762	780519	780524	6
156	Chr1	782904	782944	+	782940	3.67708	1.55672	782910	782940	31
157	Chr1	787104	787176	+	787124	26.5045	10.4676	787124	787149	26
158	Chr1	787471	787517	+	787493	0.4026	0.4026	787472	787517	46
160	Chr1	790070	790116	+	790071	2.80478	0.88572	790071	790086	16
161	Chr1	803024	803073	+	803068	2.76452	0.925981	803025	803073	49
163	Chr1	807351	807428	+	807404	6.38792	3.07318	807380	807404	25
165	Chr1	813441	813536	+	813479	16.3992	6.48186	813479	813507	29
166	Chr1	819649	819722	+	819650	1.32858	0.55022	819650	819700	51
167	Chr1	824525	824601	+	824537	7.09918	1.95932	824537	824591	55
168	Chr1	826569	826581	+	826570	1.43594	0.84546	826570	826581	12
169	Chr1	830577	830723	+	830723	1.71776	0.52338	830598	830723	126
170	Chr1	835775	835909	+	835851	11.0715	2.18746	835784	835859	76
172	Chr1	846671	846834	+	846816	5.7035	1.66408	846710	846829	120
173	Chr1	847870	847913	+	847871	10.5079	3.07318	847871	847907	37
174	Chr1	852357	852379	+	852379	0.979661	0.55022	852367	852379	13
175	Chr1	852648	852663	+	852656	19.2443	9.68925	852649	852656	8
176	Chr1	873419	873431	+	873420	0.3355	0.21472	873420	873431	12
177	Chr1	898826	899214	+	898904	490.179	121.746	898880	898911	32
178	Chr1	900734	900818	+	900735	1.77144	0.52338	900735	900818	84
179	Chr1	901041	901263	+	901181	9.28665	1.6775	901059	901206	148
181	Chr1	907624	907693	+	907658	110.004	85.5391	907654	907660	7
182	Chr1	907850	907919	+	907851	0.37576	0.37576	907851	907919	69
185	Chr1	908676	908768	+	908768	1.22122	0.36234	908677	908768	92
186	Chr1	918285	918378	+	918308	6.7771	3.00608	918294	918333	40
187	Chr1	920931	920986	+	920952	1.62382	0.64416	920934	920956	23
190	Chr1	930882	930899	+	930894	1.65066	0.41602	930883	930898	16
191	Chr1	931040	931080	+	931076	1.4091	0.979661	931044	931076	33
192	Chr1	933467	933506	+	933471	0.59048	0.36234	933471	933506	36
193	Chr1	933654	933717	+	933713	6.85762	3.60998	933682	933713	32
194	Chr1	937834	937923	+	937896	2.32166	0.89914	937841	937916	76
195	Chr1	944569	944644	+	944596	1.52988	0.6039	944577	944596	20
198	Chr1	991132	991245	+	991222	53.5324	11.662	991169	991222	54
199	Chr1	991566	991591	+	991572	0.57706	0.16104	991567	991591	25
201	Chr1	993399	993472	+	993404	1.65066	0.25498	993404	993472	69
202	Chr1	996078	996138	+	996118	22.8274	14.6815	996118	996125	8
203	Chr1	1001164	1001170	+	1001165	0.59048	0.29524	1001165	1001170	6
204	Chr1	1004821	1004944	+	1004917	2.2814	0.79178	1004866	1004944	79
205	Chr1	1005075	1005229	+	1005197	8.87062	2.65716	1005105	1005211	107
206	Chr1	1008474	1008608	+	1008509	19.2443	13.6347	1008509	1008516	8
207	Chr1	1013714	1013723	+	1013721	2.05326	1.342	1013716	1013723	8
208	Chr1	1018100	1018187	+	1018107	5.40826	1.03334	1018101	1018150	50
209	Chr1	1036533	1036544	+	1036541	2.65716	0.59048	1036535	1036543	9
210	Chr1	1040542	1040572	+	1040543	0.64416	0.2684	1040543	1040548	6
211	Chr1	1051317	1051421	+	1051366	9.63557	1.44936	1051343	1051380	38
213	Chr1	1059467	1059484	+	1059468	0.7381	0.24156	1059468	1059482	15
214	Chr1	1073336	1073435	+	1073419	4.37492	1.39568	1073393	1073424	32
215	Chr1	1086158	1086282	+	1086159	0.993081	0.36234	1086159	1086282	124
216	Chr1	1096946	1097112	+	1097036	13.836	5.01908	1097003	1097083	81
219	Chr1	1104491	1104493	+	1104493	1.32858	1.22122	1104493	1104493	1
220	Chr1	1109450	1109540	+	1109483	7.16628	2.85846	1109483	1109513	31
221	Chr1	1114351	1114475	+	1114405	6.95156	3.99916	1114368	1114421	54
223	Chr1	1125504	1125566	+	1125550	5.22038	2.25456	1125547	1125561	15
224	Chr1	1136257	1136413	+	1136301	80.5603	46.1246	1136259	1136305	47
226	Chr1	1145936	1146010	+	1145942	1.4762	0.42944	1145938	1145977	40
227	Chr1	1147715	1147736	+	1147723	1.71776	0.81862	1147716	1147731	16
229	Chr1	1165176	1165284	+	1165275	37.9384	6.9113	1165238	1165275	38
232	Chr1	1191585	1191634	+	1191590	48.9293	10.8165	1191590	1191616	27
233	Chr1	1191831	1191832	+	1191832	0.68442	0.68442	1191832	1191832	1
234	Chr1	1194167	1194178	+	1194168	1.59698	1.10044	1194168	1194176	9
235	Chr1	1198096	1198265	+	1198261	19.2309	6.14636	1198119	1198261	143
236	Chr1	1198610	1198617	+	1198613	0.3355	0.1342	1198611	1198617	7
237	Chr1	1198738	1198802	+	1198801	2.40218	0.63074	1198739	1198801	63
238	Chr1	1202167	1202402	+	1202226	20.7473	2.684	1202223	1202353	131
240	Chr1	1216053	1216129	+	1216098	235.374	187.196	1216098	1216099	2
241	Chr1	1216244	1216434	+	1216246	6.01216	2.37534	1216246	1216309	64
242	Chr1	1226555	1226715	+	1226587	8.81694	1.82512	1226575	1226610	36
244	Chr1	1231563	1231635	+	1231626	3.03292	1.31516	1231565	1231630	66
245	Chr1	1231743	1231745	+	1231744	0.36234	0.32208	1231744	1231745	2
246	Chr1	1240370	1240499	+	1240420	14.8291	3.12686	1240414	1240487	74
247	Chr1	1242563	1242742	+	1242705	10.9373	3.7576	1242586	1242705	120
248	Chr1	1279384	1279390	+	1279388	1.2749	0.7381	1279385	1279390	6
249	Chr1	1291299	1291307	+	1291300	4.45544	2.22772	1291300	1291306	7
250	Chr1	1292068	1292151	+	1292106	26.6119	6.75026	1292104	1292112	9
251	Chr1	1313542	1313726	+	1313583	51.9623	14.3326	1313565	1313586	22
255	Chr1	1316219	1316265	+	1316257	0.7381	0.21472	1316220	1316265	46
256	Chr1	1321903	1321953	+	1321909	15.7685	6.40134	1321909	1321930	22
257	Chr1	1339699	1339795	+	1339700	0.993081	0.45628	1339700	1339766	67
258	Chr1	1344981	1345071	+	1345041	5.47536	1.48962	1345041	1345067	27
259	Chr1	1350174	1350241	+	1350191	4.60306	1.11386	1350181	1350214	34
261	Chr1	1383841	1383887	+	1383853	4.17362	1.90564	1383853	1383878	26
262	Chr1	1386266	1386359	+	1386286	0.32208	0.14762	1386267	1386359	93
263	Chr1	1399181	1399249	+	1399235	38.086	11.917	1399195	1399240	46
265	Chr1	1400901	1400941	+	1400941	1.22122	0.45628	1400902	1400941	40
266	Chr1	1411166	1411206	+	1411183	7.50178	2.38876	1411179	1411185	7
267	Chr1	1418636	1418698	+	1418647	1.51646	0.3355	1418647	1418698	52
268	Chr1	1425510	1425670	+	1425594	14.8559	5.94506	1425590	1425651	62
270	Chr1	1463084	1463123	+	1463096	3.18054	0.56364	1463095	1463117	23
273	Chr1	1482544	1482719	+	1482634	18.9759	6.1061	1482564	1482649	86
274	Chr1	1504970	1505074	+	1505027	8.33382	1.82512	1504987	1505029	43
276	Chr1	1510394	1510460	+	1510426	8.052	3.00608	1510416	1510428	13
277	Chr1	1511881	1511946	+	1511882	1.77144	0.83204	1511882	1511920	39
279	Chr1	1523641	1523703	+	1523665	5.1667	2.20088	1523662	1523682	21
280	Chr1	1529764	1529777	+	1529768	10.6152	5.78402	1529768	1529772	5
281	Chr1	1530202	1530229	+	1530229	0.52338	0.4026	1530203	1530229	27
285	Chr1	1553577	1553687	+	1553603	2.4827	1.0065	1553591	1553687	97
286	Chr1	1564549	1564644	+	1564597	4.91172	0.88572	1564550	1564613	64
287	Chr1	1576855	1576930	+	1576861	9.62215	2.59006	1576859	1576871	13
288	Chr1	1584072	1584097	+	1584073	0.4026	0.32208	1584073	1584077	5
290	Chr1	1624954	1625053	+	1625014	11.2594	3.24764	1624992	1625047	56
291	Chr1	1639284	1639355	+	1639289	0.85888	0.34892	1639285	1639355	71
292	Chr1	1645740	1645842	+	1645817	1.8117	0.61732	1645753	1645817	65
294	Chr1	1669349	1669463	+	1669435	1.26148	0.36234	1669352	1669456	105
295	Chr1	1671900	1671982	+	1671955	1.82512	0.28182	1671904	1671977	74
296	Chr1	1679108	1679286	+	1679153	6.75026	0.91256	1679153	1679236	84
298	Chr1	1682163	1682234	+	1682225	1.0736	0.50996	1682164	1682234	71
299	Chr1	1682429	1682451	+	1682430	0.56364	0.24156	1682430	1682451	22
300	Chr1	1706854	1707081	+	1707031	2.13378	0.6039	1706900	1707079	180
301	Chr1	1714920	1714945	+	1714943	1.78486	0.8723	1714924	1714943	20
302	Chr1	1715048	1715065	+	1715053	2.12036	1.86538	1715053	1715055	3
303	Chr1	1715361	1715362	+	1715362	1.42252	1.42252	1715362	1715362	1
304	Chr1	1715979	1716033	+	1716028	1.65066	0.37576	1715980	1716029	50
305	Chr1	1716172	1716174	+	1716173	0.56364	0.44286	1716173	1716174	2
306	Chr1	1719018	1719092	+	1719050	2.02642	0.84546	1719019	1719055	37
307	Chr1	1721508	1721512	+	1721509	1.08702	0.61732	1721509	1721512	4
308	Chr1	1726575	1726648	+	1726630	4.46886	1.86538	1726609	1726636	28
309	Chr1	1730242	1730300	+	1730250	13.3126	5.9048	1730250	1730280	31
310	Chr1	1732821	1732898	+	1732851	5.71692	1.12728	1732850	1732887	38
311	Chr1	1744739	1744828	+	1744780	12.4135	5.44852	1744773	1744817	45
312	Chr1	1745977	1745980	+	1745978	0.42944	0.3355	1745978	1745980	3
313	Chr1	1746110	1746111	+	1746111	0.30866	0.30866	1746111	1746111	1
314	Chr1	1746217	1746221	+	1746221	0.30866	0.17446	1746218	1746221	4
315	Chr1	1748298	1748412	+	1748335	7.4481	2.65716	1748319	1748381	63
317	Chr1	1754204	1754310	+	1754267	2.59006	0.56364	1754205	1754306	102
318	Chr1	1762175	1762243	+	1762225	46.9298	29.1617	1762225	1762228	4
319	Chr1	1762401	1762421	+	1762402	0.38918	0.29524	1762402	1762421	20
320	Chr1	1768988	1769064	+	1768994	7.30048	3.6234	1768994	1769022	29
322	Chr1	1779323	1779546	+	1779403	18.3317	2.8853	1779340	1779405	66
323	Chr1	1786855	1786929	+	1786887	8.13252	3.27448	1786859	1786905	47
324	Chr1	1790223	1790236	+	1790232	3.56972	2.63032	1790227	1790232	6
325	Chr1	1818305	1818375	+	1818369	1.63724	0.952821	1818366	1818370	5
326	Chr1	1818610	1818615	+	1818613	0.44286	0.2013	1818611	1818615	5
327	Chr1	1820442	1820535	+	1820522	1.77144	0.5368	1820447	1820526	80
328	Chr1	1822597	1822680	+	1822616	10.575	2.32166	1822599	1822624	26
330	Chr1	1832940	1832994	+	1832943	10.7763	3.9589	1832943	1832983	41
331	Chr1	1843562	1843573	+	1843565	8.052	7.19312	1843565	1843565	1
332	Chr1	1847878	1847905	+	1847883	6.61606	4.30782	1847883	1847886	4
333	Chr1	1851471	1851482	+	1851472	1.4762	1.01992	1851472	1851476	5
334	Chr1	1855906	1855944	+	1855943	0.45628	0.2013	1855907	1855944	38
336	Chr1	1882981	1883039	+	1883002	15.7148	10.8031	1883002	1883005	4
337	Chr1	1889391	1889497	+	1889392	13.7555	6.039	1889392	1889401	10
338	Chr1	1897194	1897268	+	1897209	21.0426	5.60956	1897197	1897215	19
339	Chr1	1898288	1898299	+	1898290	0.3355	0.2684	1898289	1898299	11
340	Chr1	1899955	1900051	+	1899964	14.7352	4.26756	1899963	1900032	70
341	Chr1	1907049	1907167	+	1907142	16.4395	4.33466	1907088	1907144	57
343	Chr1	1911106	1911172	+	1911137	2.6169	0.48312	1911107	1911172	66
344	Chr1	1922341	1922398	+	1922353	9.56847	1.97274	1922352	1922393	42
345	Chr1	1930512	1930551	+	1930513	0.42944	0.16104	1930513	1930551	39
346	Chr1	1945005	1945095	+	1945083	4.05284	1.6104	1945042	1945089	48
347	Chr1	1946791	1946885	+	1946810	27.4305	8.69616	1946810	1946825	16
348	Chr1	1954715	1954927	+	1954855	13.8494	3.66366	1954762	1954859	98
351	Chr1	1958027	1958044	+	1958044	0.34892	0.21472	1958028	1958044	17
352	Chr1	1958926	1958997	+	1958930	0.939401	0.50996	1958927	1958997	71
353	Chr1	1965820	1965842	+	1965842	1.6104	0.65758	1965821	1965842	22
354	Chr1	1969696	1969841	+	1969730	12.078	3.43552	1969724	1969794	71
355	Chr1	1978719	1978727	+	1978721	1.75802	1.31516	1978721	1978727	7
356	Chr1	1989473	1989533	+	1989485	14.5339	2.684	1989479	1989499	21
357	Chr1	1990329	1990331	+	1990331	0.4697	0.28182	1990330	1990331	2
358	Chr1	1992337	1992411	+	1992368	20.224	3.11344	1992342	1992385	44
359	Chr1	2001355	2001600	+	2001490	14.1313	1.83854	2001405	2001570	166
360	Chr1	2001998	2002069	+	2002000	0.966241	0.59048	2002000	2002069	70
361	Chr1	2002213	2002214	+	2002214	0.49654	0.49654	2002214	2002214	1
362	Chr1	2007613	2007666	+	2007620	3.66366	0.81862	2007620	2007659	40
363	Chr1	2025526	2025643	+	2025600	13.3261	5.07276	2025545	2025602	58
364	Chr1	2027726	2027767	+	2027763	2.64374	0.61732	2027737	2027767	31
365	Chr1	2029947	2030021	+	2029992	12.0377	3.18054	2029952	2030010	59
366	Chr1	2032300	2032376	+	2032346	59.4506	22.2235	2032346	2032353	8
368	Chr1	2033147	2033328	+	2033308	0.30866	0.30866	2033149	2033327	179
369	Chr1	2034156	2034255	+	2034157	10.2663	2.52296	2034157	2034229	73
370	Chr1	2035730	2035921	+	2035871	31.1613	5.8377	2035785	2035896	112
371	Chr1	2040409	2040507	+	2040458	14.8828	3.6234	2040419	2040471	53
374	Chr1	2047799	2048516	+	2047885	1807.5	286.718	2047877	2047918	42
375	Chr1	2048620	2048672	+	2048621	9.15244	3.8918	2048621	2048657	37
376	Chr1	2048926	2049204	+	2048995	29.1483	7.7165	2048930	2049048	119
377	Chr1	2067506	2067550	+	2067510	3.1537	1.18096	2067510	2067530	21
378	Chr1	2070725	2070737	+	2070737	0.59048	0.59048	2070726	2070737	12
379	Chr1	2083416	2083478	+	2083427	15.849	6.20004	2083424	2083430	7
380	Chr1	2087224	2087280	+	2087232	3.67708	0.88572	2087226	2087252	27
382	Chr1	2097059	2097158	+	2097151	15.1646	7.59572	2097151	2097158	8
383	Chr1	2105038	2105084	+	2105041	0.77836	0.24156	2105039	2105084	46
385	Chr1	2108583	2108647	+	2108589	2.80478	0.75152	2108584	2108639	56
386	Chr1	2120940	2120995	+	2120972	4.79094	1.2078	2120957	2120980	24
387	Chr1	2126777	2126816	+	2126783	4.0931	2.05326	2126778	2126811	34
388	Chr1	2135825	2135907	+	2135861	8.80352	1.36884	2135851	2135904	54
389	Chr1	2152847	2152995	+	2152901	31.792	4.32124	2152853	2152929	77
392	Chr1	2168555	2168616	+	2168577	43.3869	10.0382	2168564	2168598	35
393	Chr1	2169981	2170058	+	2170041	36.7037	13.0174	2169986	2170041	56
396	Chr1	2184315	2184343	+	2184336	2.52296	1.42252	2184318	2184340	23
397	Chr1	2187874	2187886	+	2187882	1.342	0.6039	2187875	2187882	8
398	Chr1	2200113	2200186	+	2200160	86.9751	51.7878	2200157	2200168	12
399	Chr1	2200873	2200891	+	2200891	2.17404	0.925981	2200874	2200891	18
400	Chr1	2202334	2202340	+	2202335	0.76494	0.45628	2202335	2202339	5
401	Chr1	2204239	2204389	+	2204332	46.6077	9.39401	2204246	2204334	89
403	Chr1	2206210	2206212	+	2206211	0.45628	0.25498	2206211	2206212	2
404	Chr1	2207482	2207484	+	2207483	0.38918	0.22814	2207483	2207484	2
405	Chr1	2215210	2215299	+	2215223	15.6075	4.10652	2215223	2215259	37
407	Chr1	2223807	2223869	+	2223855	5.82428	2.59006	2223843	2223859	17
408	Chr1	2224720	2224747	+	2224735	1.5433	0.61732	2224725	2224747	23
409	Chr1	2225757	2226043	+	2225983	4.01258	1.06018	2225807	2225983	177
411	Chr1	2238041	2238210	+	2238087	44.5276	28.6249	2238086	2238095	10
414	Chr1	2240724	2240793	+	2240782	3.65024	0.69784	2240728	2240787	60
415	Chr1	2249096	2249886	+	2249141	289.537	98.8518	2249135	2249165	31
416	Chr1	2263134	2263160	+	2263137	2.25456	0.91256	2263135	2263159	25
417	Chr1	2269680	2269728	+	2269683	0.966241	0.52338	2269681	2269728	48
418	Chr1	2274936	2275069	+	2275061	5.22038	4.20046	2275061	2275063	3
419	Chr1	2276027	2276121	+	2276078	1.91906	0.55022	2276028	2276085	58
420	Chr1	2277806	2277902	+	2277831	10.6286	2.3485	2277816	2277892	77
421	Chr1	2291456	2291483	+	2291462	14.1581	7.00524	2291458	2291472	15
422	Chr1	2300493	2300494	+	2300494	0.3355	0.3355	2300494	2300494	1
423	Chr1	2301375	2301395	+	2301376	0.84546	0.28182	2301376	2301395	20
424	Chr1	2305434	2305558	+	2305443	4.2273	2.57664	2305438	2305536	99
425	Chr1	2305677	2305686	+	2305678	0.4697	0.24156	2305678	2305681	4
427	Chr1	2341486	2341628	+	2341542	877.655	426.595	2341542	2341546	5
429	Chr1	2348916	2349104	+	2349025	5.01908	1.28832	2349001	2349101	101
431	Chr1	2368833	2369034	+	2368834	27.6586	8.4546	2368834	2368929	96
432	Chr1	2379620	2379773	+	2379666	38.1933	5.64982	2379645	2379699	55
434	Chr1	2381016	2381017	+	2381017	0.34892	0.34892	2381017	2381017	1
435	Chr1	2381610	2381680	+	2381652	4.93856	2.17404	2381615	2381662	48
436	Chr1	2390925	2390930	+	2390930	0.48312	0.28182	2390926	2390930	5
437	Chr1	2395432	2395541	+	2395443	4.17362	1.32858	2395443	2395537	95
438	Chr1	2407510	2407877	+	2407601	363.145	273.258	2407601	2407644	44
439	Chr1	2412989	2413035	+	2412996	25.3772	13.4603	2412993	2413006	14
440	Chr1	2413141	2413164	+	2413143	0.8723	0.25498	2413142	2413164	23
441	Chr1	2414276	2414348	+	2414292	1.46278	0.48312	2414286	2414345	60
442	Chr1	2416226	2416283	+	2416258	8.13252	1.6775	2416239	2416272	34
443	Chr1	2422238	2422355	+	2422298	22.7872	4.64332	2422257	2422306	50
444	Chr1	2424050	2424120	+	2424054	10.2126	4.93856	2424054	2424079	26
445	Chr1	2437360	2437565	+	2437478	158.021	82.1439	2437478	2437495	18
446	Chr1	2438005	2438079	+	2438051	3.24764	0.64416	2438009	2438079	71
447	Chr1	2438251	2438351	+	2438348	4.53596	1.0736	2438274	2438350	77
448	Chr1	2438498	2438549	+	2438508	1.57014	1.22122	2438501	2438526	26
449	Chr1	2438708	2438822	+	2438798	5.94506	2.013	2438710	2438798	89
450	Chr1	2438935	2438972	+	2438951	0.79178	0.24156	2438936	2438970	35
451	Chr1	2439099	2439115	+	2439105	0.34892	0.34892	2439102	2439115	14
453	Chr1	2442556	2442564	+	2442557	0.65758	0.59048	2442557	2442564	8
455	Chr1	2443828	2443921	+	2443921	1.86538	1.24806	2443829	2443921	93
456	Chr1	2444072	2444102	+	2444082	4.79094	1.52988	2444073	2444093	21
457	Chr1	2446176	2446224	+	2446224	0.77836	0.37576	2446177	2446224	48
458	Chr1	2454846	2454925	+	2454887	138.696	103.804	2454883	2454887	5
460	Chr1	2458273	2458312	+	2458277	83.7006	55.3575	2458277	2458290	14
461	Chr1	2467142	2467208	+	2467161	45.3999	22.5188	2467161	2467189	29
462	Chr1	2467670	2467757	+	2467694	0.77836	0.24156	2467671	2467757	87
463	Chr1	2468463	2468503	+	2468465	1.06018	0.59048	2468465	2468500	36
464	Chr1	2475393	2475559	+	2475445	3.87838	1.23464	2475394	2475537	144
465	Chr1	2477141	2477209	+	2477158	4.26756	0.952821	2477158	2477194	37
468	Chr1	2535298	2535449	+	2535370	40.3942	7.2468	2535325	2535370	46
473	Chr1	2537340	2537393	+	2537342	0.3355	0.2684	2537341	2537391	51
474	Chr1	2567476	2567629	+	2567533	17.0568	2.72426	2567497	2567555	59
475	Chr1	2568665	2568666	+	2568666	0.41602	0.41602	2568666	2568666	1
476	Chr1	2586196	2586265	+	2586227	2.65716	1.0065	2586206	2586255	50
477	Chr1	2590798	2590879	+	2590879	1.12728	0.36234	2590799	2590879	81
478	Chr1	2607946	2607980	+	2607977	0.41602	0.41602	2607947	2607977	31
479	Chr1	2608102	2608107	+	2608106	1.15412	0.55022	2608103	2608106	4
480	Chr1	2614993	2615003	+	2614999	3.36842	1.51646	2614997	2615002	6
481	Chr1	2618669	2618750	+	2618670	2.03984	0.85888	2618670	2618750	81
482	Chr1	2618914	2619127	+	2619000	9.60873	4.38834	2618994	2619008	15
483	Chr1	2630991	2631114	+	2631068	2.18746	0.71126	2631065	2631113	49
484	Chr1	2636000	2636143	+	2636037	312.874	236.729	2636031	2636037	7
485	Chr1	2636676	2636792	+	2636707	1.4091	0.91256	2636697	2636783	87
486	Chr1	2637087	2637102	+	2637101	0.4697	0.4697	2637088	2637101	14
489	Chr1	2638179	2638302	+	2638235	14.9767	6.75026	2638200	2638245	46
490	Chr1	2642011	2642017	+	2642012	0.7381	0.22814	2642012	2642017	6
491	Chr1	2642166	2642260	+	2642214	8.60222	1.66408	2642185	2642244	60
492	Chr1	2642421	2642424	+	2642424	0.36234	0.2684	2642422	2642424	3
493	Chr1	2646187	2646302	+	2646296	6.56238	1.10044	2646192	2646296	105
494	Chr1	2649538	2649839	+	2649755	18.1707	5.48878	2649642	2649755	114
497	Chr1	2658610	2658724	+	2658716	4.64332	1.46278	2658618	2658719	102
499	Chr1	2672437	2672505	+	2672499	7.05892	2.83162	2672457	2672499	43
500	Chr1	2673980	2673981	+	2673981	1.98616	1.98616	2673981	2673981	1
501	Chr1	2675845	2676009	+	2675846	3.67708	1.66408	2675846	2675971	126
502	Chr1	2684216	2684352	+	2684290	144.346	62.5909	2684286	2684304	19
503	Chr1	2689006	2689106	+	2689066	5.04592	2.25456	2689015	2689100	86
505	Chr1	2696396	2696529	+	2696497	31.6846	6.8442	2696465	2696526	62
508	Chr1	2701163	2701229	+	2701227	4.84462	2.09352	2701215	2701227	13
509	Chr1	2703328	2703433	+	2703338	18.5196	3.03292	2703334	2703403	70
510	Chr1	2706922	2707107	+	2707092	14.0507	3.07318	2706971	2707093	123
511	Chr1	2708937	2708967	+	2708938	0.36234	0.28182	2708938	2708967	30
512	Chr1	2712849	2713158	+	2712928	85.9954	28.6249	2712894	2713030	137
514	Chr1	2718803	2718809	+	2718804	0.83204	0.671	2718804	2718809	6
515	Chr1	2723738	2723838	+	2723797	4.40176	0.993081	2723747	2723827	81
516	Chr1	2736685	2737040	+	2736769	5.11302	0.79178	2736692	2736978	287
517	Chr1	2752149	2752236	+	2752161	61.316	24.2231	2752156	2752161	6
520	Chr1	2752927	2752942	+	2752929	0.52338	0.45628	2752929	2752930	2
523	Chr1	2762586	2762682	+	2762643	10.1455	2.40218	2762590	2762644	55
524	Chr1	2771699	2771723	+	2771713	6.2403	2.92556	2771704	2771716	13
525	Chr1	2774025	2774048	+	2774030	3.46236	1.58356	2774027	2774030	4
526	Chr1	2801064	2801079	+	2801070	7.36758	4.54938	2801070	2801075	6
527	Chr1	2805170	2805173	+	2805173	0.38918	0.2013	2805171	2805173	3
528	Chr1	2805297	2805421	+	2805372	2.89872	1.78486	2805302	2805372	71
529	Chr1	2808853	2808983	+	2808872	33.0401	9.97107	2808872	2808900	29
530	Chr1	2827061	2827153	+	2827114	10.5884	2.26798	2827071	2827124	54
532	Chr1	2839130	2839149	+	2839145	8.73642	3.70392	2839134	2839145	12
533	Chr1	2848261	2848357	+	2848350	10.991	5.38142	2848265	2848354	90
534	Chr1	2852453	2852503	+	2852454	7.94464	4.97882	2852454	2852488	35
535	Chr1	2856161	2856174	+	2856163	7.81044	4.26756	2856162	2856166	5
537	Chr1	2867259	2867421	+	2867354	15.4464	4.026	2867296	2867381	86
539	Chr1	2873429	2873557	+	2873547	13.9836	7.89096	2873438	2873547	110
543	Chr1	2877492	2877541	+	2877494	0.36234	0.30866	2877494	2877534	41
544	Chr1	2877651	2877776	+	2877676	2.85846	0.966241	2877675	2877700	26
545	Chr1	2879584	2879642	+	2879626	0.84546	0.28182	2879585	2879642	58
546	Chr1	2882496	2882654	+	2882524	18.4391	2.65716	2882524	2882617	94
547	Chr1	2883657	2883659	+	2883659	0.56364	0.30866	2883658	2883659	2
548	Chr1	2884362	2884471	+	2884412	31.8591	9.1256	2884409	2884439	31
550	Chr1	2888451	2888538	+	2888493	0.3355	0.17446	2888452	2888535	84
551	Chr1	2888686	2888741	+	2888687	1.57014	0.56364	2888687	2888704	18
552	Chr1	2891037	2891077	+	2891038	0.5368	0.2013	2891038	2891077	40
554	Chr1	2927567	2927882	+	2927703	59.7459	41.7496	2927700	2927706	7
555	Chr1	2928007	2928173	+	2928173	0.8723	0.4697	2928011	2928173	163
557	Chr1	2928442	2928486	+	2928485	1.43594	0.81862	2928443	2928486	44
559	Chr1	2932721	2932746	+	2932727	6.07926	1.91906	2932724	2932737	14
560	Chr1	2946178	2946295	+	2946278	15.6746	5.7706	2946229	2946280	52
561	Chr1	2953024	2953088	+	2953078	3.56972	1.32858	2953057	2953078	22
563	Chr1	2965010	2965045	+	2965045	0.979661	0.5368	2965012	2965045	34
564	Chr1	2977341	2977384	+	2977342	0.57706	0.32208	2977342	2977384	43
565	Chr1	2984879	2984977	+	2984881	4.64332	1.79828	2984881	2984939	59
567	Chr1	2985704	2985714	+	2985713	0.57706	0.25498	2985706	2985713	8
568	Chr1	2989371	2989417	+	2989378	56.9411	39.1864	2989378	2989384	7
570	Chr1	2994371	2994456	+	2994423	25.6188	4.52254	2994408	2994440	33
571	Chr1	3003865	3003926	+	3003904	2.76452	1.52988	3003904	3003915	12
572	Chr1	3009053	3009544	+	3009059	300.38	139.957	3009057	3009144	88
573	Chr1	3015240	3015552	+	3015453	408.814	132.174	3015397	3015461	65
575	Chr1	3016063	3016298	+	3016267	5.05934	2.4156	3016114	3016268	155
577	Chr1	3016660	3016699	+	3016664	3.50262	0.952821	3016662	3016698	37
579	Chr1	3017044	3017237	+	3017080	2.57664	0.69784	3017048	3017126	79
580	Chr1	3017479	3017483	+	3017481	0.49654	0.4026	3017480	3017481	2
581	Chr1	3017677	3017747	+	3017685	7.6494	3.10002	3017681	3017701	21
583	Chr1	3019818	3019823	+	3019819	0.8723	0.79178	3019819	3019819	1
584	Chr1	3031144	3031283	+	3031228	5.11302	1.0736	3031184	3031264	81
585	Chr1	3041939	3042111	+	3042047	25.4846	4.87146	3041999	3042069	71
588	Chr1	3049024	3049039	+	3049025	0.966241	0.44286	3049025	3049035	11
590	Chr1	3058467	3058546	+	3058485	3.87838	1.71776	3058485	3058526	42
591	Chr1	3064096	3064167	+	3064118	27.0547	7.55546	3064108	3064161	54
592	Chr1	3066752	3066781	+	3066757	3.83812	2.20088	3066753	3066776	24
594	Chr1	3076479	3076558	+	3076480	1.59698	0.49654	3076480	3076558	79
595	Chr1	3076674	3076778	+	3076717	2.71084	0.65758	3076710	3076775	66
596	Chr1	3086155	3086195	+	3086161	0.59048	0.25498	3086156	3086164	9
597	Chr1	3093674	3093900	+	3093845	40.4479	19.9824	3093842	3093853	12
598	Chr1	3094290	3094413	+	3094291	0.3355	0.2684	3094291	3094411	121
599	Chr1	3104576	3104635	+	3104589	9.91739	4.2273	3104580	3104623	44
600	Chr1	3106526	3106787	+	3106535	171.964	110.916	3106532	3106541	10
602	Chr1	3107591	3107592	+	3107592	0.36234	0.36234	3107592	3107592	1
603	Chr1	3111755	3111757	+	3111756	1.19438	1.08702	3111756	3111756	1
604	Chr1	3119867	3119980	+	3119923	58.7796	15.2585	3119923	3119970	48
606	Chr1	3121018	3121042	+	3121039	1.28832	0.75152	3121022	3121040	19
607	Chr1	3121304	3121305	+	3121305	0.52338	0.52338	3121305	3121305	1
608	Chr1	3121799	3121966	+	3121966	0.63074	0.4026	3121800	3121966	167
609	Chr1	3122910	3123158	+	3123028	32.2349	14.4668	3122972	3123094	123
611	Chr1	3140872	3140891	+	3140889	3.74418	2.89872	3140876	3140889	14
612	Chr1	3154510	3154603	+	3154538	48.5938	13.5408	3154532	3154565	34
613	Chr1	3157500	3157542	+	3157504	33.5769	20.3582	3157504	3157512	9
615	Chr1	3157922	3157954	+	3157923	0.32208	0.32208	3157923	3157954	32
616	Chr1	3161819	3161894	+	3161869	24.25	7.30048	3161822	3161872	51
617	Chr1	3162753	3162755	+	3162754	0.671	0.6039	3162754	3162754	1
619	Chr1	3164771	3164800	+	3164773	0.71126	0.2684	3164772	3164800	29
620	Chr1	3172088	3172182	+	3172118	14.0239	6.49528	3172118	3172154	37
621	Chr1	3173541	3173579	+	3173549	17.0031	6.61606	3173544	3173575	32
622	Chr1	3175836	3175837	+	3175837	0.30866	0.30866	3175837	3175837	1
623	Chr1	3187451	3187461	+	3187455	2.06668	1.12728	3187455	3187461	7
625	Chr1	3189366	3189460	+	3189422	35.7912	7.03208	3189380	3189429	50
628	Chr1	3195989	3196020	+	3196009	0.30866	0.17446	3195990	3196010	21
629	Chr1	3201783	3201910	+	3201828	11.1789	3.78444	3201785	3201842	58
631	Chr1	3205702	3205813	+	3205794	16.6274	6.039	3205757	3205803	47
632	Chr1	3217973	3218053	+	3218001	4.8983	2.17404	3217981	3218030	50
633	Chr1	3244191	3244213	+	3244208	1.18096	0.5368	3244194	3244213	20
634	Chr1	3252240	3252276	+	3252241	5.2338	3.90522	3252241	3252260	20
636	Chr1	3273748	3273947	+	3273931	30.1145	5.52904	3273851	3273934	84
637	Chr1	3279044	3279085	+	3279085	0.84546	0.2684	3279045	3279085	41
638	Chr1	3284304	3284341	+	3284312	18.2646	15.2183	3284312	3284313	2
639	Chr1	3288085	3288196	+	3288086	1.83854	0.52338	3288086	3288156	71
640	Chr1	3302728	3302733	+	3302729	0.36234	0.29524	3302729	3302733	5
641	Chr1	3310928	3311009	+	3310986	11.7559	3.43552	3310935	3310990	56
642	Chr1	3325833	3326027	+	3325847	5.81086	1.28832	3325841	3325986	146
643	Chr1	3349209	3349241	+	3349241	3.47578	0.57706	3349214	3349241	28
645	Chr1	3355566	3355627	+	3355590	10.0382	2.79136	3355571	3355600	30
646	Chr1	3363444	3363476	+	3363445	0.3355	0.3355	3363445	3363476	32
647	Chr1	3370432	3370576	+	3370536	7.48836	1.19438	3370483	3370561	79
650	Chr1	3400602	3400660	+	3400606	5.98532	2.92556	3400606	3400656	51
652	Chr1	3431779	3431803	+	3431791	5.64982	1.91906	3431780	3431796	17
653	Chr1	3439787	3439795	+	3439795	0.59048	0.2684	3439788	3439795	8
655	Chr1	3449690	3449700	+	3449691	4.8983	4.20046	3449691	3449695	5
656	Chr1	3453182	3453263	+	3453185	4.20046	1.4762	3453185	3453246	62
657	Chr1	3461623	3461676	+	3461645	4.10652	1.36884	3461632	3461645	14
658	Chr1	3465904	3465942	+	3465942	0.65758	0.32208	3465911	3465942	32
659	Chr1	3469626	3469637	+	3469632	0.52338	0.24156	3469627	3469637	11
660	Chr1	3469927	3470012	+	3469987	25.2967	5.0325	3469957	3469994	38
662	Chr1	3484551	3484557	+	3484557	1.35542	0.8052	3484552	3484557	6
663	Chr1	3487572	3487656	+	3487583	5.94506	1.55672	3487576	3487642	67
666	Chr1	3503662	3503768	+	3503725	12.1317	5.0325	3503675	3503743	69
667	Chr1	3530460	3530576	+	3530504	24.2097	13.1382	3530467	3530512	46
668	Chr1	3532459	3532584	+	3532481	8.36066	1.39568	3532477	3532572	96
670	Chr1	3535506	3535623	+	3535531	28.0612	12.0377	3535514	3535542	29
674	Chr1	3554103	3554163	+	3554110	3.31474	1.46278	3554104	3554132	29
675	Chr1	3562901	3563022	+	3562957	12.91	4.84462	3562927	3562963	37
678	Chr1	3565251	3565300	+	3565252	2.17404	1.03334	3565252	3565277	26
679	Chr1	3611746	3611865	+	3611750	1.01992	0.3355	3611747	3611852	106
680	Chr1	3627662	3627765	+	3627709	16.6005	5.89138	3627679	3627711	33
682	Chr1	3639866	3639954	+	3639900	7.46152	1.58356	3639878	3639911	34
683	Chr1	3659188	3659278	+	3659243	61.7991	16.8689	3659209	3659263	55
685	Chr1	3662768	3662770	+	3662769	0.84546	0.75152	3662769	3662770	2
688	Chr1	3664270	3664275	+	3664271	0.88572	0.45628	3664271	3664275	5
689	Chr1	3664383	3664434	+	3664387	386.013	181.828	3664387	3664390	4
690	Chr1	3664559	3664747	+	3664614	0.83204	0.3355	3664579	3664688	110
691	Chr1	3676751	3676806	+	3676757	4.48228	3.0866	3676757	3676770	14
693	Chr1	3681812	3681892	+	3681821	1.63724	0.55022	3681813	3681892	80
694	Chr1	3684675	3684726	+	3684676	3.83812	2.6169	3684676	3684715	40
695	Chr1	3702546	3702634	+	3702632	3.51604	0.85888	3702547	3702632	86
696	Chr1	3715109	3715178	+	3715177	1.18096	0.4026	3715110	3715177	68
697	Chr1	3718777	3718784	+	3718778	1.2749	1.1407	3718778	3718784	7
698	Chr1	3722778	3722959	+	3722908	2.02642	0.6039	3722846	3722915	70
699	Chr1	3728834	3728912	+	3728872	2.03984	0.6039	3728835	3728909	75
700	Chr1	3733109	3733142	+	3733140	0.83204	0.37576	3733110	3733142	33
701	Chr1	3740764	3740819	+	3740765	0.91256	0.68442	3740765	3740819	55
702	Chr1	3744844	3744944	+	3744890	23.9681	7.46152	3744861	3744897	37
703	Chr1	3745075	3745083	+	3745083	0.30866	0.30866	3745076	3745083	8
704	Chr1	3745722	3745797	+	3745743	7.86412	1.26148	3745737	3745782	46
705	Chr1	3749506	3749515	+	3749508	10.1455	4.4286	3749507	3749514	8
707	Chr1	3753287	3753407	+	3753371	5.00566	3.0866	3753294	3753372	79
708	Chr1	3774549	3774563	+	3774550	0.52338	0.17446	3774550	3774563	14
709	Chr1	3777325	3777376	+	3777330	45.6146	25.4041	3777330	3777335	6
710	Chr1	3778096	3778117	+	3778117	0.38918	0.2013	3778097	3778117	21
711	Chr1	3779675	3779840	+	3779795	0.91256	0.32208	3779763	3779838	76
712	Chr1	3794317	3794323	+	3794318	0.952821	0.81862	3794318	3794323	6
713	Chr1	3797691	3797749	+	3797719	1.6104	0.45628	3797692	3797732	41
716	Chr1	3832608	3832694	+	3832623	2.89872	0.671	3832623	3832691	69
717	Chr1	3837777	3837940	+	3837876	20.6534	5.46194	3837839	3837930	92
719	Chr1	3841256	3841301	+	3841281	6.11952	2.71084	3841260	3841281	22
720	Chr1	3847216	3847277	+	3847258	85.311	24.4915	3847253	3847266	14
721	Chr1	3847419	3847586	+	3847460	1.18096	0.4026	3847420	3847586	167
722	Chr1	3848421	3848422	+	3848422	0.71126	0.71126	3848422	3848422	1
724	Chr1	3848766	3848769	+	3848767	0.925981	0.671	3848767	3848769	3
725	Chr1	3849290	3849373	+	3849313	3.47578	1.36884	3849310	3849361	52
726	Chr1	3853242	3853254	+	3853243	4.97882	3.23422	3853243	3853249	7
727	Chr1	3862398	3862477	+	3862438	111.561	61.5844	3862438	3862471	34
729	Chr1	3874395	3874567	+	3874489	103.777	52.6467	3874489	3874496	8
730	Chr1	3883227	3883256	+	3883235	2.83162	1.86538	3883231	3883239	9
731	Chr1	3888664	3888809	+	3888690	39.1864	18.8283	3888689	3888695	7
734	Chr1	3902007	3902024	+	3902017	4.65674	3.19396	3902017	3902024	8
735	Chr1	3914756	3914921	+	3914815	77.2724	20.7071	3914803	3914846	44
737	Chr1	3917465	3917494	+	3917491	1.03334	0.55022	3917467	3917492	26
738	Chr1	3917743	3917745	+	3917744	0.32208	0.32208	3917744	3917744	1
739	Chr1	3919269	3919286	+	3919272	3.0195	2.42902	3919272	3919277	6
740	Chr1	3920499	3920568	+	3920557	5.46194	1.7446	3920527	3920564	38
741	Chr1	3938486	3938608	+	3938532	16.0101	7.89096	3938523	3938582	60
742	Chr1	3939366	3939368	+	3939368	0.38918	0.34892	3939367	3939368	2
744	Chr1	3940157	3940258	+	3940158	1.10044	0.36234	3940158	3940258	101
745	Chr1	3945730	3946168	+	3945737	58.2965	40.7566	3945736	3945738	3
746	Chr1	3948720	3948738	+	3948721	0.88572	0.41602	3948721	3948738	18
747	Chr1	3951368	3951558	+	3951408	19.0027	9.46111	3951386	3951450	65
748	Chr1	3957313	3957314	+	3957314	0.64416	0.64416	3957314	3957314	1
750	Chr1	3967462	3967617	+	3967549	84.2911	55.0891	3967542	3967552	11
751	Chr1	3968363	3968374	+	3968364	0.48312	0.28182	3968364	3968374	11
752	Chr1	3981245	3981455	+	3981330	6.09268	1.0065	3981253	3981333	81
753	Chr1	3995314	3995479	+	3995413	239.534	109.306	3995409	3995421	13
754	Chr1	3996054	3996116	+	3996116	0.72468	0.72468	3996075	3996116	42
755	Chr1	3996250	3996297	+	3996294	0.50996	0.50996	3996252	3996294	43
757	Chr1	3996633	3996637	+	3996636	0.41602	0.41602	3996634	3996637	4
758	Chr1	3996898	3996902	+	3996899	0.4697	0.30866	3996899	3996902	4
759	Chr1	3997053	3997126	+	3997054	4.58964	1.86538	3997054	3997091	38
761	Chr1	3999193	3999304	+	3999199	46.044	33.8587	3999199	3999201	3
763	Chr1	4001199	4001438	+	4001411	335.057	85.0963	4001350	4001420	71
764	Chr1	4001803	4001831	+	4001813	1.12728	0.30866	4001808	4001825	18
765	Chr1	4001948	4002318	+	4002040	3.5563	0.57706	4001957	4002294	338
766	Chr1	4002457	4002461	+	4002460	0.38918	0.25498	4002458	4002461	4
767	Chr1	4002698	4003087	+	4002786	7.0455	1.5433	4002709	4003086	378
768	Chr1	4003839	4003929	+	4003877	3.83812	2.1472	4003870	4003880	11
769	Chr1	4010736	4010832	+	4010779	18.0096	5.38142	4010779	4010810	32
771	Chr1	4014819	4014905	+	4014850	12.9235	10.2126	4014847	4014850	4
772	Chr1	4028683	4028786	+	4028771	24.5452	7.05892	4028722	4028783	62
774	Chr1	4056206	4056214	+	4056207	3.38184	2.59006	4056207	4056208	2
775	Chr1	4058160	4058224	+	4058162	8.42776	5.368	4058161	4058173	13
776	Chr1	4062603	4062694	+	4062627	1.91906	0.55022	4062604	4062691	88
777	Chr1	4070115	4070149	+	4070121	9.99791	3.36842	4070116	4070124	9
778	Chr1	4072743	4072830	+	4072823	4.57622	1.0065	4072788	4072826	39
779	Chr1	4076271	4076345	+	4076300	2.85846	1.36884	4076275	4076342	68
780	Chr1	4084204	4084214	+	4084207	18.1304	11.8633	4084207	4084211	5
781	Chr1	4084487	4084602	+	4084584	1.11386	0.5368	4084521	4084602	82
782	Chr1	4105231	4105319	+	4105238	31.6846	9.46111	4105235	4105250	16
787	Chr1	4121368	4121379	+	4121369	10.0516	5.87796	4121369	4121373	5
788	Chr1	4126041	4126065	+	4126058	9.17928	6.07926	4126042	4126063	22
789	Chr1	4137532	4137601	+	4137535	19.8616	9.83687	4137533	4137538	6
790	Chr1	4137769	4137778	+	4137772	0.939401	0.55022	4137770	4137778	9
791	Chr1	4140226	4140316	+	4140279	1.70434	0.50996	4140227	4140306	80
793	Chr1	4144937	4145004	+	4144942	1.91906	0.69784	4144938	4144981	44
794	Chr1	4148028	4148079	+	4148034	10.1589	4.54938	4148034	4148044	11
795	Chr1	4150079	4150137	+	4150088	0.30866	0.21472	4150080	4150137	58
796	Chr1	4153587	4153668	+	4153652	95.3626	48.151	4153650	4153655	6
799	Chr1	4157656	4157766	+	4157731	10.6823	2.46928	4157658	4157735	78
800	Chr1	4159224	4159320	+	4159267	50.2848	13.7287	4159263	4159277	15
802	Chr1	4171988	4172084	+	4172075	11.4473	3.74418	4172050	4172084	35
803	Chr1	4189354	4189377	+	4189355	5.87796	3.97232	4189355	4189362	8
804	Chr1	4194612	4194656	+	4194651	5.44852	1.71776	4194619	4194651	33
805	Chr1	4198406	4198510	+	4198475	13.3126	3.24764	4198426	4198483	58
806	Chr1	4200972	4201088	+	4201070	12.2256	2.36192	4201040	4201070	31
807	Chr1	4220145	4220354	+	4220193	14.5741	6.83078	4220192	4220235	44
808	Chr1	4221843	4221987	+	4221869	21.888	6.87104	4221869	4221927	59
809	Chr1	4223016	4223086	+	4223032	46.138	14.2118	4223032	4223070	39
811	Chr1	4224104	4224134	+	4224105	0.671	0.29524	4224105	4224134	30
814	Chr1	4244282	4244426	+	4244283	2.2814	0.56364	4244283	4244426	144
816	Chr1	4247726	4247742	+	4247733	0.42944	0.16104	4247727	4247742	16
817	Chr1	4250931	4251031	+	4251012	12.8564	5.00566	4250975	4251021	47
818	Chr1	4274573	4274648	+	4274635	0.72468	0.49654	4274594	4274648	55
819	Chr1	4276503	4276506	+	4276505	6.92472	5.85112	4276505	4276506	2
820	Chr1	4282856	4282926	+	4282900	15.8088	3.81128	4282896	4282906	11
821	Chr1	4305924	4306031	+	4305933	11.7828	3.03292	4305928	4305975	48
824	Chr1	4318513	4318514	+	4318514	0.37576	0.37576	4318514	4318514	1
826	Chr1	4334570	4334645	+	4334616	1.83854	0.61732	4334593	4334641	49
827	Chr1	4342279	4342290	+	4342283	6.68316	5.20696	4342283	4342285	3
828	Chr1	4348496	4348593	+	4348502	20.13	4.28098	4348497	4348561	65
830	Chr1	4351197	4351254	+	4351215	12.3061	6.93814	4351214	4351246	33
831	Chr1	4353868	4353890	+	4353881	2.2814	1.7446	4353875	4353881	7
832	Chr1	4366607	4366625	+	4366609	28.0344	14.6412	4366609	4366617	9
833	Chr1	4367253	4367356	+	4367296	40.9579	13.9971	4367290	4367335	46
834	Chr1	4367640	4367669	+	4367641	0.83204	0.41602	4367641	4367669	29
835	Chr1	4375499	4375577	+	4375515	93.5911	33.7647	4375515	4375571	57
841	Chr1	4384333	4384511	+	4384334	2.99266	0.81862	4384334	4384475	142
842	Chr1	4384622	4384695	+	4384688	4.07968	3.7576	4384652	4384688	37
843	Chr1	4384915	4384917	+	4384916	0.72468	0.55022	4384916	4384917	2
844	Chr1	4389732	4389855	+	4389735	6.4416	3.58314	4389735	4389761	27
846	Chr1	4416345	4416356	+	4416349	1.1407	1.0736	4416349	4416349	1
847	Chr1	4419766	4419839	+	4419770	2.59006	1.57014	4419770	4419778	9
848	Chr1	4423560	4423669	+	4423639	4.58964	2.3485	4423562	4423662	101
849	Chr1	4433612	4433701	+	4433633	9.27323	2.91214	4433628	4433661	34
852	Chr1	4452268	4452353	+	4452307	70.9516	36.328	4452293	4452313	21
853	Chr1	4452660	4452662	+	4452661	0.3355	0.18788	4452661	4452662	2
857	Chr1	4459152	4459218	+	4459166	9.86371	5.20696	4459165	4459180	16
859	Chr1	4461788	4461918	+	4461806	14.6412	5.74376	4461806	4461878	73
860	Chr1	4463908	4463971	+	4463969	3.26106	0.77836	4463909	4463969	61
861	Chr1	4467175	4467344	+	4467226	49.0904	30.1145	4467220	4467226	7
862	Chr1	4467839	4467840	+	4467840	0.41602	0.41602	4467840	4467840	1
863	Chr1	4467950	4467951	+	4467951	0.3355	0.3355	4467951	4467951	1
865	Chr1	4474694	4474698	+	4474696	0.32208	0.1342	4474695	4474698	4
867	Chr1	4480781	4480861	+	4480796	5.27406	0.7381	4480786	4480822	37
868	Chr1	4484586	4484595	+	4484587	6.83078	5.79744	4484587	4484588	2
869	Chr1	4495000	4495080	+	4495028	2.65716	0.7381	4495001	4495042	42
870	Chr1	4498775	4498956	+	4498956	17.6205	4.54938	4498854	4498956	103
871	Chr1	4515556	4515637	+	4515589	4.75068	0.61732	4515580	4515610	31
872	Chr1	4542193	4542331	+	4542309	13.1784	4.07968	4542276	4542309	34
873	Chr1	4542925	4542926	+	4542926	0.79178	0.79178	4542926	4542926	1
874	Chr1	4544951	4545011	+	4544953	11.2862	8.95114	4544953	4544969	17
875	Chr1	4547476	4547700	+	4547545	23.324	8.10568	4547520	4547598	79
877	Chr1	4556887	4557011	+	4556898	4.18704	2.3485	4556897	4556980	84
878	Chr1	4567931	4567942	+	4567935	0.979661	0.76494	4567932	4567937	6
879	Chr1	4576900	4577003	+	4576990	3.32816	1.06018	4576901	4577002	102
880	Chr1	4593871	4593932	+	4593873	0.3355	0.16104	4593873	4593932	60
881	Chr1	4601291	4601292	+	4601292	0.30866	0.30866	4601292	4601292	1
882	Chr1	4604839	4604851	+	4604842	1.24806	0.44286	4604840	4604846	7
883	Chr1	4606500	4606517	+	4606516	0.91256	0.38918	4606501	4606517	17
884	Chr1	4612091	4612358	+	4612305	17.5131	2.60348	4612247	4612321	75
885	Chr1	4615806	4615907	+	4615848	8.89746	2.89872	4615813	4615907	95
888	Chr1	4647922	4648003	+	4647927	23.1764	5.7706	4647927	4647950	24
890	Chr1	4668420	4668424	+	4668421	0.88572	0.8052	4668421	4668421	1
891	Chr1	4674228	4674238	+	4674233	1.85196	1.38226	4674229	4674233	5
892	Chr1	4683225	4683227	+	4683227	0.56364	0.34892	4683226	4683227	2
893	Chr1	4688148	4688167	+	4688154	6.15978	2.97924	4688151	4688156	6
894	Chr1	4693288	4693476	+	4693313	29.5777	3.60998	4693303	4693369	67
896	Chr1	4709875	4710026	+	4710020	7.23338	0.79178	4709887	4710023	137
897	Chr1	4713665	4713730	+	4713692	2.93898	0.68442	4713670	4713724	55
898	Chr1	4721678	4721730	+	4721698	3.2879	1.48962	4721693	4721707	15
899	Chr1	4724604	4724609	+	4724605	1.11386	0.8052	4724605	4724608	4
900	Chr1	4726754	4726763	+	4726763	0.72468	0.36234	4726755	4726763	9
901	Chr1	4729098	4729101	+	4729100	31.3626	25.6591	4729100	4729101	2
902	Chr1	4734027	4734069	+	4734058	2.02642	0.7381	4734028	4734069	42
903	Chr1	4735546	4735619	+	4735548	19.9824	3.54288	4735548	4735610	63
904	Chr1	4736960	4736961	+	4736961	0.52338	0.52338	4736961	4736961	1
905	Chr1	4748865	4749048	+	4748873	6.62948	1.44936	4748871	4748952	82
907	Chr1	4755781	4755871	+	4755782	3.86496	0.993081	4755782	4755871	90
908	Chr1	4758158	4758207	+	4758159	0.5368	0.41602	4758159	4758207	49
909	Chr1	4760981	4761664	+	4761042	1997.14	1303.87	4761042	4761043	2
910	Chr1	4773547	4773623	+	4773579	25.8201	7.86412	4773549	4773595	47
911	Chr1	4776323	4776608	+	4776531	1.28832	0.7381	4776371	4776590	220
912	Chr1	4788556	4788592	+	4788557	8.88404	1.8117	4788557	4788584	28
913	Chr1	4794684	4794821	+	4794757	50.9826	11.3936	4794695	4794792	98
916	Chr1	4797345	4797478	+	4797387	15.7819	1.8788	4797380	4797443	64
918	Chr1	4802771	4802829	+	4802776	1.65066	0.2684	4802776	4802829	54
919	Chr1	4810445	4810452	+	4810446	3.40868	1.83854	4810446	4810452	7
920	Chr1	4811865	4811876	+	4811868	2.53638	0.939401	4811866	4811871	6
921	Chr1	4818446	4818476	+	4818447	2.02642	0.85888	4818447	4818473	27
923	Chr1	4839795	4839927	+	4839861	187.357	135.113	4839855	4839861	7
925	Chr1	4847161	4847223	+	4847162	1.90564	1.10044	4847162	4847198	37
927	Chr1	4852522	4852574	+	4852574	0.49654	0.24156	4852523	4852574	52
928	Chr1	4855455	4855562	+	4855456	2.4156	0.8052	4855456	4855559	104
929	Chr1	4861247	4861290	+	4861258	2.684	0.85888	4861253	4861277	25
930	Chr1	4864879	4865125	+	4864930	1.06018	0.37576	4864887	4865121	235
931	Chr1	4868417	4868499	+	4868499	5.98532	2.56322	4868419	4868499	81
932	Chr1	4872856	4872859	+	4872857	1.1407	1.03334	4872857	4872857	1
933	Chr1	4877524	4877695	+	4877627	43.4137	30.7318	4877627	4877634	8
934	Chr1	4879959	4879967	+	4879967	0.42944	0.29524	4879960	4879967	8
935	Chr1	4884989	4885092	+	4885010	14.6412	7.09918	4885010	4885060	51
936	Chr1	4888150	4888275	+	4888227	342.921	152.854	4888224	4888227	4
937	Chr1	4888559	4888938	+	4888664	4.64332	1.52988	4888580	4888891	312
940	Chr1	4897330	4897417	+	4897342	9.68925	3.34158	4897342	4897404	63
942	Chr1	4899129	4899179	+	4899155	41.9241	9.11218	4899141	4899168	28
944	Chr1	4899527	4899544	+	4899534	0.36234	0.18788	4899528	4899534	7
945	Chr1	4907875	4907956	+	4907954	0.68442	0.37576	4907878	4907956	79
947	Chr1	4908364	4908430	+	4908420	6.96498	1.43594	4908370	4908420	51
948	Chr1	4915570	4915675	+	4915580	2.20088	2.20088	4915580	4915667	88
950	Chr1	4934278	4934285	+	4934285	0.3355	0.22814	4934279	4934285	7
951	Chr1	4934755	4934756	+	4934756	0.32208	0.32208	4934756	4934756	1
952	Chr1	4954027	4954108	+	4954108	0.57706	0.49654	4954028	4954108	81
954	Chr1	4978912	4978916	+	4978913	0.63074	0.32208	4978913	4978916	4
955	Chr1	4980642	4980726	+	4980674	5.78402	1.36884	4980655	4980677	23
956	Chr1	4983531	4983659	+	4983560	29.6045	15.5806	4983560	4983567	8
957	Chr1	4989560	4989720	+	4989672	3.8247	1.35542	4989564	4989720	157
958	Chr1	4991436	4991483	+	4991465	2.16062	0.6039	4991444	4991480	37
959	Chr1	5019950	5019961	+	5019956	1.58356	1.06018	5019956	5019957	2
960	Chr1	5023438	5023442	+	5023439	1.16754	1.08702	5023439	5023439	1
961	Chr1	5027661	5027728	+	5027697	15.7417	6.33424	5027662	5027703	42
962	Chr1	5037576	5037668	+	5037613	31.9799	8.1191	5037611	5037643	33
963	Chr1	5040758	5040803	+	5040782	0.57706	0.57706	5040759	5040782	24
964	Chr1	5042321	5042667	+	5042449	15.0572	4.01258	5042371	5042557	187
965	Chr1	5043232	5043243	+	5043233	0.71126	0.3355	5043233	5043242	10
966	Chr1	5047889	5047998	+	5047975	2.73768	1.71776	5047930	5047975	46
967	Chr1	5058692	5058845	+	5058721	32.8388	14.8694	5058721	5058811	91
968	Chr1	5059243	5059246	+	5059246	0.3355	0.21472	5059244	5059246	3
969	Chr1	5073105	5073126	+	5073108	3.77102	1.55672	5073107	5073115	9
970	Chr1	5090987	5091006	+	5090993	2.42902	1.63724	5090988	5090993	6
972	Chr1	5124739	5124861	+	5124742	4.33466	1.5433	5124742	5124849	108
973	Chr1	5136999	5137126	+	5137056	39.8977	19.7274	5137056	5137064	9
974	Chr1	5137363	5137364	+	5137364	0.34892	0.34892	5137364	5137364	1
975	Chr1	5149155	5149380	+	5149274	24.8136	5.13986	5149260	5149301	42
976	Chr1	5168572	5168674	+	5168616	4.8983	1.4091	5168586	5168637	52
977	Chr1	5171202	5171218	+	5171207	2.57664	1.89222	5171207	5171208	2
978	Chr1	5177512	5177597	+	5177562	11.4741	3.8918	5177516	5177562	47
979	Chr1	5187590	5187640	+	5187636	1.11386	0.45628	5187626	5187640	15
980	Chr1	5192134	5192219	+	5192135	10.6018	5.27406	5192135	5192142	8
981	Chr1	5193587	5193591	+	5193590	0.49654	0.24156	5193588	5193591	4
982	Chr1	5193698	5193699	+	5193699	0.37576	0.37576	5193699	5193699	1
983	Chr1	5199188	5199197	+	5199197	2.29482	1.16754	5199190	5199197	8
984	Chr1	5202830	5203094	+	5202858	286.329	109.279	5202854	5202870	17
986	Chr1	5204601	5204641	+	5204604	31.5236	20.385	5204604	5204606	3
990	Chr1	5220628	5220655	+	5220634	0.41602	0.16104	5220634	5220655	22
991	Chr1	5224292	5224446	+	5224411	6.61606	2.53638	5224378	5224434	57
992	Chr1	5238034	5238109	+	5238064	7.19312	1.39568	5238036	5238085	50
993	Chr1	5243413	5243467	+	5243450	3.78444	1.06018	5243416	5243461	46
994	Chr1	5249697	5249912	+	5249824	41.1055	12.588	5249738	5249827	90
995	Chr1	5252293	5252389	+	5252340	28.3699	8.5217	5252294	5252341	48
996	Chr1	5252670	5252677	+	5252674	1.85196	1.10044	5252671	5252674	4
998	Chr1	5286996	5287128	+	5287059	72.6157	26.6253	5287058	5287086	29
1000	Chr1	5290745	5290836	+	5290746	16.2785	7.93122	5290746	5290834	89
1001	Chr1	5290944	5290969	+	5290951	2.4156	1.18096	5290951	5290968	18
1004	Chr1	5294645	5294698	+	5294667	34.6236	20.4521	5294663	5294672	10
1006	Chr1	5298235	5298326	+	5298239	1.15412	0.4026	5298236	5298326	91
1007	Chr1	5298872	5299289	+	5299118	5.95848	0.8052	5298876	5299164	289
1008	Chr1	5304316	5304324	+	5304318	2.79136	2.37534	5304318	5304318	1
1010	Chr1	5315495	5315564	+	5315540	4.64332	1.57014	5315500	5315545	46
1011	Chr1	5317999	5318067	+	5318037	2.53638	1.23464	5318014	5318050	37
1012	Chr1	5325325	5325344	+	5325329	0.4697	0.21472	5325326	5325344	19
1013	Chr1	5326217	5326405	+	5326314	46.4735	8.64248	5326277	5326338	62
1015	Chr1	5329044	5329095	+	5329046	1.69092	0.77836	5329046	5329082	37
1016	Chr1	5332358	5332381	+	5332371	1.46278	0.68442	5332371	5332381	11
1018	Chr1	5361974	5362058	+	5362010	2.10694	0.61732	5361995	5362026	32
1019	Chr1	5374894	5374904	+	5374904	0.38918	0.17446	5374895	5374904	10
1020	Chr1	5376947	5376951	+	5376951	0.32208	0.2684	5376948	5376951	4
1021	Chr1	5379044	5379066	+	5379056	0.671	0.28182	5379045	5379058	14
1022	Chr1	5381087	5381113	+	5381090	1.73118	0.7381	5381090	5381113	24
1023	Chr1	5390033	5390043	+	5390036	4.4286	1.8117	5390035	5390039	5
1025	Chr1	5398960	5399124	+	5398998	141.675	25.1357	5398990	5399022	33
1026	Chr1	5399312	5399333	+	5399313	0.48312	0.18788	5399313	5399333	21
1027	Chr1	5399852	5399906	+	5399853	0.30866	0.25498	5399853	5399906	54
1028	Chr1	5400554	5400556	+	5400556	0.32208	0.2013	5400555	5400556	2
1031	Chr1	5404341	5404420	+	5404402	5.368	1.57014	5404376	5404420	45
1032	Chr1	5406002	5406028	+	5406026	0.81862	0.50996	5406003	5406028	26
1033	Chr1	5410876	5410971	+	5410922	16.8824	4.6299	5410912	5410933	22
1034	Chr1	5425691	5425696	+	5425696	0.79178	0.63074	5425692	5425696	5
1035	Chr1	5430366	5430410	+	5430380	0.8723	0.4026	5430367	5430410	44
1036	Chr1	5444427	5444502	+	5444454	7.12602	2.013	5444434	5444480	47
1037	Chr1	5444665	5444666	+	5444666	1.66408	1.66408	5444666	5444666	1
1038	Chr1	5448060	5448188	+	5448087	7.82386	1.8117	5448082	5448184	103
1039	Chr1	5448345	5448356	+	5448356	0.36234	0.21472	5448346	5448356	11
1040	Chr1	5454784	5455011	+	5454820	21.5391	3.90522	5454787	5454926	140
1041	Chr1	5457083	5457127	+	5457102	0.939401	0.50996	5457084	5457127	44
1042	Chr1	5460477	5460635	+	5460598	11.9035	3.63682	5460529	5460603	75
1043	Chr1	5461297	5461347	+	5461305	0.83204	0.17446	5461298	5461323	26
1045	Chr1	5465326	5465407	+	5465364	4.84462	1.28832	5465333	5465396	64
1046	Chr1	5469380	5469587	+	5469415	8.21304	3.8918	5469414	5469565	152
1047	Chr1	5471398	5471525	+	5471440	80.2651	46.7285	5471437	5471443	7
1048	Chr1	5472097	5472394	+	5472160	2.99266	1.16754	5472115	5472327	213
1049	Chr1	5472541	5472560	+	5472542	0.32208	0.2684	5472542	5472560	19
1050	Chr1	5473553	5473586	+	5473554	4.07968	1.22122	5473554	5473566	13
1052	Chr1	5478562	5478795	+	5478786	39.1193	26.3032	5478756	5478786	31
1054	Chr1	5480417	5480488	+	5480418	0.4026	0.18788	5480418	5480488	71
1055	Chr1	5481577	5481780	+	5481774	1.15412	1.0065	5481591	5481774	184
1056	Chr1	5489241	5489391	+	5489300	14.2386	3.83812	5489279	5489313	35
1057	Chr1	5490115	5490203	+	5490162	1.16754	0.50996	5490116	5490163	48
1058	Chr1	5490371	5490592	+	5490574	1.06018	0.68442	5490439	5490590	152
1059	Chr1	5494510	5494591	+	5494537	129.812	63.074	5494534	5494550	17
1060	Chr1	5498152	5498252	+	5498173	6.49528	1.03334	5498166	5498227	62
1061	Chr1	5504671	5504735	+	5504719	11.823	3.00608	5504709	5504730	22
1062	Chr1	5508486	5508530	+	5508523	3.04634	1.9459	5508507	5508524	18
1063	Chr1	5509321	5509325	+	5509325	0.993081	0.8723	5509324	5509325	2
1064	Chr1	5511114	5511200	+	5511129	5.66324	2.60348	5511129	5511194	66
1065	Chr1	5514268	5514623	+	5514382	54.4718	9.16586	5514320	5514418	99
1068	Chr1	5518267	5518374	+	5518318	1.63724	1.36884	5518274	5518356	83
1071	Chr1	5540427	5540566	+	5540494	54.5255	19.4053	5540452	5540500	49
1074	Chr1	5543136	5543236	+	5543141	3.74418	0.65758	5543141	5543217	77
1075	Chr1	5548322	5548387	+	5548362	1.10044	0.25498	5548327	5548362	36
1076	Chr1	5556987	5557021	+	5556994	5.69008	2.32166	5556989	5556998	10
1077	Chr1	5563140	5563264	+	5563177	3.20738	1.35542	5563152	5563258	107
1078	Chr1	5574295	5574315	+	5574309	6.4416	4.5628	5574309	5574315	7
1079	Chr1	5578431	5578489	+	5578483	0.83204	0.42944	5578432	5578483	52
1080	Chr1	5580813	5580950	+	5580855	31.5639	6.38792	5580840	5580903	64
1081	Chr1	5590849	5590954	+	5590904	12.6551	3.5563	5590875	5590927	53
1082	Chr1	5593346	5593360	+	5593350	0.50996	0.28182	5593347	5593360	14
1083	Chr1	5596658	5596694	+	5596685	1.23464	0.65758	5596685	5596691	7
1084	Chr1	5602868	5602878	+	5602869	2.99266	1.26148	5602869	5602873	5
1085	Chr1	5605016	5605017	+	5605017	0.57706	0.57706	5605017	5605017	1
1086	Chr1	5605139	5605172	+	5605159	6.95156	3.23422	5605159	5605167	9
1087	Chr1	5608802	5608817	+	5608807	90.6656	42.8367	5608803	5608808	6
1088	Chr1	5608947	5608949	+	5608949	0.30866	0.17446	5608948	5608949	2
1089	Chr1	5609438	5609439	+	5609439	0.41602	0.41602	5609439	5609439	1
1091	Chr1	5609722	5609734	+	5609724	0.49654	0.18788	5609723	5609734	12
1093	Chr1	5610201	5610202	+	5610202	0.30866	0.30866	5610202	5610202	1
1094	Chr1	5614597	5614669	+	5614620	21.3647	6.45502	5614618	5614651	34
1095	Chr1	5615795	5615819	+	5615796	0.966241	0.4026	5615796	5615807	12
1096	Chr1	5617775	5617830	+	5617807	1.71776	0.83204	5617776	5617830	55
1097	Chr1	5622777	5622883	+	5622800	22.7872	5.9719	5622799	5622870	72
1098	Chr1	5624268	5624286	+	5624286	1.1407	0.52338	5624269	5624286	18
1099	Chr1	5629216	5629246	+	5629245	0.89914	0.41602	5629217	5629245	29
1100	Chr1	5639031	5639039	+	5639034	1.99958	1.2078	5639033	5639039	7
1101	Chr1	5648724	5648821	+	5648760	3.03292	1.12728	5648758	5648790	33
1102	Chr1	5659368	5659435	+	5659411	3.27448	2.013	5659369	5659414	46
1103	Chr1	5665528	5665602	+	5665529	1.11386	0.2684	5665529	5665602	74
1104	Chr1	5668375	5668454	+	5668415	23.4179	3.58314	5668384	5668429	46
1106	Chr1	5673765	5673850	+	5673766	2.80478	0.64416	5673766	5673829	64
1107	Chr1	5685593	5685603	+	5685596	0.59048	0.30866	5685596	5685603	8
1108	Chr1	5686568	5686648	+	5686625	1.10044	0.28182	5686569	5686644	76
1109	Chr1	5687947	5687952	+	5687949	2.84504	2.53638	5687949	5687949	1
1111	Chr1	5697272	5697362	+	5697328	3.0866	1.59698	5697324	5697338	15
1112	Chr1	5702149	5702170	+	5702163	0.952821	0.76494	5702155	5702163	9
1113	Chr1	5702306	5702387	+	5702358	1.78486	0.979661	5702316	5702382	67
1114	Chr1	5706073	5706155	+	5706074	1.70434	0.8723	5706074	5706152	79
1115	Chr1	5709724	5709888	+	5709787	53.7471	10.1455	5709758	5709801	44
1117	Chr1	5710870	5710873	+	5710872	1.28832	1.1407	5710872	5710873	2
1118	Chr1	5711073	5711078	+	5711075	0.5368	0.38918	5711075	5711076	2
1120	Chr1	5713976	5714004	+	5713981	1.4091	0.52338	5713981	5713990	10
1121	Chr1	5714261	5714265	+	5714265	0.34892	0.2013	5714262	5714265	4
1122	Chr1	5722875	5723150	+	5723088	38.3007	6.88446	5722984	5723099	116
1125	Chr1	5724685	5724686	+	5724686	0.44286	0.44286	5724686	5724686	1
1126	Chr1	5724803	5724804	+	5724804	0.48312	0.48312	5724804	5724804	1
1129	Chr1	5727603	5727849	+	5727707	67.8516	20.7742	5727697	5727724	28
1130	Chr1	5744548	5744626	+	5744565	14.2789	4.26756	5744553	5744604	52
1131	Chr1	5755609	5755696	+	5755641	35.9656	12.0109	5755617	5755651	35
1132	Chr1	5756177	5756205	+	5756202	1.86538	1.10044	5756178	5756203	26
1135	Chr1	5758780	5758875	+	5758859	5.0996	0.966241	5758819	5758868	50
1137	Chr1	5767284	5767482	+	5767360	4.75068	1.342	5767327	5767424	98
1139	Chr1	5773564	5773952	+	5773709	177.681	66.684	5773653	5773741	89
1141	Chr1	5774755	5774779	+	5774756	0.4697	0.22814	5774756	5774773	18
1143	Chr1	5775175	5775211	+	5775176	0.50996	0.14762	5775176	5775184	9
1144	Chr1	5775593	5775704	+	5775692	5.9048	3.36842	5775635	5775695	61
1146	Chr1	5776080	5776114	+	5776096	0.34892	0.28182	5776096	5776098	3
1147	Chr1	5789712	5789758	+	5789713	1.30174	0.4026	5789713	5789744	32
1148	Chr1	5799871	5799957	+	5799910	18.627	4.48228	5799883	5799933	51
1150	Chr1	5820184	5820261	+	5820243	5.35458	2.59006	5820221	5820243	23
1151	Chr1	5822445	5822451	+	5822446	0.42944	0.25498	5822446	5822449	4
1152	Chr1	5824810	5824981	+	5824882	3.51604	1.44936	5824826	5824936	111
1153	Chr1	5828918	5828978	+	5828934	1.12728	0.28182	5828919	5828978	60
1154	Chr1	5829092	5829204	+	5829102	10.6555	2.36192	5829099	5829173	75
1157	Chr1	5837557	5837627	+	5837591	3.86496	2.09352	5837586	5837593	8
1158	Chr1	5844636	5844974	+	5844744	34.2344	18.882	5844734	5844744	11
1159	Chr1	5845130	5845132	+	5845131	0.3355	0.17446	5845131	5845132	2
1160	Chr1	5851925	5851995	+	5851954	8.62906	4.07968	5851953	5851978	26
1161	Chr1	5854145	5854214	+	5854150	21.217	7.19312	5854148	5854180	33
1163	Chr1	5855454	5855473	+	5855455	0.36234	0.36234	5855455	5855473	19
1164	Chr1	5867574	5867749	+	5867611	18.2109	3.38184	5867607	5867714	108
1165	Chr1	5869738	5869874	+	5869869	4.2273	1.342	5869740	5869869	130
1167	Chr1	5872140	5872155	+	5872144	17.6741	9.08534	5872144	5872152	9
1169	Chr1	5875329	5875425	+	5875374	16.4663	5.5693	5875374	5875384	11
1172	Chr1	5878407	5878622	+	5878447	53.774	10.4005	5878447	5878479	33
1173	Chr1	5879707	5879708	+	5879708	0.8723	0.8723	5879708	5879708	1
1174	Chr1	5885044	5885230	+	5885117	24.4244	7.00524	5885061	5885160	100
1175	Chr1	5885508	5885524	+	5885509	0.3355	0.14762	5885509	5885524	16
1176	Chr1	5885741	5885790	+	5885789	1.50304	0.50996	5885749	5885789	41
1178	Chr1	5886020	5886021	+	5886021	0.34892	0.34892	5886021	5886021	1
1182	Chr1	5891030	5891117	+	5891037	1.71776	1.1407	5891032	5891038	7
1183	Chr1	5899955	5899964	+	5899956	0.84546	0.56364	5899956	5899964	9
1184	Chr1	5920739	5920822	+	5920775	6.3745	4.05284	5920775	5920781	7
1185	Chr1	5922590	5922994	+	5922776	36.2206	12.1719	5922628	5922867	240
1188	Chr1	5925023	5925025	+	5925025	0.36234	0.32208	5925024	5925025	2
1190	Chr1	5925712	5925739	+	5925713	0.65758	0.34892	5925713	5925739	27
1192	Chr1	5929851	5929948	+	5929862	7.52862	1.65066	5929857	5929909	53
1193	Chr1	5933805	5933902	+	5933881	8.37408	4.9654	5933859	5933891	33
1195	Chr1	5940418	5940423	+	5940423	0.55022	0.17446	5940419	5940423	5
1196	Chr1	5941763	5941831	+	5941821	12.2659	2.84504	5941785	5941821	37
1197	Chr1	5946605	5946750	+	5946729	19.5127	7.77018	5946639	5946742	104
1199	Chr1	5977312	5977421	+	5977411	4.75068	2.33508	5977408	5977415	8
1200	Chr1	5982260	5982270	+	5982267	2.71084	2.16062	5982266	5982267	2
1201	Chr1	5997161	5997343	+	5997332	20.6534	9.21954	5997164	5997336	173
1203	Chr1	6002885	6002981	+	6002925	28.8664	8.74984	6002925	6002967	43
1205	Chr1	6004418	6004462	+	6004419	0.83204	0.42944	6004419	6004462	44
1206	Chr1	6008545	6008672	+	6008621	34.3552	17.4326	6008584	6008631	48
1207	Chr1	6017931	6018025	+	6017978	3.07318	0.34892	6017934	6018008	75
1208	Chr1	6027577	6027686	+	6027660	27.4708	8.33382	6027637	6027674	38
1209	Chr1	6027889	6027919	+	6027890	0.939401	0.50996	6027890	6027919	30
1210	Chr1	6034287	6034427	+	6034362	8.40092	1.95932	6034343	6034414	72
1211	Chr1	6039237	6039271	+	6039243	3.10002	2.02642	6039243	6039246	4
1213	Chr1	6062221	6062295	+	6062249	19.6201	6.95156	6062249	6062261	13
1215	Chr1	6076075	6076143	+	6076134	8.48144	5.40826	6076077	6076140	64
1216	Chr1	6089512	6089521	+	6089514	2.4156	0.966241	6089514	6089518	5
1217	Chr1	6099041	6099131	+	6099122	12.3196	2.44244	6099058	6099122	65
1218	Chr1	6101043	6101175	+	6101119	17.6607	8.83036	6101086	6101121	36
1219	Chr1	6101489	6101490	+	6101490	0.37576	0.37576	6101490	6101490	1
1223	Chr1	6123614	6123745	+	6123745	4.05284	1.70434	6123617	6123745	129
1225	Chr1	6142470	6142624	+	6142602	24.2902	3.23422	6142520	6142608	89
1226	Chr1	6142742	6142746	+	6142746	0.45628	0.2684	6142743	6142746	4
1227	Chr1	6149177	6149464	+	6149301	63.9463	27.7526	6149301	6149306	6
1229	Chr1	6177616	6177742	+	6177617	1.4091	0.63074	6177617	6177735	119
1230	Chr1	6184903	6184977	+	6184919	6.14636	1.8117	6184919	6184974	56
1233	Chr1	6220147	6220241	+	6220235	8.5888	3.74418	6220212	6220241	30
1234	Chr1	6220359	6220367	+	6220361	2.60348	1.28832	6220361	6220366	6
1235	Chr1	6222218	6222383	+	6222263	144.131	99.3752	6222258	6222265	8
1236	Chr1	6222760	6223004	+	6222842	5.00566	2.20088	6222781	6223002	222
1237	Chr1	6224502	6224507	+	6224503	1.78486	1.06018	6224503	6224505	3
1238	Chr1	6248681	6248835	+	6248766	10.3871	5.98532	6248706	6248792	87
1240	Chr1	6254222	6254313	+	6254288	52.7272	25.2565	6254230	6254288	59
1241	Chr1	6254514	6254608	+	6254515	0.993081	0.32208	6254515	6254548	34
1242	Chr1	6255761	6255877	+	6255856	0.4026	0.25498	6255762	6255870	109
1244	Chr1	6297363	6297364	+	6297364	0.38918	0.38918	6297364	6297364	1
1245	Chr1	6299686	6299728	+	6299687	4.34808	3.16712	6299687	6299690	4
1246	Chr1	6304261	6304301	+	6304262	1.15412	0.34892	6304262	6304301	40
1247	Chr1	6315650	6315654	+	6315651	0.38918	0.28182	6315651	6315654	4
1248	Chr1	6325753	6325854	+	6325853	1.15412	0.37576	6325789	6325853	65
1249	Chr1	6327299	6327317	+	6327317	0.34892	0.1342	6327300	6327317	18
1250	Chr1	6331395	6331408	+	6331398	0.69784	0.4026	6331398	6331408	11
1251	Chr1	6343153	6343285	+	6343154	0.952821	0.34892	6343154	6343276	123
1252	Chr1	6345898	6346004	+	6345952	2.49612	0.48312	6345918	6346004	87
1253	Chr1	6348104	6348173	+	6348110	21.6062	11.662	6348110	6348148	39
1254	Chr1	6352455	6352516	+	6352514	15.2183	4.67016	6352457	6352514	58
1257	Chr1	6361600	6361660	+	6361632	11.6083	6.05242	6361619	6361633	15
1261	Chr1	6367040	6367144	+	6367090	2.89872	0.84546	6367048	6367134	87
1262	Chr1	6369262	6369353	+	6369266	13.3797	5.9719	6369266	6369300	35
1263	Chr1	6369604	6369605	+	6369605	1.85196	1.85196	6369605	6369605	1
1265	Chr1	6389395	6389487	+	6389399	3.70392	2.26798	6389399	6389484	86
1266	Chr1	6390019	6390054	+	6390020	0.56364	0.14762	6390020	6390052	33
1267	Chr1	6395849	6395962	+	6395899	7.59572	1.1407	6395861	6395922	62
1268	Chr1	6398576	6398633	+	6398580	13.1784	8.42776	6398578	6398583	6
1269	Chr1	6399406	6399437	+	6399407	0.44286	0.41602	6399407	6399437	31
1270	Chr1	6400423	6400636	+	6400479	3.6905	0.61732	6400479	6400586	108
1271	Chr1	6405604	6405702	+	6405678	2.5498	1.03334	6405622	6405702	81
1272	Chr1	6405905	6405928	+	6405909	0.72468	0.41602	6405908	6405912	5
1274	Chr1	6409812	6409841	+	6409818	3.24764	0.57706	6409815	6409839	25
1275	Chr1	6409960	6410061	+	6409970	9.51479	1.30174	6409969	6410041	73
1277	Chr1	6414709	6414793	+	6414758	32.5435	15.0438	6414751	6414758	8
1279	Chr1	6421076	6421396	+	6421123	15.2049	4.67016	6421113	6421287	175
1280	Chr1	6423841	6423854	+	6423850	0.4697	0.22814	6423842	6423854	13
1281	Chr1	6424670	6424673	+	6424671	0.3355	0.22814	6424671	6424673	3
1282	Chr1	6433570	6433610	+	6433572	7.12602	1.70434	6433572	6433610	39
1283	Chr1	6437502	6437575	+	6437533	8.9914	3.70392	6437533	6437543	11
1284	Chr1	6450592	6450615	+	6450594	1.2749	0.75152	6450593	6450595	3
1285	Chr1	6459189	6459194	+	6459194	0.966241	0.55022	6459190	6459194	5
1286	Chr1	6460504	6460649	+	6460602	57.384	10.9776	6460569	6460614	46
1287	Chr1	6460916	6460941	+	6460918	1.77144	0.75152	6460917	6460936	20
1289	Chr1	6463992	6464025	+	6463994	17.701	11.7291	6463994	6464001	8
1290	Chr1	6464790	6464891	+	6464891	0.34892	0.34892	6464791	6464891	101
1291	Chr1	6466673	6466758	+	6466745	1.1407	0.85888	6466695	6466745	51
1292	Chr1	6474802	6474860	+	6474832	2.85846	1.26148	6474821	6474842	22
1294	Chr1	6508869	6508938	+	6508870	1.12728	0.45628	6508870	6508928	59
1295	Chr1	6515423	6515446	+	6515439	4.52254	1.9459	6515426	6515439	14
1296	Chr1	6520749	6520796	+	6520753	3.51604	2.02642	6520753	6520772	20
1297	Chr1	6528976	6529018	+	6528985	9.20612	6.28056	6528981	6528990	10
1298	Chr1	6543789	6543808	+	6543800	0.81862	0.45628	6543796	6543800	5
1299	Chr1	6546198	6546457	+	6546208	5.27406	1.4762	6546208	6546428	221
1302	Chr1	6565712	6565784	+	6565780	0.69784	0.49654	6565713	6565784	72
1303	Chr1	6567987	6568171	+	6568073	29.3764	12.5343	6568073	6568077	5
1304	Chr1	6568749	6568793	+	6568793	0.52338	0.52338	6568793	6568793	1
1305	Chr1	6584225	6584274	+	6584245	10.9373	4.26756	6584236	6584259	24
1306	Chr1	6594917	6594938	+	6594937	1.52988	0.81862	6594918	6594937	20
1307	Chr1	6602106	6602201	+	6602112	15.3793	6.28056	6602109	6602156	48
1309	Chr1	6608060	6608350	+	6608183	23.9413	3.91864	6608094	6608183	90
1310	Chr1	6612748	6612822	+	6612782	71.9312	18.4257	6612762	6612788	27
1311	Chr1	6613223	6613517	+	6613229	3.54288	0.77836	6613229	6613513	285
1312	Chr1	6616653	6616768	+	6616677	3.73076	1.85196	6616667	6616699	33
1313	Chr1	6622093	6622190	+	6622122	12.0512	3.40868	6622096	6622123	28
1314	Chr1	6623798	6623848	+	6623847	0.38918	0.32208	6623799	6623848	50
1315	Chr1	6643253	6643261	+	6643258	0.91256	0.37576	6643254	6643261	8
1317	Chr1	6662485	6662694	+	6662497	3.54288	0.72468	6662486	6662615	130
1318	Chr1	6662856	6662915	+	6662894	1.55672	0.44286	6662862	6662915	54
1319	Chr1	6666119	6666143	+	6666128	1.31516	1.0065	6666128	6666131	4
1321	Chr1	6684553	6684554	+	6684554	0.76494	0.76494	6684554	6684554	1
1322	Chr1	6684751	6684840	+	6684788	1.2078	0.671	6684761	6684832	72
1323	Chr1	6688515	6688568	+	6688522	31.9262	17.7144	6688522	6688532	11
1324	Chr1	6688695	6688831	+	6688731	31.1478	7.40784	6688704	6688775	72
1327	Chr1	6689582	6689631	+	6689631	0.55022	0.29524	6689583	6689631	49
1329	Chr1	6696996	6697057	+	6697057	2.79136	0.59048	6697045	6697057	13
1330	Chr1	6698034	6698139	+	6698125	2.64374	0.76494	6698043	6698132	90
1331	Chr1	6709780	6709876	+	6709786	23.4716	11.2996	6709784	6709873	90
1332	Chr1	6712722	6712769	+	6712769	0.45628	0.45628	6712723	6712769	47
1333	Chr1	6718575	6718588	+	6718581	1.6775	1.0065	6718578	6718586	9
1335	Chr1	6728855	6728857	+	6728856	1.10044	0.65758	6728856	6728857	2
1337	Chr1	6740371	6740382	+	6740372	0.36234	0.14762	6740372	6740382	11
1338	Chr1	6744389	6744448	+	6744413	1.79828	0.8052	6744393	6744444	52
1339	Chr1	6746771	6746860	+	6746772	4.10652	0.85888	6746772	6746806	35
1340	Chr1	6759924	6760015	+	6759961	4.68358	1.0065	6759932	6759987	56
1341	Chr1	6763854	6763938	+	6763915	36.3816	9.81003	6763915	6763924	10
1342	Chr1	6764152	6764155	+	6764155	0.3355	0.17446	6764153	6764155	3
1343	Chr1	6765670	6765682	+	6765671	0.85888	0.6039	6765671	6765682	12
1344	Chr1	6774797	6774894	+	6774817	12.3867	3.93206	6774817	6774878	62
1346	Chr1	6778984	6779030	+	6779023	18.6001	6.28056	6778988	6779028	41
1348	Chr1	6783796	6783802	+	6783799	1.19438	0.5368	6783797	6783802	6
1349	Chr1	6787597	6787598	+	6787598	0.32208	0.32208	6787598	6787598	1
1350	Chr1	6805441	6805500	+	6805458	2.92556	0.89914	6805458	6805490	33
1351	Chr1	6814756	6814835	+	6814821	3.4892	1.5433	6814758	6814821	64
1352	Chr1	6822892	6822893	+	6822893	0.45628	0.45628	6822893	6822893	1
1353	Chr1	6824321	6824518	+	6824368	45.6414	12.7222	6824337	6824376	40
1354	Chr1	6824719	6824730	+	6824720	0.45628	0.22814	6824720	6824730	11
1355	Chr1	6826897	6826898	+	6826898	0.3355	0.3355	6826898	6826898	1
1356	Chr1	6832322	6832421	+	6832328	17.2447	7.34074	6832326	6832350	25
1358	Chr1	6846326	6846415	+	6846369	29.4301	11.823	6846367	6846380	14
1359	Chr1	6847806	6847807	+	6847807	0.37576	0.37576	6847807	6847807	1
1360	Chr1	6852144	6852166	+	6852155	1.0065	0.37576	6852145	6852158	14
1362	Chr1	6886867	6886903	+	6886868	1.1407	1.01992	6886868	6886874	7
1363	Chr1	6887071	6887086	+	6887085	1.08702	0.36234	6887072	6887086	15
1364	Chr1	6887193	6887194	+	6887194	0.6039	0.6039	6887194	6887194	1
1365	Chr1	6913198	6913369	+	6913250	136.079	16.3053	6913243	6913296	54
1366	Chr1	6913507	6913723	+	6913536	8.44118	2.53638	6913536	6913723	188
1367	Chr1	6924141	6924216	+	6924184	0.966241	0.30866	6924150	6924194	45
1368	Chr1	6927840	6928237	+	6928040	141.407	71.6226	6928040	6928042	3
1369	Chr1	6933012	6933023	+	6933016	4.40176	2.45586	6933013	6933022	10
1370	Chr1	6935217	6935253	+	6935218	3.77102	0.979661	6935218	6935252	35
1372	Chr1	6941173	6941187	+	6941181	4.93856	2.9524	6941174	6941181	8
1373	Chr1	6942699	6942850	+	6942767	411.887	116.472	6942767	6942834	68
1374	Chr1	6943264	6943454	+	6943365	0.41602	0.30866	6943266	6943454	189
1375	Chr1	6943582	6943660	+	6943660	0.48312	0.48312	6943583	6943660	78
1376	Chr1	6943810	6943852	+	6943850	0.48312	0.36234	6943814	6943852	39
1377	Chr1	6943969	6944033	+	6944001	1.03334	0.3355	6943970	6944024	55
1378	Chr1	6944174	6944181	+	6944176	1.16754	0.50996	6944176	6944181	6
1379	Chr1	6944326	6944350	+	6944348	0.32208	0.32208	6944327	6944348	22
1380	Chr1	6944478	6944525	+	6944480	0.41602	0.21472	6944480	6944525	46
1382	Chr1	6945669	6945682	+	6945675	2.06668	1.16754	6945670	6945679	10
1383	Chr1	6949039	6949160	+	6949100	94.8526	21.0694	6949051	6949127	77
1384	Chr1	6949441	6949522	+	6949519	1.42252	1.2749	6949444	6949519	76
1386	Chr1	6966926	6967084	+	6966953	20.7205	4.45544	6966930	6967009	80
1387	Chr1	6967214	6967215	+	6967215	1.10044	1.10044	6967215	6967215	1
1389	Chr1	6971430	6971543	+	6971479	19.2175	3.34158	6971479	6971515	37
1390	Chr1	6971778	6971854	+	6971852	0.6039	0.5368	6971779	6971852	74
1392	Chr1	6986358	6986369	+	6986361	9.35375	4.11994	6986359	6986364	6
1394	Chr1	7016678	7016798	+	7016697	49.9895	10.8568	7016692	7016786	95
1399	Chr1	7019234	7019298	+	7019297	0.36234	0.2684	7019235	7019298	64
1400	Chr1	7029615	7029658	+	7029650	3.47578	2.73768	7029627	7029650	24
1402	Chr1	7038641	7038663	+	7038659	0.6039	0.25498	7038642	7038663	22
1403	Chr1	7043663	7043736	+	7043682	1.57014	0.3355	7043672	7043736	65
1405	Chr1	7061577	7061580	+	7061580	1.06018	0.59048	7061578	7061580	3
1406	Chr1	7062147	7062210	+	7062148	2.40218	1.2078	7062148	7062210	63
1407	Chr1	7065491	7065497	+	7065494	1.5433	0.37576	7065492	7065497	6
1408	Chr1	7088214	7088215	+	7088215	0.63074	0.63074	7088215	7088215	1
1409	Chr1	7091253	7091323	+	7091294	5.20696	1.8117	7091279	7091312	34
1410	Chr1	7094255	7094436	+	7094261	30.7587	20.64	7094261	7094268	8
1411	Chr1	7098448	7098483	+	7098483	1.36884	0.49654	7098449	7098483	35
1412	Chr1	7106149	7106168	+	7106153	0.57706	0.37576	7106150	7106153	4
1413	Chr1	7112605	7112649	+	7112613	7.28706	2.37534	7112610	7112634	25
1414	Chr1	7128886	7128982	+	7128889	25.753	14.6278	7128889	7128899	11
1415	Chr1	7129112	7129118	+	7129118	0.63074	0.25498	7129113	7129118	6
1419	Chr1	7143024	7143158	+	7143085	888.324	584.669	7143085	7143088	4
1420	Chr1	7143436	7143482	+	7143437	0.79178	0.48312	7143437	7143481	45
1421	Chr1	7143957	7144300	+	7144223	9.50137	3.05976	7143997	7144257	261
1422	Chr1	7144434	7145768	+	7144830	31.1613	2.16062	7144499	7145601	1103
1423	Chr1	7145879	7146024	+	7145957	0.79178	0.28182	7145896	7146017	122
1424	Chr1	7146134	7146197	+	7146197	1.44936	0.8723	7146138	7146197	60
1425	Chr1	7146673	7146733	+	7146730	10.0784	4.33466	7146684	7146733	50
1427	Chr1	7154399	7154605	+	7154403	5.6364	1.85196	7154403	7154564	162
1428	Chr1	7154711	7154718	+	7154712	1.59698	0.966241	7154712	7154718	7
1429	Chr1	7176768	7176954	+	7176886	214.559	29.4569	7176806	7176891	86
1430	Chr1	7177439	7177507	+	7177455	1.06018	1.06018	7177448	7177507	60
1431	Chr1	7177825	7177827	+	7177827	0.3355	0.3355	7177826	7177827	2
1432	Chr1	7177964	7177987	+	7177986	0.5368	0.5368	7177965	7177986	22
1434	Chr1	7178292	7178351	+	7178293	0.671	0.671	7178293	7178351	59
1435	Chr1	7178475	7178476	+	7178476	0.37576	0.37576	7178476	7178476	1
1436	Chr1	7179348	7179650	+	7179518	226.234	49.4796	7179500	7179569	70
1437	Chr1	7180021	7180043	+	7180024	0.50996	0.37576	7180022	7180043	22
1438	Chr1	7180393	7180421	+	7180394	0.41602	0.25498	7180394	7180418	25
1439	Chr1	7180537	7180564	+	7180563	1.98616	0.72468	7180542	7180563	22
1440	Chr1	7180674	7180715	+	7180693	1.69092	1.1407	7180693	7180714	22
1441	Chr1	7180983	7181055	+	7181044	2.26798	0.6039	7180986	7181045	60
1442	Chr1	7181157	7181211	+	7181160	0.65758	0.29524	7181160	7181211	52
1443	Chr1	7182552	7182631	+	7182556	2.93898	1.69092	7182556	7182591	36
1445	Chr1	7209360	7209447	+	7209400	11.3936	4.61648	7209370	7209437	68
1446	Chr1	7217067	7217144	+	7217131	5.3009	3.20738	7217102	7217131	30
1447	Chr1	7231996	7232054	+	7232008	31.8994	12.2793	7232000	7232024	25
1448	Chr1	7232239	7232240	+	7232240	2.29482	2.29482	7232240	7232240	1
1449	Chr1	7233711	7233804	+	7233755	41.1592	10.7628	7233725	7233757	33
1450	Chr1	7238793	7238811	+	7238805	3.60998	2.03984	7238799	7238805	7
1451	Chr1	7242917	7242929	+	7242923	4.32124	2.013	7242921	7242929	9
1452	Chr1	7252171	7252201	+	7252175	36.6232	21.3378	7252175	7252182	8
1454	Chr1	7272517	7272679	+	7272553	2.67058	0.671	7272521	7272665	145
1456	Chr1	7285039	7285086	+	7285057	7.56888	3.83812	7285042	7285084	43
1457	Chr1	7285393	7285420	+	7285394	0.52338	0.1342	7285394	7285403	10
1460	Chr1	7285915	7285954	+	7285916	0.85888	0.3355	7285916	7285954	39
1462	Chr1	7313946	7314060	+	7313994	5.94506	1.26148	7313950	7314048	99
1463	Chr1	7318542	7318570	+	7318543	0.49654	0.2684	7318543	7318568	26
1464	Chr1	7318927	7318929	+	7318929	0.32208	0.32208	7318929	7318929	1
1465	Chr1	7324582	7324682	+	7324590	32.7582	20.1166	7324585	7324591	7
1467	Chr1	7337704	7337859	+	7337763	22.9348	3.81128	7337729	7337835	107
1468	Chr1	7338078	7338081	+	7338079	0.61732	0.48312	7338079	7338081	3
1471	Chr1	7346156	7346265	+	7346160	21.727	8.84378	7346157	7346165	9
1472	Chr1	7366717	7366790	+	7366775	15.943	10.5347	7366775	7366776	2
1474	Chr1	7371274	7371294	+	7371291	0.37576	0.16104	7371275	7371294	20
1475	Chr1	7371503	7371763	+	7371665	4.07968	1.57014	7371526	7371669	144
1476	Chr1	7374201	7374485	+	7374271	120.646	17.6205	7374225	7374352	128
1478	Chr1	7384618	7384857	+	7384791	3.47578	1.46278	7384619	7384830	212
1479	Chr1	7404382	7404401	+	7404388	4.72384	1.90564	7404383	7404392	10
1480	Chr1	7412922	7413008	+	7412926	3.27448	0.61732	7412926	7413008	83
1481	Chr1	7421140	7421345	+	7421206	6.52212	1.70434	7421206	7421243	38
1482	Chr1	7434259	7434271	+	7434260	0.83204	0.81862	7434260	7434260	1
1483	Chr1	7439244	7439528	+	7439449	12.8564	4.24072	7439318	7439452	135
1484	Chr1	7443191	7443294	+	7443294	0.56364	0.37576	7443210	7443294	85
1485	Chr1	7444850	7445066	+	7444955	19.8079	6.40134	7444933	7444956	24
1487	Chr1	7462046	7462051	+	7462047	0.68442	0.42944	7462047	7462051	5
1489	Chr1	7481329	7481355	+	7481330	0.68442	0.34892	7481330	7481340	11
1490	Chr1	7483832	7483920	+	7483880	2.2814	1.2749	7483834	7483914	81
1491	Chr1	7493322	7493493	+	7493439	24.4378	16.3858	7493426	7493465	40
1494	Chr1	7497096	7497194	+	7497143	10.7494	3.1537	7497112	7497175	64
1496	Chr1	7508930	7509128	+	7509128	13.6884	3.14028	7508991	7509128	138
1498	Chr1	7554774	7554910	+	7554794	10.3871	2.53638	7554794	7554819	26
1499	Chr1	7573902	7573999	+	7573974	5.46194	1.12728	7573929	7573974	46
1500	Chr1	7581084	7581203	+	7581121	8.03858	1.79828	7581085	7581183	99
1501	Chr1	7588581	7588734	+	7588706	16.4663	4.17362	7588618	7588713	96
1502	Chr1	7605616	7605760	+	7605716	9.03166	2.37534	7605655	7605716	62
1503	Chr1	7610392	7610406	+	7610398	8.29356	5.86454	7610393	7610398	6
1504	Chr1	7612985	7613014	+	7613005	54.4718	26.0751	7613002	7613007	6
1506	Chr1	7614902	7614904	+	7614903	0.32208	0.21472	7614903	7614904	2
1507	Chr1	7615612	7615661	+	7615644	11.8499	11.1118	7615644	7615644	1
1508	Chr1	7624401	7624432	+	7624402	2.06668	0.59048	7624402	7624432	31
1509	Chr1	7626282	7626354	+	7626335	45.3865	18.9088	7626292	7626343	52
1511	Chr1	7630229	7630309	+	7630266	2.57664	1.32858	7630233	7630270	38
1512	Chr1	7641245	7641310	+	7641300	1.11386	0.75152	7641253	7641310	58
1513	Chr1	7642260	7642263	+	7642261	0.59048	0.3355	7642261	7642263	3
1514	Chr1	7645683	7645766	+	7645722	106.971	68.6568	7645719	7645724	6
1519	Chr1	7649164	7649283	+	7649233	16.6945	1.95932	7649176	7649265	90
1520	Chr1	7651841	7652026	+	7651859	6.85762	1.55672	7651859	7651988	130
1521	Chr1	7652422	7652476	+	7652444	18.372	3.60998	7652441	7652463	23
1522	Chr1	7653264	7653266	+	7653266	0.42944	0.32208	7653265	7653266	2
1523	Chr1	7654246	7654271	+	7654256	5.39484	2.87188	7654255	7654265	11
1524	Chr1	7666438	7666503	+	7666461	4.73726	2.1472	7666454	7666503	50
1525	Chr1	7680403	7680491	+	7680424	3.39526	1.342	7680404	7680487	84
1526	Chr1	7696476	7696555	+	7696536	3.39526	2.73768	7696536	7696537	2
1527	Chr1	7712879	7712963	+	7712921	56.5653	9.68925	7712895	7712924	30
1529	Chr1	7719570	7719591	+	7719588	2.12036	0.61732	7719572	7719591	20
1530	Chr1	7734710	7734802	+	7734740	14.0373	5.12644	7734739	7734750	12
1533	Chr1	7754288	7754340	+	7754336	1.77144	0.6039	7754305	7754340	36
1534	Chr1	7765840	7765899	+	7765891	0.83204	0.28182	7765865	7765899	35
1536	Chr1	7767962	7768071	+	7767982	2.99266	1.99958	7767982	7768036	55
1537	Chr1	7771621	7771702	+	7771638	23.6326	9.62215	7771637	7771667	31
1538	Chr1	7785772	7785798	+	7785776	11.0983	7.82386	7785776	7785781	6
1539	Chr1	7789343	7789679	+	7789559	12.7356	2.18746	7789494	7789654	161
1540	Chr1	7818350	7818355	+	7818351	0.45628	0.41602	7818351	7818351	1
1541	Chr1	7823134	7823200	+	7823155	37.5492	9.81003	7823153	7823171	19
1543	Chr1	7826261	7826355	+	7826301	2.64374	1.06018	7826268	7826323	56
1544	Chr1	7835804	7835834	+	7835810	31.6444	20.64	7835810	7835811	2
1545	Chr1	7836447	7836528	+	7836526	0.65758	0.36234	7836448	7836526	79
1546	Chr1	7846595	7846602	+	7846598	4.85804	3.65024	7846597	7846599	3
1547	Chr1	7846889	7846890	+	7846890	0.4697	0.4697	7846890	7846890	1
1548	Chr1	7849928	7850076	+	7850071	2.3485	0.8723	7849968	7850071	104
1549	Chr1	7858890	7858902	+	7858894	4.13336	2.8853	7858894	7858896	3
1550	Chr1	7865463	7865554	+	7865494	67.9723	49.5601	7865489	7865516	28
1551	Chr1	7873957	7874054	+	7873992	7.86412	1.51646	7873962	7874043	82
1552	Chr1	7886367	7886369	+	7886368	0.36234	0.32208	7886368	7886369	2
1553	Chr1	7886497	7886723	+	7886499	7.1126	1.7446	7886499	7886675	177
1554	Chr1	7894017	7894060	+	7894045	0.77836	0.41602	7894025	7894049	25
1557	Chr1	7911946	7912061	+	7912026	54.2973	34.637	7911970	7912027	58
1561	Chr1	7913718	7913732	+	7913732	0.75152	0.75152	7913732	7913732	1
1562	Chr1	7919158	7919283	+	7919189	17.9694	5.08618	7919159	7919246	88
1563	Chr1	7922412	7922547	+	7922537	7.23338	2.06668	7922460	7922537	78
1564	Chr1	7925307	7925411	+	7925352	44.031	9.08534	7925309	7925376	68
1565	Chr1	7926041	7926183	+	7926092	0.30866	0.2013	7926047	7926168	122
1566	Chr1	7949361	7949587	+	7949572	5.368	1.18096	7949402	7949573	172
1568	Chr1	7964006	7964183	+	7964043	2.89872	0.7381	7964038	7964178	141
1569	Chr1	7981784	7981881	+	7981790	13.3261	1.85196	7981785	7981852	68
1570	Chr1	7982030	7982035	+	7982035	0.3355	0.2013	7982031	7982035	5
1571	Chr1	7994227	7994391	+	7994327	11.5009	3.81128	7994267	7994327	61
1572	Chr1	8003296	8003568	+	8003385	234.957	24.0487	8003340	8003476	137
1573	Chr1	8004158	8004159	+	8004159	0.34892	0.34892	8004159	8004159	1
1574	Chr1	8005959	8005960	+	8005960	0.30866	0.30866	8005960	8005960	1
1575	Chr1	8006170	8006400	+	8006197	68.1065	27.3097	8006197	8006201	5
1576	Chr1	8006727	8006730	+	8006728	0.3355	0.17446	8006728	8006730	3
1578	Chr1	8017397	8017437	+	8017434	2.25456	0.76494	8017398	8017435	38
1579	Chr1	8027272	8027353	+	8027298	158.705	87.6863	8027296	8027303	8
1580	Chr1	8027650	8027651	+	8027651	0.42944	0.42944	8027651	8027651	1
1581	Chr1	8046147	8046191	+	8046163	9.72951	3.60998	8046153	8046185	33
1582	Chr1	8049063	8049149	+	8049135	5.55588	0.88572	8049074	8049136	63
1583	Chr1	8050816	8050917	+	8050865	21.8478	9.50137	8050862	8050881	20
1586	Chr1	8061759	8061894	+	8061886	5.7706	0.72468	8061763	8061891	129
1587	Chr1	8067892	8067982	+	8067930	357.496	63.5572	8067916	8067937	22
1588	Chr1	8068192	8068319	+	8068196	7.68966	1.77144	8068196	8068317	122
1589	Chr1	8068603	8068758	+	8068605	9.00482	4.85804	8068604	8068704	101
1591	Chr1	8069458	8069558	+	8069531	13.6481	3.74418	8069487	8069536	50
1593	Chr1	8071937	8071991	+	8071980	3.74418	1.57014	8071952	8071990	39
1594	Chr1	8079283	8079430	+	8079297	298.474	146.949	8079294	8079336	43
1595	Chr1	8080019	8080077	+	8080062	0.30866	0.16104	8080023	8080077	55
1597	Chr1	8083252	8083325	+	8083298	2.67058	0.64416	8083254	8083304	51
1598	Chr1	8089309	8089364	+	8089310	5.89138	3.2879	8089310	8089364	55
1599	Chr1	8098592	8098611	+	8098593	0.979661	0.44286	8098593	8098611	19
1600	Chr1	8098754	8098765	+	8098758	1.55672	0.952821	8098755	8098765	11
1601	Chr1	8101498	8101631	+	8101593	43.2393	17.7949	8101540	8101593	54
1602	Chr1	8102792	8102832	+	8102814	55.787	18.6538	8102814	8102823	10
1604	Chr1	8105571	8105717	+	8105680	9.03166	2.84504	8105605	8105711	107
1606	Chr1	8117296	8117569	+	8117413	15.3256	3.7576	8117381	8117460	80
1608	Chr1	8121209	8121210	+	8121210	0.42944	0.42944	8121210	8121210	1
1610	Chr1	8122342	8122425	+	8122380	10.2529	2.80478	8122348	8122395	48
1612	Chr1	8139161	8139172	+	8139165	8.4546	2.60348	8139162	8139172	11
1613	Chr1	8143445	8143544	+	8143544	0.939401	0.2013	8143446	8143544	99
1616	Chr1	8156601	8156669	+	8156663	5.48878	2.45586	8156606	8156663	58
1617	Chr1	8164852	8165114	+	8164989	21.2841	11.5278	8164871	8164989	119
1619	Chr1	8168566	8168611	+	8168567	2.4827	0.68442	8168567	8168610	44
1620	Chr1	8188203	8188271	+	8188271	0.64416	0.3355	8188218	8188271	54
1621	Chr1	8195771	8195852	+	8195810	26.6387	7.59572	8195780	8195829	50
1622	Chr1	8198677	8198814	+	8198695	9.94423	3.58314	8198695	8198777	83
1623	Chr1	8200306	8200768	+	8200390	658.855	282.169	8200386	8200399	14
1624	Chr1	8200911	8201001	+	8201001	0.72468	0.3355	8200912	8201001	90
1625	Chr1	8201121	8201122	+	8201122	0.32208	0.32208	8201122	8201122	1
1626	Chr1	8206516	8206575	+	8206541	1.73118	0.7381	8206531	8206572	42
1628	Chr1	8212640	8212693	+	8212641	1.11386	1.11386	8212641	8212649	9
1629	Chr1	8212937	8212938	+	8212938	1.08702	1.08702	8212938	8212938	1
1630	Chr1	8215875	8215877	+	8215877	0.59048	0.34892	8215876	8215877	2
1631	Chr1	8216037	8216083	+	8216079	3.43552	1.71776	8216042	8216081	40
1632	Chr1	8219863	8219937	+	8219899	47.8289	21.472	8219873	8219909	37
1633	Chr1	8227177	8227182	+	8227181	0.76494	0.41602	8227178	8227181	4
1634	Chr1	8242376	8242591	+	8242466	24.5184	4.91172	8242412	8242516	105
1636	Chr1	8244412	8244470	+	8244467	7.39442	3.11344	8244419	8244467	49
1637	Chr1	8262979	8263173	+	8262987	292.328	76.6551	8262985	8262993	9
1639	Chr1	8297619	8297727	+	8297620	0.979661	0.65758	8297620	8297724	105
1641	Chr1	8314920	8315010	+	8314930	25.2699	12.1183	8314927	8314934	8
1642	Chr1	8321642	8321792	+	8321685	39.3072	17.2044	8321680	8321726	47
1645	Chr1	8324553	8324561	+	8324554	0.4026	0.21472	8324554	8324561	8
1646	Chr1	8327298	8327310	+	8327302	1.6104	0.59048	8327299	8327310	12
1647	Chr1	8329951	8330001	+	8329992	1.98616	0.6039	8329952	8329994	43
1648	Chr1	8332987	8333042	+	8332988	1.8788	0.61732	8332988	8333028	41
1649	Chr1	8333698	8333816	+	8333798	4.24072	1.08702	8333699	8333806	108
1650	Chr1	8336687	8336783	+	8336705	224.718	149.257	8336702	8336705	4
1653	Chr1	8337558	8337575	+	8337561	0.77836	0.2684	8337560	8337575	16
1654	Chr1	8337749	8337827	+	8337751	0.37576	0.28182	8337750	8337825	76
1657	Chr1	8345657	8345698	+	8345694	0.69784	0.32208	8345658	8345694	37
1658	Chr1	8345827	8345864	+	8345832	2.32166	0.79178	8345832	8345856	25
1659	Chr1	8350745	8350816	+	8350767	0.69784	0.18788	8350761	8350816	56
1660	Chr1	8385227	8385313	+	8385251	4.17362	2.03984	8385251	8385273	23
1662	Chr1	8388519	8388667	+	8388521	10.5884	5.81086	8388520	8388528	9
1667	Chr1	8391202	8391221	+	8391221	0.8052	0.44286	8391203	8391221	19
1668	Chr1	8395572	8395602	+	8395574	7.75676	4.99224	8395574	8395579	6
1670	Chr1	8400144	8400224	+	8400179	18.7343	3.43552	8400149	8400202	54
1674	Chr1	8420201	8420352	+	8420342	24.0621	5.368	8420264	8420345	82
1676	Chr1	8421618	8421657	+	8421638	0.61732	0.18788	8421619	8421657	39
1679	Chr1	8432131	8432241	+	8432222	3.36842	0.91256	8432142	8432223	82
1680	Chr1	8436171	8436191	+	8436172	0.4697	0.17446	8436172	8436191	20
1681	Chr1	8441071	8441211	+	8441150	5.31432	1.4091	8441146	8441203	58
1682	Chr1	8461811	8461820	+	8461812	0.59048	0.3355	8461812	8461820	9
1683	Chr1	8503242	8503259	+	8503254	2.72426	1.36884	8503246	8503254	9
1684	Chr1	8507017	8507057	+	8507021	55.2367	28.1418	8507021	8507033	13
1685	Chr1	8515506	8515509	+	8515508	0.52338	0.29524	8515507	8515509	3
1686	Chr1	8520458	8520459	+	8520459	0.76494	0.76494	8520459	8520459	1
1687	Chr1	8523243	8523354	+	8523244	1.7446	0.63074	8523244	8523351	108
1688	Chr1	8540896	8541088	+	8541024	9.79661	6.02558	8540938	8541025	88
1689	Chr1	8542336	8542552	+	8542446	5.95848	2.72426	8542446	8542457	12
1691	Chr1	8544287	8544594	+	8544424	41.2799	6.61606	8544300	8544462	163
1692	Chr1	8545182	8545185	+	8545183	0.56364	0.45628	8545183	8545185	3
1694	Chr1	8549298	8549407	+	8549299	1.19438	0.50996	8549299	8549385	87
1695	Chr1	8586339	8586426	+	8586363	10.5884	3.94548	8586353	8586399	47
1696	Chr1	8600434	8600483	+	8600478	1.82512	0.57706	8600435	8600478	44
1697	Chr1	8609442	8609473	+	8609446	5.59614	3.9589	8609446	8609450	5
1699	Chr1	8624024	8624175	+	8624092	0.966241	0.4026	8624049	8624145	97
1701	Chr1	8631330	8631423	+	8631403	1.57014	0.41602	8631347	8631405	59
1702	Chr1	8635174	8635217	+	8635210	2.29482	0.76494	8635182	8635215	34
1703	Chr1	8640597	8640792	+	8640730	29.2959	6.11952	8640647	8640762	116
1705	Chr1	8641981	8642012	+	8641983	1.59698	1.19438	8641982	8642012	31
1706	Chr1	8642121	8642269	+	8642231	0.61732	0.28182	8642122	8642232	111
1707	Chr1	8642626	8642628	+	8642628	0.41602	0.2684	8642627	8642628	2
1708	Chr1	8655126	8655206	+	8655199	1.99958	0.939401	8655127	8655200	74
1709	Chr1	8661819	8661919	+	8661916	0.91256	0.30866	8661861	8661919	59
1710	Chr1	8662047	8662269	+	8662063	5.12644	0.52338	8662052	8662189	138
1711	Chr1	8664152	8664168	+	8664154	13.9031	5.73034	8664154	8664164	11
1712	Chr1	8665731	8665913	+	8665909	10.6957	2.53638	8665802	8665909	108
1713	Chr1	8682194	8682324	+	8682195	3.43552	0.952821	8682195	8682323	129
1714	Chr1	8693094	8693294	+	8693095	6.13294	1.65066	8693095	8693232	138
1715	Chr1	8702350	8702421	+	8702370	12.239	3.67708	8702361	8702395	35
1716	Chr1	8709961	8710158	+	8710069	39.7232	17.4057	8710065	8710075	11
1718	Chr1	8720308	8720356	+	8720317	5.62298	2.64374	8720313	8720318	6
1719	Chr1	8741883	8742008	+	8741942	4.61648	1.35542	8741886	8741994	109
1721	Chr1	8757919	8757977	+	8757920	1.43594	0.4026	8757920	8757971	52
1722	Chr1	8775787	8775823	+	8775812	0.671	0.2684	8775811	8775819	9
1723	Chr1	8798442	8798443	+	8798443	0.3355	0.3355	8798443	8798443	1
1724	Chr1	8812680	8812823	+	8812823	0.59048	0.38918	8812696	8812823	128
1727	Chr1	8860669	8860953	+	8860677	394.615	301.346	8860674	8860677	4
1729	Chr1	8861875	8861920	+	8861881	7.86412	4.34808	8861881	8861909	29
1730	Chr1	8863782	8864123	+	8863919	7.1126	1.22122	8863859	8864044	186
1731	Chr1	8864825	8864897	+	8864831	1.28832	0.84546	8864826	8864891	66
1733	Chr1	8867084	8867174	+	8867148	17.6339	9.07192	8867139	8867148	10
1734	Chr1	8877799	8877891	+	8877857	1.46278	0.2684	8877800	8877882	83
1735	Chr1	8894398	8894413	+	8894413	0.8723	0.52338	8894399	8894413	15
1736	Chr1	8903403	8903660	+	8903406	9.50137	2.10694	8903406	8903654	249
1737	Chr1	8911427	8911431	+	8911428	0.38918	0.34892	8911428	8911431	4
1738	Chr1	8916019	8916117	+	8916116	11.5144	2.12036	8916031	8916116	86
1740	Chr1	8922692	8922832	+	8922832	2.4827	0.939401	8922706	8922832	127
1741	Chr1	8942762	8942779	+	8942777	0.65758	0.30866	8942763	8942777	15
1742	Chr1	8948394	8948464	+	8948460	4.61648	1.89222	8948414	8948461	48
1743	Chr1	8951201	8951259	+	8951220	41.7496	28.2357	8951219	8951220	2
1747	Chr1	8962115	8962214	+	8962144	19.8079	4.38834	8962139	8962180	42
1750	Chr1	8976417	8976664	+	8976538	19.3919	7.50178	8976453	8976539	87
1752	Chr1	9020366	9020477	+	9020367	5.11302	1.08702	9020367	9020468	102
1754	Chr1	9033065	9033159	+	9033066	0.671	0.29524	9033066	9033144	79
1756	Chr1	9054737	9054819	+	9054752	8.46802	5.74376	9054752	9054787	36
1757	Chr1	9066875	9066899	+	9066897	0.49654	0.32208	9066876	9066899	24
1758	Chr1	9067193	9067423	+	9067299	8.68274	3.73076	9067202	9067363	162
1759	Chr1	9071004	9071202	+	9071115	28.7322	4.99224	9071088	9071152	65
1760	Chr1	9083837	9083840	+	9083840	2.05326	1.19438	9083838	9083840	3
1763	Chr1	9098014	9098051	+	9098015	1.04676	0.37576	9098015	9098028	14
1766	Chr1	9113897	9113955	+	9113909	14.7083	4.64332	9113898	9113909	12
1767	Chr1	9151709	9151822	+	9151731	8.7901	2.76452	9151727	9151761	35
1768	Chr1	9155087	9155196	+	9155090	77.2053	39.2938	9155090	9155099	10
1769	Chr1	9158363	9158368	+	9158364	0.42944	0.34892	9158364	9158368	5
1770	Chr1	9165731	9165760	+	9165732	1.2749	0.29524	9165732	9165760	29
1771	Chr1	9171112	9171222	+	9171160	133.073	20.2105	9171132	9171182	51
1772	Chr1	9171803	9171832	+	9171804	0.3355	0.2013	9171804	9171832	29
1773	Chr1	9172143	9172163	+	9172162	0.49654	0.2013	9172144	9172163	20
1775	Chr1	9175546	9175637	+	9175626	0.83204	0.50996	9175592	9175626	35
1776	Chr1	9178375	9178384	+	9178378	22.2504	10.897	9178378	9178383	6
1778	Chr1	9182160	9182220	+	9182205	1.50304	0.89914	9182162	9182213	52
1779	Chr1	9184562	9184792	+	9184786	8.9243	1.8117	9184627	9184790	164
1780	Chr1	9191597	9191648	+	9191613	1.04676	0.3355	9191599	9191648	50
1781	Chr1	9205834	9206085	+	9205886	457.837	160.758	9205885	9205899	15
1782	Chr1	9206452	9206539	+	9206462	6.96498	3.5563	9206453	9206481	29
1783	Chr1	9206688	9206725	+	9206689	0.37576	0.29524	9206689	9206725	37
1784	Chr1	9206999	9207142	+	9207142	0.77836	0.5368	9207000	9207142	143
1785	Chr1	9210047	9210124	+	9210066	9.07192	1.95932	9210063	9210124	62
1786	Chr1	9211732	9211743	+	9211733	3.26106	2.03984	9211733	9211740	8
1787	Chr1	9214114	9214223	+	9214176	16.9629	3.71734	9214172	9214190	19
1788	Chr1	9215927	9216125	+	9215983	24.1426	8.49486	9215945	9215989	45
1789	Chr1	9216862	9216874	+	9216873	0.55022	0.2013	9216863	9216874	12
1791	Chr1	9217417	9217448	+	9217448	0.4697	0.32208	9217446	9217448	3
1793	Chr1	9227432	9227442	+	9227442	0.30866	0.14762	9227435	9227442	8
1794	Chr1	9241175	9241251	+	9241199	0.69784	0.2013	9241179	9241245	67
1795	Chr1	9246767	9246910	+	9246788	39.683	20.1032	9246787	9246799	13
1798	Chr1	9259607	9259619	+	9259611	14.8157	11.6486	9259611	9259614	4
1799	Chr1	9259779	9259783	+	9259781	1.11386	0.45628	9259780	9259783	4
1803	Chr1	9295673	9295802	+	9295736	18.0902	7.09918	9295721	9295759	39
1804	Chr1	9296014	9296021	+	9296015	0.56364	0.29524	9296015	9296021	7
1807	Chr1	9298738	9298751	+	9298743	1.82512	1.0065	9298739	9298751	13
1808	Chr1	9321640	9321692	+	9321653	5.3009	1.04676	9321647	9321684	38
1810	Chr1	9329495	9329614	+	9329518	47.6008	12.7893	9329505	9329524	20
1811	Chr1	9343117	9343191	+	9343121	8.33382	1.93248	9343121	9343152	32
1812	Chr1	9351346	9351531	+	9351454	5.9048	2.40218	9351350	9351458	109
1813	Chr1	9351646	9351647	+	9351647	7.15286	7.15286	9351647	9351647	1
1814	Chr1	9352093	9352142	+	9352115	3.05976	1.44936	9352114	9352136	23
1815	Chr1	9355875	9356084	+	9356019	1.43594	0.71126	9355878	9356055	178
1816	Chr1	9359636	9359669	+	9359643	0.68442	0.21472	9359637	9359669	33
1818	Chr1	9373958	9374039	+	9374000	25.9275	5.2338	9373977	9374023	47
1819	Chr1	9378501	9378638	+	9378585	6.69658	2.36192	9378525	9378585	61
1820	Chr1	9381669	9381676	+	9381674	2.6169	1.12728	9381670	9381674	5
1821	Chr1	9381799	9381833	+	9381806	7.12602	2.64374	9381803	9381827	25
1824	Chr1	9391768	9391889	+	9391769	0.34892	0.25498	9391769	9391888	120
1825	Chr1	9393664	9393754	+	9393690	20.1032	6.25372	9393683	9393696	14
1828	Chr1	9394904	9394906	+	9394905	0.48312	0.45628	9394905	9394905	1
1829	Chr1	9407829	9407938	+	9407836	0.30866	0.21472	9407830	9407938	109
1831	Chr1	9421115	9421263	+	9421152	3.8918	1.4091	9421134	9421181	48
1832	Chr1	9425499	9425597	+	9425535	35.657	21.6599	9425535	9425574	40
1834	Chr1	9427788	9427839	+	9427834	8.723	7.36758	9427831	9427834	4
1835	Chr1	9429016	9429150	+	9429053	15.3391	1.57014	9429029	9429145	117
1836	Chr1	9439785	9439804	+	9439789	0.76494	0.22814	9439789	9439804	16
1837	Chr1	9441207	9441238	+	9441208	0.69784	0.2684	9441208	9441238	31
1838	Chr1	9456727	9456760	+	9456728	1.23464	0.30866	9456728	9456760	33
1839	Chr1	9481530	9481720	+	9481628	19.5798	3.31474	9481532	9481675	144
1842	Chr1	9483147	9483337	+	9483288	21.2841	5.73034	9483200	9483299	100
1844	Chr1	9487063	9487229	+	9487135	8.19962	2.77794	9487102	9487179	78
1846	Chr1	9487655	9487656	+	9487656	0.48312	0.48312	9487656	9487656	1
1849	Chr1	9492910	9493057	+	9492969	122.619	52.9285	9492968	9492972	5
1850	Chr1	9493548	9493623	+	9493617	0.8723	0.37576	9493588	9493623	36
1851	Chr1	9495515	9495671	+	9495596	7.93122	1.9459	9495553	9495626	74
1852	Chr1	9501890	9502034	+	9501891	1.16754	0.44286	9501891	9502031	141
1853	Chr1	9507858	9508003	+	9507897	5.6364	1.30174	9507866	9507938	73
1854	Chr1	9515134	9515224	+	9515195	107.789	91.35	9515164	9515195	32
1856	Chr1	9515492	9515514	+	9515495	0.68442	0.22814	9515493	9515510	18
1857	Chr1	9516071	9516171	+	9516120	1.06018	0.91256	9516074	9516162	89
1858	Chr1	9517188	9517207	+	9517201	1.26148	0.75152	9517189	9517201	13
1860	Chr1	9531963	9532086	+	9532030	3.74418	1.65066	9531981	9532051	71
1861	Chr1	9532292	9532419	+	9532377	131.892	27.0279	9532340	9532383	44
1863	Chr1	9532871	9532945	+	9532887	0.4026	0.2684	9532872	9532944	73
1864	Chr1	9533365	9533487	+	9533423	3.04634	0.56364	9533366	9533486	121
1867	Chr1	9534512	9534665	+	9534521	1.97274	0.55022	9534513	9534641	129
1868	Chr1	9544455	9544584	+	9544536	15.4196	4.67016	9544514	9544557	44
1871	Chr1	9558626	9558674	+	9558638	7.16628	2.99266	9558638	9558656	19
1874	Chr1	9592112	9592192	+	9592127	7.4481	2.52296	9592113	9592169	57
1876	Chr1	9611102	9611183	+	9611134	10.5615	3.74418	9611109	9611149	41
1877	Chr1	9614549	9614609	+	9614583	32.8253	20.3447	9614575	9614591	17
1879	Chr1	9621538	9621544	+	9621544	0.5368	0.2684	9621539	9621544	6
1881	Chr1	9631268	9631272	+	9631269	0.8052	0.48312	9631269	9631272	4
1882	Chr1	9631389	9631437	+	9631437	0.89914	0.52338	9631394	9631437	44
1883	Chr1	9636593	9636644	+	9636598	3.0866	1.4762	9636598	9636599	2
1884	Chr1	9639012	9639100	+	9639044	49.9895	21.0157	9639030	9639064	35
1885	Chr1	9654555	9654562	+	9654560	1.8117	1.11386	9654556	9654560	5
1886	Chr1	9654677	9654690	+	9654685	3.81128	2.013	9654681	9654690	10
1887	Chr1	9657335	9657388	+	9657386	2.17404	1.2078	9657336	9657388	53
1888	Chr1	9662084	9662168	+	9662132	4.44202	1.0736	9662085	9662160	76
1889	Chr1	9668581	9668697	+	9668597	18.5867	5.89138	9668585	9668697	113
1890	Chr1	9698422	9698530	+	9698473	6.3745	1.6775	9698432	9698512	81
1894	Chr1	9727711	9727722	+	9727722	0.30866	0.22814	9727712	9727722	11
1895	Chr1	9740621	9740750	+	9740712	152.277	52.5527	9740704	9740712	9
1896	Chr1	9740890	9740897	+	9740891	0.34892	0.2013	9740891	9740897	7
1897	Chr1	9741717	9741773	+	9741757	1.35542	0.64416	9741718	9741769	52
1898	Chr1	9746763	9746896	+	9746863	50.1908	16.7884	9746806	9746871	66
1899	Chr1	9748699	9748781	+	9748756	6.29398	1.90564	9748723	9748769	47
1900	Chr1	9763358	9763394	+	9763361	0.42944	0.2013	9763361	9763394	34
1901	Chr1	9779132	9779188	+	9779139	17.5668	11.1118	9779139	9779144	6
1902	Chr1	9782985	9783066	+	9783002	9.21954	4.11994	9782997	9783019	23
1903	Chr1	9795755	9795829	+	9795774	6.06584	1.86538	9795772	9795822	51
1904	Chr1	9801055	9801087	+	9801060	0.32208	0.32208	9801057	9801087	31
1905	Chr1	9801192	9801375	+	9801279	3.56972	1.46278	9801193	9801367	175
1906	Chr1	9825280	9825321	+	9825286	18.2109	13.5542	9825284	9825286	3
1908	Chr1	9827792	9827804	+	9827795	1.38226	0.71126	9827793	9827804	12
1909	Chr1	9831330	9831368	+	9831336	0.939401	0.84546	9831336	9831366	31
1910	Chr1	9854512	9854577	+	9854526	1.79828	0.59048	9854522	9854574	53
1911	Chr1	9874232	9874322	+	9874257	36.9721	10.9507	9874257	9874275	19
1912	Chr1	9886230	9886329	+	9886231	1.38226	0.56364	9886231	9886314	84
1914	Chr1	9912283	9912301	+	9912293	0.42944	0.22814	9912284	9912301	18
1915	Chr1	9940011	9940116	+	9940034	9.56847	4.54938	9940023	9940059	37
1916	Chr1	9943973	9944067	+	9944043	5.85112	1.6104	9944009	9944050	42
1917	Chr1	9963568	9963662	+	9963600	3.94548	1.93248	9963597	9963662	66
1918	Chr1	9979644	9979899	+	9979826	6.85762	2.25456	9979652	9979838	187
1920	Chr1	9996793	9996888	+	9996824	14.3728	7.54204	9996820	9996850	31
1922	Chr1	10010123	10010207	+	10010182	2.7511	1.22122	10010136	10010196	61
1923	Chr1	10015893	10015977	+	10015918	10.5213	4.13336	10015896	10015939	44
1925	Chr1	10023865	10023962	+	10023890	6.72342	1.46278	10023874	10023952	79
1926	Chr1	10029078	10029270	+	10029239	9.15244	2.013	10029145	10029239	95
1928	Chr1	10035657	10035708	+	10035664	18.2646	8.73642	10035664	10035672	9
1929	Chr1	10055356	10055365	+	10055365	1.39568	0.57706	10055357	10055365	9
1930	Chr1	10078183	10078315	+	10078189	6.3074	4.64332	10078188	10078192	5
1932	Chr1	10095797	10095809	+	10095798	9.66241	5.0325	10095798	10095802	5
1933	Chr1	10103123	10103131	+	10103127	0.63074	0.30866	10103124	10103127	4
1934	Chr1	10112990	10113005	+	10112998	0.76494	0.44286	10112998	10113005	8
1935	Chr1	10134068	10134189	+	10134123	22.6798	8.60222	10134088	10134147	60
1938	Chr1	10135421	10135455	+	10135429	0.83204	0.36234	10135429	10135434	6
1939	Chr1	10147687	10147764	+	10147694	5.4351	2.63032	10147688	10147721	34
1940	Chr1	10149785	10150074	+	10149856	333.326	189.491	10149855	10149865	11
1942	Chr1	10174253	10174326	+	10174282	14.2923	7.75676	10174282	10174286	5
1943	Chr1	10174489	10174501	+	10174490	0.61732	0.34892	10174490	10174501	12
1944	Chr1	10180502	10180600	+	10180522	57.7195	40.3003	10180518	10180546	29
1948	Chr1	10224842	10224898	+	10224873	12.9369	4.07968	10224843	10224873	31
1949	Chr1	10227045	10227056	+	10227046	0.41602	0.18788	10227046	10227056	11
1950	Chr1	10230084	10230132	+	10230085	3.59656	2.42902	10230085	10230114	30
1951	Chr1	10236336	10236497	+	10236367	10.991	3.9589	10236367	10236492	126
1952	Chr1	10236606	10236613	+	10236613	0.4697	0.37576	10236607	10236613	7
1953	Chr1	10237113	10237210	+	10237115	0.45628	0.25498	10237114	10237210	97
1954	Chr1	10244965	10244997	+	10244968	3.0866	1.342	10244966	10244971	6
1955	Chr1	10252293	10252384	+	10252341	4.4957	2.46928	10252306	10252351	46
1956	Chr1	10255281	10255326	+	10255283	5.00566	1.42252	10255283	10255323	41
1958	Chr1	10264203	10264395	+	10264242	9.03166	2.16062	10264208	10264263	56
1959	Chr1	10284121	10284137	+	10284137	1.58356	0.76494	10284122	10284137	16
1960	Chr1	10300211	10300513	+	10300213	16.7482	7.6494	10300213	10300248	36
1962	Chr1	10308540	10308700	+	10308567	80.9629	65.597	10308562	10308567	6
1963	Chr1	10319743	10319747	+	10319744	0.71126	0.5368	10319744	10319747	4
1964	Chr1	10321119	10321225	+	10321210	60.8061	41.0652	10321210	10321213	4
1966	Chr1	10323654	10323667	+	10323655	3.81128	1.63724	10323655	10323661	7
1967	Chr1	10327370	10327376	+	10327374	0.69784	0.2684	10327371	10327376	6
1968	Chr1	10330429	10330510	+	10330460	6.41476	2.40218	10330443	10330466	24
1969	Chr1	10339986	10340024	+	10340024	1.9459	0.671	10339991	10340024	34
1971	Chr1	10349456	10349522	+	10349498	1.98616	0.61732	10349457	10349520	64
1973	Chr1	10371778	10371852	+	10371840	26.7461	20.0763	10371815	10371841	27
1974	Chr1	10373222	10373249	+	10373223	1.0736	1.0736	10373223	10373223	1
1976	Chr1	10375762	10375779	+	10375767	35.5228	28.9067	10375767	10375769	3
1979	Chr1	10387587	10387623	+	10387618	2.2814	1.01992	10387592	10387623	32
1980	Chr1	10422272	10422364	+	10422278	5.7035	2.09352	10422278	10422364	87
1981	Chr1	10429894	10429981	+	10429979	2.5498	1.0065	10429900	10429979	80
1983	Chr1	10430650	10430664	+	10430651	0.57706	0.3355	10430651	10430664	14
1984	Chr1	10432599	10432655	+	10432614	5.54246	1.38226	10432611	10432633	23
1985	Chr1	10437595	10437664	+	10437596	2.6169	0.4697	10437596	10437664	69
1986	Chr1	10447747	10447846	+	10447755	80.4798	28.8799	10447755	10447793	39
1988	Chr1	10449216	10449227	+	10449227	0.38918	0.14762	10449217	10449227	11
1991	Chr1	10463310	10463441	+	10463394	9.27323	1.83854	10463357	10463435	79
1992	Chr1	10468054	10468125	+	10468097	21.2305	10.6689	10468055	10468098	44
1993	Chr1	10468288	10468289	+	10468289	0.30866	0.30866	10468289	10468289	1
1994	Chr1	10472599	10472622	+	10472622	0.5368	0.2684	10472600	10472622	23
1995	Chr1	10473600	10473605	+	10473601	0.30866	0.2013	10473601	10473605	5
1996	Chr1	10475016	10475036	+	10475019	1.58356	0.57706	10475017	10475036	20
1998	Chr1	10477853	10478787	+	10478005	4284.28	2619.18	10478005	10478604	600
1999	Chr1	10478917	10478947	+	10478927	10.2797	6.3074	10478922	10478937	16
2000	Chr1	10491584	10491684	+	10491676	10.226	7.27364	10491643	10491678	36
2001	Chr1	10494684	10494757	+	10494707	5.5022	2.2143	10494705	10494740	36
2002	Chr1	10507590	10507674	+	10507654	50.8887	8.88404	10507607	10507657	51
2004	Chr1	10537647	10537700	+	10537648	1.2749	0.57706	10537648	10537655	8
2005	Chr1	10543096	10543114	+	10543114	0.32208	0.32208	10543097	10543114	18
2006	Chr1	10582077	10582227	+	10582080	12.4672	3.5563	10582078	10582091	14
2007	Chr1	10587561	10587636	+	10587603	16.2382	9.46111	10587596	10587610	15
2013	Chr1	10618892	10618900	+	10618896	1.4091	1.10044	10618893	10618896	4
2014	Chr1	10625013	10625100	+	10625086	6.92472	1.52988	10625057	10625096	40
2015	Chr1	10638910	10638996	+	10638926	161.08	53.1566	10638915	10638926	12
2017	Chr1	10639780	10639808	+	10639808	7.36758	2.77794	10639782	10639808	27
2018	Chr1	10639925	10640250	+	10640235	1.4091	0.2684	10639948	10640235	288
2019	Chr1	10651058	10651121	+	10651109	33.805	19.2711	10651102	10651112	11
2020	Chr1	10651398	10651399	+	10651399	2.2143	2.2143	10651399	10651399	1
2021	Chr1	10654862	10655139	+	10654911	9.51479	1.22122	10654870	10654925	56
2022	Chr1	10672992	10673011	+	10673000	7.19312	4.4957	10672998	10673000	3
2023	Chr1	10680156	10680347	+	10680226	4.45544	1.65066	10680196	10680296	101
2024	Chr1	10694943	10694962	+	10694959	1.69092	0.37576	10694948	10694959	12
2025	Chr1	10715578	10715640	+	10715637	6.15978	3.5563	10715581	10715637	57
2026	Chr1	10715753	10715862	+	10715806	38.6765	10.6152	10715805	10715848	44
2029	Chr1	10722203	10722407	+	10722261	3135.52	1676.78	10722257	10722262	6
2030	Chr1	10722597	10723009	+	10722657	26.585	8.68274	10722651	10722916	266
2031	Chr1	10727437	10727580	+	10727578	12.5209	3.11344	10727507	10727578	72
2032	Chr1	10728017	10728092	+	10728079	11.0581	3.9589	10728028	10728090	63
2033	Chr1	10738791	10738799	+	10738792	1.22122	0.59048	10738792	10738799	8
2034	Chr1	10738932	10738966	+	10738964	1.73118	0.59048	10738934	10738964	31
2035	Chr1	10748294	10748401	+	10748368	0.85888	0.38918	10748364	10748401	38
2036	Chr1	10759013	10759213	+	10759084	54.6194	23.2569	10759070	10759092	23
2037	Chr1	10762698	10762819	+	10762761	5.01908	1.5433	10762739	10762780	42
2038	Chr1	10779149	10779326	+	10779207	13.7152	2.53638	10779157	10779220	64
2040	Chr1	10790217	10790393	+	10790266	8.95114	3.05976	10790245	10790300	56
2042	Chr1	10807070	10807178	+	10807088	0.671	0.1342	10807071	10807178	108
2043	Chr1	10810985	10811027	+	10810994	15.1243	4.67016	10810989	10811013	25
2044	Chr1	10814837	10814923	+	10814894	32.5167	26.4643	10814894	10814896	3
2047	Chr1	10815966	10816047	+	10815968	0.64416	0.4026	10815967	10815994	28
2049	Chr1	10828370	10828462	+	10828407	3.31474	1.23464	10828373	10828445	73
2050	Chr1	10840217	10840235	+	10840224	10.2931	9.21954	10840224	10840224	1
2051	Chr1	10846603	10846655	+	10846650	8.22646	1.82512	10846613	10846653	41
2053	Chr1	10854594	10854608	+	10854604	1.93248	0.61732	10854595	10854608	14
2054	Chr1	10855196	10855198	+	10855197	0.38918	0.32208	10855197	10855198	2
2055	Chr1	10860612	10860855	+	10860744	6.54896	3.2879	10860713	10860806	94
2056	Chr1	10868295	10868319	+	10868319	0.83204	0.52338	10868300	10868319	20
2057	Chr1	10881549	10881627	+	10881566	5.18012	2.12036	10881566	10881592	27
2058	Chr1	10887680	10887743	+	10887739	21.0963	11.5144	10887704	10887739	36
2060	Chr1	10888683	10888684	+	10888684	0.3355	0.3355	10888684	10888684	1
2061	Chr1	10892567	10892698	+	10892570	2.67058	1.75802	10892570	10892580	11
2062	Chr1	10898147	10898176	+	10898172	0.671	0.28182	10898172	10898176	5
2063	Chr1	10900812	10900817	+	10900815	0.91256	0.57706	10900813	10900817	5
2064	Chr1	10905966	10905979	+	10905973	0.30866	0.17446	10905967	10905979	13
2065	Chr1	10909058	10909152	+	10909110	1.63724	0.37576	10909059	10909150	92
2066	Chr1	10918275	10918280	+	10918279	3.1537	2.80478	10918279	10918279	1
2068	Chr1	10947944	10947951	+	10947945	0.56364	0.24156	10947945	10947951	7
2069	Chr1	10960935	10960959	+	10960944	1.46278	0.64416	10960940	10960945	6
2070	Chr1	10967017	10967173	+	10967021	18.5062	7.0455	10967018	10967055	38
2071	Chr1	10974441	10974468	+	10974458	1.50304	0.69784	10974455	10974461	7
2072	Chr1	10979628	10979693	+	10979677	5.59614	1.36884	10979639	10979684	46
2073	Chr1	10985051	10985057	+	10985052	1.55672	0.966241	10985052	10985057	6
2074	Chr1	10991477	10991494	+	10991481	16.6542	7.59572	10991478	10991485	8
2075	Chr1	10992513	10992540	+	10992514	0.89914	0.77836	10992514	10992517	4
2076	Chr1	10994285	10994441	+	10994346	17.6339	4.85804	10994319	10994360	42
2079	Chr1	10997011	10997178	+	10997101	1.04676	0.979661	10997017	10997136	120
2080	Chr1	11000871	11000939	+	11000901	25.8604	3.77102	11000897	11000909	13
2081	Chr1	11052057	11052063	+	11052059	2.93898	1.6104	11052059	11052063	5
2082	Chr1	11057096	11057191	+	11057163	17.4863	4.13336	11057136	11057166	31
2083	Chr1	11084798	11084876	+	11084865	11.6351	6.42818	11084807	11084865	59
2085	Chr1	11119854	11119907	+	11119899	2.4156	1.0736	11119876	11119903	28
2086	Chr1	11133480	11133574	+	11133518	193.892	45.6549	11133489	11133524	36
2087	Chr1	11133683	11133717	+	11133717	0.52338	0.2684	11133684	11133717	34
2089	Chr1	11137331	11137418	+	11137399	12.749	1.66408	11137352	11137409	58
2090	Chr1	11140578	11140650	+	11140628	2.87188	0.89914	11140615	11140642	28
2091	Chr1	11144762	11144857	+	11144838	8.87062	4.06626	11144775	11144838	64
2092	Chr1	11156708	11156804	+	11156800	5.1667	1.69092	11156709	11156800	92
2094	Chr1	11170932	11171033	+	11170976	32.4362	4.026	11170961	11171018	58
2095	Chr1	11181630	11181719	+	11181714	2.20088	0.71126	11181631	11181716	86
2097	Chr1	11190854	11190855	+	11190855	0.44286	0.44286	11190855	11190855	1
2098	Chr1	11193633	11193747	+	11193719	11.7157	2.4156	11193635	11193724	90
2099	Chr1	11195252	11195254	+	11195253	0.3355	0.21472	11195253	11195254	2
2100	Chr1	11213003	11213019	+	11213006	7.36758	6.01216	11213006	11213008	3
2101	Chr1	11216936	11217136	+	11217090	5.47536	0.79178	11216953	11217127	175
2102	Chr1	11228871	11228875	+	11228872	0.68442	0.52338	11228872	11228875	4
2103	Chr1	11232309	11232373	+	11232364	5.60956	3.63682	11232364	11232373	10
2104	Chr1	11249615	11249906	+	11249617	13.7555	2.46928	11249617	11249773	157
2107	Chr1	11265878	11265960	+	11265884	1.98616	0.84546	11265884	11265904	21
2109	Chr1	11311038	11311409	+	11311274	682.528	191.436	11311248	11311279	32
2110	Chr1	11311520	11311787	+	11311594	18.0633	4.32124	11311554	11311649	96
2111	Chr1	11343971	11343972	+	11343972	0.50996	0.50996	11343972	11343972	1
2112	Chr1	11349815	11349855	+	11349823	2.73768	0.77836	11349818	11349855	38
2113	Chr1	11356098	11356190	+	11356107	1.22122	0.979661	11356107	11356185	79
2114	Chr1	11359594	11359678	+	11359637	12.1585	2.45586	11359602	11359661	60
2116	Chr1	11379098	11379104	+	11379099	1.44936	0.993081	11379099	11379100	2
2117	Chr1	11391215	11391314	+	11391261	14.6949	2.49612	11391240	11391292	53
2118	Chr1	11396331	11396434	+	11396408	24.1963	5.31432	11396348	11396428	81
2121	Chr1	11423975	11424000	+	11424000	0.57706	0.30866	11423976	11424000	25
2122	Chr1	11430212	11430301	+	11430295	7.0455	3.00608	11430257	11430295	39
2123	Chr1	11430861	11430900	+	11430880	2.013	0.34892	11430864	11430894	31
2124	Chr1	11436717	11436799	+	11436749	4.60306	1.43594	11436747	11436781	35
2125	Chr1	11445490	11445494	+	11445491	1.11386	0.966241	11445491	11445492	2
2127	Chr1	11453597	11453684	+	11453603	4.1602	1.77144	11453598	11453645	48
2128	Chr1	11457085	11457183	+	11457133	50.0298	26.6253	11457133	11457165	33
2131	Chr1	11458656	11458701	+	11458657	0.4697	0.4697	11458657	11458701	45
2132	Chr1	11465013	11465073	+	11465058	3.8918	1.42252	11465015	11465072	58
2134	Chr1	11469337	11469529	+	11469482	20.64	7.30048	11469461	11469488	28
2135	Chr1	11472043	11472127	+	11472046	3.355	1.24806	11472044	11472115	72
2137	Chr1	11475763	11475807	+	11475768	1.55672	1.01992	11475765	11475807	43
2138	Chr1	11479862	11479956	+	11479867	7.35416	3.23422	11479867	11479887	21
2140	Chr1	11528442	11528575	+	11528481	99.3349	24.8136	11528481	11528510	30
2141	Chr1	11529148	11529158	+	11529157	0.4026	0.4026	11529150	11529157	8
2143	Chr1	11530011	11530014	+	11530014	0.3355	0.2013	11530012	11530014	3
2146	Chr1	11532093	11532141	+	11532102	1.98616	0.83204	11532094	11532141	48
2147	Chr1	11532352	11532702	+	11532562	396.856	182.177	11532545	11532600	56
2148	Chr1	11532852	11533098	+	11532918	2.36192	0.89914	11532900	11533023	124
2149	Chr1	11533647	11533665	+	11533649	0.84546	0.34892	11533648	11533665	18
2150	Chr1	11533830	11534035	+	11533921	3.59656	1.63724	11533883	11533958	76
2151	Chr1	11534158	11534256	+	11534159	1.06018	0.21472	11534159	11534255	97
2153	Chr1	11556710	11556774	+	11556771	1.6104	0.44286	11556711	11556774	64
2154	Chr1	11557051	11557123	+	11557058	0.77836	0.36234	11557058	11557123	66
2155	Chr1	11561148	11561158	+	11561150	0.3355	0.24156	11561149	11561158	10
2156	Chr1	11565502	11565603	+	11565519	3.12686	0.79178	11565505	11565543	39
2157	Chr1	11568628	11568734	+	11568682	37.8981	9.15244	11568666	11568704	39
2158	Chr1	11575315	11575334	+	11575321	6.6429	3.34158	11575318	11575322	5
2159	Chr1	11607879	11607958	+	11607902	12.6014	3.24764	11607898	11607929	32
2162	Chr1	11612116	11612248	+	11612155	46.8761	13.3395	11612118	11612245	128
2166	Chr1	11653512	11653612	+	11653554	31.7249	6.72342	11653542	11653591	50
2167	Chr1	11672916	11673042	+	11672976	6.9113	2.72426	11672932	11672983	52
2169	Chr1	11676960	11677008	+	11676969	20.13	4.54938	11676961	11676989	29
2170	Chr1	11681753	11681814	+	11681754	2.46928	0.68442	11681754	11681814	61
2171	Chr1	11684682	11684690	+	11684687	8.5217	6.66974	11684683	11684687	5
2172	Chr1	11693827	11693891	+	11693832	33.2011	18.0231	11693832	11693842	11
2173	Chr1	11695566	11695616	+	11695575	1.38226	0.44286	11695567	11695616	50
2174	Chr1	11712041	11712163	+	11712149	3.43552	1.35542	11712053	11712150	98
2176	Chr1	11738181	11738337	+	11738266	18.3988	3.98574	11738182	11738266	85
2179	Chr1	11767487	11767888	+	11767796	7.12602	1.77144	11767494	11767847	354
2180	Chr1	11774483	11774492	+	11774488	0.45628	0.38918	11774488	11774488	1
2183	Chr1	11784047	11784114	+	11784068	40.3003	24.6526	11784066	11784092	27
2184	Chr1	11784421	11784424	+	11784422	1.04676	0.91256	11784422	11784424	3
2185	Chr1	11785795	11785834	+	11785806	5.51562	3.98574	11785796	11785806	11
2186	Chr1	11797336	11797429	+	11797383	4.68358	2.02642	11797337	11797426	90
2187	Chr1	11827452	11827530	+	11827458	46.1648	28.6383	11827455	11827481	27
2189	Chr1	11840909	11840924	+	11840916	2.1472	1.44936	11840910	11840916	7
2190	Chr1	11844743	11844913	+	11844814	4.88488	2.02642	11844750	11844877	128
2192	Chr1	11858144	11858196	+	11858151	2.9524	0.89914	11858145	11858192	48
2193	Chr1	11881409	11881506	+	11881457	11.0715	2.56322	11881448	11881500	53
2195	Chr1	11911657	11911754	+	11911697	6.52212	3.50262	11911659	11911724	66
2196	Chr1	11928776	11928817	+	11928779	11.2057	3.47578	11928779	11928813	35
2197	Chr1	11931259	11931286	+	11931266	6.73684	5.52904	11931263	11931266	4
2198	Chr1	11937179	11937232	+	11937180	3.9589	1.58356	11937180	11937198	19
2199	Chr1	11937595	11937601	+	11937596	1.50304	1.22122	11937596	11937597	2
2200	Chr1	11945302	11945327	+	11945308	0.56364	0.29524	11945303	11945327	25
2201	Chr1	11955749	11955844	+	11955792	131.087	70.4282	11955788	11955820	33
2202	Chr1	11956169	11956246	+	11956170	2.02642	0.5368	11956170	11956222	53
2204	Chr1	11966469	11966569	+	11966509	49.1441	14.923	11966499	11966518	20
2207	Chr1	11985670	11985726	+	11985707	1.93248	0.61732	11985672	11985718	47
2208	Chr1	12004871	12005060	+	12004967	9.62215	2.013	12004930	12005060	131
2209	Chr1	12011538	12011585	+	12011572	1.18096	0.36234	12011542	12011584	43
2210	Chr1	12023280	12023313	+	12023281	1.06018	0.34892	12023281	12023313	33
2211	Chr1	12023909	12024009	+	12023946	4.30782	1.16754	12023916	12023959	44
2212	Chr1	12027198	12027293	+	12027254	5.86454	0.993081	12027200	12027258	59
2214	Chr1	12046638	12046792	+	12046723	15.4196	2.13378	12046651	12046755	105
2216	Chr1	12051767	12051861	+	12051856	0.77836	0.30866	12051770	12051856	87
2217	Chr1	12053949	12053950	+	12053950	0.38918	0.38918	12053950	12053950	1
2218	Chr1	12057279	12057282	+	12057282	0.64416	0.41602	12057280	12057282	3
2219	Chr1	12064491	12064578	+	12064494	2.18746	0.48312	12064494	12064578	85
2220	Chr1	12066595	12066677	+	12066647	9.82345	3.03292	12066636	12066654	19
2221	Chr1	12067025	12067036	+	12067027	1.01992	0.72468	12067026	12067027	2
2223	Chr1	12072666	12072678	+	12072667	0.8052	0.29524	12072667	12072678	12
2224	Chr1	12074094	12074132	+	12074099	5.99874	3.86496	12074099	12074118	20
2225	Chr1	12084951	12084999	+	12084968	7.12602	2.38876	12084957	12084971	15
2226	Chr1	12087578	12087582	+	12087580	0.966241	0.55022	12087580	12087582	3
2227	Chr1	12091856	12092047	+	12091860	4.32124	3.0195	12091858	12092047	190
2228	Chr1	12118971	12119041	+	12119021	4.75068	1.58356	12118978	12119025	48
2229	Chr1	12144467	12144611	+	12144504	9.28665	1.35542	12144487	12144566	80
2232	Chr1	12169022	12169104	+	12169068	3.46236	1.9459	12169044	12169072	29
2233	Chr1	12177752	12177785	+	12177772	19.4993	7.68966	12177772	12177777	6
2236	Chr1	12180761	12180787	+	12180762	11.407	3.32816	12180762	12180768	7
2238	Chr1	12181300	12181339	+	12181339	0.44286	0.2013	12181323	12181339	17
2239	Chr1	12188891	12188898	+	12188894	0.56364	0.2013	12188892	12188898	7
2240	Chr1	12203936	12203983	+	12203945	4.50912	1.2078	12203943	12203955	13
2242	Chr1	12233690	12233732	+	12233731	5.39484	1.46278	12233721	12233731	11
2243	Chr1	12233993	12233994	+	12233994	0.37576	0.37576	12233994	12233994	1
2245	Chr1	12241608	12241612	+	12241609	0.49654	0.36234	12241609	12241612	4
2246	Chr1	12256662	12256675	+	12256665	0.77836	0.63074	12256665	12256668	4
2247	Chr1	12261312	12261462	+	12261419	9.36717	2.96582	12261318	12261432	115
2249	Chr1	12262225	12262253	+	12262250	0.63074	0.2684	12262226	12262253	28
2250	Chr1	12265054	12265128	+	12265070	178.177	146.734	12265070	12265074	5
2251	Chr1	12267864	12267873	+	12267866	34.6102	24.7331	12267866	12267872	7
2254	Chr1	12323625	12323631	+	12323631	0.5368	0.28182	12323626	12323631	6
2255	Chr1	12326043	12326062	+	12326047	0.59048	0.42944	12326044	12326062	19
2256	Chr1	12346227	12346239	+	12346232	0.6039	0.42944	12346228	12346232	5
2257	Chr1	12351549	12351641	+	12351596	12.8161	2.92556	12351585	12351615	31
2258	Chr1	12355730	12355881	+	12355834	21.8209	3.43552	12355756	12355875	120
2262	Chr1	12359758	12359766	+	12359762	3.7576	1.342	12359759	12359763	5
2263	Chr1	12366843	12366890	+	12366887	3.52946	1.32858	12366854	12366887	34
2264	Chr1	12374309	12374424	+	12374424	2.33508	0.4026	12374324	12374424	101
2266	Chr1	12386212	12386285	+	12386213	0.41602	0.41602	12386213	12386265	53
2269	Chr1	12418415	12418451	+	12418417	2.40218	1.01992	12418416	12418423	8
2270	Chr1	12426735	12426812	+	12426767	3.9589	1.7446	12426765	12426810	46
2271	Chr1	12429849	12429963	+	12429920	5.87796	1.79828	12429868	12429941	74
2272	Chr1	12435898	12435962	+	12435928	6.1732	2.46928	12435928	12435948	21
2273	Chr1	12441373	12441435	+	12441374	0.925981	0.42944	12441374	12441435	62
2274	Chr1	12448561	12448578	+	12448567	1.12728	0.4697	12448562	12448568	7
2275	Chr1	12451417	12451547	+	12451451	16.2919	6.15978	12451451	12451473	23
2276	Chr1	12455709	12455788	+	12455755	3.03292	0.72468	12455710	12455779	70
2277	Chr1	12458584	12458906	+	12458662	4.1602	0.81862	12458586	12458837	252
2278	Chr1	12472867	12472876	+	12472876	1.12728	0.7381	12472869	12472876	8
2279	Chr1	12485312	12485346	+	12485321	3.39526	2.24114	12485313	12485339	27
2280	Chr1	12503389	12503459	+	12503390	1.57014	0.30866	12503390	12503445	56
2282	Chr1	12520116	12520244	+	12520169	3.03292	1.79828	12520128	12520220	93
2284	Chr1	12528015	12528019	+	12528016	1.63724	1.03334	12528016	12528019	4
2285	Chr1	12530814	12530905	+	12530854	3.1537	0.952821	12530823	12530902	80
2286	Chr1	12534419	12534555	+	12534457	15.8222	4.45544	12534431	12534460	30
2288	Chr1	12542820	12542909	+	12542864	1.75802	1.6104	12542853	12542873	21
2289	Chr1	12550445	12550586	+	12550487	15.3927	3.32816	12550455	12550568	114
2291	Chr1	12582116	12582204	+	12582122	61.316	52.5259	12582122	12582124	3
2294	Chr1	12604337	12604435	+	12604366	4.25414	1.23464	12604363	12604435	73
2299	Chr1	12637036	12637047	+	12637042	1.2749	0.69784	12637038	12637042	5
2302	Chr1	12685179	12685269	+	12685240	2.40218	0.52338	12685183	12685266	84
2303	Chr1	12709083	12709094	+	12709086	2.38876	1.48962	12709084	12709094	11
2304	Chr1	12746469	12746553	+	12746552	2.06668	0.52338	12746470	12746552	83
2305	Chr1	12751212	12751300	+	12751266	5.40826	0.8052	12751215	12751280	66
2307	Chr1	12840354	12840453	+	12840408	4.79094	2.10694	12840355	12840422	68
2308	Chr1	12841000	12841001	+	12841001	0.59048	0.59048	12841001	12841001	1
2309	Chr1	12851998	12852006	+	12852001	3.9589	2.44244	12852001	12852005	5
2310	Chr1	12867112	12867234	+	12867195	65.1541	40.9042	12867188	12867200	13
2314	Chr1	12890422	12890614	+	12890494	20.0495	5.05934	12890491	12890523	33
2318	Chr1	12908882	12908950	+	12908932	3.8247	1.01992	12908913	12908938	26
2319	Chr1	12917142	12917170	+	12917143	1.2078	0.41602	12917143	12917160	18
2320	Chr1	12936985	12936996	+	12936986	4.06626	1.5433	12936986	12936991	6
2324	Chr1	12964974	12965008	+	12965002	0.925981	0.25498	12964985	12965006	22
2326	Chr1	12977669	12977822	+	12977765	22.8006	5.67666	12977735	12977796	62
2328	Chr1	12983989	12984015	+	12984006	0.3355	0.18788	12984005	12984015	11
2331	Chr1	13026253	13026390	+	13026305	34.5968	5.60956	13026303	13026352	50
2332	Chr1	13027095	13027181	+	13027100	0.61732	0.14762	13027096	13027180	85
2334	Chr1	13030617	13030662	+	13030618	1.6775	0.48312	13030618	13030656	39
2335	Chr1	13039967	13040066	+	13040036	8.49486	2.13378	13039982	13040036	55
2340	Chr1	13067171	13067174	+	13067172	0.57706	0.30866	13067172	13067174	3
2341	Chr1	13071234	13071402	+	13071373	2.18746	0.68442	13071255	13071373	119
2342	Chr1	13076660	13076713	+	13076661	2.37534	0.79178	13076661	13076713	53
2343	Chr1	13077883	13077904	+	13077897	2.16062	1.2749	13077887	13077897	11
2344	Chr1	13078472	13078684	+	13078618	58.4978	42.528	13078618	13078621	4
2347	Chr1	13115943	13116101	+	13116047	3.83812	1.77144	13116003	13116080	78
2351	Chr1	13145585	13145742	+	13145644	27.2963	15.6746	13145609	13145646	38
2354	Chr1	13156350	13156507	+	13156428	18.9893	8.14594	13156415	13156452	38
2357	Chr1	13192631	13192710	+	13192648	2.3485	0.69784	13192633	13192677	45
2358	Chr1	13205363	13205441	+	13205374	21.8075	9.48795	13205369	13205381	13
2359	Chr1	13208714	13208783	+	13208755	119.613	24.7868	13208739	13208755	17
2360	Chr1	13208909	13209054	+	13209026	3.52946	1.26148	13208994	13209045	52
2361	Chr1	13209402	13209459	+	13209435	4.33466	1.24806	13209409	13209456	48
2365	Chr1	13220840	13220921	+	13220893	6.34766	3.81128	13220893	13220899	7
2366	Chr1	13225220	13225381	+	13225272	458.588	325.932	13225270	13225275	6
2367	Chr1	13225976	13226657	+	13226393	18.1036	6.34766	13226073	13226606	534
2368	Chr1	13226760	13226835	+	13226833	0.45628	0.30866	13226767	13226833	67
2370	Chr1	13450151	13450245	+	13450177	15.9295	4.79094	13450177	13450234	58
2373	Chr1	13533207	13533467	+	13533278	9.59531	2.30824	13533273	13533465	193
2375	Chr1	13549856	13549907	+	13549870	1.55672	0.65758	13549870	13549904	35
2380	Chr1	13640508	13640580	+	13640580	1.5433	0.5368	13640556	13640580	25
2383	Chr1	13669466	13669523	+	13669498	13.7287	9.97107	13669489	13669498	10
2385	Chr1	13671773	13671869	+	13671817	24.9344	6.66974	13671795	13671841	47
2387	Chr1	13700806	13700942	+	13700902	30.8392	6.40134	13700826	13700902	77
2402	Chr1	14004010	14004090	+	14004029	1.97274	0.59048	14004021	14004089	69
2404	Chr1	14024955	14025383	+	14025064	96.0738	12.3464	14025031	14025080	50
2409	Chr1	14135514	14135525	+	14135520	0.61732	0.45628	14135518	14135520	3
2410	Chr1	14158497	14158712	+	14158528	300.729	240.339	14158528	14158533	6
2411	Chr1	14159014	14159016	+	14159015	0.37576	0.24156	14159015	14159016	2
2412	Chr1	14159276	14159509	+	14159362	1.95932	0.24156	14159317	14159501	185
2413	Chr1	14159922	14159975	+	14159975	0.38918	0.38918	14159923	14159975	53
2414	Chr1	14160840	14160850	+	14160841	0.59048	0.3355	14160841	14160850	10
2415	Chr1	14161064	14161283	+	14161279	0.993081	0.22814	14161065	14161279	215
2416	Chr1	14161398	14161437	+	14161417	0.45628	0.2013	14161399	14161437	39
2436	Chr1	15650235	15650251	+	15650236	0.952821	0.30866	15650236	15650251	16
2444	Chr1	15891372	15891397	+	15891380	9.58189	5.46194	15891375	15891380	6
2445	Chr1	15926209	15926262	+	15926244	2.36192	0.89914	15926213	15926244	32
2446	Chr1	15936201	15936300	+	15936280	23.4179	3.24764	15936210	15936281	72
2450	Chr1	15973104	15973271	+	15973173	2.99266	1.0736	15973132	15973237	106
2451	Chr1	15976981	15977152	+	15977014	26.6387	3.70392	15977014	15977102	89
2452	Chr1	15977670	15977688	+	15977678	0.3355	0.14762	15977671	15977688	18
2464	Chr1	16125740	16126000	+	16125793	140.065	40.7968	16125785	16125831	47
2466	Chr1	16126562	16126577	+	16126564	0.5368	0.28182	16126563	16126577	15
2467	Chr1	16127314	16127547	+	16127515	976.037	400.775	16127487	16127515	29
2468	Chr1	16127745	16128076	+	16127794	12.2659	2.20088	16127774	16128027	254
2469	Chr1	16128198	16128302	+	16128292	2.29482	1.52988	16128202	16128295	94
2470	Chr1	16128412	16128549	+	16128528	8.69616	1.48962	16128414	16128528	115
2471	Chr1	16128706	16128809	+	16128809	1.46278	0.44286	16128708	16128809	102
2472	Chr1	16128948	16129146	+	16129066	2.92556	0.79178	16128970	16129077	108
2473	Chr1	16129302	16129348	+	16129347	0.89914	0.84546	16129303	16129347	45
2474	Chr1	16129461	16129586	+	16129466	0.32208	0.32208	16129466	16129586	121
2476	Chr1	16155338	16155343	+	16155339	0.71126	0.6039	16155339	16155342	4
2482	Chr1	16263812	16263833	+	16263819	7.12602	3.54288	16263816	16263819	4
2483	Chr1	16266739	16266786	+	16266752	275.996	199.314	16266744	16266760	17
2484	Chr1	16267002	16267072	+	16267056	0.64416	0.2684	16267007	16267072	66
2485	Chr1	16267262	16267361	+	16267263	2.09352	0.952821	16267263	16267359	97
2486	Chr1	16267480	16267703	+	16267637	7.72992	1.97274	16267496	16267637	142
2487	Chr1	16267874	16268228	+	16268068	2.4156	0.76494	16267924	16268179	256
2495	Chr1	16413540	16413587	+	16413541	1.8117	0.59048	16413541	16413580	40
2496	Chr1	16467927	16468278	+	16468137	131.288	71.0187	16468134	16468160	27
2497	Chr1	16468569	16468733	+	16468683	0.37576	0.37576	16468598	16468733	136
2498	Chr1	16469234	16469269	+	16469251	0.41602	0.12078	16469235	16469256	22
2499	Chr1	16469400	16469438	+	16469436	0.32208	0.24156	16469401	16469438	38
2501	Chr1	16478144	16478324	+	16478254	8.21304	3.46236	16478193	16478268	76
2502	Chr1	16484235	16484336	+	16484281	21.4318	9.97107	16484281	16484312	32
2504	Chr1	16537503	16537564	+	16537541	5.95848	1.78486	16537509	16537541	33
2505	Chr1	16548423	16548508	+	16548431	3.07318	0.979661	16548428	16548489	62
2506	Chr1	16575891	16575947	+	16575895	63.7719	59.397	16575895	16575895	1
2507	Chr1	16577606	16577705	+	16577609	47.2787	25.7798	16577609	16577615	7
2508	Chr1	16578170	16578172	+	16578171	0.8723	0.48312	16578171	16578172	2
2509	Chr1	16578309	16578316	+	16578316	0.30866	0.16104	16578310	16578316	7
2514	Chr1	16617026	16617200	+	16617131	8.28014	2.53638	16617130	16617190	61
2517	Chr1	16646726	16646878	+	16646738	84.7742	27.1487	16646734	16646753	20
2519	Chr1	16647730	16647781	+	16647731	0.34892	0.25498	16647731	16647781	51
2520	Chr1	16654030	16654203	+	16654088	12.4001	3.11344	16654067	16654114	48
2522	Chr1	16794828	16794963	+	16794890	0.952821	0.25498	16794829	16794959	131
2524	Chr1	16871655	16871913	+	16871725	506.256	124.497	16871721	16871761	41
2525	Chr1	16872044	16872460	+	16872460	62.4567	41.8436	16872097	16872460	364
2526	Chr1	16872948	16873033	+	16872971	3.0866	0.63074	16872971	16873029	59
2529	Chr1	16888189	16888266	+	16888229	3.36842	1.48962	16888207	16888233	27
2530	Chr1	16892614	16892637	+	16892616	7.54204	6.69658	16892616	16892616	1
2531	Chr1	16893667	16893725	+	16893692	2.9524	0.671	16893686	16893725	40
2532	Chr1	16909707	16909733	+	16909728	3.30132	1.15412	16909708	16909733	26
2533	Chr1	16923542	16923624	+	16923589	15.0975	3.2879	16923557	16923589	33
2535	Chr1	16924228	16924250	+	16924250	0.38918	0.38918	16924229	16924250	22
2536	Chr1	16926294	16926395	+	16926309	9.07192	4.11994	16926296	16926357	62
2537	Chr1	16933764	16933786	+	16933765	4.34808	2.46928	16933765	16933782	18
2538	Chr1	16939796	16939873	+	16939853	6.3074	2.52296	16939805	16939854	50
2539	Chr1	16963127	16963176	+	16963152	0.85888	0.2013	16963128	16963176	49
2540	Chr1	16970229	16970275	+	16970260	7.42126	2.40218	16970259	16970264	6
2541	Chr1	16975604	16975696	+	16975629	5.34116	1.22122	16975629	16975690	62
2542	Chr1	16999522	16999574	+	16999542	8.69616	2.59006	16999525	16999549	25
2543	Chr1	17002210	17002217	+	17002212	3.6234	2.32166	17002212	17002213	2
2544	Chr1	17009126	17009223	+	17009193	30.7855	16.6005	17009158	17009197	40
2548	Chr1	17021563	17021588	+	17021564	1.48962	1.06018	17021564	17021566	3
2550	Chr1	17031238	17031335	+	17031313	6.93814	1.42252	17031247	17031323	77
2551	Chr1	17052520	17052538	+	17052534	1.4091	0.84546	17052528	17052538	11
2552	Chr1	17055078	17055094	+	17055094	0.52338	0.2684	17055079	17055094	16
2554	Chr1	17065267	17065374	+	17065346	5.5693	1.59698	17065280	17065346	67
2555	Chr1	17090949	17090963	+	17090950	0.57706	0.28182	17090950	17090963	14
2556	Chr1	17098486	17098537	+	17098492	2.49612	1.48962	17098489	17098504	16
2557	Chr1	17115889	17116023	+	17115893	3.30132	1.03334	17115893	17116022	130
2559	Chr1	17123806	17123856	+	17123817	118.458	52.5527	17123817	17123822	6
2563	Chr1	17125020	17125031	+	17125030	1.48962	1.12728	17125021	17125030	10
2564	Chr1	17126790	17126885	+	17126797	0.55022	0.22814	17126797	17126885	89
2566	Chr1	17127196	17127349	+	17127284	1.99958	0.68442	17127211	17127329	119
2567	Chr1	17128403	17128440	+	17128405	1.50304	1.50304	17128405	17128405	1
2568	Chr1	17152858	17152956	+	17152942	9.27323	6.01216	17152942	17152946	5
2569	Chr1	17179250	17179500	+	17179326	141.514	52.7675	17179302	17179350	49
2570	Chr1	17179627	17179629	+	17179628	0.41602	0.25498	17179628	17179629	2
2571	Chr1	17179845	17179862	+	17179846	0.3355	0.3355	17179846	17179862	17
2572	Chr1	17180117	17180122	+	17180118	0.59048	0.38918	17180118	17180122	5
2573	Chr1	17191367	17191455	+	17191390	28.5175	9.04508	17191390	17191434	45
2576	Chr1	17199318	17199370	+	17199326	15.8088	6.6429	17199326	17199340	15
2577	Chr1	17200176	17200285	+	17200178	1.42252	0.52338	17200178	17200285	108
2580	Chr1	17224762	17224880	+	17224837	5.60956	1.57014	17224821	17224880	60
2582	Chr1	17252935	17253118	+	17252940	3.23422	0.64416	17252936	17253106	171
2585	Chr1	17295552	17295974	+	17295570	24.1694	4.91172	17295566	17295649	84
2586	Chr1	17300950	17300977	+	17300952	3.59656	1.2078	17300952	17300966	15
2587	Chr1	17306557	17306631	+	17306608	4.06626	1.18096	17306559	17306620	62
2589	Chr1	17319115	17319199	+	17319177	12.588	8.93772	17319138	17319177	40
2592	Chr1	17326525	17326604	+	17326526	1.39568	0.3355	17326526	17326601	76
2593	Chr1	17328812	17328885	+	17328820	1.77144	1.11386	17328820	17328882	63
2594	Chr1	17330819	17330918	+	17330838	36.5024	7.72992	17330828	17330874	47
2595	Chr1	17331388	17331400	+	17331389	0.83204	0.57706	17331389	17331399	11
2596	Chr1	17335844	17335898	+	17335851	3.81128	0.89914	17335851	17335895	45
2597	Chr1	17342873	17343113	+	17343018	5.71692	1.11386	17342962	17343074	113
2598	Chr1	17351006	17351077	+	17351047	2.24114	0.65758	17351007	17351066	60
2602	Chr1	17394024	17394149	+	17394055	5.18012	3.05976	17394055	17394127	73
2603	Chr1	17394747	17394754	+	17394753	1.24806	0.81862	17394753	17394754	2
2604	Chr1	17417512	17417631	+	17417566	5.1667	1.51646	17417562	17417623	62
2606	Chr1	17424665	17424832	+	17424667	18.2915	6.8442	17424667	17424806	140
2608	Chr1	17432494	17432606	+	17432559	4.81778	1.12728	17432559	17432605	47
2610	Chr1	17443166	17443235	+	17443175	5.34116	1.4091	17443171	17443223	53
2611	Chr1	17451627	17451710	+	17451691	22.5054	6.92472	17451642	17451691	50
2613	Chr1	17457062	17457172	+	17457116	11.152	8.73642	17457115	17457151	37
2615	Chr1	17473650	17473680	+	17473653	2.6169	1.4762	17473653	17473680	28
2617	Chr1	17478651	17478784	+	17478725	2.63032	0.77836	17478665	17478775	111
2618	Chr1	17484314	17484381	+	17484331	1.65066	0.55022	17484315	17484368	54
2619	Chr1	17485595	17485790	+	17485652	25.0686	5.75718	17485629	17485692	64
2620	Chr1	17491731	17491743	+	17491735	5.78402	3.32816	17491733	17491735	3
2622	Chr1	17525357	17525374	+	17525358	2.67058	0.72468	17525358	17525363	6
2623	Chr1	17558172	17558247	+	17558226	11.152	5.2338	17558225	17558237	13
2625	Chr1	17566560	17566705	+	17566663	4.11994	0.71126	17566603	17566699	97
2626	Chr1	17567783	17567836	+	17567819	0.671	0.4026	17567784	17567823	40
2627	Chr1	17572413	17572573	+	17572417	1.66408	0.65758	17572417	17572568	152
2628	Chr1	17580264	17580265	+	17580265	0.38918	0.38918	17580265	17580265	1
2629	Chr1	17611886	17612064	+	17611986	22.5859	4.67016	17611952	17612041	90
2631	Chr1	17634780	17634879	+	17634815	1.39568	0.3355	17634803	17634865	63
2633	Chr1	17687215	17687352	+	17687284	26.0482	8.37408	17687268	17687307	40
2635	Chr1	17688321	17688436	+	17688323	1.26148	0.939401	17688322	17688433	112
2639	Chr1	17723399	17723434	+	17723416	3.23422	0.84546	17723413	17723434	22
2640	Chr1	17766870	17766874	+	17766874	1.06018	0.91256	17766873	17766874	2
2641	Chr1	17769118	17769141	+	17769133	2.59006	2.33508	17769133	17769133	1
2642	Chr1	17782000	17782088	+	17782047	22.4651	4.41518	17782034	17782078	45
2644	Chr1	17788756	17788809	+	17788787	33.7379	14.6546	17788781	17788797	17
2645	Chr1	17790420	17790502	+	17790479	7.08576	1.83854	17790433	17790492	60
2646	Chr1	17798431	17798538	+	17798465	3.34158	0.57706	17798455	17798532	78
2647	Chr1	17805757	17805837	+	17805793	8.8572	1.97274	17805767	17805824	58
2648	Chr1	17825585	17825625	+	17825624	6.01216	2.73768	17825619	17825624	6
2649	Chr1	17835058	17835118	+	17835109	1.90564	0.83204	17835069	17835109	41
2651	Chr1	17847019	17847478	+	17847081	26.5045	7.9849	17847070	17847117	48
2654	Chr1	17847999	17848118	+	17848059	0.64416	0.17446	17848000	17848059	60
2655	Chr1	17854060	17854118	+	17854118	1.23464	0.6039	17854061	17854118	58
2656	Chr1	17857270	17857317	+	17857271	0.50996	0.50996	17857271	17857317	47
2657	Chr1	17863832	17863853	+	17863836	23.2837	17.2715	17863835	17863841	7
2658	Chr1	17867158	17867439	+	17867208	371.815	120.579	17867206	17867236	31
2659	Chr1	17867809	17867837	+	17867811	1.12728	0.45628	17867811	17867831	21
2660	Chr1	17868583	17868629	+	17868622	1.4091	1.01992	17868616	17868629	14
2662	Chr1	17874433	17874539	+	17874434	3.93206	2.013	17874434	17874524	91
2663	Chr1	17906978	17907173	+	17907033	82.0902	19.6469	17906999	17907051	53
2664	Chr1	17910664	17910669	+	17910669	0.64416	0.55022	17910665	17910669	5
2665	Chr1	17911333	17911462	+	17911429	3.50262	1.52988	17911397	17911443	47
2666	Chr1	17918388	17918478	+	17918472	2.93898	0.36234	17918404	17918474	71
2667	Chr1	17918843	17918844	+	17918844	2.24114	2.24114	17918844	17918844	1
2670	Chr1	17931501	17931521	+	17931519	0.52338	0.34892	17931518	17931521	4
2671	Chr1	17934859	17934946	+	17934862	2.32166	0.89914	17934862	17934946	85
2672	Chr1	17940070	17940200	+	17940112	15.272	3.93206	17940084	17940112	29
2674	Chr1	17945359	17945417	+	17945364	5.78402	2.65716	17945364	17945383	20
2675	Chr1	17952858	17952883	+	17952883	0.57706	0.3355	17952859	17952883	25
2677	Chr1	17966327	17966473	+	17966430	56.4982	12.2122	17966348	17966430	83
2683	Chr1	17968487	17968489	+	17968489	0.85888	0.68442	17968488	17968489	2
2684	Chr1	17975037	17975051	+	17975050	0.41602	0.2013	17975038	17975051	14
2685	Chr1	17983679	17983835	+	17983732	5.67666	2.22772	17983705	17983740	36
2686	Chr1	17986289	17986317	+	17986313	0.4026	0.1342	17986290	17986313	24
2688	Chr1	18030692	18030879	+	18030795	21.3915	7.09918	18030755	18030853	99
2690	Chr1	18035946	18036098	+	18035967	120.216	52.1636	18035967	18035976	10
2691	Chr1	18040147	18040245	+	18040223	7.63598	3.24764	18040149	18040226	78
2692	Chr1	18061520	18061546	+	18061538	4.26756	2.59006	18061538	18061542	5
2694	Chr1	18098094	18098191	+	18098101	38.9851	21.3915	18098096	18098106	11
2697	Chr1	18100390	18100391	+	18100391	1.16754	1.16754	18100391	18100391	1
2698	Chr1	18100588	18100602	+	18100600	1.43594	0.64416	18100589	18100600	12
2699	Chr1	18100768	18100770	+	18100770	0.72468	0.671	18100770	18100770	1
2700	Chr1	18100986	18101059	+	18101025	1.26148	0.44286	18100987	18101058	72
2701	Chr1	18106888	18106981	+	18106967	3.54288	0.68442	18106893	18106973	81
2702	Chr1	18112424	18112583	+	18112480	16.5334	3.1537	18112445	18112496	52
2703	Chr1	18116946	18117017	+	18116987	5.3009	2.3485	18116962	18116997	36
2705	Chr1	18132617	18132734	+	18132656	20.0092	2.7511	18132648	18132704	57
2706	Chr1	18133379	18133486	+	18133380	0.38918	0.38918	18133380	18133470	91
2707	Chr1	18138153	18138229	+	18138194	21.2036	5.87796	18138174	18138194	21
2709	Chr1	18150517	18150601	+	18150557	4.6299	1.90564	18150519	18150579	61
2713	Chr1	18198178	18198231	+	18198227	2.49612	1.82512	18198227	18198228	2
2714	Chr1	18209257	18209296	+	18209293	2.80478	1.55672	18209259	18209293	35
2715	Chr1	18215868	18215951	+	18215919	70.9918	26.7192	18215909	18215919	11
2716	Chr1	18216593	18216755	+	18216704	0.48312	0.42944	18216594	18216744	151
2718	Chr1	18217179	18217618	+	18217215	1.43594	0.52338	18217215	18217539	325
2719	Chr1	18218654	18218855	+	18218751	19.7677	4.77752	18218745	18218835	91
2720	Chr1	18234717	18234896	+	18234753	47.5471	15.7014	18234724	18234787	64
2722	Chr1	18246303	18246402	+	18246305	3.19396	2.84504	18246305	18246363	59
2723	Chr1	18252064	18252145	+	18252078	4.4957	2.03984	18252065	18252144	80
2724	Chr1	18264921	18265023	+	18265008	6.56238	2.87188	18264964	18265017	54
2725	Chr1	18276658	18276763	+	18276693	7.99832	3.34158	18276693	18276733	41
2727	Chr1	18279555	18279600	+	18279562	0.6039	0.6039	18279562	18279600	39
2728	Chr1	18282966	18283075	+	18283026	13.6884	2.3485	18283009	18283060	52
2729	Chr1	18291039	18291215	+	18291107	11.3399	4.64332	18291081	18291147	67
2730	Chr1	18305538	18305546	+	18305543	4.026	2.05326	18305541	18305546	6
2731	Chr1	18310489	18310500	+	18310490	1.75802	1.03334	18310490	18310500	11
2733	Chr1	18312907	18312986	+	18312979	1.06018	0.16104	18312908	18312981	74
2734	Chr1	18317526	18317598	+	18317560	1.35542	0.34892	18317527	18317595	69
2735	Chr1	18321850	18321894	+	18321851	1.5433	0.52338	18321851	18321866	16
2736	Chr1	18326866	18326981	+	18326917	12.8564	3.83812	18326909	18326948	40
2738	Chr1	18329654	18329751	+	18329675	5.28748	3.05976	18329675	18329730	56
2739	Chr1	18342458	18342586	+	18342579	3.94548	1.01992	18342469	18342582	114
2740	Chr1	18347035	18347049	+	18347038	2.52296	1.48962	18347036	18347041	6
2741	Chr1	18351373	18351622	+	18351449	4.06626	0.939401	18351401	18351474	74
2742	Chr1	18354783	18354853	+	18354786	21.0963	8.88404	18354786	18354845	60
2745	Chr1	18400054	18400184	+	18400071	2.92556	0.61732	18400055	18400123	69
2746	Chr1	18400342	18400358	+	18400343	0.36234	0.36234	18400343	18400358	16
2748	Chr1	18407476	18407724	+	18407531	8.73642	1.52988	18407529	18407671	143
2749	Chr1	18416477	18416504	+	18416487	23.9413	11.8364	18416480	18416487	8
2750	Chr1	18429080	18429141	+	18429081	1.10044	1.10044	18429081	18429140	60
2751	Chr1	18442881	18442981	+	18442971	25.9677	13.4871	18442886	18442971	86
2752	Chr1	18447609	18447660	+	18447615	2.65716	0.88572	18447615	18447653	39
2753	Chr1	18452053	18452121	+	18452118	4.05284	1.08702	18452062	18452118	57
2754	Chr1	18458650	18458710	+	18458666	14.5741	9.74293	18458666	18458670	5
2756	Chr1	18460182	18460222	+	18460183	0.77836	0.25498	18460183	18460222	40
2757	Chr1	18463988	18464084	+	18464017	7.82386	2.1472	18464015	18464054	40
2758	Chr1	18470058	18470089	+	18470059	0.77836	0.32208	18470059	18470077	19
2759	Chr1	18478934	18478973	+	18478943	0.979661	0.42944	18478935	18478973	39
2760	Chr1	18498661	18498665	+	18498662	0.38918	0.34892	18498662	18498665	4
2761	Chr1	18504791	18504928	+	18504836	168.582	49.5467	18504830	18504883	54
2762	Chr1	18507915	18507992	+	18507989	4.57622	1.6104	18507924	18507992	69
2763	Chr1	18512071	18512117	+	18512101	20.0361	6.2403	18512072	18512101	30
2765	Chr1	18513643	18513696	+	18513695	1.28832	0.85888	18513644	18513695	52
2766	Chr1	18517585	18517694	+	18517614	40.77	30.8123	18517612	18517614	3
2767	Chr1	18518776	18518803	+	18518795	0.56364	0.2013	18518777	18518795	19
2768	Chr1	18519472	18519474	+	18519473	0.6039	0.30866	18519473	18519474	2
2769	Chr1	18546112	18546113	+	18546113	0.4697	0.4697	18546113	18546113	1
2770	Chr1	18549639	18549671	+	18549659	0.993081	0.24156	18549640	18549671	32
2771	Chr1	18551119	18551130	+	18551122	6.05242	3.36842	18551122	18551124	3
2772	Chr1	18561810	18561871	+	18561867	3.56972	1.04676	18561812	18561867	56
2773	Chr1	18581989	18582105	+	18582066	5.74376	1.28832	18581990	18582066	77
2775	Chr1	18584192	18584214	+	18584197	0.48312	0.25498	18584193	18584205	13
2776	Chr1	18606534	18606537	+	18606535	0.4026	0.22814	18606535	18606537	3
2777	Chr1	18622026	18622030	+	18622027	0.45628	0.24156	18622027	18622030	4
2778	Chr1	18627658	18627759	+	18627659	1.19438	0.29524	18627659	18627759	101
2779	Chr1	18649746	18649814	+	18649787	3.66366	1.52988	18649751	18649797	47
2780	Chr1	18658652	18658771	+	18658653	28.9067	5.98532	18658653	18658739	87
2782	Chr1	18662261	18662320	+	18662319	3.7576	0.993081	18662262	18662319	58
2784	Chr1	18672184	18672279	+	18672279	2.2814	0.966241	18672213	18672279	67
2785	Chr1	18685751	18685837	+	18685797	11.9572	4.10652	18685776	18685816	41
2787	Chr1	18692608	18692654	+	18692654	0.5368	0.18788	18692609	18692654	46
2788	Chr1	18693640	18693725	+	18693655	2.17404	0.45628	18693641	18693674	34
2789	Chr1	18696765	18696913	+	18696860	7.28706	1.4762	18696788	18696879	92
2791	Chr1	18701943	18702026	+	18701990	60.1082	25.1357	18701971	18702004	34
2792	Chr1	18702709	18702778	+	18702778	1.36884	0.952821	18702710	18702778	69
2796	Chr1	18716109	18716227	+	18716174	9.32691	3.5563	18716113	18716182	70
2798	Chr1	18719315	18719386	+	18719367	0.36234	0.36234	18719321	18719384	64
2799	Chr1	18724207	18724260	+	18724208	1.2749	0.42944	18724208	18724259	52
2800	Chr1	18748239	18748254	+	18748253	0.38918	0.14762	18748240	18748254	15
2801	Chr1	18753090	18753133	+	18753118	0.32208	0.12078	18753091	18753133	43
2802	Chr1	18771197	18771262	+	18771215	8.14594	2.06668	18771200	18771235	36
2804	Chr1	18781836	18781931	+	18781894	1.44936	0.6039	18781870	18781909	40
2805	Chr1	18795168	18795257	+	18795234	13.5542	4.48228	18795208	18795248	41
2807	Chr1	18802688	18802839	+	18802759	108.085	25.7396	18802729	18802784	56
2809	Chr1	18807699	18807832	+	18807806	19.4456	9.83687	18807700	18807806	107
2810	Chr1	18839106	18839253	+	18839253	6.5758	3.59656	18839118	18839253	136
2811	Chr1	18866154	18866382	+	18866252	185.612	50.0164	18866212	18866257	46
2812	Chr1	18870123	18870151	+	18870139	10.3066	4.32124	18870139	18870151	13
2814	Chr1	18872175	18872270	+	18872269	0.45628	0.14762	18872176	18872270	95
[truncated: 24,562 more rows]

## Sheet: ddm1
consensus.cluster	chr	start	end	strand	dominant_ctss	tpm	tpm.dominant_ctss	q_0.1	q_0.9	interquantile_width
1	Chr1	3608	3699	+	3631	7.33976	1.91302	3631	3675	45
2	Chr1	23095	23142	+	23135	8.35484	5.19249	23130	23137	8
4	Chr1	52024	52300	+	52211	1.09316	0.390413	52025	52211	187
5	Chr1	63452	63534	+	63459	1.40549	0.351372	63455	63534	80
6	Chr1	72301	72557	+	72339	26.3138	7.45689	72338	72417	80
7	Chr1	75513	75684	+	75585	12.4151	6.91031	75553	75620	68
10	Chr1	88880	89128	+	88898	37.5577	17.7247	88898	88922	25
11	Chr1	91380	91389	+	91384	1.91302	0.936991	91381	91388	8
12	Chr1	96005	96060	+	96020	2.38152	0.663702	96008	96055	48
13	Chr1	97432	97704	+	97457	11.322	1.67878	97454	97531	78
14	Chr1	99869	100060	+	99923	9.09662	1.63973	99906	99996	91
17	Chr1	109028	109147	+	109074	11.1658	2.42056	109033	109097	65
18	Chr1	114237	114326	+	114287	4.76304	1.75686	114286	114296	11
20	Chr1	117023	117103	+	117035	25.9625	20.0672	117034	117037	4
22	Chr1	136124	136177	+	136158	6.36373	3.66988	136140	136158	19
23	Chr1	142017	142161	+	142094	24.4789	8.62813	142025	142100	76
24	Chr1	143559	143724	+	143718	2.06919	1.01507	143602	143718	117
25	Chr1	147144	147156	+	147153	2.85001	1.05411	147145	147154	10
26	Chr1	163364	163420	+	163414	2.57673	1.87398	163413	163420	8
27	Chr1	171633	171682	+	171637	1.56165	0.468495	171634	171682	49
28	Chr1	175768	175776	+	175769	0.585619	0.195206	175769	175776	8
29	Chr1	185136	185219	+	185137	1.56165	0.819867	185137	185174	38
30	Chr1	187150	187232	+	187212	6.83223	2.49864	187182	187221	40
31	Chr1	190509	190545	+	190540	1.60069	1.17124	190540	190541	2
32	Chr1	195745	195869	+	195823	7.53497	2.22535	195746	195842	97
33	Chr1	199638	199901	+	199718	55.4777	9.79936	199650	199847	198
36	Chr1	201072	201127	+	201093	1.1322	0.702743	201075	201127	53
37	Chr1	201289	201290	+	201290	0.31233	0.31233	201290	201290	1
39	Chr1	204945	204993	+	204993	0.624661	0.31233	204946	204993	48
42	Chr1	219131	219138	+	219133	2.4596	1.17124	219132	219133	2
43	Chr1	229002	229205	+	229046	20.4967	4.2555	229041	229189	149
44	Chr1	229618	229689	+	229689	0.585619	0.195206	229619	229689	71
47	Chr1	249089	249156	+	249142	0.31233	0.195206	249098	249156	59
48	Chr1	258786	258822	+	258792	1.24932	0.351372	258787	258813	27
49	Chr1	262806	262902	+	262896	5.19249	1.28836	262854	262896	43
50	Chr1	266421	266497	+	266422	3.35755	0.741785	266422	266462	41
51	Chr1	268328	268376	+	268330	30.9207	17.061	268330	268344	15
53	Chr1	270943	271023	+	270999	43.6091	12.9227	270965	271005	41
54	Chr1	275432	275520	+	275500	23.2296	13.1569	275437	275500	64
56	Chr1	278583	278640	+	278604	1.87398	0.429454	278596	278640	45
57	Chr1	282558	282640	+	282559	1.75686	0.741785	282559	282640	82
58	Chr1	282752	282818	+	282761	8.55004	3.35755	282756	282765	10
59	Chr1	284464	284538	+	284520	18.3494	5.73907	284476	284520	45
61	Chr1	293302	293537	+	293380	48.5283	19.4426	293362	293387	26
62	Chr1	294079	294082	+	294080	0.976032	0.858908	294080	294082	3
65	Chr1	295209	295218	+	295217	2.53768	1.91302	295213	295217	5
66	Chr1	303534	303601	+	303559	2.34248	0.585619	303535	303598	64
67	Chr1	310239	310329	+	310304	3.00618	0.976032	310242	310324	83
68	Chr1	316123	316198	+	316177	4.52879	2.77193	316164	316194	31
69	Chr1	323011	323078	+	323067	14.7966	5.50482	323027	323069	43
70	Chr1	323760	323804	+	323804	0.507537	0.273289	323761	323804	44
71	Chr1	325337	325433	+	325390	3.31851	1.09316	325348	325423	76
72	Chr1	338256	338341	+	338267	6.44181	1.48357	338262	338312	51
73	Chr1	345773	345872	+	345790	2.81097	0.702743	345774	345828	55
74	Chr1	347854	347945	+	347945	5.93428	0.858908	347877	347945	69
76	Chr1	373493	373553	+	373502	2.22535	0.663702	373496	373548	53
78	Chr1	389808	389907	+	389816	12.1028	1.60069	389814	389870	57
79	Chr1	392845	392930	+	392908	0.585619	0.585619	392852	392928	77
80	Chr1	395674	395780	+	395724	16.983	2.10823	395702	395767	66
81	Chr1	399254	399280	+	399255	0.31233	0.156165	399255	399280	26
82	Chr1	404586	404651	+	404592	3.51372	0.663702	404592	404633	42
83	Chr1	408702	408789	+	408750	24.6741	6.83223	408723	408765	43
85	Chr1	410745	410897	+	410789	36.855	6.28565	410750	410792	43
86	Chr1	411758	411929	+	411759	4.9192	1.21028	411759	411849	91
87	Chr1	418762	418787	+	418781	9.05758	2.53768	418775	418783	9
89	Chr1	453180	453316	+	453221	19.872	9.56512	453203	453254	52
90	Chr1	455652	455801	+	455743	33.1851	14.5624	455688	455752	65
92	Chr1	457250	457338	+	457253	0.585619	0.234248	457251	457338	88
93	Chr1	460318	460341	+	460321	0.663702	0.351372	460319	460341	23
94	Chr1	469806	469859	+	469807	5.30962	2.42056	469807	469855	49
95	Chr1	474453	474512	+	474478	2.69385	0.546578	474470	474507	38
96	Chr1	477001	477136	+	477129	1.40549	0.858908	477010	477129	120
98	Chr1	480853	480861	+	480855	2.49864	1.87398	480855	480857	3
99	Chr1	486778	486779	+	486779	0.390413	0.390413	486779	486779	1
100	Chr1	486894	486902	+	486901	2.34248	0.819867	486895	486901	7
101	Chr1	490872	490996	+	490926	9.91649	3.08426	490876	490978	103
102	Chr1	491724	491726	+	491726	0.546578	0.546578	491726	491726	1
103	Chr1	493527	493603	+	493587	2.96714	1.05411	493581	493595	15
105	Chr1	518249	518324	+	518255	168.736	151.714	518255	518255	1
107	Chr1	519398	519581	+	519485	0.429454	0.273289	519409	519581	173
108	Chr1	519789	519927	+	519790	0.858908	0.31233	519790	519927	138
109	Chr1	523526	523651	+	523528	1.52261	1.01507	523527	523646	120
110	Chr1	537818	537914	+	537900	20.2624	8.35484	537896	537900	5
112	Chr1	541309	541317	+	541313	0.546578	0.234248	541310	541317	8
113	Chr1	548350	548403	+	548403	0.429454	0.429454	548351	548403	53
114	Chr1	564202	564214	+	564203	3.31851	1.3274	564203	564208	6
116	Chr1	580623	580673	+	580650	16.6316	5.50482	580646	580657	12
117	Chr1	584262	584272	+	584263	3.66988	1.24932	584263	584272	10
119	Chr1	589519	589552	+	589541	1.91302	0.936991	589541	589550	10
120	Chr1	591917	591918	+	591918	0.351372	0.351372	591918	591918	1
122	Chr1	602465	602630	+	602553	26.3919	6.7151	602497	602565	69
124	Chr1	618261	618267	+	618263	2.61577	1.44453	618263	618265	3
125	Chr1	621458	621619	+	621591	18.0761	2.88906	621514	621608	95
127	Chr1	626740	626803	+	626780	17.1782	5.23153	626775	626788	14
129	Chr1	627979	627985	+	627983	0.741785	0.351372	627980	627985	6
131	Chr1	630477	630549	+	630513	33.107	9.99457	630506	630519	14
132	Chr1	631293	631294	+	631294	0.31233	0.31233	631294	631294	1
133	Chr1	635121	635123	+	635122	1.21028	0.89795	635122	635123	2
134	Chr1	635225	635403	+	635285	4.37262	2.10823	635285	635333	49
135	Chr1	641523	641603	+	641539	2.81097	0.819867	641539	641564	26
137	Chr1	673370	673435	+	673381	1.01507	0.195206	673371	673424	54
138	Chr1	679874	679875	+	679875	0.31233	0.31233	679875	679875	1
140	Chr1	701471	701564	+	701472	9.44799	2.65481	701472	701540	69
141	Chr1	729934	729936	+	729935	0.89795	0.702743	729935	729936	2
142	Chr1	739678	739718	+	739679	5.77811	2.88906	739679	739688	10
143	Chr1	749281	749342	+	749287	2.96714	0.89795	749282	749340	59
144	Chr1	752250	752251	+	752251	0.390413	0.390413	752251	752251	1
145	Chr1	754401	754473	+	754429	1.48357	0.468495	754402	754468	67
148	Chr1	756393	756482	+	756418	53.2133	18.3884	756417	756448	32
150	Chr1	759136	759137	+	759137	1.05411	1.05411	759137	759137	1
151	Chr1	761256	761300	+	761283	3.08426	0.702743	761283	761296	14
152	Chr1	769631	769634	+	769632	0.429454	0.31233	769632	769634	3
153	Chr1	773358	773456	+	773441	2.22535	0.507537	773370	773456	87
154	Chr1	775514	775541	+	775528	1.7959	0.507537	775519	775535	17
155	Chr1	780518	780524	+	780524	0.429454	0.234248	780519	780524	6
156	Chr1	782904	782944	+	782940	2.4596	1.09316	782910	782940	31
157	Chr1	787104	787176	+	787124	31.3502	12.3761	787124	787139	16
159	Chr1	788127	788162	+	788155	0.31233	0.156165	788128	788162	35
160	Chr1	790070	790116	+	790071	2.88906	0.976032	790071	790079	9
161	Chr1	803024	803073	+	803068	3.51372	1.1322	803025	803073	49
163	Chr1	807351	807428	+	807404	6.48085	3.16234	807380	807404	25
165	Chr1	813441	813536	+	813479	11.9466	5.34866	813476	813496	21
166	Chr1	819649	819722	+	819650	1.3274	0.429454	819650	819700	51
167	Chr1	824525	824601	+	824537	7.22264	2.14727	824537	824578	42
168	Chr1	826569	826581	+	826570	1.1322	0.858908	826570	826581	12
169	Chr1	830577	830723	+	830582	1.63973	0.31233	830582	830718	137
170	Chr1	835775	835909	+	835851	9.13566	2.61577	835781	835869	89
172	Chr1	846671	846834	+	846816	5.23153	1.44453	846683	846826	144
173	Chr1	847870	847913	+	847871	6.87127	1.91302	847871	847908	38
174	Chr1	852357	852379	+	852379	0.546578	0.351372	852358	852379	22
175	Chr1	852648	852663	+	852656	15.4994	6.67606	852649	852656	8
176	Chr1	873419	873431	+	873420	1.21028	0.663702	873420	873431	12
177	Chr1	898826	899214	+	898904	331.578	85.1881	898880	898913	34
178	Chr1	900734	900818	+	900735	0.858908	0.234248	900735	900818	84
179	Chr1	901041	901263	+	901088	7.22264	1.91302	901067	901206	140
180	Chr1	901920	901921	+	901921	0.351372	0.351372	901921	901921	1
181	Chr1	907624	907693	+	907658	86.8278	67.9709	907654	907663	10
185	Chr1	908676	908768	+	908768	0.468495	0.390413	908677	908768	92
186	Chr1	918285	918378	+	918308	5.15345	2.22535	918298	918334	37
187	Chr1	920931	920986	+	920952	1.75686	0.585619	920934	920986	53
190	Chr1	930882	930899	+	930889	1.40549	0.429454	930883	930894	12
191	Chr1	931040	931080	+	931076	2.18631	1.21028	931044	931077	34
192	Chr1	933467	933506	+	933471	0.507537	0.156165	933468	933506	39
193	Chr1	933654	933717	+	933713	7.57401	4.68495	933692	933713	22
194	Chr1	937834	937923	+	937896	1.99111	1.09316	937879	937916	38
195	Chr1	944569	944644	+	944596	1.52261	0.624661	944575	944644	70
196	Chr1	954502	954525	+	954525	0.390413	0.390413	954525	954525	1
198	Chr1	991132	991245	+	991222	68.9079	18.6227	991169	991222	54
199	Chr1	991566	991591	+	991573	0.89795	0.31233	991571	991591	21
201	Chr1	993399	993472	+	993455	1.52261	0.234248	993400	993472	73
202	Chr1	996078	996138	+	996118	19.7939	12.298	996118	996125	8
203	Chr1	1001164	1001170	+	1001165	0.89795	0.546578	1001165	1001170	6
204	Chr1	1004821	1004944	+	1004917	1.05411	0.468495	1004822	1004944	123
205	Chr1	1005075	1005229	+	1005197	8.9795	3.43563	1005105	1005211	107
206	Chr1	1008474	1008608	+	1008509	17.3343	12.298	1008509	1008516	8
207	Chr1	1013714	1013723	+	1013721	1.3274	0.976032	1013721	1013723	3
208	Chr1	1018100	1018187	+	1018101	4.9192	1.09316	1018101	1018145	45
209	Chr1	1036533	1036544	+	1036539	1.60069	0.507537	1036537	1036543	7
210	Chr1	1040542	1040572	+	1040545	0.663702	0.273289	1040543	1040548	6
211	Chr1	1051317	1051421	+	1051366	7.8473	1.56165	1051349	1051380	32
212	Chr1	1051833	1051835	+	1051835	0.351372	0.234248	1051834	1051835	2
213	Chr1	1059467	1059484	+	1059468	0.390413	0.156165	1059468	1059473	6
214	Chr1	1073336	1073435	+	1073419	4.76304	1.63973	1073372	1073424	53
215	Chr1	1086158	1086282	+	1086282	0.741785	0.31233	1086159	1086282	124
216	Chr1	1096946	1097112	+	1097036	11.6733	5.50482	1097003	1097103	101
219	Chr1	1104491	1104493	+	1104493	0.936991	0.936991	1104493	1104493	1
220	Chr1	1109450	1109540	+	1109483	5.07537	1.95206	1109483	1109513	31
221	Chr1	1114351	1114475	+	1114405	5.03633	2.81097	1114368	1114421	54
223	Chr1	1125504	1125566	+	1125550	3.47467	1.05411	1125543	1125561	19
224	Chr1	1136257	1136413	+	1136301	109.433	60.3969	1136258	1136304	47
226	Chr1	1145936	1146010	+	1145974	0.780826	0.234248	1145942	1145977	36
227	Chr1	1147715	1147736	+	1147723	1.44453	0.780826	1147716	1147731	16
229	Chr1	1165176	1165284	+	1165275	32.4433	6.7151	1165238	1165275	38
231	Chr1	1176582	1176596	+	1176583	0.31233	0.156165	1176583	1176596	14
232	Chr1	1191585	1191634	+	1191590	34.5906	8.19867	1191590	1191616	27
234	Chr1	1194167	1194178	+	1194168	1.1322	0.89795	1194168	1194170	3
235	Chr1	1198096	1198265	+	1198261	15.4213	5.27057	1198119	1198261	143
236	Chr1	1198610	1198617	+	1198617	0.468495	0.31233	1198611	1198617	7
237	Chr1	1198738	1198802	+	1198739	2.22535	0.585619	1198739	1198801	63
238	Chr1	1202167	1202402	+	1202226	19.0131	2.26439	1202223	1202372	150
240	Chr1	1216053	1216129	+	1216098	287.5	226.752	1216098	1216099	2
241	Chr1	1216244	1216434	+	1216246	9.09662	2.34248	1216246	1216331	86
242	Chr1	1226555	1226715	+	1226587	7.45689	1.7959	1226575	1226610	36
244	Chr1	1231563	1231635	+	1231626	4.68495	1.52261	1231566	1231630	65
245	Chr1	1231743	1231745	+	1231744	0.507537	0.390413	1231744	1231745	2
246	Chr1	1240370	1240499	+	1240420	11.4781	2.53768	1240414	1240487	74
247	Chr1	1242563	1242742	+	1242705	11.5953	4.13838	1242586	1242708	123
248	Chr1	1279384	1279390	+	1279388	1.28836	0.741785	1279385	1279390	6
249	Chr1	1291299	1291307	+	1291300	3.35755	1.17124	1291300	1291306	7
250	Chr1	1292068	1292151	+	1292106	20.3015	6.0514	1292104	1292112	9
251	Chr1	1313542	1313726	+	1313565	35.8399	10.3069	1313565	1313586	22
252	Chr1	1313918	1313986	+	1313974	0.351372	0.273289	1313919	1313986	68
255	Chr1	1316219	1316265	+	1316255	0.702743	0.234248	1316220	1316265	46
256	Chr1	1321903	1321953	+	1321909	11.322	3.55276	1321909	1321930	22
257	Chr1	1339699	1339795	+	1339726	1.52261	0.624661	1339700	1339795	96
258	Chr1	1344981	1345071	+	1345041	4.56783	0.936991	1345035	1345064	30
259	Chr1	1350174	1350241	+	1350191	2.30344	0.468495	1350181	1350223	43
261	Chr1	1383841	1383887	+	1383853	3.5918	1.71782	1383853	1383867	15
263	Chr1	1399181	1399249	+	1399235	34.1221	11.5562	1399195	1399240	46
264	Chr1	1399729	1399731	+	1399730	0.507537	0.31233	1399730	1399731	2
265	Chr1	1400901	1400941	+	1400941	0.585619	0.234248	1400902	1400941	40
266	Chr1	1411166	1411206	+	1411183	5.66099	1.52261	1411167	1411185	19
267	Chr1	1418636	1418698	+	1418647	1.21028	0.31233	1418647	1418698	52
268	Chr1	1425510	1425670	+	1425594	16.7878	7.41785	1425590	1425645	56
269	Chr1	1441802	1441803	+	1441803	0.351372	0.351372	1441803	1441803	1
270	Chr1	1463084	1463123	+	1463096	1.48357	0.351372	1463095	1463117	23
271	Chr1	1469604	1469605	+	1469605	0.468495	0.468495	1469605	1469605	1
273	Chr1	1482544	1482719	+	1482634	19.5597	6.32469	1482565	1482649	85
274	Chr1	1504970	1505074	+	1504987	6.16852	1.3274	1504987	1505040	54
276	Chr1	1510394	1510460	+	1510426	8.39388	2.77193	1510417	1510433	17
277	Chr1	1511881	1511946	+	1511916	1.71782	0.546578	1511882	1511920	39
279	Chr1	1523641	1523703	+	1523665	3.74796	1.28836	1523663	1523682	20
280	Chr1	1529764	1529777	+	1529768	8.08155	4.37262	1529768	1529772	5
282	Chr1	1530853	1530859	+	1530854	0.31233	0.156165	1530854	1530859	6
285	Chr1	1553577	1553687	+	1553603	1.52261	0.976032	1553591	1553641	51
286	Chr1	1564549	1564644	+	1564597	5.30962	1.01507	1564550	1564613	64
287	Chr1	1576855	1576930	+	1576861	11.322	3.74796	1576859	1576867	9
289	Chr1	1599922	1599932	+	1599932	0.31233	0.156165	1599923	1599932	10
290	Chr1	1624954	1625053	+	1625014	8.08155	2.9281	1625002	1625047	46
291	Chr1	1639284	1639355	+	1639289	1.09316	0.663702	1639285	1639341	57
292	Chr1	1645740	1645842	+	1645817	1.7959	0.507537	1645761	1645838	78
294	Chr1	1669349	1669463	+	1669446	1.3274	0.507537	1669376	1669456	81
295	Chr1	1671900	1671982	+	1671929	1.95206	0.429454	1671901	1671955	55
296	Chr1	1679108	1679286	+	1679165	6.24661	1.05411	1679139	1679192	54
298	Chr1	1682163	1682234	+	1682164	0.585619	0.234248	1682164	1682234	71
299	Chr1	1682429	1682451	+	1682430	0.429454	0.195206	1682430	1682449	20
300	Chr1	1706854	1707081	+	1707031	2.4596	0.507537	1706900	1707035	136
301	Chr1	1714920	1714945	+	1714943	2.53768	0.663702	1714924	1714945	22
302	Chr1	1715048	1715065	+	1715053	4.09934	3.00618	1715053	1715061	9
303	Chr1	1715361	1715362	+	1715362	1.83494	1.83494	1715362	1715362	1
304	Chr1	1715979	1716033	+	1716028	3.78701	1.09316	1715980	1716029	50
305	Chr1	1716172	1716174	+	1716173	1.09316	1.05411	1716173	1716173	1
306	Chr1	1719018	1719092	+	1719050	2.88906	1.36645	1719019	1719054	36
307	Chr1	1721508	1721512	+	1721512	0.546578	0.31233	1721509	1721512	4
308	Chr1	1726575	1726648	+	1726630	3.27947	1.3274	1726607	1726636	30
309	Chr1	1730242	1730300	+	1730250	13.8206	6.24661	1730250	1730282	33
310	Chr1	1732821	1732898	+	1732851	6.24661	1.44453	1732851	1732883	33
311	Chr1	1744739	1744828	+	1744780	8.78429	2.03015	1744773	1744817	45
312	Chr1	1745977	1745980	+	1745978	0.390413	0.31233	1745978	1745980	3
313	Chr1	1746110	1746111	+	1746111	0.31233	0.31233	1746111	1746111	1
315	Chr1	1748298	1748412	+	1748335	9.36991	3.78701	1748318	1748360	43
317	Chr1	1754204	1754310	+	1754267	1.83494	0.429454	1754205	1754274	70
318	Chr1	1762175	1762243	+	1762225	33.3022	21.3946	1762225	1762228	4
319	Chr1	1762401	1762421	+	1762402	0.351372	0.351372	1762402	1762402	1
320	Chr1	1768988	1769064	+	1768994	4.88016	2.57673	1768994	1769051	58
322	Chr1	1779323	1779546	+	1779403	16.8268	2.77193	1779340	1779405	66
323	Chr1	1786855	1786929	+	1786887	9.44799	3.20139	1786859	1786899	41
324	Chr1	1790223	1790236	+	1790232	2.57673	1.95206	1790226	1790232	7
325	Chr1	1818305	1818375	+	1818369	1.63973	1.09316	1818366	1818372	7
326	Chr1	1818610	1818615	+	1818613	0.663702	0.351372	1818611	1818615	5
327	Chr1	1820442	1820535	+	1820522	1.40549	0.507537	1820447	1820526	80
328	Chr1	1822597	1822680	+	1822616	8.19867	2.4596	1822599	1822628	30
330	Chr1	1832940	1832994	+	1832943	10.0727	3.47467	1832942	1832983	42
331	Chr1	1843562	1843573	+	1843565	1.36645	1.28836	1843565	1843565	1
332	Chr1	1847878	1847905	+	1847883	7.41785	4.88016	1847883	1847885	3
333	Chr1	1851471	1851482	+	1851472	0.663702	0.31233	1851472	1851476	5
334	Chr1	1855906	1855944	+	1855943	0.507537	0.273289	1855907	1855943	37
336	Chr1	1882981	1883039	+	1883002	30.7255	20.7309	1883002	1883005	4
337	Chr1	1889391	1889497	+	1889392	11.7905	4.64591	1889392	1889405	14
338	Chr1	1897194	1897268	+	1897209	17.7638	5.11441	1897197	1897220	24
339	Chr1	1898288	1898299	+	1898290	0.429454	0.351372	1898290	1898299	10
340	Chr1	1899955	1900051	+	1899964	11.2829	2.96714	1899963	1900035	73
341	Chr1	1907049	1907167	+	1907142	14.7186	4.52879	1907092	1907144	53
343	Chr1	1911106	1911172	+	1911137	2.34248	0.624661	1911107	1911144	38
344	Chr1	1922341	1922398	+	1922393	7.76922	2.30344	1922352	1922393	42
346	Chr1	1945005	1945095	+	1945083	3.35755	1.44453	1945042	1945089	48
347	Chr1	1946791	1946885	+	1946810	21.6679	6.36373	1946807	1946836	30
348	Chr1	1954715	1954927	+	1954855	13.3912	3.74796	1954812	1954859	48
350	Chr1	1957067	1957075	+	1957069	0.702743	0.390413	1957068	1957075	8
352	Chr1	1958926	1958997	+	1958930	0.858908	0.351372	1958927	1958947	21
353	Chr1	1965820	1965842	+	1965842	1.17124	0.585619	1965821	1965842	22
354	Chr1	1969696	1969841	+	1969730	8.9795	2.42056	1969730	1969812	83
355	Chr1	1978719	1978727	+	1978721	2.42056	1.95206	1978721	1978727	7
356	Chr1	1989473	1989533	+	1989483	12.0247	2.14727	1989479	1989500	22
357	Chr1	1990329	1990331	+	1990330	0.663702	0.468495	1990330	1990331	2
358	Chr1	1992337	1992411	+	1992368	12.6494	2.03015	1992342	1992382	41
359	Chr1	2001355	2001600	+	2001490	12.0247	1.99111	2001405	2001570	166
360	Chr1	2001998	2002069	+	2002001	0.546578	0.31233	2001999	2002033	35
362	Chr1	2007613	2007666	+	2007620	3.04522	0.507537	2007620	2007663	44
363	Chr1	2025526	2025643	+	2025600	18.6617	7.10551	2025547	2025607	61
364	Chr1	2027726	2027767	+	2027763	2.96714	0.663702	2027744	2027767	24
365	Chr1	2029947	2030021	+	2029992	14.172	3.27947	2029952	2030010	59
366	Chr1	2032300	2032376	+	2032346	88.2333	39.9002	2032346	2032353	8
367	Chr1	2032745	2032747	+	2032747	0.390413	0.273289	2032746	2032747	2
368	Chr1	2033147	2033328	+	2033308	2.18631	0.89795	2033149	2033328	180
369	Chr1	2034156	2034255	+	2034157	7.61305	2.30344	2034157	2034229	73
370	Chr1	2035730	2035921	+	2035871	31.155	6.28565	2035799	2035896	98
371	Chr1	2040409	2040507	+	2040458	10.7754	2.49864	2040419	2040471	53
374	Chr1	2047799	2048516	+	2047884	1099.17	178.536	2047877	2047918	42
375	Chr1	2048620	2048672	+	2048621	4.02125	1.36645	2048621	2048672	52
376	Chr1	2048926	2049204	+	2048995	13.8987	5.03633	2048931	2049035	105
377	Chr1	2067506	2067550	+	2067510	4.06029	1.83494	2067510	2067530	21
378	Chr1	2070725	2070737	+	2070737	1.21028	0.976032	2070726	2070737	12
379	Chr1	2083416	2083478	+	2083427	15.3823	5.77811	2083424	2083431	8
380	Chr1	2087224	2087280	+	2087233	3.1233	0.585619	2087226	2087252	27
382	Chr1	2097059	2097158	+	2097151	18.5056	8.70621	2097151	2097158	8
383	Chr1	2105038	2105084	+	2105039	0.663702	0.429454	2105039	2105084	46
385	Chr1	2108583	2108647	+	2108584	3.43563	0.585619	2108584	2108642	59
386	Chr1	2120940	2120995	+	2120972	3.24043	1.40549	2120957	2120980	24
387	Chr1	2126777	2126816	+	2126783	6.32469	3.98221	2126783	2126811	29
388	Chr1	2135825	2135907	+	2135861	12.5323	1.87398	2135848	2135904	57
389	Chr1	2152847	2152995	+	2152901	30.5303	3.55276	2152858	2152929	72
391	Chr1	2154627	2154629	+	2154629	0.429454	0.429454	2154629	2154629	1
392	Chr1	2168555	2168616	+	2168577	27.7584	6.7151	2168564	2168604	41
393	Chr1	2169981	2170058	+	2170041	32.3652	12.5323	2169986	2170041	56
396	Chr1	2184315	2184343	+	2184336	2.26439	1.21028	2184316	2184340	25
397	Chr1	2187874	2187886	+	2187875	1.63973	0.89795	2187875	2187882	8
398	Chr1	2200113	2200186	+	2200160	74.9983	44.7023	2200157	2200171	15
399	Chr1	2200873	2200891	+	2200891	0.429454	0.429454	2200874	2200891	18
400	Chr1	2202334	2202340	+	2202335	0.585619	0.351372	2202335	2202338	4
401	Chr1	2204239	2204389	+	2204332	50.3633	10.6583	2204246	2204333	88
403	Chr1	2206210	2206212	+	2206212	0.663702	0.546578	2206211	2206212	2
405	Chr1	2215210	2215299	+	2215223	16.085	4.41167	2215223	2215253	31
406	Chr1	2215836	2215838	+	2215838	0.31233	0.31233	2215838	2215838	1
407	Chr1	2223807	2223869	+	2223855	7.73018	2.9281	2223843	2223858	16
408	Chr1	2224720	2224747	+	2224735	1.7959	0.468495	2224725	2224747	23
409	Chr1	2225757	2226043	+	2225983	2.81097	1.21028	2225863	2225983	121
411	Chr1	2238041	2238210	+	2238087	34.2002	21.4337	2238086	2238095	10
412	Chr1	2238690	2238691	+	2238691	0.31233	0.31233	2238691	2238691	1
414	Chr1	2240724	2240793	+	2240782	2.57673	0.507537	2240725	2240787	63
415	Chr1	2249096	2249886	+	2249141	188.608	65.1599	2249136	2249169	34
416	Chr1	2263134	2263160	+	2263137	1.44453	0.585619	2263137	2263159	23
417	Chr1	2269680	2269728	+	2269681	1.05411	0.663702	2269681	2269683	3
418	Chr1	2274936	2275069	+	2275061	12.7665	10.4631	2275061	2275062	2
419	Chr1	2276027	2276121	+	2276078	2.69385	0.858908	2276028	2276112	85
420	Chr1	2277806	2277902	+	2277831	8.43292	2.49864	2277813	2277892	80
421	Chr1	2291456	2291483	+	2291462	12.8055	6.59798	2291458	2291462	5
423	Chr1	2301375	2301395	+	2301376	0.780826	0.351372	2301376	2301383	8
424	Chr1	2305434	2305558	+	2305443	2.14727	1.56165	2305438	2305536	99
425	Chr1	2305677	2305686	+	2305681	0.702743	0.429454	2305678	2305686	9
427	Chr1	2341486	2341628	+	2341542	633.25	255.564	2341542	2341546	5
429	Chr1	2348916	2349104	+	2349025	5.54386	1.91302	2349001	2349101	101
431	Chr1	2368833	2369034	+	2368834	21.746	6.75414	2368834	2368944	111
432	Chr1	2379620	2379773	+	2379684	30.4912	3.70892	2379645	2379699	55
435	Chr1	2381610	2381680	+	2381652	4.48975	1.3274	2381619	2381679	61
437	Chr1	2395432	2395541	+	2395443	3.55276	1.21028	2395443	2395537	95
438	Chr1	2407510	2407877	+	2407601	427.034	325.761	2407601	2407644	44
439	Chr1	2412989	2413035	+	2412996	16.085	8.70621	2412993	2413025	33
440	Chr1	2413141	2413164	+	2413142	0.390413	0.195206	2413142	2413143	2
441	Chr1	2414276	2414348	+	2414292	1.60069	0.546578	2414286	2414345	60
442	Chr1	2416226	2416283	+	2416266	9.1747	2.22535	2416237	2416272	36
443	Chr1	2422238	2422355	+	2422298	22.4097	4.37262	2422257	2422306	50
444	Chr1	2424050	2424120	+	2424054	8.15963	4.29454	2424054	2424082	29
445	Chr1	2437360	2437565	+	2437478	146.717	66.5264	2437478	2437497	20
446	Chr1	2438005	2438079	+	2438051	2.88906	0.936991	2438009	2438079	71
447	Chr1	2438251	2438351	+	2438348	6.12948	1.83494	2438255	2438350	96
448	Chr1	2438498	2438549	+	2438508	1.7959	1.40549	2438508	2438527	20
449	Chr1	2438708	2438822	+	2438798	7.80826	2.34248	2438710	2438798	89
450	Chr1	2438935	2438972	+	2438938	1.52261	0.351372	2438937	2438972	36
451	Chr1	2439099	2439115	+	2439105	0.429454	0.429454	2439102	2439115	14
453	Chr1	2442556	2442564	+	2442557	0.624661	0.585619	2442557	2442558	2
455	Chr1	2443828	2443921	+	2443921	1.48357	0.624661	2443829	2443921	93
456	Chr1	2444072	2444102	+	2444082	4.52879	1.44453	2444073	2444093	21
457	Chr1	2446176	2446224	+	2446224	0.819867	0.31233	2446177	2446224	48
458	Chr1	2454846	2454925	+	2454887	103.303	79.2538	2454883	2454887	5
460	Chr1	2458273	2458312	+	2458277	77.9264	47.279	2458277	2458290	14
461	Chr1	2467142	2467208	+	2467161	46.1468	22.4097	2467161	2467189	29
462	Chr1	2467670	2467757	+	2467694	0.858908	0.31233	2467694	2467756	63
463	Chr1	2468463	2468503	+	2468465	1.71782	1.09316	2468465	2468500	36
464	Chr1	2475393	2475559	+	2475445	3.43563	1.28836	2475394	2475537	144
465	Chr1	2477141	2477209	+	2477170	3.70892	0.89795	2477158	2477208	51
468	Chr1	2535298	2535449	+	2535370	33.8098	6.32469	2535325	2535370	46
473	Chr1	2537340	2537393	+	2537393	0.390413	0.273289	2537342	2537393	52
474	Chr1	2567476	2567629	+	2567533	14.211	2.88906	2567497	2567562	66
476	Chr1	2586196	2586265	+	2586227	2.49864	0.858908	2586201	2586255	55
478	Chr1	2607946	2607980	+	2607960	0.858908	0.273289	2607960	2607977	18
479	Chr1	2608102	2608107	+	2608104	0.89795	0.31233	2608103	2608106	4
480	Chr1	2614993	2615003	+	2614999	2.81097	0.936991	2614999	2615003	5
481	Chr1	2618669	2618750	+	2618670	4.45071	1.44453	2618670	2618750	81
482	Chr1	2618914	2619127	+	2619000	21.6679	9.60416	2618994	2619008	15
483	Chr1	2630991	2631114	+	2631068	2.65481	0.976032	2630992	2631113	122
484	Chr1	2636000	2636143	+	2636037	282.737	227.65	2636034	2636037	4
485	Chr1	2636676	2636792	+	2636707	2.81097	1.52261	2636696	2636754	59
486	Chr1	2637087	2637102	+	2637101	0.780826	0.390413	2637088	2637101	14
487	Chr1	2637434	2637436	+	2637435	0.390413	0.390413	2637435	2637435	1
489	Chr1	2638179	2638302	+	2638235	11.7905	5.03633	2638201	2638245	45
491	Chr1	2642166	2642260	+	2642206	8.511	1.71782	2642185	2642250	66
493	Chr1	2646187	2646302	+	2646296	4.48975	1.24932	2646193	2646296	104
494	Chr1	2649538	2649839	+	2649755	15.8508	4.56783	2649640	2649755	116
497	Chr1	2658610	2658724	+	2658719	4.13838	1.60069	2658617	2658719	103
498	Chr1	2659135	2659136	+	2659136	0.31233	0.31233	2659136	2659136	1
499	Chr1	2672437	2672505	+	2672499	8.00346	3.66988	2672457	2672499	43
500	Chr1	2673980	2673981	+	2673981	1.95206	1.95206	2673981	2673981	1
501	Chr1	2675845	2676009	+	2675846	5.50482	2.26439	2675846	2676002	157
502	Chr1	2684216	2684352	+	2684290	123.8	62.3099	2684286	2684304	19
503	Chr1	2689006	2689106	+	2689066	5.15345	2.06919	2689016	2689101	86
504	Chr1	2690934	2690935	+	2690935	0.351372	0.351372	2690935	2690935	1
505	Chr1	2696396	2696529	+	2696497	20.5748	3.90413	2696463	2696528	66
508	Chr1	2701163	2701229	+	2701227	3.00618	1.17124	2701215	2701227	13
509	Chr1	2703328	2703433	+	2703338	12.7275	1.87398	2703334	2703403	70
510	Chr1	2706922	2707107	+	2707092	8.74525	1.87398	2706973	2707093	121
512	Chr1	2712849	2713158	+	2712928	90.6148	28.2269	2712894	2713034	141
514	Chr1	2718803	2718809	+	2718804	1.3274	0.936991	2718804	2718809	6
515	Chr1	2723738	2723838	+	2723797	3.00618	0.858908	2723752	2723831	80
516	Chr1	2736685	2737040	+	2736953	2.53768	0.390413	2736712	2736998	287
517	Chr1	2752149	2752236	+	2752161	115.601	47.318	2752156	2752161	6
518	Chr1	2752586	2752587	+	2752587	0.624661	0.624661	2752587	2752587	1
519	Chr1	2752694	2752712	+	2752695	0.390413	0.234248	2752695	2752712	18
520	Chr1	2752927	2752942	+	2752930	1.3274	0.780826	2752928	2752930	3
521	Chr1	2753151	2753152	+	2753152	0.390413	0.390413	2753152	2753152	1
523	Chr1	2762586	2762682	+	2762643	7.33976	2.26439	2762590	2762644	55
524	Chr1	2771699	2771723	+	2771713	6.83223	2.81097	2771700	2771716	17
525	Chr1	2774025	2774048	+	2774030	1.99111	1.09316	2774029	2774030	2
526	Chr1	2801064	2801079	+	2801070	4.56783	2.9281	2801070	2801075	6
527	Chr1	2805170	2805173	+	2805173	0.351372	0.234248	2805171	2805173	3
528	Chr1	2805297	2805421	+	2805372	2.18631	1.01507	2805302	2805372	71
529	Chr1	2808853	2808983	+	2808872	29.4371	7.88634	2808872	2808900	29
530	Chr1	2827061	2827153	+	2827117	9.72128	2.18631	2827114	2827129	16
532	Chr1	2839130	2839149	+	2839145	7.41785	3.51372	2839134	2839145	12
533	Chr1	2848261	2848357	+	2848350	7.1836	3.55276	2848266	2848354	89
534	Chr1	2852453	2852503	+	2852454	3.35755	2.14727	2852454	2852488	35
535	Chr1	2856161	2856174	+	2856163	4.64591	2.14727	2856162	2856166	5
537	Chr1	2867259	2867421	+	2867354	26.0405	7.57401	2867342	2867368	27
539	Chr1	2873429	2873557	+	2873547	26.0796	16.1241	2873465	2873550	86
540	Chr1	2874488	2874512	+	2874512	0.468495	0.273289	2874489	2874512	24
541	Chr1	2876005	2876009	+	2876009	0.351372	0.234248	2876006	2876009	4
543	Chr1	2877492	2877541	+	2877494	0.819867	0.273289	2877494	2877541	48
544	Chr1	2877651	2877776	+	2877676	5.07537	1.48357	2877674	2877697	24
545	Chr1	2879584	2879642	+	2879626	0.936991	0.31233	2879585	2879642	58
546	Chr1	2882496	2882654	+	2882524	20.4186	2.9281	2882524	2882615	92
547	Chr1	2883657	2883659	+	2883659	0.858908	0.858908	2883659	2883659	1
548	Chr1	2884362	2884471	+	2884412	23.2296	7.96442	2884410	2884439	30
550	Chr1	2888451	2888538	+	2888493	0.390413	0.195206	2888455	2888538	84
551	Chr1	2888686	2888741	+	2888698	1.91302	0.429454	2888687	2888739	53
554	Chr1	2927567	2927882	+	2927703	72.8901	55.0092	2927700	2927704	5
555	Chr1	2928007	2928173	+	2928173	1.44453	0.429454	2928011	2928173	163
556	Chr1	2928280	2928281	+	2928281	0.468495	0.468495	2928281	2928281	1
557	Chr1	2928442	2928486	+	2928485	0.858908	0.507537	2928443	2928486	44
559	Chr1	2932721	2932746	+	2932727	3.63084	1.17124	2932724	2932737	14
560	Chr1	2946178	2946295	+	2946278	14.6405	5.46578	2946229	2946280	52
561	Chr1	2953024	2953088	+	2953078	3.86509	1.17124	2953059	2953080	22
563	Chr1	2965010	2965045	+	2965011	0.819867	0.234248	2965011	2965045	35
564	Chr1	2977341	2977384	+	2977342	1.17124	0.468495	2977342	2977384	43
565	Chr1	2984879	2984977	+	2984881	4.13838	1.36645	2984881	2984930	50
566	Chr1	2985259	2985281	+	2985281	0.31233	0.156165	2985260	2985281	22
567	Chr1	2985704	2985714	+	2985705	0.390413	0.195206	2985705	2985713	9
568	Chr1	2989371	2989417	+	2989378	49.6605	35.0981	2989378	2989384	7
570	Chr1	2994371	2994456	+	2994421	24.7522	5.42674	2994408	2994441	34
571	Chr1	3003865	3003926	+	3003904	2.77193	1.44453	3003904	3003910	7
572	Chr1	3009053	3009544	+	3009059	194.777	101.156	3009058	3009219	162
573	Chr1	3015240	3015552	+	3015453	330.172	106.661	3015397	3015461	65
574	Chr1	3015697	3015698	+	3015698	0.31233	0.31233	3015698	3015698	1
575	Chr1	3016063	3016298	+	3016267	3.82605	2.34248	3016115	3016298	184
577	Chr1	3016660	3016699	+	3016662	1.56165	0.390413	3016662	3016698	37
578	Chr1	3016839	3016842	+	3016842	0.546578	0.351372	3016840	3016842	3
579	Chr1	3017044	3017237	+	3017081	3.55276	0.936991	3017048	3017126	79
580	Chr1	3017479	3017483	+	3017481	0.741785	0.31233	3017480	3017483	4
581	Chr1	3017677	3017747	+	3017685	5.30962	2.14727	3017681	3017701	21
583	Chr1	3019818	3019823	+	3019819	1.95206	1.63973	3019819	3019823	5
584	Chr1	3031144	3031283	+	3031239	1.71782	0.390413	3031184	3031264	81
585	Chr1	3041939	3042111	+	3042047	21.4727	3.31851	3041982	3042069	88
588	Chr1	3049024	3049039	+	3049025	0.585619	0.195206	3049025	3049039	15
590	Chr1	3058467	3058546	+	3058485	3.63084	1.40549	3058485	3058526	42
591	Chr1	3064096	3064167	+	3064113	18.1152	4.9192	3064099	3064161	63
592	Chr1	3066752	3066781	+	3066757	6.44181	3.63084	3066753	3066766	14
594	Chr1	3076479	3076558	+	3076480	1.91302	0.429454	3076480	3076550	71
595	Chr1	3076674	3076778	+	3076710	1.24932	0.429454	3076677	3076775	99
596	Chr1	3086155	3086195	+	3086164	0.89795	0.390413	3086157	3086195	39
597	Chr1	3093674	3093900	+	3093845	40.7981	22.4097	3093842	3093852	11
598	Chr1	3094290	3094413	+	3094348	0.819867	0.156165	3094330	3094411	82
599	Chr1	3104576	3104635	+	3104589	8.70621	3.74796	3104583	3104624	42
600	Chr1	3106526	3106787	+	3106535	151.519	90.81	3106532	3106540	9
603	Chr1	3111755	3111757	+	3111756	1.44453	1.36645	3111756	3111756	1
604	Chr1	3119867	3119980	+	3119923	28.8125	9.01854	3119923	3119967	45
606	Chr1	3121018	3121042	+	3121039	1.44453	0.780826	3121021	3121039	19
607	Chr1	3121304	3121305	+	3121305	0.390413	0.390413	3121305	3121305	1
608	Chr1	3121799	3121966	+	3121966	0.702743	0.702743	3121879	3121966	88
609	Chr1	3122910	3123158	+	3123028	27.4851	14.3672	3122973	3123077	105
610	Chr1	3125291	3125292	+	3125292	0.31233	0.31233	3125292	3125292	1
611	Chr1	3140872	3140891	+	3140889	3.20139	2.53768	3140876	3140889	14
612	Chr1	3154510	3154603	+	3154538	47.0448	13.0398	3154532	3154565	34
613	Chr1	3157500	3157542	+	3157504	16.7878	8.19867	3157504	3157512	9
616	Chr1	3161819	3161894	+	3161869	20.848	6.16852	3161822	3161873	52
617	Chr1	3162753	3162755	+	3162754	0.390413	0.31233	3162754	3162755	2
620	Chr1	3172088	3172182	+	3172118	17.4905	7.45689	3172118	3172154	37
621	Chr1	3173541	3173579	+	3173549	11.4781	5.42674	3173544	3173572	29
622	Chr1	3175836	3175837	+	3175837	0.31233	0.31233	3175837	3175837	1
623	Chr1	3187451	3187461	+	3187455	2.57673	1.05411	3187455	3187461	7
624	Chr1	3187581	3187587	+	3187582	0.546578	0.31233	3187582	3187587	6
625	Chr1	3189366	3189460	+	3189422	40.9543	7.69113	3189380	3189436	57
628	Chr1	3195989	3196020	+	3196009	0.468495	0.234248	3196005	3196010	6
629	Chr1	3201783	3201910	+	3201828	13.1569	4.80208	3201785	3201842	58
631	Chr1	3205702	3205813	+	3205794	17.2172	6.12948	3205757	3205803	47
632	Chr1	3217973	3218053	+	3218001	1.99111	0.546578	3217977	3218030	54
633	Chr1	3244191	3244213	+	3244213	1.7959	0.507537	3244192	3244213	22
634	Chr1	3252240	3252276	+	3252241	6.20757	4.68495	3252241	3252260	20
636	Chr1	3273748	3273947	+	3273931	23.6981	5.93428	3273856	3273937	82
637	Chr1	3279044	3279085	+	3279075	0.702743	0.31233	3279045	3279082	38
638	Chr1	3284304	3284341	+	3284312	15.4213	12.337	3284312	3284313	2
639	Chr1	3288085	3288196	+	3288086	1.7959	0.585619	3288086	3288154	69
640	Chr1	3302728	3302733	+	3302729	0.624661	0.468495	3302729	3302733	5
641	Chr1	3310928	3311009	+	3310986	8.08155	3.24043	3310938	3310990	53
642	Chr1	3325833	3326027	+	3325847	3.39659	1.1322	3325842	3325999	158
643	Chr1	3349209	3349241	+	3349238	2.53768	0.468495	3349214	3349241	28
645	Chr1	3355566	3355627	+	3355590	7.92538	2.4596	3355571	3355599	29
646	Chr1	3363444	3363476	+	3363445	0.624661	0.31233	3363445	3363476	32
647	Chr1	3370432	3370576	+	3370536	4.76304	1.01507	3370495	3370561	67
650	Chr1	3400602	3400660	+	3400606	6.0514	2.61577	3400606	3400656	51
652	Chr1	3431779	3431803	+	3431791	5.97332	2.14727	3431780	3431796	17
653	Chr1	3439787	3439795	+	3439793	1.36645	0.429454	3439788	3439795	8
654	Chr1	3442625	3442626	+	3442626	0.31233	0.31233	3442626	3442626	1
655	Chr1	3449690	3449700	+	3449691	5.23153	4.60687	3449691	3449695	5
656	Chr1	3453182	3453263	+	3453185	3.55276	1.24932	3453185	3453257	73
657	Chr1	3461623	3461676	+	3461639	3.66988	1.17124	3461632	3461646	15
658	Chr1	3465904	3465942	+	3465938	0.702743	0.195206	3465913	3465942	30
659	Chr1	3469626	3469637	+	3469627	0.89795	0.351372	3469627	3469637	11
660	Chr1	3469927	3470012	+	3469987	17.061	3.98221	3469957	3469994	38
661	Chr1	3470202	3470204	+	3470203	0.429454	0.390413	3470203	3470203	1
662	Chr1	3484551	3484557	+	3484557	1.17124	0.624661	3484552	3484557	6
663	Chr1	3487572	3487656	+	3487583	6.32469	2.30344	3487576	3487642	67
665	Chr1	3501202	3501203	+	3501203	0.390413	0.390413	3501203	3501203	1
666	Chr1	3503662	3503768	+	3503725	9.09662	4.68495	3503675	3503742	68
667	Chr1	3530460	3530576	+	3530504	13.3131	7.33976	3530468	3530512	45
668	Chr1	3532459	3532584	+	3532481	8.78429	2.06919	3532477	3532572	96
670	Chr1	3535506	3535623	+	3535531	33.4584	11.7514	3535512	3535542	31
671	Chr1	3537048	3537050	+	3537050	0.390413	0.390413	3537050	3537050	1
674	Chr1	3554103	3554163	+	3554132	1.87398	0.585619	3554104	3554140	37
675	Chr1	3562901	3563022	+	3562957	9.33087	3.86509	3562927	3562961	35
676	Chr1	3563138	3563139	+	3563139	0.31233	0.31233	3563139	3563139	1
678	Chr1	3565251	3565300	+	3565252	1.87398	1.24932	3565252	3565264	13
679	Chr1	3611746	3611865	+	3611748	1.1322	0.31233	3611748	3611865	118
680	Chr1	3627662	3627765	+	3627709	16.9439	6.28565	3627691	3627709	19
682	Chr1	3639866	3639954	+	3639886	5.70003	1.28836	3639886	3639936	51
683	Chr1	3659188	3659278	+	3659243	48.177	11.5172	3659209	3659263	55
685	Chr1	3662768	3662770	+	3662770	0.429454	0.390413	3662770	3662770	1
688	Chr1	3664270	3664275	+	3664275	0.819867	0.429454	3664271	3664275	5
689	Chr1	3664383	3664434	+	3664387	355.861	171.86	3664387	3664390	4
690	Chr1	3664559	3664747	+	3664614	0.858908	0.390413	3664579	3664725	147
691	Chr1	3676751	3676806	+	3676757	2.77193	1.95206	3676757	3676770	14
693	Chr1	3681812	3681892	+	3681821	1.09316	0.429454	3681817	3681868	52
694	Chr1	3684675	3684726	+	3684676	3.20139	2.06919	3684676	3684722	47
695	Chr1	3702546	3702634	+	3702632	3.00618	1.05411	3702552	3702632	81
696	Chr1	3715109	3715178	+	3715146	0.936991	0.31233	3715110	3715178	69
697	Chr1	3718777	3718784	+	3718778	2.06919	1.83494	3718778	3718784	7
698	Chr1	3722778	3722959	+	3722908	1.36645	0.546578	3722791	3722954	164
699	Chr1	3728834	3728912	+	3728835	1.36645	0.31233	3728835	3728912	78
700	Chr1	3733109	3733142	+	3733140	0.429454	0.273289	3733117	3733142	26
701	Chr1	3740764	3740819	+	3740765	0.819867	0.624661	3740765	3740819	55
702	Chr1	3744844	3744944	+	3744890	24.3618	8.78429	3744853	3744895	43
703	Chr1	3745075	3745083	+	3745083	0.468495	0.31233	3745076	3745083	8
704	Chr1	3745722	3745797	+	3745743	4.37262	0.780826	3745728	3745782	55
705	Chr1	3749506	3749515	+	3749508	11.0877	4.56783	3749508	3749514	7
707	Chr1	3753287	3753407	+	3753371	4.13838	1.91302	3753294	3753402	109
708	Chr1	3774549	3774563	+	3774553	0.624661	0.195206	3774550	3774563	14
709	Chr1	3777325	3777376	+	3777330	26.0405	11.2049	3777330	3777333	4
711	Chr1	3779675	3779840	+	3779764	0.390413	0.351372	3779676	3779838	163
712	Chr1	3794317	3794323	+	3794318	0.741785	0.546578	3794318	3794323	6
713	Chr1	3797691	3797749	+	3797692	1.21028	0.468495	3797692	3797735	44
715	Chr1	3810243	3810347	+	3810289	0.819867	0.390413	3810247	3810347	101
716	Chr1	3832608	3832694	+	3832623	3.78701	0.624661	3832623	3832691	69
717	Chr1	3837777	3837940	+	3837876	18.3494	4.80208	3837839	3837930	92
718	Chr1	3839236	3839239	+	3839237	0.429454	0.273289	3839237	3839239	3
719	Chr1	3841256	3841301	+	3841281	4.60687	2.73289	3841277	3841281	5
720	Chr1	3847216	3847277	+	3847258	60.0845	19.9501	3847253	3847266	14
721	Chr1	3847419	3847586	+	3847460	1.36645	0.351372	3847436	3847586	151
722	Chr1	3848421	3848422	+	3848422	0.546578	0.546578	3848422	3848422	1
723	Chr1	3848606	3848627	+	3848607	0.31233	0.31233	3848607	3848627	21
724	Chr1	3848766	3848769	+	3848767	0.390413	0.234248	3848767	3848769	3
725	Chr1	3849290	3849373	+	3849313	2.10823	0.624661	3849308	3849351	44
726	Chr1	3853242	3853254	+	3853243	6.36373	3.66988	3853243	3853249	7
727	Chr1	3862398	3862477	+	3862438	86.7888	45.9126	3862438	3862469	32
729	Chr1	3874395	3874567	+	3874489	70.4695	33.6146	3874489	3874496	8
730	Chr1	3883227	3883256	+	3883235	2.69385	1.63973	3883235	3883239	5
731	Chr1	3888664	3888809	+	3888690	66.4092	38.9242	3888689	3888695	7
733	Chr1	3890211	3890230	+	3890230	0.31233	0.156165	3890212	3890230	19
734	Chr1	3902007	3902024	+	3902017	2.53768	1.71782	3902017	3902024	8
735	Chr1	3914756	3914921	+	3914815	74.2565	21.785	3914803	3914843	41
737	Chr1	3917465	3917494	+	3917491	0.780826	0.351372	3917467	3917492	26
739	Chr1	3919269	3919286	+	3919272	3.35755	2.34248	3919272	3919277	6
740	Chr1	3920499	3920568	+	3920557	4.60687	1.83494	3920527	3920564	38
741	Chr1	3938486	3938608	+	3938532	16.2021	7.02743	3938532	3938582	51
743	Chr1	3939593	3939622	+	3939613	0.390413	0.273289	3939613	3939622	10
744	Chr1	3940157	3940258	+	3940160	0.819867	0.351372	3940158	3940234	77
745	Chr1	3945730	3946168	+	3945737	56.8051	36.3084	3945736	3945738	3
746	Chr1	3948720	3948738	+	3948721	0.429454	0.429454	3948721	3948733	13
747	Chr1	3951368	3951558	+	3951408	15.6946	7.22264	3951395	3951459	65
748	Chr1	3957313	3957314	+	3957314	0.351372	0.351372	3957314	3957314	1
749	Chr1	3957437	3957482	+	3957438	0.741785	0.351372	3957438	3957482	45
750	Chr1	3967462	3967617	+	3967549	61.8024	42.3598	3967542	3967551	10
752	Chr1	3981245	3981455	+	3981330	5.15345	0.819867	3981246	3981401	156
753	Chr1	3995314	3995479	+	3995413	264.075	124.464	3995409	3995421	13
754	Chr1	3996054	3996116	+	3996116	0.702743	0.702743	3996055	3996116	62
755	Chr1	3996250	3996297	+	3996294	1.67878	0.89795	3996253	3996296	44
757	Chr1	3996633	3996637	+	3996636	0.624661	0.624661	3996634	3996636	3
759	Chr1	3997053	3997126	+	3997054	4.56783	2.96714	3997054	3997091	38
760	Chr1	3997272	3997310	+	3997274	0.624661	0.31233	3997274	3997309	36
761	Chr1	3999193	3999304	+	3999199	34.7077	26.8214	3999199	3999202	4
763	Chr1	4001199	4001438	+	4001411	425.199	116.148	4001350	4001411	62
764	Chr1	4001803	4001831	+	4001813	2.88906	0.780826	4001808	4001825	18
765	Chr1	4001948	4002318	+	4002038	5.03633	0.819867	4002018	4002294	277
766	Chr1	4002457	4002461	+	4002460	0.624661	0.390413	4002460	4002461	2
767	Chr1	4002698	4003087	+	4003086	6.36373	1.44453	4002717	4003086	370
768	Chr1	4003839	4003929	+	4003875	3.16234	1.24932	4003840	4003877	38
769	Chr1	4010736	4010832	+	4010779	16.2412	4.2555	4010779	4010813	35
770	Chr1	4011546	4011566	+	4011548	0.31233	0.156165	4011547	4011548	2
771	Chr1	4014819	4014905	+	4014850	11.6733	8.94046	4014847	4014850	4
772	Chr1	4028683	4028786	+	4028771	12.6494	3.47467	4028717	4028783	67
774	Chr1	4056206	4056214	+	4056207	2.10823	1.87398	4056207	4056208	2
775	Chr1	4058160	4058224	+	4058162	7.3788	4.99729	4058162	4058191	30
776	Chr1	4062603	4062694	+	4062627	1.52261	0.468495	4062604	4062688	85
777	Chr1	4070115	4070149	+	4070124	10.8144	3.66988	4070116	4070125	10
778	Chr1	4072743	4072830	+	4072823	4.13838	1.17124	4072789	4072826	38
779	Chr1	4076271	4076345	+	4076300	3.00618	1.09316	4076275	4076306	32
780	Chr1	4084204	4084214	+	4084207	27.0166	20.1063	4084207	4084211	5
781	Chr1	4084487	4084602	+	4084583	1.05411	0.585619	4084521	4084602	82
782	Chr1	4105231	4105319	+	4105240	31.155	7.53497	4105235	4105260	26
783	Chr1	4105429	4105430	+	4105430	0.351372	0.351372	4105430	4105430	1
785	Chr1	4108795	4108797	+	4108796	0.31233	0.273289	4108796	4108797	2
786	Chr1	4108900	4108901	+	4108901	0.31233	0.31233	4108901	4108901	1
787	Chr1	4121368	4121379	+	4121369	9.68224	6.67606	4121369	4121373	5
788	Chr1	4126041	4126065	+	4126058	16.046	11.6343	4126044	4126063	20
789	Chr1	4137532	4137601	+	4137535	30.6474	15.4994	4137533	4137538	6
790	Chr1	4137769	4137778	+	4137772	1.17124	0.89795	4137772	4137778	7
791	Chr1	4140226	4140316	+	4140227	1.52261	0.429454	4140227	4140301	75
793	Chr1	4144937	4145004	+	4144942	1.83494	0.624661	4144938	4144967	30
794	Chr1	4148028	4148079	+	4148034	6.16852	3.24043	4148034	4148053	20
795	Chr1	4150079	4150137	+	4150088	0.390413	0.234248	4150080	4150137	58
796	Chr1	4153587	4153668	+	4153652	83.3141	35.2543	4153650	4153655	6
797	Chr1	4154439	4154440	+	4154440	0.351372	0.351372	4154440	4154440	1
798	Chr1	4155156	4155336	+	4155265	0.31233	0.31233	4155172	4155336	165
799	Chr1	4157656	4157766	+	4157713	11.361	2.57673	4157660	4157735	76
800	Chr1	4159224	4159320	+	4159266	48.0208	14.211	4159263	4159277	15
802	Chr1	4171988	4172084	+	4172075	7.3788	2.14727	4172050	4172084	35
803	Chr1	4189354	4189377	+	4189355	2.81097	2.06919	4189355	4189358	4
804	Chr1	4194612	4194656	+	4194651	4.76304	1.56165	4194623	4194651	29
805	Chr1	4198406	4198510	+	4198475	14.9528	4.724	4198426	4198483	58
806	Chr1	4200972	4201088	+	4201042	16.1241	3.31851	4201040	4201072	33
807	Chr1	4220145	4220354	+	4220193	12.5713	5.54386	4220193	4220235	43
808	Chr1	4221843	4221987	+	4221869	26.1186	7.96442	4221869	4221924	56
809	Chr1	4223016	4223086	+	4223032	41.8523	12.9227	4223032	4223070	39
811	Chr1	4224104	4224134	+	4224105	0.702743	0.31233	4224105	4224134	30
814	Chr1	4244282	4244426	+	4244283	1.95206	0.546578	4244283	4244426	144
815	Chr1	4247359	4247360	+	4247360	0.31233	0.31233	4247360	4247360	1
816	Chr1	4247726	4247742	+	4247733	0.390413	0.195206	4247733	4247742	10
817	Chr1	4250931	4251031	+	4251012	7.3788	2.69385	4250975	4251020	46
818	Chr1	4274573	4274648	+	4274635	0.89795	0.429454	4274594	4274635	42
819	Chr1	4276503	4276506	+	4276505	7.10551	6.12948	4276505	4276505	1
820	Chr1	4282856	4282926	+	4282900	11.9857	3.20139	4282898	4282906	9
821	Chr1	4305924	4306031	+	4305928	7.10551	1.63973	4305928	4305975	48
824	Chr1	4318513	4318514	+	4318514	0.624661	0.624661	4318514	4318514	1
825	Chr1	4330161	4330173	+	4330162	0.585619	0.234248	4330162	4330173	12
826	Chr1	4334570	4334645	+	4334611	1.3274	0.390413	4334583	4334641	59
827	Chr1	4342279	4342290	+	4342283	9.44799	7.41785	4342283	4342285	3
828	Chr1	4348496	4348593	+	4348520	27.5632	5.66099	4348502	4348561	60
830	Chr1	4351197	4351254	+	4351215	8.74525	4.88016	4351214	4351246	33
831	Chr1	4353868	4353890	+	4353881	2.96714	1.71782	4353875	4353887	13
832	Chr1	4366607	4366625	+	4366609	34.2002	15.3823	4366609	4366617	9
833	Chr1	4367253	4367356	+	4367296	39.8612	15.6556	4367290	4367335	46
834	Chr1	4367640	4367669	+	4367641	0.507537	0.507537	4367641	4367669	29
835	Chr1	4375499	4375577	+	4375515	84.9148	30.4912	4375515	4375571	57
841	Chr1	4384333	4384511	+	4384334	3.82605	0.741785	4384334	4384473	140
842	Chr1	4384622	4384695	+	4384688	3.47467	3.47467	4384688	4384688	1
843	Chr1	4384915	4384917	+	4384916	0.507537	0.429454	4384916	4384917	2
844	Chr1	4389732	4389855	+	4389735	7.30072	4.02125	4389735	4389757	23
846	Chr1	4416345	4416356	+	4416349	2.53768	2.10823	4416346	4416349	4
847	Chr1	4419766	4419839	+	4419770	2.9281	0.936991	4419770	4419839	70
848	Chr1	4423560	4423669	+	4423639	3.43563	1.44453	4423562	4423662	101
849	Chr1	4433612	4433701	+	4433633	8.00346	2.53768	4433628	4433656	29
852	Chr1	4452268	4452353	+	4452307	73.2024	35.7618	4452293	4452313	21
857	Chr1	4459152	4459218	+	4459166	8.47196	4.80208	4459164	4459176	13
859	Chr1	4461788	4461918	+	4461806	14.4453	5.54386	4461806	4461851	46
860	Chr1	4463908	4463971	+	4463969	2.9281	0.936991	4463909	4463969	61
861	Chr1	4467175	4467344	+	4467226	49.9729	30.8817	4467220	4467226	7
865	Chr1	4474694	4474698	+	4474698	0.468495	0.273289	4474695	4474698	4
867	Chr1	4480781	4480861	+	4480790	3.5918	0.507537	4480786	4480850	65
868	Chr1	4484586	4484595	+	4484587	4.33358	3.63084	4484587	4484589	3
869	Chr1	4495000	4495080	+	4495022	1.87398	0.624661	4495001	4495029	29
870	Chr1	4498775	4498956	+	4498873	8.86237	1.40549	4498854	4498937	84
871	Chr1	4515556	4515637	+	4515597	2.38152	0.468495	4515586	4515611	26
872	Chr1	4542193	4542331	+	4542309	15.4604	5.23153	4542278	4542309	32
873	Chr1	4542925	4542926	+	4542926	1.05411	1.05411	4542926	4542926	1
874	Chr1	4544951	4545011	+	4544953	6.59798	5.07537	4544953	4544983	31
875	Chr1	4547476	4547700	+	4547545	32.2091	12.7665	4547520	4547587	68
877	Chr1	4556887	4557011	+	4556898	6.40277	2.57673	4556897	4556992	96
878	Chr1	4567931	4567942	+	4567935	1.28836	0.858908	4567932	4567937	6
879	Chr1	4576900	4577003	+	4576990	0.819867	0.468495	4576901	4577002	102
880	Chr1	4593871	4593932	+	4593872	0.468495	0.273289	4593872	4593932	61
881	Chr1	4601291	4601292	+	4601292	0.31233	0.31233	4601292	4601292	1
882	Chr1	4604839	4604851	+	4604842	3.31851	1.52261	4604841	4604844	4
883	Chr1	4606500	4606517	+	4606516	0.976032	0.507537	4606501	4606516	16
884	Chr1	4612091	4612358	+	4612305	9.83841	2.03015	4612244	4612321	78
885	Chr1	4615806	4615907	+	4615848	9.52608	2.61577	4615813	4615907	95
886	Chr1	4642466	4642467	+	4642467	0.31233	0.31233	4642467	4642467	1
888	Chr1	4647922	4648003	+	4647927	24.1275	4.48975	4647927	4647952	26
890	Chr1	4668420	4668424	+	4668421	1.05411	1.01507	4668421	4668421	1
891	Chr1	4674228	4674238	+	4674233	2.73289	1.91302	4674229	4674238	10
892	Chr1	4683225	4683227	+	4683227	0.31233	0.234248	4683226	4683227	2
893	Chr1	4688148	4688167	+	4688154	10.6192	5.42674	4688151	4688156	6
894	Chr1	4693288	4693476	+	4693331	23.4248	4.09934	4693304	4693369	66
896	Chr1	4709875	4710026	+	4710014	5.81715	1.56165	4709934	4710026	93
897	Chr1	4713665	4713730	+	4713692	2.96714	0.741785	4713692	4713724	33
898	Chr1	4721678	4721730	+	4721693	2.10823	0.819867	4721693	4721707	15
899	Chr1	4724604	4724609	+	4724605	1.24932	0.936991	4724605	4724608	4
900	Chr1	4726754	4726763	+	4726755	0.390413	0.195206	4726755	4726763	9
901	Chr1	4729098	4729101	+	4729100	22.6439	19.5987	4729100	4729101	2
902	Chr1	4734027	4734069	+	4734069	1.48357	0.546578	4734036	4734069	34
903	Chr1	4735546	4735619	+	4735610	17.2172	2.88906	4735548	4735610	63
905	Chr1	4748865	4749048	+	4748914	3.90413	1.05411	4748873	4748963	91
907	Chr1	4755781	4755871	+	4755782	2.38152	0.780826	4755782	4755871	90
908	Chr1	4758158	4758207	+	4758159	1.24932	0.624661	4758159	4758203	45
909	Chr1	4760981	4761664	+	4761042	1442.11	1036.66	4761042	4761043	2
910	Chr1	4773547	4773623	+	4773579	21.5508	6.7151	4773549	4773595	47
911	Chr1	4776323	4776608	+	4776531	1.91302	0.390413	4776326	4776608	283
912	Chr1	4788556	4788592	+	4788582	9.76032	2.34248	4788557	4788584	28
913	Chr1	4794684	4794821	+	4794757	53.6427	10.5802	4794694	4794792	99
914	Chr1	4795015	4795022	+	4795016	0.351372	0.273289	4795016	4795018	3
916	Chr1	4797345	4797478	+	4797387	16.7097	1.7959	4797387	4797446	60
917	Chr1	4799002	4799004	+	4799004	0.390413	0.234248	4799003	4799004	2
918	Chr1	4802771	4802829	+	4802792	1.87398	0.429454	4802776	4802829	54
919	Chr1	4810445	4810452	+	4810446	4.13838	2.34248	4810446	4810452	7
920	Chr1	4811865	4811876	+	4811871	2.30344	0.936991	4811866	4811871	6
921	Chr1	4818446	4818476	+	4818447	2.06919	1.05411	4818447	4818473	27
923	Chr1	4839795	4839927	+	4839861	180.527	136.527	4839855	4839861	7
924	Chr1	4840094	4840133	+	4840095	0.31233	0.31233	4840095	4840133	39
925	Chr1	4847161	4847223	+	4847162	2.03015	1.36645	4847162	4847198	37
927	Chr1	4852522	4852574	+	4852574	0.585619	0.390413	4852572	4852574	3
928	Chr1	4855455	4855562	+	4855559	1.01507	0.624661	4855456	4855559	104
929	Chr1	4861247	4861290	+	4861258	2.49864	0.585619	4861250	4861283	34
930	Chr1	4864879	4865125	+	4864886	2.18631	0.507537	4864886	4865104	219
931	Chr1	4868417	4868499	+	4868499	10.424	4.41167	4868418	4868499	82
932	Chr1	4872856	4872859	+	4872857	0.663702	0.585619	4872857	4872859	3
933	Chr1	4877524	4877695	+	4877627	27.7584	18.896	4877627	4877634	8
934	Chr1	4879959	4879967	+	4879963	0.31233	0.156165	4879963	4879967	5
935	Chr1	4884989	4885092	+	4885010	15.7336	7.33976	4885010	4885060	51
936	Chr1	4888150	4888275	+	4888224	315.376	137.542	4888224	4888227	4
937	Chr1	4888559	4888938	+	4888664	6.20757	1.1322	4888580	4888892	313
940	Chr1	4897330	4897417	+	4897342	9.25279	3.47467	4897342	4897415	74
942	Chr1	4899129	4899179	+	4899155	31.9748	7.45689	4899141	4899168	28
943	Chr1	4899374	4899375	+	4899375	0.31233	0.31233	4899375	4899375	1
944	Chr1	4899527	4899544	+	4899528	0.507537	0.234248	4899528	4899534	7
945	Chr1	4907875	4907956	+	4907954	1.40549	0.351372	4907898	4907956	59
947	Chr1	4908364	4908430	+	4908420	4.95824	1.24932	4908370	4908423	54
948	Chr1	4915570	4915675	+	4915580	3.55276	1.99111	4915576	4915672	97
954	Chr1	4978912	4978916	+	4978916	0.390413	0.234248	4978913	4978916	4
955	Chr1	4980642	4980726	+	4980674	5.11441	1.24932	4980653	4980677	25
956	Chr1	4983531	4983659	+	4983560	28.3049	15.3823	4983560	4983567	8
957	Chr1	4989560	4989720	+	4989672	3.04522	1.09316	4989563	4989720	158
958	Chr1	4991436	4991483	+	4991480	1.21028	0.429454	4991462	4991480	19
959	Chr1	5019950	5019961	+	5019956	1.91302	1.24932	5019951	5019959	9
960	Chr1	5023438	5023442	+	5023439	1.52261	1.48357	5023439	5023439	1
961	Chr1	5027661	5027728	+	5027697	10.3069	4.13838	5027662	5027701	40
962	Chr1	5037576	5037668	+	5037613	37.5577	8.94046	5037610	5037656	47
963	Chr1	5040758	5040803	+	5040782	0.663702	0.663702	5040782	5040803	22
964	Chr1	5042321	5042667	+	5042449	10.0336	2.88906	5042371	5042531	161
965	Chr1	5043232	5043243	+	5043233	0.702743	0.273289	5043233	5043243	11
966	Chr1	5047889	5047998	+	5047975	3.43563	1.67878	5047930	5047975	46
967	Chr1	5058692	5058845	+	5058721	29.0858	17.4905	5058721	5058810	90
968	Chr1	5059243	5059246	+	5059246	0.390413	0.351372	5059244	5059246	3
969	Chr1	5073105	5073126	+	5073108	5.27057	2.65481	5073108	5073115	8
970	Chr1	5090987	5091006	+	5090993	2.77193	2.26439	5090988	5090993	6
972	Chr1	5124739	5124861	+	5124742	4.09934	2.06919	5124742	5124855	114
973	Chr1	5136999	5137126	+	5137056	35.8789	17.959	5137056	5137064	9
975	Chr1	5149155	5149380	+	5149274	19.5597	4.02125	5149260	5149343	84
976	Chr1	5168572	5168674	+	5168616	3.55276	1.52261	5168594	5168671	78
977	Chr1	5171202	5171218	+	5171207	2.65481	1.83494	5171204	5171208	5
978	Chr1	5177512	5177597	+	5177562	12.8836	4.84112	5177517	5177562	46
979	Chr1	5187590	5187640	+	5187636	0.31233	0.234248	5187591	5187640	50
980	Chr1	5192134	5192219	+	5192135	16.046	8.19867	5192135	5192142	8
981	Chr1	5193587	5193591	+	5193588	0.390413	0.234248	5193588	5193590	3
983	Chr1	5199188	5199197	+	5199197	2.38152	1.44453	5199192	5199197	6
984	Chr1	5202830	5203094	+	5202858	274.421	100.57	5202855	5202886	32
986	Chr1	5204601	5204641	+	5204604	39.0803	26.6262	5204604	5204607	4
989	Chr1	5205566	5205589	+	5205567	0.351372	0.117124	5205567	5205586	20
990	Chr1	5220628	5220655	+	5220634	0.429454	0.195206	5220634	5220651	18
991	Chr1	5224292	5224446	+	5224434	4.45071	1.44453	5224379	5224434	56
992	Chr1	5238034	5238109	+	5238085	5.15345	1.21028	5238036	5238085	50
993	Chr1	5243413	5243467	+	5243450	3.16234	1.09316	5243416	5243451	36
994	Chr1	5249697	5249912	+	5249824	29.9056	11.0096	5249744	5249827	84
995	Chr1	5252293	5252389	+	5252340	21.5508	6.20757	5252294	5252341	48
996	Chr1	5252670	5252677	+	5252674	1.52261	1.01507	5252671	5252674	4
998	Chr1	5286996	5287128	+	5287059	80.6983	34.981	5287059	5287084	26
999	Chr1	5288043	5288046	+	5288044	0.546578	0.390413	5288044	5288046	3
1000	Chr1	5290745	5290836	+	5290746	11.8295	5.54386	5290746	5290834	89
1001	Chr1	5290944	5290969	+	5290951	1.71782	0.976032	5290951	5290961	11
1004	Chr1	5294645	5294698	+	5294667	25.533	15.1871	5294663	5294672	10
1006	Chr1	5298235	5298326	+	5298238	0.89795	0.31233	5298236	5298326	91
1007	Chr1	5298872	5299289	+	5299162	9.05758	1.05411	5298940	5299250	311
1008	Chr1	5304316	5304324	+	5304318	2.34248	1.99111	5304318	5304320	3
1009	Chr1	5304477	5304479	+	5304479	0.351372	0.234248	5304478	5304479	2
[truncated: 27,520 more rows]

## Sheet: ibm1
consensus.cluster	chr	start	end	strand	dominant_ctss	tpm	tpm.dominant_ctss	q_0.1	q_0.9	interquantile_width
[truncated: 28,419 more rows]

[truncated: 6 more sheets: ibm2, edm2, met1, pol4, pol5, suvh456]
