# Supplementary material for: Epigenetic regulation of spurious transcription initiation in Arabidopsis
Source: Nat Commun. 2020 Jun 26;11:3224. doi: 10.1038/s41467-020-16951-w (PMC7319988; doi:10.1038/s41467-020-16951-w)
Supplement: Supplementary file 6 — Supplementary Data 3 [file 41467_2020_16951_MOESM6_ESM.xlsx]

## Sheet: Sheet1
Supplementary Data 3: EPICATs activated in the epigenetic mutants of A.thaliana.

## Sheet: EPICATs.DDM1
epicatID	baseMean	log2FoldChange	lfcSE	stat	pvalue	padj	consensus.cluster	chr	start	end	strand	tpm	ddm1	ibm1	ibm2	edm2	met1	pol4	pol5	suvh456	wild-type	expression_class	dominant_ctss	tpm.dominant_ctss	interquantile_width	distance2NearestCanonicalTSS	nearestGeneID	distance2NearestPEATTSS	peatTssID	distance2NearestTSS_Ref21	nearestTssID_Ref21
Chr1_10357375_10357510	18.7815	8.48993	1.17416	7.23061	4.80825e-13	2.9507e-11	1972	Chr1	10357375	10357510	+	7.73862	1.91302	0	0	0	1.81266	0	0	4.01294	0	1_1	10357438	0.585619	80	8011	AT1G29630	7918	Peak_4600	1610	C1_0018708
Chr1_10930357_10930362	7.59515	7.1839	1.33344	5.38752	7.1438e-08	2.89536e-06	2067	Chr1	10930357	10930362	+	2.5737	1.28836	0	0	0	1.28534	0	0	0	0	1_1	10930362	1.05411	5	2351	AT1G30790	10070	Peak_4892	802	C1_0019595
Chr1_10930936_10930987	19.4043	8.53736	1.18099	7.22897	4.86685e-13	2.97794e-11	6908	Chr1	10930936	10930987	-	5.4709	2.53768	0	0	0	2.93321	0	0	0	0	1_1	10930973	1.48357	37	4412	AT1G30780	9245	Peak_15007	2753	C1_0062124
Chr1_11102532_11102589	29.7554	6.70655	0.878547	7.63369	2.28132e-14	1.63044e-12	2084	Chr1	11102532	11102589	+	15.889	4.21646	0	0	0	3.62532	0	0	8.04723	0	1_1	11102582	0.819867	57	8175	AT1G31090	14899	Peak_4943	1571	C1_0019726
Chr1_11310036_11310174	53.3494	9.99632	1.09453	9.13298	6.66374e-20	9.52503e-18	6959	Chr1	11310036	11310174	-	16.8433	7.30072	0	0	0	4.91066	0	0	4.63196	0	1_1	11310097	1.7959	84	6376	AT1G31600	4738	Peak_15103	1546	C1_0062489
Chr1_11511120_11511139	14.0649	8.07295	1.20913	6.67664	2.4449e-11	1.31253e-09	6996	Chr1	11511120	11511139	-	3.97818	2.26439	0	0	0	1.71379	0	0	0	0	1_1	11511139	0.819867	6	901	AT1G32010	25111	Peak_15160	8764	C1_0062787
Chr1_12017348_12017349	3.57419	6.09644	1.61141	3.7833	0.000154763	0.00401759	7078	Chr1	12017348	12017349	-	1.02015	0.624661	0	0	0	0.395489	0	0	0	0	1_1	12017349	0.624661	1	14472	AT1G33102	28871	Peak_15306	3915	C1_0063383
Chr1_12019228_12019251	75.007	10.4879	1.08143	9.69814	3.07052e-22	6.58342e-20	7079	Chr1	12019228	12019251	-	19.5781	12.5713	0	0	0	6.55853	0	0	0.448254	0	1_1	12019234	7.76922	20	16357	AT1G33102	26986	Peak_15306	2030	C1_0063383
Chr1_12142842_12142843	3.12499	5.90281	1.68255	3.50824	0.000451079	0.0106656	7099	Chr1	12142842	12142843	-	1.17277	0.546578	0	0	0	0.626191	0	0	0	0	1_1	12142843	0.546578	1	5406	AT1G33475	7355	Peak_15340	1959	C1_0063538
Chr1_12176895_12176986	19.1943	8.52157	1.17065	7.27935	3.35428e-13	2.08402e-11	7107	Chr1	12176895	12176986	-	11.7838	2.88906	0	0	0	4.647	0	0	4.24774	0	1_1	12176935	0.507537	81	10488	AT1G33607	12282	Peak_15357	1002	C1_0063602
Chr1_12207314_12207458	31.2921	4.42437	0.576266	7.67766	1.62016e-14	1.17484e-12	2241	Chr1	12207314	12207458	+	4.25147	2.53768	0	0	0	1.71379	0	0	0	0	1_1	12207414	0.663702	121	3469	AT1G33680	144	Peak_5295	54	C1_0021054
Chr1_12406761_12406798	15.3979	8.20365	1.20043	6.83394	8.26141e-12	4.5693e-10	7139	Chr1	12406761	12406798	-	4.67054	2.42056	0	0	0	1.05464	0	0	1.19534	0	1_1	12406792	0.976032	37	5722	AT1G34095	14544	Peak_15392	101	C1_0063776
Chr1_12407179_12407180	6.24271	6.90131	1.41394	4.88092	1.0559e-06	3.74652e-05	2268	Chr1	12407179	12407180	+	2.80045	1.09316	0	0	0	0.362532	0	0	1.34476	0	1_1	12407180	1.09316	1	4897	AT1G34070	11237	Peak_5346	5041	C1_0021242
Chr1_12409416_12409578	213.878	11.2772	1.05794	10.6596	1.57278e-26	5.51808e-24	7140	Chr1	12409416	12409578	-	68.4368	32.9899	0	0	0	16.5776	0	0	18.8694	0	1_1	12409549	8.58908	86	2965	AT1G34095	11787	Peak_15392	2858	C1_0063776
Chr1_12566763_12566771	10.7177	7.68083	1.25542	6.11814	9.46766e-10	4.39052e-08	2290	Chr1	12566763	12566771	+	3.2009	1.71782	0	0	0	1.48308	0	0	0	0	1_1	12566766	0.702743	6	10761	AT1G34390	14403	Peak_5413	2247	C1_0021488
Chr1_12592173_12592211	6.24513	6.90181	1.405	4.91231	9.00073e-07	3.23635e-05	2293	Chr1	12592173	12592211	+	6.78299	0.858908	0	0	0	3.39462	1.27009	0	1.25938	0	1_1	12592175	0.702743	5	2935	AT1G34460	5100	Peak_5416	1173	C1_0021506
Chr1_12627462_12627489	199.254	11.8973	1.05874	11.2372	2.67726e-29	1.36753e-26	2296	Chr1	12627462	12627489	+	71.1282	34.5125	0	0	0	36.6157	0	0	0	0	1_1	12627464	13.9377	10	3987	AT1G34520	9577	Peak_5420	3219	C1_0021531
Chr1_12629144_12629145	6.70887	7.00471	1.37626	5.08969	3.5865e-07	1.35112e-05	2298	Chr1	12629144	12629145	+	2.22588	1.17124	0	0	0	1.05464	0	0	0	0	1_1	12629145	1.17124	1	5668	AT1G34520	7896	Peak_5420	4900	C1_0021531
Chr1_12664987_12664994	31.262	9.22522	1.1215	8.22579	1.93909e-16	1.76778e-14	2301	Chr1	12664987	12664994	+	16.4675	5.42674	0	0	0	11.0407	0	0	0	0	1_1	12664994	3.08426	6	4443	AT1G34580	20246	Peak_5421	1253	C1_0021537
Chr1_12733007_12733079	21.1064	7.92804	1.16226	6.82123	9.02623e-12	4.96858e-10	7154	Chr1	12733007	12733079	-	7.85092	3.00618	0	0	0	4.84474	0	0	0	0	1_1	12733063	0.819867	68	5133	AT1G34750	3122	Peak_15431	3141	C1_0063988
Chr1_12942521_12942522	2.45362	5.55398	1.832	3.03166	0.00243216	0.0456887	2322	Chr1	12942521	12942522	+	3.32388	0.429454	0	0	0	1.25238	0.544324	0.564085	0.533636	0	1_1	12942522	0.429454	1	11278	AT1G35242	5436	Peak_5473	81	C1_0021680
Chr1_12950280_12950485	1601.42	12.8885	0.867929	14.8497	6.98445e-50	1.51624e-46	2323	Chr1	12950280	12950485	+	385.992	273.133	0	0	0	111.792	0	0	1.06727	0	1_1	12950300	116.07	8	14746	AT1G35330	13214	Peak_5473	1606	C1_0021681
Chr1_13000370_13000371	5.36128	6.6814	1.44131	4.63564	3.55843e-06	0.000118731	2330	Chr1	13000370	13000371	+	0.936991	0.936991	0	0	0	0	0	0	0	0	1_1	13000371	0.936991	1	8979	AT1G35365	22579	Peak_5479	12629	C1_0021720
Chr1_13008173_13008181	19.9166	8.57449	1.18429	7.24017	4.4812e-13	2.75975e-11	7176	Chr1	13008173	13008181	-	5.15174	3.16234	0	0	0	1.64787	0	0	0.341527	0	1_1	13008177	2.03015	5	1990	AT1G35375	22954	Peak_15460	89	C1_0064150
Chr1_13028494_13028500	28.698	8.37433	1.12703	7.43044	1.08234e-13	7.2019e-12	2333	Chr1	13028494	13028500	+	32.1811	4.95824	0	0	0	27.2228	0	0	0	0	1_1	13028495	4.60687	1	2257	AT1G35420	11541	Peak_5480	0	C1_0021734
Chr1_13127995_13128110	28.0714	8.34105	1.12659	7.40381	1.32332e-13	8.72189e-12	7184	Chr1	13127995	13128110	-	49.6446	4.52879	0	0	0	25.542	0	0	19.5738	0	1_1	13128045	1.48357	33	2781	AT1G35580	2834	Peak_15485	42	C1_0064240
Chr1_13131865_13131878	150.878	10.0543	1.03682	9.69721	3.09859e-22	6.60284e-20	2349	Chr1	13131865	13131878	+	50.8965	26.0796	0	0	0	24.817	0	0	0	0	1_1	13131867	13.8206	3	16725	AT1G35614	13737	Peak_5494	4512	C1_0021821
Chr1_13136268_13136269	2.22902	5.41559	1.90889	2.83704	0.00455338	0.075964	2350	Chr1	13136268	13136269	+	0.390413	0.390413	0	0	0	0	0	0	0	0	1_1	13136269	0.390413	1	12323	AT1G35614	9335	Peak_5494	110	C1_0021821
Chr1_13212970_13212973	23.6547	8.82303	1.15087	7.66642	1.76859e-14	1.2798e-12	7189	Chr1	13212970	13212973	-	5.32484	4.13838	0	0	0	1.18647	0	0	0	0	1_1	13212971	3.39659	2	16825	AT1G35730	11348	Peak_15488	302	C1_0064269
Chr1_13230686_13230690	3.2241	4.33162	1.5649	2.76799	0.00564036	0.0896623	7191	Chr1	13230686	13230690	-	6.03664	0.507537	0.670324	0	0	0.955766	2.15138	1.75163	0	0	1_1	13230689	0.468495	1	893	AT1G35730	6202	Peak_15491	4106	C1_0064275
Chr1_13236046_13236049	5.93789	6.07449	1.38701	4.37956	1.18918e-05	0.000366505	7192	Chr1	13236046	13236049	-	3.45685	1.01507	0	0	0	1.84562	0.596164	0	0	0	1_1	13236049	0.89795	3	6253	AT1G35730	11562	Peak_15491	9466	C1_0064275
Chr1_13415208_13415214	3.56934	6.09471	1.62176	3.75809	0.000171213	0.00436952	7198	Chr1	13415208	13415214	-	1.05311	0.624661	0	0	0	0.428447	0	0	0	0	1_1	13415214	0.468495	6	19126	AT1G36020	39716	Peak_15498	639	C1_0064309
Chr1_13421119_13421199	14.06	8.07251	1.21276	6.65632	2.80769e-11	1.50034e-09	7199	Chr1	13421119	13421199	-	4.34327	1.95206	0	0	0	1.51604	0	0	0.875163	0	1_1	13421121	0.89795	79	13219	AT1G36020	33809	Peak_15498	6546	C1_0064309
Chr1_13446078_13446122	44.687	9.74058	1.09921	8.86141	7.90054e-19	9.69672e-17	2369	Chr1	13446078	13446122	+	12.8505	7.30072	0	0	0	0	0	0	5.54981	0	1_1	13446106	5.3877	10	4098	AT1G36050	4046	Peak_5522	3983	C1_0021929
Chr1_13477643_13477787	61.8357	10.2093	1.08799	9.38363	6.37386e-21	1.10695e-18	2371	Chr1	13477643	13477787	+	21.7895	9.21374	0	0	7.66849	4.4163	0	0	0.490945	0	1_1	13477756	4.68495	66	16896	AT1G36100	25539	Peak_5531	260	C1_0021959
Chr1_13482411_13482412	4.02096	6.26636	1.55645	4.02605	5.67215e-05	0.00157487	7203	Chr1	13482411	13482412	-	0.702743	0.702743	0	0	0	0	0	0	0	0	1_1	13482412	0.702743	1	373	AT1G36078	11808	Peak_15501	3789	C1_0064342
Chr1_13501267_13501433	47.5655	7.06954	0.762341	9.27347	1.80189e-20	2.84485e-18	2372	Chr1	13501267	13501433	+	11.3428	5.23153	0	0	0	5.47094	0	0	0.640363	0	1_1	13501428	1.21028	157	6776	AT1G36100	31849	Peak_5532	1982	C1_0021960
Chr1_13559959_13559967	67.2358	10.33	1.08156	9.55104	1.28395e-21	2.46392e-19	2376	Chr1	13559959	13559967	+	39.1992	11.5953	0	0	0	9.88723	0	0	17.7167	0	1_1	13559964	10.8144	1	13992	AT1G36180	2566	Peak_5553	1621	C1_0022036
Chr1_13574902_13574903	5.15123	6.62334	1.50018	4.41502	1.00999e-05	0.000313502	7206	Chr1	13574902	13574903	-	2.44695	0.89795	0	0	0	1.549	0	0	0	0	1_1	13574903	0.89795	1	39148	AT1G36230	104299	Peak_15501	9318	C1_0064360
Chr1_13575350_13575351	2.45847	5.55649	1.82061	3.05199	0.00227326	0.0432761	7207	Chr1	13575350	13575351	-	0.429454	0.429454	0	0	0	0	0	0	0	0	1_1	13575351	0.429454	1	38700	AT1G36230	104747	Peak_15501	8870	C1_0064360
Chr1_13576529_13576546	530.114	13.309	1.05263	12.6435	1.21466e-36	1.11027e-33	7208	Chr1	13576529	13576546	-	171.803	92.6059	0	0	0	79.1967	0	0	0	0	1_1	13576541	76.6381	1	37510	AT1G36230	105937	Peak_15501	7680	C1_0064360
Chr1_13581052_13581061	27.91	9.06161	1.13068	8.01433	1.10739e-15	9.29081e-14	7209	Chr1	13581052	13581061	-	14.4977	4.84112	0	0	0	9.65653	0	0	0	0	1_1	13581058	2.57673	3	32993	AT1G36230	110454	Peak_15501	3163	C1_0064360
Chr1_13592189_13592190	2.23872	5.42113	1.90697	2.8428	0.00447196	0.0750744	2377	Chr1	13592189	13592190	+	0.752945	0.390413	0	0	0	0.362532	0	0	0	0	1_1	13592190	0.390413	1	22700	AT1G36240	34792	Peak_5553	45	C1_0022037
Chr1_13614673_13614797	220.254	12.0419	1.05763	11.3857	4.92482e-30	2.67279e-27	2378	Chr1	13614673	13614797	+	52.3138	34.005	0	0	0	16.281	0	0	2.02782	0	1_1	13614688	4.48975	69	202	AT1G36240	25890	Peak_5554	546	C1_0022038
Chr1_13626251_13626344	9.16492	7.45484	1.29042	5.77705	7.60207e-09	3.31722e-07	7210	Chr1	13626251	13626344	-	1.14336	0.780826	0	0	0	0.362532	0	0	0	0	1_1	13626252	0.351372	93	9269	AT1G36272	70085	Peak_15502	9750	C1_0064364
Chr1_13628203_13628295	393.503	12.8791	1.05347	12.2254	2.27535e-34	1.75627e-31	7212	Chr1	13628203	13628295	-	70.0118	65.6284	0	0	0	4.38334	0	0	0	0	1_1	13628291	30.8036	10	7230	AT1G36272	68046	Peak_15502	7711	C1_0064364
Chr1_13632309_13632313	22.3362	8.74016	1.1492	7.60545	2.8391e-14	2.00433e-12	7213	Chr1	13632309	13632313	-	7.06804	3.90413	0	0	0	3.16391	0	0	0	0	1_1	13632311	2.57673	2	3210	AT1G36272	64026	Peak_15502	3691	C1_0064364
Chr1_13681963_13681964	10.725	7.68169	1.25451	6.12324	9.16887e-10	4.25764e-08	7214	Chr1	13681963	13681964	-	2.36493	1.87398	0	0	0	0	0	0	0.490945	0	1_1	13681964	1.87398	1	2988	AT1G36340	14373	Peak_15502	8127	C1_0064368
Chr1_13689350_13689351	2.45847	5.55649	1.82061	3.05199	0.00227326	0.0432761	2386	Chr1	13689350	13689351	+	1.15452	0.429454	0	0	0	0.725064	0	0	0	0	1_1	13689351	0.429454	1	11463	AT1G36380	11551	Peak_5558	2887	C1_0022084
Chr1_13710089_13710104	6.03508	6.85209	1.40359	4.88185	1.05096e-06	3.74652e-05	2388	Chr1	13710089	13710104	+	1.40702	0.780826	0	0	0	0.626191	0	0	0	0	1_1	13710090	0.507537	15	9276	AT1G36380	8628	Peak_5563	7590	C1_0022099
Chr1_13722074_13722075	31.4987	9.23604	1.12002	8.24629	1.63382e-16	1.50129e-14	2389	Chr1	13722074	13722075	+	5.86735	5.50482	0	0	0	0.362532	0	0	0	0	1_1	13722075	5.50482	1	21261	AT1G36380	20613	Peak_5563	19575	C1_0022099
Chr1_13738007_13738008	2.90524	5.7974	1.72061	3.36939	0.000753353	0.0169147	7223	Chr1	13738007	13738008	-	0.935984	0.507537	0	0	0	0.428447	0	0	0	0	1_1	13738008	0.507537	1	34436	AT1G36390	34449	Peak_15509	23009	C1_0064397
Chr1_13738253_13738317	154.668	9.52066	0.888636	10.7138	8.76953e-27	3.34726e-24	7224	Chr1	13738253	13738317	-	41.1452	25.2597	0	0	0	15.8855	0	0	0	0	1_1	13738314	16.046	14	34742	AT1G36390	34755	Peak_15509	22703	C1_0064397
Chr1_13742736_13742740	29.9362	9.16264	1.12381	8.15316	3.54546e-16	3.13354e-14	7225	Chr1	13742736	13742740	-	11.4422	5.11441	0	0	0	6.32783	0	0	0	0	1_1	13742740	4.06029	4	39168	AT1G36390	39181	Peak_15509	18277	C1_0064397
Chr1_13772069_13772242	32.9436	8.57415	1.11648	7.67965	1.59524e-14	1.16161e-12	2390	Chr1	13772069	13772242	+	3.84889	2.06919	0	0	0	1.7797	0	0	0	0	1_1	13772242	0.741785	170	10316	AT1G36510	70780	Peak_5563	17364	C1_0022100
Chr1_13775105_13775106	3.56934	6.09471	1.62176	3.75809	0.000171213	0.00436952	2391	Chr1	13775105	13775106	+	0.624661	0.624661	0	0	0	0	0	0	0	0	1_1	13775106	0.624661	1	13180	AT1G36510	73644	Peak_5563	20228	C1_0022100
Chr1_13778339_13778346	22.5415	8.75347	1.15397	7.5855	3.31198e-14	2.31001e-12	2394	Chr1	13778339	13778346	+	10.232	3.90413	0	0	0	6.32783	0	0	0	0	1_1	13778341	2.03015	6	16415	AT1G36510	76879	Peak_5563	23463	C1_0022100
Chr1_13840283_13840403	45.7325	9.77412	1.1108	8.79916	1.37843e-18	1.60666e-16	7228	Chr1	13840283	13840403	-	7.81591	4.68495	0	0	0	3.13096	0	0	0	0	1_1	13840284	2.38152	69	3330	AT1G36622	1201	Peak_15511	1108	C1_0064408
Chr1_13840680_13840722	32.6023	9.28578	1.11845	8.30236	1.02064e-16	9.58136e-15	7229	Chr1	13840680	13840722	-	8.95472	4.80208	0	0	0	4.15264	0	0	0	0	1_1	13840722	3.31851	34	3768	AT1G36622	1639	Peak_15511	1546	C1_0064408
Chr1_13840830_13840991	82.0962	9.18242	1.07033	8.57906	9.56489e-18	9.97678e-16	7230	Chr1	13840830	13840991	-	21.5429	10.5021	0	0	0	11.0407	0	0	0	0	1_1	13840834	3.16234	118	3880	AT1G36622	1751	Peak_15511	1658	C1_0064408
Chr1_13841196_13841295	18.3129	8.45366	1.17129	7.21736	5.30059e-13	3.23001e-11	7231	Chr1	13841196	13841295	-	4.08213	1.87398	0	0	0	2.20815	0	0	0	0	1_1	13841295	0.546578	99	4341	AT1G36622	2212	Peak_15511	2119	C1_0064408
Chr1_13841479_13841665	1131.09	11.6568	0.706388	16.502	3.54894e-61	1.02724e-57	7232	Chr1	13841479	13841665	-	336.153	190.834	0	0	0	143.398	0	0	1.92109	0	1_1	13841661	111.229	7	4707	AT1G36622	2578	Peak_15511	2485	C1_0064408
Chr1_13842033_13842175	219.894	9.01988	0.673771	13.3872	7.18637e-41	7.80035e-38	2395	Chr1	13842033	13842175	+	49.0351	33.3803	0	0	0	15.6548	0	0	0	0	1_1	13842074	9.95553	66	25494	AT1G36675	140612	Peak_5563	5579	C1_0022106
Chr1_13842297_13842323	7.3657	7.13979	1.34579	5.30527	1.12507e-07	4.43566e-06	2396	Chr1	13842297	13842323	+	1.63264	1.17124	0	0	0	0.461404	0	0	0	0	1_1	13842298	0.663702	26	25270	AT1G36675	140836	Peak_5563	5803	C1_0022106
Chr1_13857761_13857839	50.2404	8.47137	1.07398	7.8878	3.07554e-15	2.41687e-13	2397	Chr1	13857761	13857839	+	17.1905	7.10551	0	0	0	10.085	0	0	0	0	1_1	13857781	2.10823	50	9787	AT1G36675	146240	Peak_5564	4993	C1_0022108
Chr1_13868483_13868485	6.2621	6.90528	1.39833	4.93823	7.88352e-07	2.85236e-05	7236	Chr1	13868483	13868485	-	3.27877	1.09316	0.591462	0	0	1.15351	0.440643	0	0	0	1_1	13868485	1.09316	1	14798	AT1G36640	14880	Peak_15513	796	C1_0064420
Chr1_13868856_13869000	103.765	7.1544	1.5405	4.64422	3.41367e-06	0.00011445	2398	Chr1	13868856	13869000	+	53.3299	16.2412	4.06137	0.986139	0	17.9948	9.27943	1.54381	3.22316	0	1_1	13868858	12.1418	24	1290	AT1G36675	135163	Peak_5564	2	C1_0022109
Chr1_13889930_13889935	2.45847	5.55649	1.82061	3.05199	0.00227326	0.0432761	2399	Chr1	13889930	13889935	+	0.895121	0.390413	0	0	0	0	0	0.504708	0	0	1_1	13889931	0.195206	5	21206	AT1G36745	114090	Peak_5564	6720	C1_0022113
Chr1_13940439_13940442	4.24556	6.34473	1.53326	4.13806	3.50259e-05	0.00100131	2400	Chr1	13940439	13940442	+	1.2691	0.741785	0	0	0	0.527319	0	0	0	0	1_1	13940440	0.31233	3	23109	AT1G36756	63581	Peak_5564	38161	C1_0022118
Chr1_13972518_13972532	49.3064	9.15717	1.09535	8.36008	6.26774e-17	6.03057e-15	2401	Chr1	13972518	13972532	+	18.4008	8.3158	0	0	0	10.085	0	0	0	0	1_1	13972521	3.16234	12	10991	AT1G36920	31500	Peak_5564	16555	C1_0022119
Chr1_13976559_13976565	6.477	6.95418	1.37903	5.04279	4.58792e-07	1.70071e-05	7241	Chr1	13976559	13976565	-	2.54328	1.09316	0	0	0	1.45013	0	0	0	0	1_1	13976560	0.546578	6	29781	AT1G36942	51640	Peak_15528	6335	C1_0064447
Chr1_14019420_14019421	3.57904	6.09816	1.62132	3.76124	0.000169072	0.00433079	2403	Chr1	14019420	14019421	+	0.624661	0.624661	0	0	0	0	0	0	0	0	1_1	14019421	0.624661	1	4625	AT1G36960	5232	Peak_5567	5421	C1_0022127
Chr1_14034726_14034816	23.9483	3.3922	0.547565	6.19507	5.8259e-10	2.7569e-08	2405	Chr1	14034726	14034816	+	6.51731	2.96714	0	0	0	0.988723	0	0	2.56145	0	1_1	14034727	1.24932	90	1311	AT1G37000	7944	Peak_5573	23	C1_0022137
Chr1_14036249_14036276	5.34916	6.6785	1.47424	4.53012	5.89509e-06	0.00019083	7243	Chr1	14036249	14036276	-	1.35835	0.468495	0	0	0	0.889851	0	0	0	0	1_1	14036250	0.234248	27	3770	AT1G37007	5747	Peak_15535	5747	C1_0064469
Chr1_14066006_14066007	10.6102	4.76944	1.10158	4.32962	1.49367e-05	0.000451926	7244	Chr1	14066006	14066007	-	2.73796	1.71782	0	0	0	0.593234	0	0	0.426909	0	1_1	14066007	1.71782	1	25987	AT1G37007	35504	Peak_15535	35504	C1_0064469
Chr1_14071284_14071289	53.8689	10.0101	1.09324	9.15644	5.364e-20	7.82828e-18	2407	Chr1	14071284	14071289	+	15.6357	9.29183	0	0	0	5.76755	0	0	0.576327	0	1_1	14071285	9.13566	1	24550	AT1G37020	44502	Peak_5573	4745	C1_0022142
Chr1_14096691_14096694	8.03707	7.2656	1.32088	5.50057	3.78572e-08	1.5654e-06	7245	Chr1	14096691	14096694	-	2.0882	1.40549	0	0	0	0.362532	0	0	0.320182	0	1_1	14096692	0.936991	3	56672	AT1G37007	66189	Peak_15535	43114	C1_0064470
Chr1_14113510_14113561	36.8358	9.46195	1.11231	8.50656	1.79171e-17	1.81438e-15	7246	Chr1	14113510	14113561	-	18.234	4.9192	0	0	0	13.3148	0	0	0	0	1_1	14113546	1.1322	19	58495	AT1G37140	83043	Peak_15535	26260	C1_0064470
Chr1_14134642_14134651	37.3262	9.48087	1.11136	8.53088	1.45233e-17	1.48368e-15	7247	Chr1	14134642	14134651	-	10.0528	6.40277	0	0	0	0	0	0	3.65007	0	1_1	14134651	5.66099	2	37390	AT1G37140	104148	Peak_15535	5155	C1_0064470
Chr1_14135060_14135064	130.443	7.23923	0.535773	13.5118	1.33308e-41	1.54344e-38	2408	Chr1	14135060	14135064	+	32.3494	22.4878	2.14898	0.917339	0.46393	0.461404	0	0	5.86999	0	1_1	14135063	11.0096	4	1350	AT1G37113	23464	Peak_5574	0	C1_0022143
Chr1_14137345_14137350	5.56649	6.73606	1.49979	4.49134	7.07776e-06	0.000226998	7248	Chr1	14137345	14137350	-	1.62369	0.89795	0	0	0	0	0	0	0.725745	0	1_1	14137349	0.741785	4	34692	AT1G37140	106846	Peak_15535	2457	C1_0064470
Chr1_14181065_14181066	2.68791	5.68487	1.80926	3.1421	0.00167739	0.0336	7249	Chr1	14181065	14181066	-	0.468495	0.468495	0	0	0	0	0	0	0	0	1_1	14181066	0.468495	1	3074	AT1G37150	114754	Peak_15536	3046	C1_0064494
Chr1_14185133_14185179	11.604	7.79555	1.24616	6.25563	3.95906e-10	1.91257e-08	7250	Chr1	14185133	14185179	-	4.60945	1.87398	0	0	0	2.73547	0	0	0	0	1_1	14185170	0.89795	46	317	AT1G37162	110650	Peak_15536	6287	C1_0064495
Chr1_14188258_14188283	4.68748	6.48777	1.49521	4.33904	1.43109e-05	0.000434126	2417	Chr1	14188258	14188283	+	1.77209	0.585619	0	0	0	1.18647	0	0	0	0	1_1	14188259	0.234248	25	29732	AT1G37130	26872	Peak_5587	8031	C1_0022193
Chr1_14197876_14197877	2.67579	5.67909	1.78584	3.18007	0.00147238	0.0297509	2418	Chr1	14197876	14197877	+	0.468495	0.468495	0	0	0	0	0	0	0	0	1_1	14197877	0.468495	1	39350	AT1G37130	36490	Peak_5587	1467	C1_0022194
Chr1_14217071_14217072	8.05404	7.26829	1.33374	5.44954	5.04993e-08	2.07089e-06	7252	Chr1	14217071	14217072	-	1.80098	1.40549	0	0	0	0.395489	0	0	0	0	1_1	14217072	1.40549	1	32219	AT1G37162	78748	Peak_15536	20627	C1_0064497
Chr1_14217668_14217669	2.45604	5.55524	1.82094	3.05076	0.00228265	0.0432761	7253	Chr1	14217668	14217669	-	0.429454	0.429454	0	0	0	0	0	0	0	0	1_1	14217669	0.429454	1	32816	AT1G37162	78151	Peak_15536	21224	C1_0064497
Chr1_14220175_14220285	44.2354	9.72594	1.09941	8.8465	9.03049e-19	1.08535e-16	7254	Chr1	14220175	14220285	-	7.26881	5.19249	0	0	0	2.07632	0	0	0	0	1_1	14220280	1.52261	60	35427	AT1G37162	75540	Peak_15536	23835	C1_0064497
Chr1_14242672_14242712	19.2064	8.52238	1.16566	7.3112	2.64771e-13	1.6721e-11	2419	Chr1	14242672	14242712	+	1.36645	1.36645	0	0	0	0	0	0	0	0	1_1	14242701	0.741785	40	84174	AT1G37130	81314	Peak_5587	42331	C1_0022195
Chr1_14252057_14252061	62.6504	9.50397	1.08381	8.76902	1.80228e-18	2.08668e-16	2420	Chr1	14252057	14252061	+	14.3789	10.424	0	0	0	3.95489	0	0	0	0	1_1	14252059	8.66717	3	93532	AT1G37130	90672	Peak_5587	32973	C1_0022195
Chr1_14262629_14262641	51.1277	9.93493	1.09439	9.07803	1.10559e-19	1.51785e-17	2421	Chr1	14262629	14262641	+	23.2257	8.82333	0	0	0	14.4024	0	0	0	0	1_1	14262630	3.94317	5	104103	AT1G37130	101243	Peak_5587	22402	C1_0022195
Chr1_14465575_14465577	14.5044	8.11742	1.20997	6.70875	1.96301e-11	1.06039e-09	2422	Chr1	14465575	14465577	+	3.26275	2.53768	0	0	0	0.725064	0	0	0	0	1_1	14465577	1.60069	2	122275	AT1G38950	304190	Peak_5587	41993	C1_0022200
Chr1_14481109_14481120	101.166	9.41866	1.98288	4.74999	2.03431e-06	6.98581e-05	2423	Chr1	14481109	14481120	+	31.4087	17.6467	0.315446	0	0	13.4466	0	0	0	0	1_1	14481115	8.00346	4	106737	AT1G38950	319728	Peak_5587	57531	C1_0022200
Chr1_14481548_14481566	3.56207	6.09205	1.68734	3.61044	0.000305679	0.0074982	2424	Chr1	14481548	14481566	+	0.851817	0.390413	0	0	0	0.461404	0	0	0	0	1_1	14481549	0.273289	18	106303	AT1G38950	320162	Peak_5587	57965	C1_0022200
Chr1_14485445_14485453	6.70403	7.00379	1.36949	5.11416	3.15143e-07	1.1963e-05	2425	Chr1	14485445	14485453	+	1.8243	1.1322	0	0	0	0.692106	0	0	0	0	1_1	14485446	0.780826	8	102406	AT1G38950	324059	Peak_5587	61862	C1_0022200
Chr1_14493314_14493343	14.1936	7.35227	1.19922	6.13088	8.73937e-10	4.06908e-08	2426	Chr1	14493314	14493343	+	0.89795	0.89795	0	0	0	0	0	0	0	0	1_1	14493343	0.546578	29	94509	AT1G38950	331956	Peak_5587	69759	C1_0022200
Chr1_14588093_14588192	39.9486	9.57902	1.11113	8.62099	6.63804e-18	7.05094e-16	7256	Chr1	14588093	14588192	-	6.65986	4.88016	0	0	0	1.7797	0	0	0	0	1_1	14588168	1.01507	80	43640	AT1G38790	291977	Peak_15539	291933	C1_0064508
Chr1_14593003_14593004	4.16779	5.54577	1.50463	3.68579	0.000227992	0.00572188	7257	Chr1	14593003	14593004	-	1.06528	0.702743	0	0	0	0.362532	0	0	0	0	1_1	14593004	0.702743	1	48476	AT1G38790	296813	Peak_15539	296769	C1_0064508
Chr1_14593725_14593783	60.947	10.1884	1.08784	9.36568	7.55621e-21	1.28656e-18	7258	Chr1	14593725	14593783	-	19.1202	9.76032	0	0	0	9.35991	0	0	0	0	1_1	14593781	3.74796	31	49253	AT1G38790	297590	Peak_15539	297546	C1_0064508
Chr1_14598260_14598268	19.4746	8.54209	1.19482	7.14926	8.72474e-13	5.20696e-11	7259	Chr1	14598260	14598268	-	7.58473	3.20139	0	0	0	4.38334	0	0	0	0	1_1	14598267	2.14727	4	53739	AT1G38790	302076	Peak_15539	302032	C1_0064508
Chr1_15065446_15065447	2.89554	5.79312	1.77278	3.26781	0.00108384	0.0232097	7260	Chr1	15065446	15065447	-	0.507537	0.507537	0	0	0	0	0	0	0	0	1_1	15065447	0.507537	1	63579	AT1G40087	538566	Peak_15540	56203	C1_0064512
Chr1_15069463_15069464	2.22659	5.41417	1.94667	2.78124	0.00541515	0.0869176	7261	Chr1	15069463	15069464	-	0.390413	0.390413	0	0	0	0	0	0	0	0	1_1	15069464	0.390413	1	67596	AT1G40087	534549	Peak_15540	60220	C1_0064512
Chr1_15139687_15139712	29.4628	9.13977	1.12965	8.09078	5.92815e-16	5.10939e-14	2427	Chr1	15139687	15139712	+	5.48963	4.13838	0	0	0	1.35126	0	0	0	0	1_1	15139711	1.3274	25	57759	AT1G40104	751664	Peak_5588	74623	C1_0022205
Chr1_15190422_15190426	5.36128	6.6814	1.44131	4.63564	3.55843e-06	0.000118731	2428	Chr1	15190422	15190426	+	1.22752	0.89795	0	0	0	0.329574	0	0	0	0	1_1	15190423	0.546578	4	50130	AT1G40129	700952	Peak_5588	23911	C1_0022205
Chr1_15209772_15209777	27.5093	9.04051	1.14135	7.92091	2.35769e-15	1.90447e-13	2429	Chr1	15209772	15209777	+	7.85495	4.724	0	0	0	3.13096	0	0	0	0	1_1	15209777	3.35755	5	30776	AT1G40129	681598	Peak_5588	4557	C1_0022205
Chr1_15214721_15214731	2.90524	5.7974	1.72061	3.36939	0.000753353	0.0169147	2430	Chr1	15214721	15214731	+	0.995815	0.468495	0	0	0	0.527319	0	0	0	0	1_1	15214722	0.351372	10	25831	AT1G40129	676653	Peak_5588	324	C1_0022206
Chr1_15415024_15415121	41.7479	9.64254	1.10494	8.72672	2.62172e-18	2.96622e-16	2431	Chr1	15415024	15415121	+	12.9517	6.12948	0	0	0	6.82219	0	0	0	0	1_1	15415097	1.67878	87	174544	AT1G40129	476278	Peak_5588	4026	C1_0022212
Chr1_15499857_15499939	45.3245	9.76111	1.09981	8.8753	6.97428e-19	8.6516e-17	2433	Chr1	15499857	15499939	+	12.5815	6.7151	0	0	0	5.86642	0	0	0	0	1_1	15499929	1.24932	70	150243	AT1G41875	391446	Peak_5588	67428	C1_0022213
Chr1_15562556_15562559	15.1806	8.18309	1.19813	6.82987	8.49915e-12	4.69331e-10	2434	Chr1	15562556	15562559	+	3.49953	2.57673	0	0	0	0.922808	0	0	0	0	1_1	15562559	2.10823	3	87613	AT1G41875	328816	Peak_5588	19633	C1_0022214
Chr1_15610361_15610362	2.46331	5.55902	1.85379	2.99872	0.00271114	0.0502769	7265	Chr1	15610361	15610362	-	2.84521	0.429454	0	0	0	0.428447	0.829446	1.15786	0	0	1_1	15610362	0.429454	1	2396	AT1G41830	2401	Peak_15551	2382	C1_0064545
Chr1_15655442_15655455	24.2545	8.13037	1.1392	7.13689	9.54675e-13	5.67803e-11	7272	Chr1	15655442	15655455	-	4.28644	3.39659	0	0	0	0.889851	0	0	0	0	1_1	15655455	1.36645	13	2913	AT1G41880	2964	Peak_15556	1509	C1_0064559
Chr1_15673431_15673454	4.68991	6.48843	1.49196	4.34893	1.36804e-05	0.00041609	7273	Chr1	15673431	15673454	-	2.13208	0.780826	0	0	0	1.35126	0	0	0	0	1_1	15673432	0.390413	23	11055	AT1G41920	20941	Peak_15556	14732	C1_0064560
Chr1_15706939_15706940	4.25526	6.34766	1.57402	4.03277	5.51244e-05	0.0015379	7275	Chr1	15706939	15706940	-	1.76347	0.741785	0	0	0	1.02168	0	0	0	0	1_1	15706940	0.741785	1	10229	AT1G42080	54449	Peak_15556	3031	C1_0064561
Chr1_15709966_15709973	59.614	10.1565	1.08775	9.33714	9.89729e-21	1.66074e-18	7276	Chr1	15709966	15709973	-	21.5307	10.424	0	0	0	11.1067	0	0	0	0	1_1	15709971	8.66717	2	7198	AT1G42080	57480	Peak_15556	0	C1_0064561
Chr1_15724823_15724835	3.57661	6.0973	1.61392	3.77794	0.000158134	0.00408069	2437	Chr1	15724823	15724835	+	0.920399	0.429454	0	0	0	0	0	0	0.490945	0	1_1	15724830	0.156165	12	36252	AT1G42190	166545	Peak_5588	12858	C1_0022225
Chr1_15728691_15728693	33.9354	9.34363	1.11707	8.36442	6.04118e-17	5.82873e-15	2438	Chr1	15728691	15728693	+	19.9412	5.93428	0	0	0	14.0069	0	0	0	0	1_1	15728692	5.81715	1	32390	AT1G42190	162683	Peak_5588	8996	C1_0022225
Chr1_15731912_15731950	19.4213	8.5385	1.16714	7.31572	2.56004e-13	1.62263e-11	2439	Chr1	15731912	15731950	+	9.50133	2.81097	0	0	0	6.69036	0	0	0	0	1_1	15731950	0.89795	38	29132	AT1G42190	159425	Peak_5588	5738	C1_0022225
Chr1_15767539_15767542	8.48385	7.34364	1.30726	5.6176	1.93627e-08	8.22183e-07	7277	Chr1	15767539	15767542	-	3.09848	1.48357	0	0	0	1.61491	0	0	0	0	1_1	15767540	1.21028	2	50371	AT1G42080	115049	Peak_15556	29812	C1_0064565
Chr1_15772974_15772975	4.17021	5.54653	1.51054	3.67189	0.00024076	0.00600759	2440	Chr1	15772974	15772975	+	1.13119	0.702743	0	0	0	0.428447	0	0	0	0	1_1	15772975	0.702743	1	11893	AT1G42190	118400	Peak_5588	35287	C1_0022225
Chr1_15827144_15827168	3.13226	5.90576	1.69254	3.4893	0.000484291	0.0113735	7278	Chr1	15827144	15827168	-	0.863985	0.468495	0	0	0	0.395489	0	0	0	0	1_1	15827168	0.351372	24	72887	AT1G42440	69051	Peak_15557	74	C1_0064566
Chr1_15839356_15839380	5.81048	6.79741	1.41479	4.80455	1.55102e-06	5.40896e-05	7279	Chr1	15839356	15839380	-	1.42172	0.663702	0	0	0	0.758021	0	0	0	0	1_1	15839380	0.468495	24	60675	AT1G42440	56839	Peak_15557	12286	C1_0064566
Chr1_15869865_15869866	2.68064	5.6814	1.76615	3.21682	0.0012962	0.027008	2441	Chr1	15869865	15869866	+	1.98454	0.468495	0	0	0	1.51604	0	0	0	0	1_1	15869866	0.468495	1	21509	AT1G42430	21509	Peak_5588	10177	C1_0022227
Chr1_15870432_15870433	2.23144	5.41698	1.88809	2.86902	0.00411743	0.0703812	2442	Chr1	15870432	15870433	+	0.390413	0.390413	0	0	0	0	0	0	0	0	1_1	15870433	0.390413	1	20942	AT1G42430	20942	Peak_5588	9610	C1_0022227
Chr1_15871051_15871053	2.90766	5.79847	1.72825	3.35511	0.000793337	0.0176866	2443	Chr1	15871051	15871053	+	1.06781	0.507537	0	0	0	0.560277	0	0	0	0	1_1	15871052	0.31233	2	20323	AT1G42430	20323	Peak_5588	8991	C1_0022227
Chr1_15951953_15952088	17.1414	8.35823	2.57924	3.24058	0.00119288	0.0253416	7281	Chr1	15951953	15952088	-	7.47434	1.56165	0	0	0	0	0	0	5.91269	0	1_1	15952043	0.546578	129	31285	AT1G42560	27570	Peak_15562	5853	C1_0064589
Chr1_15952488_15952489	2.68549	5.6837	1.7847	3.18468	0.00144916	0.0293843	7282	Chr1	15952488	15952489	-	0.468495	0.468495	0	0	0	0	0	0	0	0	1_1	15952489	0.468495	1	30839	AT1G42560	27124	Peak_15562	6299	C1_0064589
Chr1_15952492_15952497	17.5979	8.39617	2.23678	3.75368	0.000174258	0.00444397	2448	Chr1	15952492	15952497	+	9.80807	3.08426	0	0	0	0	0	0	6.72381	0	1_1	15952494	1.1322	5	13887	AT1G42525	13779	Peak_5605	5901	C1_0022282
Chr1_15952949_15953056	11.8359	7.82397	1.23607	6.32973	2.45583e-10	1.20185e-08	7283	Chr1	15952949	15953056	-	2.70235	0.936991	0	0	0	0.527319	0	0	1.23804	0	1_1	15952950	0.351372	103	30378	AT1G42560	26663	Peak_15562	6760	C1_0064589
Chr1_15953625_15953725	6.25483	6.9038	1.38969	4.96788	6.76879e-07	2.46961e-05	7284	Chr1	15953625	15953725	-	1.90392	0.585619	0	0	0	1.3183	0	0	0	0	1_1	15953725	0.585619	100	29603	AT1G42560	25888	Peak_15562	7535	C1_0064589
Chr1_15954251_15954276	410.369	10.1835	0.698595	14.577	3.932e-48	6.8287e-45	7285	Chr1	15954251	15954276	-	160.801	70.8599	0	0	0	89.9409	0	0	0	0	1_1	15954273	31.7406	21	29055	AT1G42560	25340	Peak_15562	8083	C1_0064589
Chr1_15962065_15962078	50.4927	9.91681	1.0931	9.07218	1.16659e-19	1.58903e-17	2449	Chr1	15962065	15962078	+	13.6975	8.58908	0	0	0	5.1084	0	0	0	0	1_1	15962068	3.47467	7	4313	AT1G42525	11050	Peak_5606	11036	C1_0022283
Chr1_15995939_15995955	5.12699	6.61728	1.48539	4.4549	8.39322e-06	0.000265995	2453	Chr1	15995939	15995955	+	2.52757	0.780826	0	0	0	1.74674	0	0	0	0	1_1	15995940	0.624661	16	18926	AT1G42550	21095	Peak_5610	2136	C1_0022334
Chr1_16043669_16043670	7.16777	7.09995	1.40006	5.07118	3.95364e-07	1.4846e-05	2455	Chr1	16043669	16043670	+	1.24932	1.24932	0	0	0	0	0	0	0	0	1_1	16043670	1.24932	1	2014	AT1G42680	25160	Peak_5611	433	C1_0022337
Chr1_16070350_16070351	32.4093	9.27708	1.12061	8.27864	1.24594e-16	1.16023e-14	2456	Chr1	16070350	16070351	+	5.66099	5.66099	0	0	0	0	0	0	0	0	1_1	16070351	5.66099	1	3420	AT1G42700	1521	Peak_5611	27114	C1_0022337
Chr1_16080984_16080985	3.57904	6.09816	1.62132	3.76124	0.000169072	0.00433079	2457	Chr1	16080984	16080985	+	1.02015	0.624661	0	0	0	0.395489	0	0	0	0	1_1	16080985	0.624661	1	14054	AT1G42700	12155	Peak_5611	35870	C1_0022338
Chr1_16085471_16085482	43.2934	9.69503	1.10773	8.75216	2.09314e-18	2.39338e-16	2458	Chr1	16085471	16085482	+	13.7933	7.30072	0	0	0	6.49262	0	0	0	0	1_1	16085475	3.90413	10	18544	AT1G42700	16645	Peak_5611	31380	C1_0022338
Chr1_16099385_16099487	53.1685	9.99132	1.09063	9.16108	5.13824e-20	7.53045e-18	7287	Chr1	16099385	16099487	-	7.97103	6.94935	0	0	0	1.02168	0	0	0	0	1_1	16099386	2.42056	102	20819	AT1G42710	37028	Peak_15563	16717	C1_0064609
Chr1_16111316_16111326	23.923	8.83903	1.14837	7.69699	1.39307e-14	1.02298e-12	2461	Chr1	16111316	16111326	+	7.23029	4.09934	0	0	0	3.13096	0	0	0	0	1_1	16111319	2.10823	8	14463	AT1G42960	14356	Peak_5612	5536	C1_0022338
Chr1_16117292_16117293	3.13226	5.90576	1.69254	3.4893	0.000484291	0.0113735	2462	Chr1	16117292	16117293	+	0.546578	0.546578	0	0	0	0	0	0	0	0	1_1	16117293	0.546578	1	8489	AT1G42960	8382	Peak_5612	438	C1_0022338
Chr1_16122642_16122667	50.2875	9.91089	1.0953	9.04858	1.44839e-19	1.94993e-17	2463	Chr1	16122642	16122667	+	10.7046	8.55004	0	0	0	1.45013	0	0	0.704399	0	1_1	16122662	4.21646	8	3120	AT1G42960	3013	Peak_5612	2798	C1_0022339
Chr1_16193199_16193200	2.44877	5.55141	1.89534	2.92898	0.00340079	0.0610456	2479	Chr1	16193199	16193200	+	0.923816	0.429454	0	0	0	0.494362	0	0	0	0	1_1	16193200	0.429454	1	8991	AT1G43040	8772	Peak_5622	9054	C1_0022387
Chr1_16193422_16193500	26.3475	8.97849	1.13532	7.90835	2.60825e-15	2.08264e-13	2480	Chr1	16193422	16193500	+	11.4722	3.82605	0	0	0	7.64613	0	0	0	0	1_1	16193498	1.21028	62	9289	AT1G43040	9070	Peak_5622	9352	C1_0022387
Chr1_16193821_16193862	15.4815	6.74649	1.18492	5.6936	1.24387e-08	5.34051e-07	2481	Chr1	16193821	16193862	+	5.35123	2.61577	0	0	0	2.73547	0	0	0	0	1_1	16193834	1.05411	41	9625	AT1G43040	9406	Peak_5622	9688	C1_0022387
Chr1_16240047_16240092	9.37739	7.4881	1.28371	5.83319	5.43768e-09	2.38777e-07	7297	Chr1	16240047	16240092	-	1.49981	0.741785	0	0	0	0.758021	0	0	0	0	1_1	16240054	0.429454	45	8821	AT1G43130	8859	Peak_15574	8821	C1_0064662
Chr1_16281732_16281733	5.13668	6.6197	1.45709	4.5431	5.54336e-06	0.000180622	2489	Chr1	16281732	16281733	+	1.3264	0.89795	0	0	0	0.428447	0	0	0	0	1_1	16281733	0.89795	1	12658	AT1G43171	13306	Peak_5640	4325	C1_0022438
Chr1_16286763_16286765	12.2972	7.87894	1.23457	6.38194	1.74855e-10	8.73873e-09	7301	Chr1	16286763	16286765	-	7.48638	2.14727	0	0	0	5.33911	0	0	0	0	1_1	16286764	1.60069	2	8140	AT1G43190	8099	Peak_15578	8018	C1_0064697
Chr1_16298690_16298722	15.608	8.22331	1.21535	6.7662	1.32205e-11	7.2088e-10	7302	Chr1	16298690	16298722	-	5.66155	2.06919	0	0	0	3.59236	0	0	0	0	1_1	16298720	0.936991	29	12210	AT1G43245	10659	Peak_15579	10319	C1_0064698
Chr1_16318992_16318993	2.23387	5.41836	1.88143	2.87991	0.0039779	0.069292	2491	Chr1	16318992	16318993	+	0.390413	0.390413	0	0	0	0	0	0	0	0	1_1	16318993	0.390413	1	740	AT1G43260	50566	Peak_5640	8394	C1_0022440
Chr1_16342368_16342398	2.60287	4.83513	1.71597	2.81773	0.00483649	0.0795429	7304	Chr1	16342368	16342398	-	0.806692	0.31233	0	0	0	0.494362	0	0	0	0	1_1	16342390	0.156165	30	4085	AT1G43310	31404	Peak_15585	1659	C1_0064710
Chr1_16343570_16343574	3.57661	6.0973	1.61392	3.77794	0.000158134	0.00408069	2492	Chr1	16343570	16343574	+	1.31677	0.624661	0	0	0	0.692106	0	0	0	0	1_1	16343571	0.351372	4	13191	AT1G43320	68768	Peak_5641	3284	C1_0022441
Chr1_16352564_16352660	15.4222	8.20567	1.19564	6.86298	6.74367e-12	3.77189e-10	2493	Chr1	16352564	16352660	+	9.52839	1.87398	0.335162	0	0	1.94449	2.85122	2.52354	0	0	1_1	16352590	0.858908	88	4172	AT1G43320	59749	Peak_5641	12303	C1_0022441
Chr1_16366345_16366479	156.722	10.8284	1.06155	10.2005	1.97196e-24	5.35111e-22	7306	Chr1	16366345	16366479	-	43.4857	24.2056	0	0	0	19.2801	0	0	0	0	1_1	16366451	3.70892	83	19976	AT1G43310	33427	Peak_15586	25613	C1_0064711
Chr1_16370200_16370201	6.69918	7.00287	1.36944	5.11368	3.15942e-07	1.19803e-05	7307	Chr1	16370200	16370201	-	1.17124	1.17124	0	0	0	0	0	0	0	0	1_1	16370201	1.17124	1	23726	AT1G43310	29677	Peak_15586	21863	C1_0064711
Chr1_16539988_16540050	5.1488	6.62272	1.48528	4.45892	8.23749e-06	0.000262127	7316	Chr1	16539988	16540050	-	4.4347	0.546578	0	0	0	2.73547	0	0	1.15265	0	1_1	16539989	0.273289	41	8924	AT1G43760	51605	Peak_15609	2037	C1_0064801
Chr1_16543296_16543358	21.6697	8.69643	1.15226	7.54726	4.44498e-14	3.05726e-12	7317	Chr1	16543296	16543358	-	7.51019	3.35755	0	0	0	4.15264	0	0	0	0	1_1	16543297	1.05411	62	12232	AT1G43760	54913	Peak_15609	5345	C1_0064801
Chr1_16581752_16581771	22.0218	7.98895	1.15017	6.94591	3.76039e-12	2.1412e-10	2511	Chr1	16581752	16581771	+	7.67167	3.39659	0	0	0	3.95489	0	0	0.320182	0	1_1	16581753	1.36645	12	4143	AT1G43800	4041	Peak_5673	2615	C1_0022552
Chr1_16608376_16608388	17.6488	8.40031	1.17548	7.1463	8.9151e-13	5.31145e-11	2512	Chr1	16608376	16608388	+	10.6731	2.9281	0	0	0	7.745	0	0	0	0	1_1	16608378	2.38152	2	8751	AT1G43850	8753	Peak_5674	8649	C1_0022553
Chr1_16626898_16627020	21.994	7.98866	1.15263	6.93082	4.18416e-12	2.36698e-10	2515	Chr1	16626898	16627020	+	9.69046	2.96714	0	0	0	6.72332	0	0	0	0	1_1	16626983	1.40549	28	9854	AT1G43850	5134	Peak_5683	2565	C1_0022583
Chr1_16659980_16659990	78.4913	9.82937	1.08053	9.09679	9.30436e-20	1.30841e-17	2521	Chr1	16659980	16659990	+	27.0069	13.6645	0	0	0	12.7875	0	0	0.554981	0	1_1	16659981	5.3877	10	5951	AT1G43900	4660	Peak_5694	4079	C1_0022612
Chr1_16663983_16664050	13.3984	8.00287	1.21522	6.58551	4.53333e-11	2.38216e-09	7324	Chr1	16663983	16664050	-	4.05526	1.91302	0	0	0	2.14223	0	0	0	0	1_1	16664049	0.585619	67	6391	AT1G43910	6393	Peak_15619	30	C1_0064846
Chr1_16730829_16730849	71.473	9.69405	1.11202	8.71751	2.84382e-18	3.19446e-16	7328	Chr1	16730829	16730849	-	8.72454	3.74796	0	0	0	4.97657	0	0	0	0	1_1	16730841	1.83494	4	4198	AT1G44030	12135	Peak_15622	4114	C1_0064870
Chr1_16745185_16745186	3.35201	6.00379	1.64426	3.65136	0.000260852	0.00646712	7329	Chr1	16745185	16745186	-	1.1459	0.585619	0	0	0	0.560277	0	0	0	0	1_1	16745186	0.585619	1	10484	AT1G44080	19920	Peak_15623	15510	C1_0064871
Chr1_16745424_16745448	4.45804	6.41559	1.54075	4.16393	3.12817e-05	0.00090319	7330	Chr1	16745424	16745448	-	15.5934	0.663702	0	0	0	14.9297	0	0	0	0	1_1	16745425	0.468495	24	10245	AT1G44080	19681	Peak_15623	15271	C1_0064871
Chr1_16746004_16746038	55.4885	9.32819	1.09276	8.53637	1.38504e-17	1.41911e-15	7331	Chr1	16746004	16746038	-	16.5197	8.511	0	0	0	8.00866	0	0	0	0	1_1	16746035	3.20139	8	9635	AT1G44080	19071	Peak_15623	14661	C1_0064871
Chr1_16881274_16881275	5.57376	6.73779	1.45133	4.64249	3.44235e-06	0.0001153	2528	Chr1	16881274	16881275	+	1.30561	0.976032	0	0	0	0.329574	0	0	0	0	1_1	16881275	0.976032	1	616	AT1G44674	6036	Peak_5700	5332	C1_0022684
Chr1_16961954_16961974	2.67094	5.67672	1.85215	3.06494	0.00217717	0.0418957	7355	Chr1	16961954	16961974	-	0.962857	0.468495	0	0	0	0.494362	0	0	0	0	1_1	16961974	0.234248	20	22445	AT1G44920	21974	Peak_15680	2809	C1_0065073
Chr1_17024329_17024400	336.834	9.90454	0.700527	14.1387	2.19261e-45	3.17326e-42	2549	Chr1	17024329	17024400	+	77.4441	56.1414	0	0	0	0	0	0	21.3027	0	1_1	17024369	12.6884	48	2759	AT1G45015	1696	Peak_5744	308	C1_0022851
Chr1_17201892_17201905	6.31905	4.39445	1.2219	3.5964	0.000322651	0.00787559	7378	Chr1	17201892	17201905	-	25.5415	1.01507	0	0.963206	1.00973	5.37206	10.7569	1.36568	5.05887	0	1_1	17201902	0.468495	8	15368	AT1G45616	11863	Peak_15720	1656	C1_0065270
Chr1_17360941_17360942	4.89996	6.55204	1.53136	4.27859	1.8808e-05	0.0005622	2599	Chr1	17360941	17360942	+	1.99022	0.858908	0	0	0	0	0	0	1.13131	0	1_1	17360942	0.858908	1	9892	AT1G47330	7471	Peak_5837	7144	C1_0023235
Chr1_17441142_17441246	18.1363	3.27029	0.910639	3.59121	0.000329149	0.00800606	2609	Chr1	17441142	17441246	+	6.35755	1.75686	0.5126	0	0	0	0.648005	0.771906	2.66818	0	1_1	17441148	0.624661	102	8630	AT1G47500	6883	Peak_5859	1998	C1_0023319
Chr1_17528927_17528933	69.2547	10.3727	1.08063	9.59868	8.09734e-22	1.60716e-19	7411	Chr1	17528927	17528933	-	31.3892	12.1028	0	0	0	18.7528	0	0	0.533636	0	1_1	17528930	6.55894	3	6621	AT1G47660	8132	Peak_15785	2870	C1_0065513
Chr1_17681144_17681145	5.15123	6.62334	1.50018	4.41502	1.00999e-05	0.000313502	7422	Chr1	17681144	17681145	-	1.36755	0.89795	0	0	0	0	0	0	0.4696	0	1_1	17681145	0.89795	1	2484	AT1G47960	1468	Peak_15809	246	C1_0065620
Chr1_17824074_17824146	11.0759	6.99079	1.2429	5.62457	1.85968e-08	7.91594e-07	7445	Chr1	17824074	17824146	-	10.3312	1.56165	0	0	0	7.745	0	0	1.02458	0	1_1	17824119	0.585619	26	6301	AT1G48270	4175	Peak_15857	2411	C1_0065790
Chr1_17838182_17838188	47.5593	7.06062	0.759896	9.29156	1.52041e-20	2.42248e-18	7448	Chr1	17838182	17838188	-	109.207	8.12059	1.0252	0.366935	0	88.0293	4.58787	3.38451	3.69276	0	1_1	17838188	7.96442	1	7768	AT1G48270	7892	Peak_15862	0	C1_0065802
Chr1_17855432_17855433	2.46089	5.55775	1.83195	3.03379	0.00241501	0.045489	7450	Chr1	17855432	17855433	-	1.2575	0.429454	0.828047	0	0	0	0	0	0	0	1_1	17855433	0.429454	1	282	AT1G48320	120	Peak_15865	117	C1_0065824
Chr1_18160465_18160466	6.92378	7.05041	1.35923	5.18708	2.13619e-07	8.2169e-06	2710	Chr1	18160465	18160466	+	3.02362	1.21028	0	0	0	1.0876	0	0	0.725745	0	1_1	18160466	1.21028	1	9928	AT1G49050	8893	Peak_6036	5152	C1_0024104
Chr1_18164010_18164031	7.80035	7.22272	1.36203	5.30291	1.13969e-07	4.4882e-06	2711	Chr1	18164010	18164031	+	8.51359	1.36645	0.374593	0	0	1.38421	2.3069	2.07821	1.00324	0	1_1	18164024	0.546578	8	7571	AT1G49110	12451	Peak_6036	1594	C1_0024104
Chr1_18164400_18164409	3.24998	5.1775	1.69917	3.04707	0.00231082	0.0437406	7498	Chr1	18164400	18164409	-	5.24687	0.507537	0	0	0	0.790979	1.50337	1.48444	0.960545	0	1_1	18164401	0.234248	3	5704	AT1G49100	13639	Peak_16026	32	C1_0066319
Chr1_18272037_18272095	18.8718	7.02481	1.14881	6.11486	9.66406e-10	4.47562e-08	7511	Chr1	18272037	18272095	-	5.56876	2.10823	0	0	0	3.46053	0	0	0	0	1_1	18272039	0.819867	57	2591	AT1G49360	2580	Peak_16042	2640	C1_0066431
Chr1_18807307_18807432	28.7599	9.10505	1.15453	7.88638	3.11068e-15	2.43897e-13	7610	Chr1	18807307	18807432	-	24.9074	4.02125	0	0	0	17.9618	0	0	2.92432	0	1_1	18807398	2.49864	64	4892	AT1G50750	17694	Peak_16226	81	C1_0067205
Chr1_18849713_18849714	5.13183	6.6185	1.46535	4.51666	6.28233e-06	0.000202234	7612	Chr1	18849713	18849714	-	1.65597	0.89795	0	0	0	0.758021	0	0	0	0	1_1	18849714	0.89795	1	11772	AT1G50830	13334	Peak_16227	278	C1_0067218
Chr1_18849938_18849999	136.867	11.3555	1.066	10.6524	1.69948e-26	5.90296e-24	7613	Chr1	18849938	18849999	-	42.7262	22.2926	0	0	0	20.4336	0	0	0	0	1_1	18849996	9.91649	14	12054	AT1G50830	13052	Peak_16227	4	C1_0067218
Chr1_18854417_18854423	27.0189	9.01478	1.13287	7.95747	1.75596e-15	1.44529e-13	7614	Chr1	18854417	18854423	-	8.89742	4.64591	0	0	0	4.25151	0	0	0	0	1_1	18854421	2.34248	4	11618	AT1G50890	8627	Peak_16227	4429	C1_0067218
Chr1_19599648_19599706	41.5499	9.6356	1.1026	8.73902	2.35138e-18	2.66905e-16	7732	Chr1	19599648	19599706	-	15.9292	5.97332	0	0	0	7.05289	0	0	2.90298	0	1_1	19599682	3.94317	12	2663	AT1G52615	3521	Peak_16450	3412	C1_0068117
Chr1_19676789_19676815	416.472	12.2391	1.05432	11.6086	3.72873e-31	2.19515e-28	2954	Chr1	19676789	19676815	+	141.398	72.1873	0	0	0	69.2106	0	0	0	0	1_1	19676795	40.9153	10	7612	AT1G52820	8941	Peak_6551	3319	C1_0026114
Chr1_19677557_19677558	3.35201	6.00379	1.64426	3.65136	0.000260852	0.00646712	2955	Chr1	19677557	19677558	+	1.11294	0.585619	0	0	0	0.527319	0	0	0	0	1_1	19677558	0.585619	1	8187	AT1G52870	8178	Peak_6551	4082	C1_0026114
Chr1_19677714_19677735	4.23344	6.34106	1.57463	4.02702	5.64892e-05	0.00157345	2956	Chr1	19677714	19677735	+	1.31068	0.585619	0	0	0	0.725064	0	0	0	0	1_1	19677735	0.585619	21	8010	AT1G52870	8001	Peak_6551	4259	C1_0026114
Chr1_19678171_19678172	2.91251	5.80062	1.77116	3.27504	0.00105648	0.0227218	2957	Chr1	19678171	19678172	+	0.935984	0.507537	0	0	0	0.428447	0	0	0	0	1_1	19678172	0.507537	1	7573	AT1G52870	7564	Peak_6551	4696	C1_0026114
Chr1_19678290_19678301	2.44877	5.55141	1.89534	2.92898	0.00340079	0.0610456	2958	Chr1	19678290	19678301	+	0.351372	0.351372	0	0	0	0	0	0	0	0	1_1	19678301	0.195206	11	7444	AT1G52870	7435	Peak_6551	4802	C1_0026115
Chr1_19678547_19678548	6.48428	6.95561	1.38445	5.02409	5.05826e-07	1.86511e-05	2959	Chr1	19678547	19678548	+	1.49473	1.1322	0	0	0	0.362532	0	0	0	0	1_1	19678548	1.1322	1	7197	AT1G52870	7188	Peak_6551	4555	C1_0026115
Chr1_19678785_19678786	16.7407	8.32424	1.18632	7.01685	2.26929e-12	1.32473e-10	2960	Chr1	19678785	19678786	+	5.89427	2.9281	0	0	0	2.96617	0	0	0	0	1_1	19678786	2.9281	1	6959	AT1G52870	6950	Peak_6551	4317	C1_0026115
Chr1_20085496_20085522	48.5076	9.85889	1.0986	8.97406	2.85789e-19	3.71782e-17	3028	Chr1	20085496	20085522	+	26.3116	8.39388	0	0	0	7.05289	0	0	10.8648	0	1_1	20085497	7.41785	2	3798	AT1G53800	3799	Peak_6714	1122	C1_0026755
Chr1_21456732_21457049	77.724	10.5391	1.07713	9.78443	1.31329e-22	3.02091e-20	8054	Chr1	21456732	21457049	-	29.0428	7.76922	0	0	0	20.6973	0	0	0.576327	0	1_1	21456811	1.99111	237	5432	AT1G58025	2004	Peak_17164	754	C1_0070696
Chr1_21457185_21457584	4162.73	12.3921	0.501537	24.7082	8.72872e-135	1.01061e-130	8055	Chr1	21457185	21457584	-	1442.85	717.501	0.374593	0	0	679.385	0	0	45.5938	0	1_1	21457546	238.503	37	4697	AT1G58025	1269	Peak_17164	19	C1_0070696
Chr1_21748572_21748573	7.3851	7.14315	1.36317	5.2401	1.60493e-07	6.26355e-06	3258	Chr1	21748572	21748573	+	1.62989	1.28836	0	0	0	0	0	0	0.341527	0	1_1	21748573	1.28836	1	2219	AT1G58602	41195	Peak_7219	746	C1_0028936
Chr1_21992694_21992718	2.67579	5.67909	1.78584	3.18007	0.00147238	0.0297509	8115	Chr1	21992694	21992718	-	7.09983	0.429454	0	0	0	5.24023	0	0	1.43014	0	1_1	21992695	0.117124	24	2520	AT1G59760	2529	Peak_17300	1393	C1_0071262
Chr1_22061187_22061247	4.68991	6.48843	1.49196	4.34893	1.36804e-05	0.00041609	8121	Chr1	22061187	22061247	-	2.85614	0.351372	0	0	0	2.50477	0	0	0	0	1_1	22061188	0.195206	60	293	AT1G59930	3897	Peak_17325	319	C1_0071350
Chr1_22102617_22102643	5.13911	6.6203	1.45708	4.54353	5.53187e-06	0.000180622	3304	Chr1	22102617	22102643	+	1.0019	0.507537	0	0	0	0.494362	0	0	0	0	1_1	22102643	0.273289	26	21854	AT1G59980	19521	Peak_7342	1915	C1_0029519
Chr1_23281572_23281665	60.6103	6.56316	0.610812	10.745	6.25833e-27	2.47019e-24	8331	Chr1	23281572	23281665	-	37.6439	9.48703	0.414023	0	0	17.006	0	0	10.7368	0	1_1	23281659	3.74796	10	5101	AT1G62870	4584	Peak_17787	4	C1_0073230
Chr1_23344118_23344119	7.15329	5.61476	1.62572	3.45371	0.000552937	0.0128038	3464	Chr1	23344118	23344119	+	1.21028	1.21028	0	0	0	0	0	0	0	0	1_1	23344119	1.21028	1	1726	AT1G63000	375	Peak_7660	109	C1_0031021
Chr1_23435764_23435775	2.45119	5.55271	1.8555	2.99256	0.00276645	0.0510845	8353	Chr1	23435764	23435775	-	2.3115	0.390413	0	0	0	0	0	0	1.92109	0	1_1	23435775	0.234248	11	1175	AT1G63200	6199	Peak_17834	1048	C1_0073397
Chr1_25057785_25057913	24.4141	5.57676	0.765584	7.28432	3.23302e-13	2.01247e-11	3735	Chr1	25057785	25057913	+	7.32656	1.75686	0.315446	0	0	0.626191	0	0.593774	4.03429	0	1_1	25057913	0.741785	89	434	AT1G67105	387	Peak_8139	36	C1_0033233
Chr1_25159290_25159318	6.26695	6.90628	1.41405	4.88402	1.03943e-06	3.71435e-05	3744	Chr1	25159290	25159318	+	2.4995	0.819867	0	0	0	0.889851	0	0	0.789781	0	1_1	25159301	0.429454	28	13714	AT1G67220	15658	Peak_8152	3327	C1_0033299
Chr1_26197172_26197199	3.96598	5.46136	1.52678	3.57705	0.000347493	0.00839931	8800	Chr1	26197172	26197199	-	10.369	0.624661	0.611177	0	0	1.18647	1.63297	2.64229	3.67141	0	1_1	26197183	0.117124	22	1488	AT1G69640	1526	Peak_18700	704	C1_0077398
Chr1_26273805_26273814	11.0861	2.28436	0.804141	2.84074	0.00450085	0.075523	3963	Chr1	26273805	26273814	+	2.19222	1.36645	0	0.321069	0	0	0	0.504708	0	0	1_1	26273806	0.89795	9	7197	AT1G69790	6292	Peak_8492	81	C1_0034985
Chr1_26366779_26366839	6.46488	6.95178	1.40596	4.94451	7.63342e-07	2.76763e-05	3970	Chr1	26366779	26366839	+	1.63409	1.01507	0	0	0	0	0	0	0.619018	0	1_1	26366780	0.390413	60	10590	AT1G70020	3057	Peak_8498	3054	C1_0035071
Chr1_26640957_26641025	20.7107	1.54649	0.538622	2.87119	0.00408929	0.0703812	4026	Chr1	26640957	26641025	+	3.20895	0.780826	0.611177	0.458669	0.845991	0	0	0	0.51229	0	1_0	26640958	0.351372	68	393	AT1G70660	14	Peak_8623	13	C1_0035585
Chr1_28252923_28252958	12.1368	1.99873	0.698386	2.86192	0.00421078	0.0715563	4360	Chr1	28252923	28252958	+	4.97941	0.702743	1.26179	1.28427	0.791411	0	0	0	0.939199	0	1_0	28252954	0.390413	35	936	AT1G75290	137	Peak_9383	29	C1_0038674
Chr1_29474786_29474793	5.13911	6.6203	1.45708	4.54353	5.53187e-06	0.000180622	4591	Chr1	29474786	29474793	+	1.97946	0.858908	0	0	0	1.12055	0	0	0	0	1_1	29474787	0.702743	7	13116	AT1G78300	11656	Peak_9919	600	C1_0040977
Chr1_29479221_29479223	5.14153	6.6209	1.4598	4.53549	5.74699e-06	0.000186732	9426	Chr1	29479221	29479223	-	1.59006	0.89795	0	0	0	0.692106	0	0	0	0	1_1	29479222	0.702743	2	3744	AT1G78360	5362	Peak_20142	3755	C1_0083223
Chr1_4330161_4330173	3.4867	5.28243	1.57574	3.35234	0.000801312	0.0178042	825	Chr1	4330161	4330173	+	2.00279	0.585619	0	0	0	1.41717	0	0	0	0	1_1	4330162	0.234248	12	4453	AT1G12730	4329	Peak_2016	4317	C1_0008092
Chr1_5691843_5691844	2.23144	5.41698	1.88809	2.86902	0.00411743	0.0703812	1110	Chr1	5691843	5691844	+	1.15885	0.390413	0	0	0	0	0	0	0.768436	0	1_1	5691844	0.390413	1	3901	AT1G16650	1097	Peak_2628	654	C1_0010666
Chr1_5916252_5916311	24.5362	8.87587	1.15561	7.6807	1.58217e-14	1.15452e-12	6033	Chr1	5916252	5916311	-	17.4101	3.82605	0	0	0	9.65653	0	0	3.92756	0	1_1	5916272	1.99111	15	3817	AT1G17280	3803	Peak_13261	712	C1_0054284
Chr1_6013902_6013903	2.23629	5.41974	1.88727	2.87173	0.00408228	0.0703692	6049	Chr1	6013902	6013903	-	0.710594	0.390413	0	0	0	0	0	0	0.320182	0	1_1	6013903	0.390413	1	5637	AT1G17480	5632	Peak_13284	1231	C1_0054404
Chr1_7073881_7073942	45.1265	9.75473	1.0983	8.88169	6.58544e-19	8.25771e-17	6257	Chr1	7073881	7073942	-	12.3508	6.7151	0	0	0	5.63572	0	0	0	0	1_1	7073893	5.34866	3	1945	AT1G20400	6276	Peak_13730	750	C1_0056226
Chr1_7074964_7075068	74.2993	10.4742	1.08887	9.61936	6.62437e-22	1.33e-19	6258	Chr1	7074964	7075068	-	20.364	9.91649	0	0	0	10.4475	0	0	0	0	1_1	7074976	7.33976	93	862	AT1G20400	5193	Peak_13730	333	C1_0056226
Chr1_759136_759137	6.58491	4.42408	1.16786	3.78819	0.000151749	0.00395116	150	Chr1	759136	759137	+	4.33739	1.05411	0.532316	0.321069	0.60038	0.428447	0.777606	0.623463	0	0	0_1	759137	1.05411	1	2145	AT1G03160	2148	Peak_351	602	C1_0001515
Chr1_8933180_8933196	14.634	5.05093	0.871921	5.79288	6.91894e-09	3.03055e-07	6556	Chr1	8933180	8933196	-	4.60836	1.60069	0	0	0	2.17519	0	0	0.832472	0	1_1	8933184	0.468495	11	2276	AT1G25440	5850	Peak_14369	3	C1_0059075
Chr1_9373184_9373186	11.6088	7.79608	1.24149	6.27961	3.39417e-10	1.65116e-08	6641	Chr1	9373184	9373186	-	4.44218	2.03015	0	0	0	0	0	0	2.41203	0	1_1	9373185	1.17124	2	4059	AT1G27008	24477	Peak_14528	51	C1_0059825
Chr1_9909405_9909415	84.2398	10.6552	1.07539	9.90826	3.83275e-23	9.30956e-21	1913	Chr1	9909405	9909415	+	34.3637	14.5234	0	0	0	19.8404	0	0	0	0	1_1	9909410	11.7905	5	390	AT1G28307	30645	Peak_4465	2817	C1_0018036
Chr2_10001700_10001732	5.59558	6.74279	1.45137	4.64581	3.38742e-06	0.00011368	10761	Chr2	10001700	10001732	+	2.89619	0.819867	0	0	0	2.07632	0	0	0	0	1_1	10001710	0.31233	32	6232	AT2G23460	3690	Peak_22836	2645	C1_0094456
Chr2_10005768_10005804	23.0634	8.78609	1.18737	7.39963	1.36569e-13	8.95017e-12	13614	Chr2	10005768	10005804	-	14.3567	3.51372	0	0	0	10.843	0	0	0	0	1_1	10005799	0.819867	30	4290	AT2G23470	4322	Peak_28447	4322	C1_0118528
Chr2_10212_10216	5.66913	3.25753	1.17938	2.76207	0.0057437	0.0909721	9651	Chr2	10212	10216	+	1.98557	0.819867	0	0	0	0.725064	0.440643	0	0	0	1_1	10213	0.585619	4	3642	AT2G01021	825	Peak_20712	7	C1_0085437
Chr2_10353294_10353323	16.0046	7.52257	1.20331	6.25159	4.06293e-10	1.96002e-08	10804	Chr2	10353294	10353323	+	9.45005	2.65481	0.315446	0	0	1.549	0	0	4.9308	0	1_1	10353295	1.67878	5	7831	AT2G24350	10411	Peak_22913	130	C1_0094816
Chr2_10413372_10413382	2.22902	5.41559	1.90889	2.83704	0.00455338	0.075964	13697	Chr2	10413372	10413382	-	1.03739	0.31233	0	0	0	0.725064	0	0	0	0	1_1	10413382	0.156165	10	10448	AT2G24500	10447	Peak_28586	0	C1_0119134
Chr2_10599816_10599845	7.13868	7.09471	1.36184	5.20965	1.89199e-07	7.31808e-06	13729	Chr2	10599816	10599845	-	2.88148	0.936991	0	0	0	1.94449	0	0	0	0	1_1	10599845	0.507537	29	8983	AT2G24880	11554	Peak_28636	8024	C1_0119342
Chr2_10603421_10603422	2.90524	5.7974	1.72061	3.36939	0.000753353	0.0169147	13730	Chr2	10603421	10603422	-	2.22132	0.507537	0	0	0	1.71379	0	0	0	0	1_1	10603422	0.507537	1	12560	AT2G24880	15131	Peak_28636	6080	C1_0119343
Chr2_10874611_10874612	3.79151	6.18187	1.59734	3.8701	0.000108791	0.00287358	10876	Chr2	10874611	10874612	+	0.993276	0.663702	0	0	0	0.329574	0	0	0	0	1_1	10874612	0.663702	1	6059	AT2G25560	6059	Peak_23046	3231	C1_0095410
Chr2_11327503_11327554	41.1045	8.18075	1.08131	7.56562	3.86029e-14	2.67098e-12	10941	Chr2	11327503	11327554	+	20.7119	6.83223	0	0	0	11.0407	0	0	2.83894	0	1_1	11327523	3.08426	5	2347	AT2G26640	2370	Peak_23213	4	C1_0096059
Chr2_11769121_11769122	15.8811	8.24787	1.20167	6.86369	6.7104e-12	3.75934e-10	13939	Chr2	11769121	11769122	-	9.20683	2.77193	0	0	0	5.9653	0	0	0.4696	0	1_1	11769122	2.77193	1	2978	AT2G27535	4328	Peak_29209	3130	C1_0121298
Chr2_1218422_1218423	12.954	7.95418	1.22013	6.51914	7.07105e-11	3.67124e-09	9817	Chr2	1218422	1218423	+	3.22016	2.26439	0	0	0	0.955766	0	0	0	0	1_1	1218423	2.26439	1	855	AT2G03933	30457	Peak_21055	612	C1_0086871
Chr2_1251466_1251669	407.088	10.4983	0.76808	13.6682	1.57161e-42	1.94959e-39	9818	Chr2	1251466	1251669	+	119.696	66.6825	0	0	0	46.503	0	0	6.51036	0	1_1	1251602	18.1152	57	7597	AT2G03980	30194	Peak_21056	7498	C1_0086874
Chr2_1252089_1252117	22.5802	8.7557	1.15318	7.59268	3.13364e-14	2.19887e-12	12700	Chr2	1252089	1252117	-	5.1692	2.9281	0	0	0	2.24111	0	0	0	0	1_1	1252107	0.858908	10	25627	AT2G04025	25652	Peak_27120	220	C1_0111820
Chr2_1252370_1252428	5.36613	6.68255	1.44636	4.62025	3.83283e-06	0.000127397	9819	Chr2	1252370	1252428	+	1.1606	0.468495	0	0	0	0.692106	0	0	0	0	1_1	1252411	0.468495	58	6788	AT2G03980	29385	Peak_21056	6689	C1_0086874
Chr2_1268401_1268467	20.7493	7.90209	1.20087	6.58033	4.69417e-11	2.46295e-09	12701	Chr2	1268401	1268467	-	9.88466	2.73289	0	0	0	7.15176	0	0	0	0	1_1	1268425	0.585619	48	9309	AT2G04025	9334	Peak_27120	3623	C1_0111824
Chr2_13227097_13227098	3.78666	6.1802	1.63495	3.78005	0.000156795	0.00406366	14217	Chr2	13227097	13227098	-	1.28272	0.663702	0	0	0	0	0	0	0.619018	0	1_1	13227098	0.663702	1	4489	AT2G31070	8489	Peak_29742	3234	C1_0123467
Chr2_1395381_1395391	9.41133	7.49313	2.40986	3.10936	0.00187491	0.0368353	9838	Chr2	1395381	1395391	+	28.989	1.63973	1.34065	0	0	4.91066	15.3448	5.43303	0.320182	0	1_1	1395385	1.09316	3	9936	AT2G04115	53889	Peak_21062	2	C1_0086982
Chr2_14063558_14063644	64.3121	6.00678	0.56158	10.6962	1.06029e-26	3.91787e-24	14374	Chr2	14063558	14063644	-	105.679	10.424	1.36036	0.389869	0.65496	54.3798	21.2805	5.49241	11.6973	0	1_1	14063620	2.26439	32	345	AT2G33175	2957	Peak_30084	7	C1_0124777
Chr2_1422058_1422069	35.0705	9.39102	1.11268	8.43999	3.17378e-17	3.11407e-15	12714	Chr2	1422058	1422069	-	10.1873	5.81715	0	0	0	3.92194	0	0	0.448254	0	1_1	1422065	3.94317	3	2548	AT2G04170	2493	Peak_27139	6	C1_0111915
Chr2_1434554_1434601	25.2463	8.91681	1.13787	7.83641	4.63593e-15	3.57832e-13	9839	Chr2	1434554	1434601	+	2.61984	1.7959	0	0	0	0.823936	0	0	0	0	1_1	1434555	0.702743	47	10846	AT2G04220	14719	Peak_21062	10694	C1_0086994
Chr2_1434881_1434882	2.45604	5.55524	1.82094	3.05076	0.00228265	0.0432761	9840	Chr2	1434881	1434882	+	0.429454	0.429454	0	0	0	0	0	0	0	0	1_1	1434882	0.429454	1	10519	AT2G04220	14392	Peak_21062	10367	C1_0086994
Chr2_14408803_14408885	348.911	10.6872	0.876854	12.1881	3.59772e-34	2.65879e-31	11412	Chr2	14408803	14408885	+	114.749	60.0455	0	0	0	48.1508	0	0	6.55305	0	1_1	14408879	27.446	6	2639	AT2G34123	15073	Peak_24237	1182	C1_0100432
Chr2_1485502_1485592	26.9338	8.28117	1.13227	7.31376	2.59768e-13	1.64349e-11	9843	Chr2	1485502	1485592	+	10.0422	3.5918	0	0	0	3.88898	0	0	2.56145	0	1_1	1485503	0.624661	90	7506	AT2G04300	10701	Peak_21063	3501	C1_0087012
Chr2_1509275_1509309	27.3041	9.02965	1.15706	7.80399	5.99808e-15	4.58893e-13	9844	Chr2	1509275	1509309	+	13.945	4.2555	0	0	0	9.68949	0	0	0	0	1_1	1509289	0.780826	29	4223	AT2G04340	4237	Peak_21064	4235	C1_0087014
Chr2_15321755_15321940	40.0537	1.18017	0.414889	2.84454	0.00444754	0.0749233	14638	Chr2	15321755	15321940	-	9.45256	1.60069	1.93211	1.10081	0.818701	1.28534	0.855366	0.92035	0.939199	0	1_0	15321934	0.351372	185	1935	AT2G36530	39	Peak_30666	4	C1_0126882
Chr2_1602288_1602370	54.3929	4.28025	0.453285	9.44273	3.63181e-21	6.57017e-19	12745	Chr2	1602288	1602370	-	43.4135	8.04251	2.83902	2.01815	1.28263	10.5793	7.05029	3.53296	8.06857	0	0_1	1602325	1.21028	54	9658	AT2G04560	2616	Peak_27185	4	C1_0112058
Chr2_1671009_1671123	942.165	13.4171	1.05007	12.7774	2.19419e-37	2.17751e-34	9871	Chr2	1671009	1671123	+	249.939	164.325	0	0	0	70.6937	0	0	14.9205	0	1_1	1671014	136.684	5	5728	AT2G04780	5965	Peak_21109	5725	C1_0087213
Chr2_1671373_1671374	8.04192	7.26637	1.31858	5.51076	3.57279e-08	1.48087e-06	9872	Chr2	1671373	1671374	+	1.73506	1.40549	0	0	0	0.329574	0	0	0	0	1_1	1671374	1.40549	1	5368	AT2G04780	5605	Peak_21109	5365	C1_0087213
Chr2_1671551_1671555	3.12984	5.90478	1.68221	3.51012	0.0004479	0.0106339	9873	Chr2	1671551	1671555	+	1.0019	0.507537	0	0	0	0.494362	0	0	0	0	1_1	1671555	0.273289	4	5187	AT2G04780	5424	Peak_21109	5184	C1_0087213
Chr2_17092607_17092617	17.9935	7.69616	1.17156	6.56916	5.06004e-11	2.64294e-09	11905	Chr2	17092607	17092617	+	8.01412	2.9281	0	0	0	2.07632	0	0	3.00971	0	1_1	17092609	2.73289	1	484	AT2G40955	816	Peak_25390	8	C1_0104983
Chr2_1710588_1710593	3.11529	5.89875	1.78338	3.30762	0.000940933	0.0204651	9880	Chr2	1710588	1710593	+	3.47582	0.468495	0	0	0	2.53772	0	0	0.4696	0	1_1	1710589	0.390413	5	1007	AT2G04865	10	Peak_21121	1085	C1_0087266
Chr2_1756898_1756926	4.02339	6.26713	1.55851	4.02123	5.78944e-05	0.00160231	12766	Chr2	1756898	1756926	-	1.0739	0.546578	0	0	0	0.527319	0	0	0	0	1_1	1756899	0.234248	28	16511	AT2G04940	16492	Peak_27204	1541	C1_0112181
Chr2_1762643_1762699	164.086	10.8946	1.06089	10.2693	9.68994e-25	2.71428e-22	12767	Chr2	1762643	1762699	-	46.2912	27.4851	0	0	0	18.0936	0	0.712529	0	0	1_1	1762694	5.42674	11	22306	AT2G04940	22287	Peak_27204	4254	C1_0112181
Chr2_1767455_1767472	3.57661	6.0973	1.61392	3.77794	0.000158134	0.00408069	9887	Chr2	1767455	1767472	+	0.935984	0.507537	0	0	0	0.428447	0	0	0	0	1_1	1767472	0.31233	17	26563	AT2G05050	13591	Peak_21138	6290	C1_0087311
Chr2_1773145_1773147	9.0812	3.39324	1.00061	3.39116	0.00069598	0.0158312	9888	Chr2	1773145	1773147	+	1.72171	1.3274	0.394308	0	0	0	0	0	0	0	1_1	1773146	1.01507	2	20889	AT2G05050	7917	Peak_21138	7919	C1_0087312
Chr2_1781693_1781731	36.458	7.99772	1.08597	7.36457	1.7772e-13	1.14313e-11	9890	Chr2	1781693	1781731	+	14.9159	5.85619	0	0	0	2.57068	0	0	6.48901	0	1_1	1781700	3.78701	8	12335	AT2G05050	637	Peak_21138	117	C1_0087314
Chr2_1803755_1803756	4.01611	6.26483	1.56459	4.00412	6.22477e-05	0.00171053	12773	Chr2	1803755	1803756	-	1.23006	0.702743	0	0	0	0.527319	0	0	0	0	1_1	1803756	0.702743	1	3364	AT2G05070	15103	Peak_27206	2	C1_0112211
Chr2_18655829_18655834	3.61898	4.54713	1.56374	2.90785	0.00363924	0.0646905	15380	Chr2	18655829	18655834	-	0.930796	0.546578	0	0	0	0	0	0	0.384218	0	1_1	18655830	0.390413	5	5464	AT2G45245	4544	Peak_32160	806	C1_0132877
Chr2_1886911_1886948	8.04192	7.26637	1.31858	5.51076	3.57279e-08	1.48087e-06	12778	Chr2	1886911	1886948	-	1.9318	0.976032	0	0	0	0.955766	0	0	0	0	1_1	1886926	0.351372	37	9106	AT2G05220	7833	Peak_27212	2884	C1_0112253
Chr2_1953074_1953080	3.13954	5.90881	1.78133	3.31707	0.00090966	0.0198968	9898	Chr2	1953074	1953080	+	1.8523	0.507537	0	0	0	0	0	0	1.34476	0	1_1	1953080	0.31233	6	3466	AT2G05350	13740	Peak_21168	6	C1_0087432
Chr2_2055776_2055830	9.28954	2.74722	0.776751	3.53681	0.000404988	0.00970128	9912	Chr2	2055776	2055830	+	3.34543	0.936991	0	0.688004	0	0.362532	0.622085	0.415642	0.320182	0	1_1	2055806	0.273289	45	257	AT2G05580	11281	Peak_21188	18	C1_0087516
Chr2_2080453_2080454	2.23629	5.41974	1.88727	2.87173	0.00408228	0.0703692	12793	Chr2	2080453	2080454	-	0.860012	0.390413	0	0	0	0	0	0	0.4696	0	1_1	2080454	0.390413	1	1404	AT2G05620	1303	Peak_27217	664	C1_0112374
Chr2_2089023_2089030	10.7461	2.57901	0.717954	3.59217	0.000327933	0.00798208	12801	Chr2	2089023	2089030	-	58.3573	1.36645	5.85547	4.33443	4.58472	5.20728	24.5983	9.67852	2.73222	0	0_1	2089027	1.1322	1	897	AT2G05632	0	Peak_27225	0	C1_0112402
Chr2_2103995_2104020	35.9544	9.42696	1.11167	8.48001	2.25166e-17	2.24739e-15	9915	Chr2	2103995	2104020	+	10.1356	6.24661	0	0	0	3.88898	0	0	0	0	1_1	2103998	5.42674	1	14514	AT2G05635	35834	Peak_21189	15182	C1_0087525
Chr2_2109212_2109283	370.497	11.3564	1.02915	11.0347	2.59803e-28	1.15692e-25	12802	Chr2	2109212	2109283	-	123.621	62.7784	0	0	0	32.8586	0	0	27.9839	0	1_1	2109259	35.2933	21	7148	AT2G05645	20232	Peak_27225	20232	C1_0112402
Chr2_2133665_2133720	10.0439	7.58722	1.27184	5.96555	2.43805e-09	1.10121e-07	9917	Chr2	2133665	2133720	+	4.83306	1.40549	0	0	0	3.42757	0	0	0	0	1_1	2133674	0.624661	52	7725	AT2G05710	7720	Peak_21190	3085	C1_0087528
Chr2_2169054_2169104	4.91451	6.55587	1.47344	4.44937	8.61215e-06	0.00027194	9923	Chr2	2169054	2169104	+	1.43643	0.546578	0	0	0	0.889851	0	0	0	0	1_1	2169104	0.351372	50	1779	AT2G05755	1797	Peak_21214	1733	C1_0087567
Chr2_2169638_2169652	6.47943	6.95466	1.37906	5.04305	4.58167e-07	1.70071e-05	12803	Chr2	2169638	2169652	-	1.6438	0.819867	0	0	0	0.823936	0	0	0	0	1_1	2169652	0.468495	14	876	AT2G05752	14991	Peak_27226	1431	C1_0112411
Chr2_2264049_2264074	16.9111	5.83706	0.921558	6.3339	2.39042e-10	1.17605e-08	9936	Chr2	2264049	2264074	+	7.364	2.42056	0	0	0	3.06504	0	0	1.8784	0	1_1	2264050	0.702743	23	234	AT2G05915	27873	Peak_21233	4896	C1_0087658
Chr2_2278857_2278867	4.68991	6.48843	1.49196	4.34893	1.36804e-05	0.00041609	9938	Chr2	2278857	2278867	+	0.852713	0.468495	0	0	0	0	0	0	0.384218	0	1_1	2278858	0.234248	10	15042	AT2G05915	42681	Peak_21233	5307	C1_0087667
Chr2_2282158_2282272	40.4124	9.59562	1.10591	8.67668	4.07476e-18	4.43676e-16	12814	Chr2	2282158	2282272	-	5.92774	4.17742	0	0	0	0	0	0	1.75033	0	1_1	2282242	1.09316	78	7065	AT2G05940	5541	Peak_27242	5152	C1_0112515
Chr2_2331271_2331377	9.58664	3.37346	0.889141	3.79407	0.000148199	0.00387909	12817	Chr2	2331271	2331377	-	3.07802	0.624661	0	0	0	1.45013	0	0	1.00324	0	1_1	2331272	0.195206	104	1607	AT2G06000	1593	Peak_27251	1580	C1_0112549
Chr2_2391435_2391438	8.82023	6.65855	1.29743	5.13209	2.86537e-07	1.09249e-05	9953	Chr2	2391435	2391438	+	3.6978	1.52261	0	0	0	2.17519	0	0	0	0	1_1	2391438	0.819867	3	17916	AT2G06095	39436	Peak_21255	9187	C1_0087737
Chr2_2395896_2395956	10.2637	7.61849	1.27184	5.99013	2.09675e-09	9.55753e-08	9954	Chr2	2395896	2395956	+	0.936991	0.936991	0	0	0	0	0	0	0	0	1_1	2395897	0.741785	60	15108	AT2G06166	43895	Peak_21255	13646	C1_0087737
Chr2_2411005_2411021	3.79879	6.18431	1.58307	3.90654	9.36283e-05	0.00251495	12821	Chr2	2411005	2411021	-	1.19102	0.663702	0	0	0	0.527319	0	0	0	0	1_1	2411021	0.468495	16	25666	AT2G06210	18536	Peak_27260	16959	C1_0112594
Chr2_2421344_2421347	2.23144	5.41698	1.88809	2.86902	0.00411743	0.0703812	12822	Chr2	2421344	2421347	-	2.49969	0.390413	0	0	0	2.10928	0	0	0	0	1_1	2421345	0.273289	3	15342	AT2G06210	8212	Peak_27260	6635	C1_0112594
Chr2_2422198_2422319	33.3101	7.86903	1.09042	7.21653	5.33328e-13	3.24424e-11	12823	Chr2	2422198	2422319	-	14.6427	5.34866	0	0	0	9.294	0	0	0	0	1_1	2422222	1.71782	35	14465	AT2G06210	7335	Peak_27260	5758	C1_0112594
Chr2_2437143_2437214	15.1951	8.18431	1.19623	6.84173	7.82417e-12	4.33437e-10	9956	Chr2	2437143	2437214	+	10.2579	2.22535	0	0	0	7.34951	0	0	0.683054	0	1_1	2437185	0.663702	23	10914	AT2G06200	20387	Peak_21256	6284	C1_0087742
Chr2_2494751_2494808	24.1039	8.85016	1.14749	7.71266	1.23226e-14	9.08731e-13	9958	Chr2	2494751	2494808	+	4.43451	2.65481	0	0	0	1.7797	0	0	0	0	1_1	2494759	0.819867	50	37186	AT2G06255	37187	Peak_21256	26837	C1_0087750
Chr2_2504538_2504543	113.62	10.3639	1.1006	9.41659	4.65992e-21	8.17463e-19	12826	Chr2	2504538	2504543	-	24.4973	19.7549	0	0	0	4.25151	0	0	0.490945	0	1_1	2504541	18.1152	1	67854	AT2G06210	67854	Peak_27263	43447	C1_0112612
Chr2_2522880_2522881	3.57904	6.09816	1.62132	3.76124	0.000169072	0.00433079	9959	Chr2	2522880	2522881	+	1.15198	0.624661	0	0	0	0.527319	0	0	0	0	1_1	2522881	0.624661	1	15862	AT2G06420	62141	Peak_21257	1285	C1_0087750
Chr2_2542774_2542795	5.80805	6.79688	1.41369	4.8079	1.52526e-06	5.32983e-05	9960	Chr2	2542774	2542795	+	1.98808	0.702743	0	0	0	1.28534	0	0	0	0	1_1	2542775	0.546578	21	4032	AT2G06420	42247	Peak_21257	560	C1_0087751
Chr2_2570970_2570975	10.7323	7.68256	1.25985	6.098	1.07405e-09	4.95432e-08	12827	Chr2	2570970	2570975	-	5.3553	1.7959	0	0	0	3.5594	0	0	0	0	1_1	2570975	0.858908	5	12248	AT2G06500	17049	Peak_27264	7997	C1_0112613
Chr2_2571246_2571251	5.58346	6.74002	1.42729	4.72225	2.33247e-06	7.93498e-05	9961	Chr2	2571246	2571251	+	2.71669	0.936991	0	0	0	1.7797	0	0	0	0	1_1	2571249	0.546578	5	13769	AT2G06510	13773	Peak_21257	13773	C1_0087752
Chr2_2574668_2574683	5.27866	5.89777	1.42211	4.1472	3.3656e-05	0.000968523	12828	Chr2	2574668	2574683	-	2.03929	0.819867	0	0	0	1.21943	0	0	0	0	1_1	2574683	0.468495	15	8540	AT2G06500	13341	Peak_27264	4289	C1_0112613
Chr2_2578962_2579040	86.9377	6.2453	0.523416	11.9318	8.0801e-33	5.39719e-30	12830	Chr2	2578962	2579040	-	42.2459	14.211	1.45894	0	0	1.15351	0	0	25.4224	0	1_1	2578969	6.79318	67	4254	AT2G06500	9055	Peak_27264	3	C1_0112613
Chr2_2630012_2630024	44.7517	6.46488	0.685616	9.4293	4.12817e-21	7.35322e-19	12836	Chr2	2630012	2630024	-	13.9799	7.65209	0	0	0	6.32783	0	0	0	0	1_1	2630019	3.04522	4	5117	AT2G06570	39650	Peak_27277	16378	C1_0112646
Chr2_2632570_2632612	102.177	9.48917	1.04494	9.08109	1.07495e-19	1.48754e-17	9965	Chr2	2632570	2632612	+	31.5867	17.1001	0	0	0	13.6114	0	0	0.875163	0	1_1	2632601	7.69113	6	15047	AT2G06562	45920	Peak_21258	41023	C1_0087765
Chr2_2646396_2646397	4.90966	6.55462	1.47941	4.43056	9.39879e-06	0.000293313	12837	Chr2	2646396	2646397	-	1.45214	0.858908	0	0	0	0.593234	0	0	0	0	1_1	2646397	0.858908	1	3250	AT2G06645	56028	Peak_27277	0	C1_0112646
Chr2_2658341_2658345	8.26066	4.09504	0.989573	4.13819	3.50058e-05	0.00100131	12838	Chr2	2658341	2658345	-	3.30739	1.1322	0	0	0	2.17519	0	0	0	0	1_1	2658342	0.624661	4	2373	AT2G06667	67973	Peak_27277	11945	C1_0112646
Chr2_2660641_2660647	2.68064	5.6814	1.76615	3.21682	0.0012962	0.027008	9967	Chr2	2660641	2660647	+	0.792327	0.429454	0	0	0	0	0	0	0.362872	0	1_1	2660647	0.273289	6	43093	AT2G06562	73966	Peak_21258	36329	C1_0087766
Chr2_2660912_2660918	21.3953	7.9482	1.19288	6.66304	2.68221e-11	1.4355e-09	9968	Chr2	2660912	2660918	+	4.57698	3.35755	0	0	0	1.21943	0	0	0	0	1_1	2660918	2.10823	6	43364	AT2G06562	74237	Peak_21258	36058	C1_0087766
Chr2_2673855_2673861	8.69632	7.37952	1.3207	5.58758	2.30251e-08	9.68223e-07	12839	Chr2	2673855	2673861	-	1.8963	1.17124	0	0	0	0.725064	0	0	0	0	1_1	2673861	0.819867	6	13146	AT2G06667	83492	Peak_27277	27464	C1_0112646
Chr2_2680769_2680770	7.3657	7.13979	1.34579	5.30527	1.12507e-07	4.43566e-06	12840	Chr2	2680769	2680770	-	2.83736	1.28836	0	0	0	1.549	0	0	0	0	1_1	2680770	1.28836	1	20055	AT2G06667	90401	Peak_27277	34373	C1_0112646
Chr2_2681454_2681514	144.17	11.4305	1.07034	10.6793	1.27245e-26	4.55642e-24	12842	Chr2	2681454	2681514	-	48.1082	23.9714	0	0	0	23.7953	0	0	0.341527	0	1_1	2681507	7.10551	48	20792	AT2G06667	91138	Peak_27277	35110	C1_0112646
Chr2_2684768_2684770	3.34716	6.00195	1.64989	3.63779	0.000274992	0.00677416	12843	Chr2	2684768	2684770	-	0.981109	0.585619	0	0	0	0.395489	0	0	0	0	1_1	2684769	0.390413	2	24054	AT2G06667	94400	Peak_27277	38372	C1_0112646
Chr2_2685122_2685212	159.061	11.5723	1.06176	10.8991	1.16421e-27	4.87201e-25	12844	Chr2	2685122	2685212	-	57.0002	27.6022	0	0	0	29.398	0	0	0	0	1_1	2685207	19.872	6	24492	AT2G06667	94838	Peak_27277	38810	C1_0112646
Chr2_2695682_2695683	12.0726	7.85236	1.23677	6.34907	2.16624e-10	1.06726e-08	12845	Chr2	2695682	2695683	-	4.97553	2.10823	0	0	0	2.8673	0	0	0	0	1_1	2695683	2.10823	1	34968	AT2G06667	105314	Peak_27277	49286	C1_0112646
Chr2_2709378_2709385	103.641	8.93811	0.896006	9.97551	1.95103e-23	4.98288e-21	12846	Chr2	2709378	2709385	-	40.1515	18.0371	0	0	0	22.1144	0	0	0	0	1_1	2709381	14.3282	2	48666	AT2G06667	119012	Peak_27277	55274	C1_0112647
Chr2_2713330_2713337	74.0734	9.74598	1.07791	9.04153	1.54501e-19	2.06401e-17	9969	Chr2	2713330	2713337	+	33.4222	12.9227	0	0	0	20.4995	0	0	0	0	1_1	2713331	10.7364	4	41335	AT2G06845	50230	Peak_21259	11926	C1_0087767
Chr2_2716979_2717022	53.9104	9.28682	1.0945	8.48497	2.15773e-17	2.15984e-15	9970	Chr2	2716979	2717022	+	15.0746	8.12059	0	0	0	6.95402	0	0	0	0	1_1	2716990	5.77811	29	37676	AT2G06845	46571	Peak_21259	8267	C1_0087767
Chr2_2753281_2753392	21.8774	8.7103	1.15418	7.54674	4.46285e-14	3.06349e-12	9972	Chr2	2753281	2753392	+	4.64874	1.75686	0	0	0	1.48308	0	0	1.4088	0	1_1	2753282	0.663702	91	1384	AT2G06845	10279	Peak_21259	1367	C1_0087768
Chr2_2753859_2753907	27.4073	8.30629	1.12934	7.35502	1.90896e-13	1.22335e-11	12847	Chr2	2753859	2753907	-	8.25621	3.90413	0	0	0	2.53772	0	0	1.81436	0	1_1	2753874	1.28836	48	54093	AT2G06906	89128	Peak_27278	10781	C1_0112647
Chr2_2771614_2771620	6.24513	6.90181	1.405	4.91231	9.00073e-07	3.23635e-05	9978	Chr2	2771614	2771620	+	1.56318	0.936991	0	0	0	0.626191	0	0	0	0	1_1	2771615	0.624661	6	8089	AT2G06850	6228	Peak_21263	5608	C1_0087793
Chr2_2805070_2805071	34.4928	9.36701	2.76328	3.38981	0.000699412	0.015878	9979	Chr2	2805070	2805071	+	6.77646	6.0514	0	0	0	0.725064	0	0	0	0	1_1	2805071	6.0514	1	1554	AT2G06904	39684	Peak_21263	11134	C1_0087794
Chr2_2809528_2809529	26.9365	9.01029	2.56963	3.50645	0.000454124	0.010723	12849	Chr2	2809528	2809529	-	5.48202	4.724	0	0	0	0.758021	0	0	0	0	1_1	2809529	4.724	1	1562	AT2G06906	33473	Peak_27278	32784	C1_0112653
Chr2_2849556_2849566	15.1879	8.1837	1.19557	6.84503	7.64594e-12	4.2424e-10	12851	Chr2	2849556	2849566	-	3.42311	2.10823	0	0	0	0.823936	0	0	0.490945	0	1_1	2849566	1.17124	10	6265	AT2G06925	6199	Peak_27280	6199	C1_0112663
Chr2_2874081_2874082	2.24114	5.42254	1.94401	2.78935	0.00528136	0.0852429	12854	Chr2	2874081	2874082	-	0.390413	0.390413	0	0	0	0	0	0	0	0	1_1	2874082	0.390413	1	3730	AT2G06960	10573	Peak_27281	10573	C1_0112679
Chr2_2877158_2877166	9.37739	7.4881	1.28371	5.83319	5.43768e-09	2.38777e-07	12855	Chr2	2877158	2877166	-	2.08289	1.52261	0	0	0	0.560277	0	0	0	0	1_1	2877166	0.976032	8	6814	AT2G06960	13657	Peak_27281	13657	C1_0112679
Chr2_2945482_2945526	16.0887	8.26675	1.1882	6.95737	3.46672e-12	1.9903e-10	12861	Chr2	2945482	2945526	-	4.18556	2.53768	0	0	0	1.64787	0	0	0	0	1_1	2945483	1.44453	44	7725	AT2G07110	35686	Peak_27283	9250	C1_0112713
Chr2_2995917_2996036	114.509	6.93734	0.514729	13.4777	2.11703e-41	2.37202e-38	9990	Chr2	2995917	2996036	+	71.3832	18.3884	2.07012	0	0	36.8794	0	0	14.0453	0	1_1	2996033	8.74525	116	549	AT2G07213	20984	Peak_21294	0	C1_0087908
Chr2_2997087_2997094	5.80563	6.79635	1.41477	4.80387	1.5563e-06	5.41106e-05	12864	Chr2	2997087	2997094	-	0.429454	0.429454	0	0	0	0	0	0	0	0	1_1	2997088	0.234248	7	801	AT2G07215	13578	Peak_27292	13460	C1_0112739
Chr2_3022829_3022899	13.6205	8.02661	1.21304	6.61695	3.66691e-11	1.94452e-09	12866	Chr2	3022829	3022899	-	3.34389	1.36645	0	0	0	1.97745	0	0	0	0	1_1	3022857	0.585619	45	10524	AT2G07240	24774	Peak_27293	24259	C1_0112740
Chr2_3058898_3058903	69.206	9.64743	1.08344	8.90447	5.36409e-19	6.82477e-17	12868	Chr2	3058898	3058903	-	32.761	12.0638	0	0	0	20.6973	0	0	0	0	1_1	3058899	10.1117	5	407	AT2G07363	1716	Peak_27298	1676	C1_0112772
Chr2_3079144_3079225	22.6775	8.03296	1.14493	7.0161	2.28152e-12	1.32964e-10	12869	Chr2	3079144	3079225	-	5.23766	2.73289	0	0	0	2.50477	0	0	0	0	1_1	3079170	0.780826	81	15580	AT2G07440	21987	Peak_27298	5135	C1_0112773
Chr2_3198689_3198794	43.3419	9.6965	1.10048	8.81117	1.23842e-18	1.4631e-16	9992	Chr2	3198689	3198794	+	8.47321	5.19249	0	0	0	2.76843	0	0	0.51229	0	1_1	3198753	1.36645	63	21986	AT2G07640	133627	Peak_21296	11673	C1_0087924
Chr2_3214269_3214272	2.23872	5.42113	1.90697	2.8428	0.00447196	0.0750744	12870	Chr2	3214269	3214272	-	0.752945	0.390413	0	0	0	0.362532	0	0	0	0	1_1	3214270	0.195206	3	26193	AT2G07771	98772	Peak_27299	24915	C1_0112791
Chr2_3232364_3232393	19.1846	8.52091	1.17873	7.22888	4.86979e-13	2.97794e-11	12871	Chr2	3232364	3232393	-	3.88032	2.69385	0	0	0	1.18647	0	0	0	0	1_1	3232365	0.936991	29	8098	AT2G07771	80677	Peak_27299	7326	C1_0112792
Chr2_3313407_3313486	20.5336	1.86072	0.568458	3.27328	0.00106309	0.0228226	12874	Chr2	3313407	3313486	-	1.10094	0.351372	0	0.344002	0	0	0	0	0.405563	0	1_1	3313408	0.117124	79	757	AT2G07687	366	Peak_27299	55	C1_0112967
Chr2_3532352_3532354	3.12984	5.90478	1.68221	3.51012	0.0004479	0.0106339	12891	Chr2	3532352	3532354	-	3.94442	0.546578	1.12378	0	0	2.27406	0	0	0	0	1_1	3532353	0.429454	2	4903	AT2G07690	4907	Peak_27308	4903	C1_0113433
Chr2_3532611_3532619	3.57661	6.0973	1.61392	3.77794	0.000158134	0.00408069	10021	Chr2	3532611	3532619	+	2.90578	0.507537	0.354877	0	0	2.04336	0	0	0	0	1_1	3532619	0.273289	8	17874	AT2G07680	13128	Peak_21307	9022	C1_0088857
Chr2_3538071_3538072	5.2431	4.05562	1.21679	3.33306	0.000858979	0.0189313	10022	Chr2	3538071	3538072	+	6.84639	0.819867	0.630893	0	0	5.07545	0	0	0.320182	0	1_1	3538072	0.819867	1	23327	AT2G07680	18581	Peak_21307	14475	C1_0088857
Chr2_3538276_3538277	2.23144	5.41698	1.88809	2.86902	0.00411743	0.0703812	10023	Chr2	3538276	3538277	+	0.884775	0.390413	0	0	0	0.494362	0	0	0	0	1_1	3538277	0.390413	1	23532	AT2G07680	18786	Peak_21307	14680	C1_0088857
Chr2_3571808_3571811	5.80563	6.79635	1.41477	4.80387	1.5563e-06	5.41106e-05	12893	Chr2	3571808	3571811	-	1.64126	1.01507	0	0	0	0.626191	0	0	0	0	1_1	3571811	0.624661	3	14467	AT2G07760	44365	Peak_27308	9069	C1_0113434
Chr2_3586596_3586630	6.9165	7.04907	1.36865	5.15039	2.59952e-07	9.93307e-06	10024	Chr2	3586596	3586630	+	2.01381	1.21028	0	0	0	0	0.803526	0	0	0	1_1	3586599	0.429454	34	10134	AT2G07750	67108	Peak_21307	3481	C1_0088859
Chr2_3597564_3597602	76.1106	10.5089	1.0829	9.70443	2.88696e-22	6.2283e-20	12896	Chr2	3597564	3597602	-	15.0769	11.8686	0	0	0	1.35126	0	0	1.85705	0	1_1	3597572	3.47467	34	11294	AT2G07760	70126	Peak_27308	724	C1_0113438
Chr2_3638153_3638179	17.2165	8.36441	1.1849	7.05916	1.67508e-12	9.86138e-11	12898	Chr2	3638153	3638179	-	4.76763	2.88906	0	0	0	1.87857	0	0	0	0	1_1	3638156	1.99111	24	34556	AT2G09795	34572	Peak_27309	31968	C1_0113439
Chr2_3639472_3639474	6.37388	6.18196	1.36358	4.53363	5.79772e-06	0.000187853	12900	Chr2	3639472	3639474	-	1.88413	1.09316	0	0	0	0.790979	0	0	0	0	1_1	3639473	0.624661	2	33239	AT2G09795	33255	Peak_27309	30651	C1_0113439
Chr2_3642429_3642483	101.724	9.48716	1.06761	8.88634	6.31568e-19	7.94814e-17	12901	Chr2	3642429	3642483	-	23.9614	14.6014	0	0	0	9.35991	0	0	0	0	1_1	3642461	5.77811	19	30251	AT2G09795	30267	Peak_27309	27663	C1_0113439
Chr2_3650930_3650991	106.679	10.9959	2.28174	4.81909	1.44215e-06	5.05977e-05	12902	Chr2	3650930	3650991	-	29.2132	18.2713	0	0	0	10.9419	0	0	0	0	1_1	3650932	16.3583	1	21780	AT2G09795	21796	Peak_27309	19192	C1_0113439
Chr2_3692000_3692013	45.5563	9.76845	1.09842	8.89316	5.9394e-19	7.50178e-17	12904	Chr2	3692000	3692013	-	11.7388	7.65209	0	0	0	4.08672	0	0	0	0	1_1	3692013	3.51372	10	11479	AT2G09838	19285	Peak_27309	19285	C1_0113448
Chr2_3726400_3726401	21.6818	8.69715	1.15517	7.52887	5.11815e-14	3.47894e-12	10026	Chr2	3726400	3726401	+	3.78701	3.78701	0	0	0	0	0	0	0	0	1_1	3726401	3.78701	1	54927	AT2G09990	54975	Peak_21308	7194	C1_0088865
Chr2_378509_378789	89.8112	10.7476	1.07309	10.0156	1.30147e-23	3.37352e-21	12587	Chr2	378509	378789	-	35.8033	13.4302	0	0	0	9.09625	0	0	13.2769	0	1_1	378779	5.50482	84	9072	AT2G01830	8337	Peak_26858	8188	C1_0110897
Chr2_3793835_3793861	13.1786	7.97897	1.21716	6.55541	5.54897e-11	2.88962e-09	12905	Chr2	3793835	3793861	-	3.90917	1.75686	0	0	0	1.74674	0	0	0.405563	0	1_1	3793848	0.585619	26	1297	AT2G10014	121120	Peak_27309	12042	C1_0113457
Chr2_3799798_3799803	12.7221	7.92824	1.22771	6.45772	1.06291e-10	5.40545e-09	12906	Chr2	3799798	3799803	-	2.61375	1.75686	0	0	0	0.856893	0	0	0	0	1_1	3799803	1.21028	5	4658	AT2G10014	127075	Peak_27309	17997	C1_0113457
Chr2_3803286_3803287	2.23629	5.41974	1.88727	2.87173	0.00408228	0.0703692	12907	Chr2	3803286	3803287	-	0.390413	0.390413	0	0	0	0	0	0	0	0	1_1	3803287	0.390413	1	8142	AT2G10014	130559	Peak_27309	21481	C1_0113457
Chr2_3819673_3819690	24.1296	7.40927	1.12257	6.60025	4.10475e-11	2.16678e-09	12908	Chr2	3819673	3819690	-	5.60829	3.63084	0	0	0	1.97745	0	0	0	0	1_1	3819674	1.75686	17	24529	AT2G10014	146946	Peak_27309	37868	C1_0113457
Chr2_3838341_3838348	64.8355	10.2775	1.08858	9.44111	3.68836e-21	6.6379e-19	10029	Chr2	3838341	3838348	+	17.3121	10.424	0	0	0	6.88811	0	0	0	0	1_1	3838342	5.50482	7	41112	AT2G10020	56966	Peak_21308	15247	C1_0088881
Chr2_3852814_3852851	41.0765	9.61915	1.1062	8.69571	3.44664e-18	3.8005e-16	10030	Chr2	3852814	3852851	+	12.2996	6.59798	0	0	0	5.70164	0	0	0	0	1_1	3852819	2.10823	32	55589	AT2G10020	71443	Peak_21308	770	C1_0088881
Chr2_3869405_3869412	72.3566	9.71201	1.08867	8.92096	4.62284e-19	5.9033e-17	12909	Chr2	3869405	3869412	-	15.4792	11.9857	0	0	0	3.49349	0	0	0	0	1_1	3869410	8.08155	3	74265	AT2G10014	136813	Peak_27310	21333	C1_0113458
Chr2_3878737_3878810	21.3178	7.9434	1.16009	6.84723	7.52916e-12	4.19099e-10	12910	Chr2	3878737	3878810	-	6.96716	3.04522	0	0	0	3.92194	0	0	0	0	1_1	3878763	1.1322	62	83618	AT2G10014	127460	Peak_27310	11980	C1_0113458
Chr2_3925701_3925763	60.0316	10.1666	1.0929	9.30243	1.37276e-20	2.22933e-18	12911	Chr2	3925701	3925763	-	8.82927	7.3788	0	0	0	1.0876	0	0	0.362872	0	1_1	3925763	4.88016	48	58525	AT2G10340	80460	Peak_27310	35020	C1_0113458
Chr2_3936762_3936796	5.8129	6.79794	1.41807	4.7938	1.63649e-06	5.67852e-05	10031	Chr2	3936762	3936796	+	0.870069	0.507537	0	0	0	0.362532	0	0	0	0	1_1	3936763	0.31233	34	1764	AT2G10260	69532	Peak_21309	8495	C1_0088882
Chr2_3943403_3943521	54.9337	10.0385	1.09003	9.20937	3.28057e-20	5.04192e-18	10032	Chr2	3943403	3943521	+	18.0834	8.39388	0	0	0	9.68949	0	0	0	0	1_1	3943520	6.59798	2	4993	AT2G10260	62775	Peak_21309	15252	C1_0088882
Chr2_3955073_3955074	4.02581	6.2679	1.56432	4.00678	6.15512e-05	0.00169541	10033	Chr2	3955073	3955074	+	0.702743	0.702743	0	0	0	0	0	0	0	0	1_1	3955074	0.702743	1	16547	AT2G10260	51221	Peak_21309	26806	C1_0088882
Chr2_3970197_3970198	2.24114	5.42254	1.94401	2.78935	0.00528136	0.0852429	12912	Chr2	3970197	3970198	-	0.390413	0.390413	0	0	0	0	0	0	0	0	1_1	3970198	0.390413	1	14090	AT2G10340	36025	Peak_27310	16070	C1_0113459
Chr2_4036230_4036237	72.6043	10.4408	1.07907	9.67573	3.82336e-22	7.9048e-20	10036	Chr2	4036230	4036237	+	24.6337	12.5713	0	0	0	12.0624	0	0	0	0	1_1	4036231	7.30072	4	15926	AT2G10450	29936	Peak_21309	29268	C1_0088896
Chr2_4040755_4040794	182.812	11.7731	1.06454	11.0593	1.97665e-28	9.27798e-26	10037	Chr2	4040755	4040794	+	46.3134	30.296	0	0	0	16.0173	0	0	0	0	1_1	4040767	26.2357	3	20462	AT2G10450	34472	Peak_21309	29094	C1_0088897
Chr2_4046849_4046850	4.23586	6.34181	1.55744	4.07194	4.66238e-05	0.00131341	12915	Chr2	4046849	4046850	-	0.741785	0.741785	0	0	0	0	0	0	0	0	1_1	4046850	0.741785	1	28804	AT2G10440	39831	Peak_27316	22483	C1_0113473
Chr2_4061261_4061265	4.46773	6.41837	1.51126	4.24703	2.16627e-05	0.000643655	10038	Chr2	4061261	4061265	+	1.22908	0.780826	0	0	0	0	0	0	0.448254	0	1_1	4061265	0.429454	4	21586	AT2G10535	54970	Peak_21309	8596	C1_0088897
Chr2_4065182_4065187	3.79151	6.18187	1.59734	3.8701	0.000108791	0.00287358	10039	Chr2	4065182	4065187	+	2.34965	0.663702	0	0	0	0.362532	0	0	1.32342	0	1_1	4065186	0.31233	5	17665	AT2G10535	58891	Peak_21309	4675	C1_0088897
Chr2_4089530_4089593	16.9798	8.34455	1.18051	7.06859	1.56511e-12	9.22965e-11	10041	Chr2	4089530	4089593	+	3.18112	2.22535	0	0	0	0.955766	0	0	0	0	1_1	4089531	1.75686	63	6680	AT2G10535	83236	Peak_21309	10468	C1_0088902
Chr2_4090289_4090290	2.67822	5.68025	1.77089	3.20756	0.00133864	0.0275779	10042	Chr2	4090289	4090290	+	0.468495	0.468495	0	0	0	0	0	0	0	0	1_1	4090290	0.468495	1	7439	AT2G10535	83995	Peak_21309	10165	C1_0088903
Chr2_4095607_4095644	14.3016	8.09688	1.20524	6.71807	1.8415e-11	9.97859e-10	12916	Chr2	4095607	4095644	-	1.17885	0.585619	0	0	0	0.593234	0	0	0	0	1_1	4095608	0.351372	37	1312	AT2G10550	46956	Peak_27317	1341	C1_0113474
Chr2_4150424_4150428	20.1194	8.58923	1.16418	7.37795	1.60742e-13	1.04164e-11	12918	Chr2	4150424	4150428	-	3.5232	2.30344	0	0	0	0.856893	0	0	0.362872	0	1_1	4150428	1.48357	4	4189	AT2G10608	7864	Peak_27317	7837	C1_0113487
Chr2_4160531_4160536	12.8436	7.2069	1.21867	5.91374	3.34418e-09	1.49494e-07	12919	Chr2	4160531	4160536	-	4.73012	2.22535	0	0	0	2.50477	0	0	0	0	1_1	4160536	1.75686	5	14297	AT2G10608	17972	Peak_27317	17945	C1_0113487
Chr2_4162772_4162776	14.5335	8.11999	1.20813	6.72113	1.80319e-11	9.78628e-10	10044	Chr2	4162772	4162776	+	5.37202	2.53768	0	0	0	2.83434	0	0	0	0	1_1	4162773	2.10823	4	27878	AT2G10602	156478	Peak_21309	16842	C1_0088907
Chr2_4165885_4165942	26.3621	8.97921	1.134	7.91815	2.41079e-15	1.94284e-13	10045	Chr2	4165885	4165942	+	5.78524	3.70892	0	0	0	2.07632	0	0	0	0	1_1	4165886	1.83494	57	30991	AT2G10602	159591	Peak_21309	19955	C1_0088907
Chr2_4180453_4180486	21.4063	8.67903	1.17634	7.378	1.60683e-13	1.04164e-11	10046	Chr2	4180453	4180486	+	2.75876	2.26439	0	0	0	0.494362	0	0	0	0	1_1	4180486	2.10823	1	45591	AT2G10602	174191	Peak_21309	34555	C1_0088907
Chr2_4202593_4202636	40.2048	9.58814	1.10448	8.6811	3.91965e-18	4.28129e-16	12920	Chr2	4202593	4202636	-	9.65947	6.36373	0	0	0	3.29574	0	0	0	0	1_1	4202636	3.43563	39	56397	AT2G10608	60072	Peak_27317	12154	C1_0113488
Chr2_4230318_4230319	5.35643	6.68025	1.44637	4.61862	3.86298e-06	0.000128154	10047	Chr2	4230318	4230319	+	0.936991	0.936991	0	0	0	0	0	0	0	0	1_1	4230319	0.936991	1	71613	AT2G10921	224024	Peak_21309	5904	C1_0088908
Chr2_4277544_4277598	51.6035	9.94822	1.09191	9.11084	8.1746e-20	1.16367e-17	12921	Chr2	4277544	4277598	-	6.10989	4.84112	0	0	0	0.329574	0	0	0.939199	0	1_1	4277586	1.71782	26	24548	AT2G10920	28207	Peak_27318	23360	C1_0113489
Chr2_4293253_4293281	20.3294	8.60431	1.15901	7.42386	1.13755e-13	7.52604e-12	10048	Chr2	4293253	4293281	+	3.77205	2.69385	0	0	0	0.758021	0	0	0.320182	0	1_1	4293281	1.7959	28	8651	AT2G10921	184466	Peak_21310	8462	C1_0088909
Chr2_4301700_4301746	4.10442	4.75839	1.53276	3.10446	0.00190625	0.0373655	10049	Chr2	4301700	4301746	+	2.15928	0.351372	0	0	0	0.362532	0.881286	0.564085	0	0	1_1	4301725	0.117124	46	207	AT2G10921	176022	Peak_21310	18	C1_0088909
Chr2_4308899_4308901	3.83037	4.66298	1.52281	3.06208	0.00219803	0.0421732	12924	Chr2	4308899	4308901	-	0.951236	0.624661	0	0	0	0	0	0.326576	0	0	1_1	4308901	0.624661	1	3014	AT2G10931	3068	Peak_27319	1	C1_0113493
Chr2_4324592_4324621	4.02339	6.26713	1.55851	4.02123	5.78944e-05	0.00160231	10051	Chr2	4324592	4324621	+	0.390413	0.390413	0	0	0	0	0	0	0	0	1_1	4324621	0.234248	29	950	AT2G10965	153126	Peak_21310	9064	C1_0088924
Chr2_4325161_4325162	3.12499	5.90281	1.68255	3.50824	0.000451079	0.0106656	12929	Chr2	4325161	4325162	-	1.04094	0.546578	0	0	0	0.494362	0	0	0	0	1_1	4325162	0.546578	1	7300	AT2G10950	7300	Peak_27321	7355	C1_0113522
Chr2_4334711_4334716	20.0733	8.58625	1.17742	7.29245	3.04359e-13	1.90479e-11	10052	Chr2	4334711	4334716	+	23.0401	3.51372	0.867478	0	0	5.50389	10.4718	2.25634	0.426909	0	1_1	4334714	2.22535	5	423	AT2G10975	143033	Peak_21310	1502	C1_0088925
Chr2_4336194_4336246	43.7518	7.67188	0.929131	8.25704	1.49325e-16	1.37943e-14	10053	Chr2	4336194	4336246	+	24.838	7.10551	0.611177	0	0	9.65653	5.93572	1.18755	0.341527	0	1_1	4336239	3.16234	31	1102	AT2G10975	141508	Peak_21310	2	C1_0088926
Chr2_4383246_4383266	29.0524	9.11935	1.1275	8.0881	6.06039e-16	5.21043e-14	10054	Chr2	4383246	4383266	+	6.58432	4.60687	0	0	0	1.97745	0	0	0	0	1_1	4383259	2.53768	15	17059	AT2G11015	94488	Peak_21310	23233	C1_0088934
Chr2_4406999_4407015	65.6175	10.2949	1.08824	9.46019	3.07386e-21	5.64907e-19	12932	Chr2	4406999	4407015	-	22.5458	11.4391	0	0	0	11.1067	0	0	0	0	1_1	4407010	2.26439	11	59154	AT2G11000	10875	Peak_27326	9445	C1_0113537
Chr2_4410710_4410741	63.5194	10.2478	1.09564	9.35325	8.49934e-21	1.43309e-18	12933	Chr2	4410710	4410741	-	11.9685	9.76032	0	0	0	2.20815	0	0	0	0	1_1	4410741	7.41785	31	62885	AT2G11000	7144	Peak_27326	5714	C1_0113537
Chr2_4428531_4428608	31.9382	9.25607	1.1192	8.27027	1.33657e-16	1.23798e-14	12936	Chr2	4428531	4428608	-	8.50193	4.64591	0	0	0	3.85602	0	0	0	0	1_1	4428572	1.40549	35	56967	AT2G11271	10687	Peak_27326	7013	C1_0113547
Chr2_4487575_4487576	8.94274	7.41941	1.29757	5.71791	1.07845e-08	4.64751e-07	10058	Chr2	4487575	4487576	+	1.56165	1.56165	0	0	0	0	0	0	0	0	1_1	4487576	1.56165	1	2856	AT2G11270	3365	Peak_21345	2518	C1_0088977
Chr2_4491501_4491536	3.57176	6.09558	1.61415	3.77635	0.000159145	0.0040916	10059	Chr2	4491501	4491536	+	0.759029	0.429454	0	0	0	0.329574	0	0	0	0	1_1	4491536	0.31233	35	6816	AT2G11270	7325	Peak_21345	6478	C1_0088977
Chr2_4575060_4575086	65.8688	10.3004	1.08375	9.50437	2.01266e-21	3.7788e-19	12938	Chr2	4575060	4575086	-	10.2233	9.13566	0	0	0	1.0876	0	0	0	0	1_1	4575086	7.02743	26	15292	AT2G11462	116700	Peak_27327	73509	C1_0113556
Chr2_4605438_4605445	27.7024	9.05075	1.12988	8.01036	1.14372e-15	9.57253e-14	10062	Chr2	4605438	4605445	+	10.1741	4.80208	0	0	0	5.37206	0	0	0	0	1_1	4605439	3.55276	4	13142	AT2G11520	13099	Peak_21346	13099	C1_0088979
Chr2_4621910_4621952	8.4596	7.33945	2.59568	2.82757	0.00469032	0.0776888	10064	Chr2	4621910	4621952	+	4.67407	1.40549	0	0	0	1.21943	0	0	2.04916	0	1_1	4621946	0.702743	24	424	AT2G11522	897	Peak_21350	482	C1_0088993
Chr2_4633200_4633202	6.49155	6.95706	1.4066	4.94603	7.5744e-07	2.7491e-05	12939	Chr2	4633200	4633202	-	1.89022	1.1322	0	0	0	0.758021	0	0	0	0	1_1	4633202	0.663702	2	2001	AT2G11570	124688	Peak_27328	15393	C1_0113556
Chr2_4652732_4652733	5.72057	6.01922	1.39462	4.31603	1.58863e-05	0.000479822	10065	Chr2	4652732	4652733	+	0.976032	0.976032	0	0	0	0	0	0	0	0	1_1	4652733	0.976032	1	5712	AT2G11620	31684	Peak_21350	2422	C1_0088995
Chr2_4678243_4678306	60.6484	9.45701	1.08455	8.71977	2.78773e-18	3.14379e-16	12941	Chr2	4678243	4678306	-	14.5366	9.95553	0	0	0	4.58108	0	0	0	0	1_1	4678246	4.37262	17	16831	AT2G11623	79644	Peak_27328	29651	C1_0113556
Chr2_4685035_4685043	198.157	11.8893	1.05889	11.2281	2.96738e-29	1.49375e-26	10066	Chr2	4685035	4685043	+	51.0571	34.5125	0	0	0	16.5446	0	0	0	0	1_1	4685038	13.7425	3	7055	AT2G11651	58304	Peak_21351	24519	C1_0088996
Chr2_4721353_4721354	8.93304	7.41802	1.2935	5.73486	9.75944e-09	4.22148e-07	10068	Chr2	4721353	4721354	+	2.74812	1.56165	0	0	0	1.18647	0	0	0	0	1_1	4721354	1.56165	1	6718	AT2G11778	21988	Peak_21351	6206	C1_0088997
Chr2_4725203_4725249	53.5958	10.0029	1.09089	9.16947	4.75362e-20	7.02605e-18	12944	Chr2	4725203	4725249	-	21.9551	8.70621	0	0	0	13.2489	0	0	0	0	1_1	4725247	5.19249	7	1104	AT2G11773	32643	Peak_27328	15821	C1_0113557
Chr2_4727138_4727165	31.3178	9.22756	1.13536	8.12744	4.38456e-16	3.82647e-14	12945	Chr2	4727138	4727165	-	10.3546	5.11441	0	0	0	5.24023	0	0	0	0	1_1	4727161	1.3274	21	3018	AT2G11773	30729	Peak_27328	17735	C1_0113557
Chr2_4727279_4727282	5.13668	6.6197	1.45709	4.5431	5.54336e-06	0.000180622	12946	Chr2	4727279	4727282	-	1.81467	0.858908	0	0	0	0.955766	0	0	0	0	1_1	4727282	0.546578	3	3139	AT2G11773	30608	Peak_27328	17856	C1_0113557
Chr2_4727554_4728706	6461.39	12.1128	0.426748	28.3841	3.1775e-177	1.10367e-172	10070	Chr2	4727554	4728706	+	1980.76	1069.65	0	0	0	906.132	0	0	4.97349	0	1_1	4727832	297.456	983	240	AT2G11778	15510	Peak_21351	272	C1_0088997
Chr2_4729834_4729910	8.50082	7.34619	1.31889	5.56998	2.54771e-08	1.07004e-06	10073	Chr2	4729834	4729910	+	1.5216	1.09316	0	0	0	0.428447	0	0	0	0	1_1	4729835	0.507537	76	1763	AT2G11778	13507	Peak_21351	2275	C1_0088997
Chr2_4730232_4730310	12.7246	7.92848	1.22575	6.46828	9.91271e-11	5.05592e-09	10074	Chr2	4730232	4730310	+	4.06742	1.99111	0	0	0	2.07632	0	0	0	0	1_1	4730233	0.702743	78	2161	AT2G11778	13109	Peak_21351	2673	C1_0088997
Chr2_4730923_4730978	24.7874	8.89042	1.14001	7.79855	6.26202e-15	4.78033e-13	10076	Chr2	4730923	4730978	+	9.31523	3.94317	0	0	0	5.37206	0	0	0	0	1_1	4730927	1.91302	36	2855	AT2G11778	12415	Peak_21351	2818	C1_0088998
Chr2_4765461_4765462	2.7997	4.95893	1.68058	2.95073	0.0031702	0.0573211	12947	Chr2	4765461	4765462	-	0.874059	0.468495	0	0	0	0	0	0	0.405563	0	1_1	4765462	0.468495	1	24387	AT2G11852	7572	Peak_27328	2583	C1_0113562
Chr2_4785186_4785227	62.1503	9.49247	1.09346	8.68117	3.9173e-18	4.28129e-16	10079	Chr2	4785186	4785227	+	10.1426	9.25279	0	0	0	0.889851	0	0	0	0	1_1	4785210	3.86509	41	772	AT2G11851	16128	Peak_21352	0	C1_0089007
Chr2_4818330_4818331	2.23872	5.42113	1.90697	2.8428	0.00447196	0.0750744	12952	Chr2	4818330	4818331	-	0.390413	0.390413	0	0	0	0	0	0	0	0	1_1	4818331	0.390413	1	11012	AT2G11910	11075	Peak_27334	10934	C1_0113580
Chr2_4822750_4822842	22.7515	8.76692	1.16287	7.53905	4.73401e-14	3.23047e-12	10084	Chr2	4822750	4822842	+	3.98527	2.73289	0	0	0	1.25238	0	0	0	0	1_1	4822842	1.17124	49	18451	AT2G11891	19746	Peak_21355	15563	C1_0089034
Chr2_4830058_4830135	128.115	10.5372	1.06513	9.89284	4.47162e-23	1.07859e-20	10085	Chr2	4830058	4830135	+	25.363	19.6378	0	0	0	1.28534	0	0	4.43985	0	1_1	4830102	6.87127	53	25711	AT2G11891	27006	Peak_21355	13885	C1_0089035
Chr2_4834783_4834784	7.37055	7.14063	1.34165	5.32227	1.02478e-07	4.05869e-06	10086	Chr2	4834783	4834784	+	1.8816	1.28836	0	0	0	0.593234	0	0	0	0	1_1	4834784	1.28836	1	30393	AT2G11891	31688	Peak_21355	9203	C1_0089035
Chr2_4854238_4854241	5.36371	6.68198	1.44257	4.632	3.62157e-06	0.000120605	10087	Chr2	4854238	4854241	+	1.3984	0.936991	0	0	0	0.461404	0	0	0	0	1_1	4854239	0.585619	3	46374	AT2G12200	51143	Peak_21355	10252	C1_0089035
Chr2_4859111_4859185	15.8811	8.24787	1.20167	6.86369	6.7104e-12	3.75934e-10	12953	Chr2	4859111	4859185	-	2.72733	1.63973	0	0	0	1.0876	0	0	0	0	1_1	4859112	0.624661	74	32312	AT2G12170	51856	Peak_27334	31918	C1_0113581
Chr2_4865564_4865595	5.80563	6.79635	1.41477	4.80387	1.5563e-06	5.41106e-05	12954	Chr2	4865564	4865595	-	0.468495	0.468495	0	0	0	0	0	0	0	0	1_1	4865565	0.234248	31	25859	AT2G12170	58309	Peak_27334	25465	C1_0113581
Chr2_4871254_4871299	12.0248	2.13703	0.733187	2.91472	0.00356009	0.0635112	10088	Chr2	4871254	4871299	+	7.60692	1.24932	1.22235	0.550403	1.52824	0.692106	0.725765	0.742218	0.896508	0	1_0	4871284	0.390413	45	29329	AT2G12200	68188	Peak_21355	4	C1_0089037
Chr2_4898917_4899023	69.1844	10.3713	1.08726	9.53897	1.4426e-21	2.75314e-19	12957	Chr2	4898917	4899023	-	5.50228	5.07537	0	0	0	0	0	0	0.426909	0	1_1	4899023	1.75686	106	5678	AT2G12190	91767	Peak_27334	5636	C1_0113593
Chr2_4900977_4901066	68.5712	10.3584	1.08096	9.58259	9.46377e-22	1.85714e-19	10089	Chr2	4900977	4901066	+	14.5149	9.68224	0	0	0	3.29574	0	0	1.53687	0	1_1	4901033	2.77193	44	420	AT2G12200	97937	Peak_21355	374	C1_0089045
Chr2_4914162_4914223	95.742	10.84	1.07819	10.0539	8.83247e-24	2.30667e-21	12959	Chr2	4914162	4914223	-	29.0926	15.3823	0	0	0	13.7103	0	0	0	0	1_1	4914220	5.19249	44	10281	AT2G12290	90965	Peak_27335	8616	C1_0113594
Chr2_4918640_4918650	74.6572	10.481	1.08154	9.69077	3.30019e-22	6.91161e-20	12960	Chr2	4918640	4918650	-	25.2548	12.9617	0	0	0	12.2931	0	0	0	0	1_1	4918647	8.04251	5	5854	AT2G12290	86538	Peak_27335	4189	C1_0113594
Chr2_4920695_4920696	6.46003	6.95078	1.43194	4.85412	1.20925e-06	4.2685e-05	12961	Chr2	4920695	4920696	-	1.1322	1.1322	0	0	0	0	0	0	0	0	1_1	4920696	1.1322	1	3805	AT2G12290	84489	Peak_27335	2140	C1_0113594
Chr2_4928863_4928934	41.125	9.6207	1.10557	8.70203	3.25996e-18	3.6097e-16	12962	Chr2	4928863	4928934	-	7.08984	4.2555	0	0	0	2.83434	0	0	0	0	1_1	4928884	1.17124	60	4383	AT2G12290	76301	Peak_27335	6048	C1_0113594
Chr2_4933467_4933471	13.6133	8.02592	1.21818	6.58846	4.44405e-11	2.33878e-09	12963	Chr2	4933467	4933471	-	4.64341	2.30344	0	0	0	2.33998	0	0	0	0	1_1	4933471	1.91302	4	8970	AT2G12290	71714	Peak_27335	10635	C1_0113594
Chr2_4956188_4956189	6.93347	7.0522	1.3688	5.15209	2.57604e-07	9.8542e-06	10090	Chr2	4956188	4956189	+	1.21028	1.21028	0	0	0	0	0	0	0	0	1_1	4956189	1.21028	1	33907	AT2G12280	93566	Peak_21356	33787	C1_0089047
Chr2_4959628_4959647	20.7641	8.63493	1.15846	7.45381	9.06818e-14	6.0572e-12	12964	Chr2	4959628	4959647	-	6.33234	3.20139	0	0	0	3.13096	0	0	0	0	1_1	4959633	1.24932	15	35132	AT2G12290	45552	Peak_27335	36797	C1_0113594
Chr2_4964283_4964284	5.35401	6.67967	1.4528	4.59781	4.26961e-06	0.000141104	12965	Chr2	4964283	4964284	-	0.936991	0.936991	0	0	0	0	0	0	0	0	1_1	4964284	0.936991	1	39783	AT2G12290	40901	Peak_27335	32662	C1_0113595
Chr2_4973894_4973962	28.6032	9.09688	1.12824	8.06289	7.45087e-16	6.35868e-14	12966	Chr2	4973894	4973962	-	6.70297	4.09934	0	0	0	2.60364	0	0	0	0	1_1	4973919	0.858908	68	34403	AT2G12400	31266	Peak_27335	23027	C1_0113595
Chr2_4989095_4989145	4.46773	6.41837	1.51126	4.24703	2.16627e-05	0.000643655	12967	Chr2	4989095	4989145	-	1.5206	0.663702	0	0	0	0.856893	0	0	0	0	1_1	4989096	0.468495	50	19226	AT2G12400	16089	Peak_27335	7850	C1_0113595
Chr2_4989884_4989889	6.25725	6.90429	1.39065	4.96478	6.87773e-07	2.50673e-05	10091	Chr2	4989884	4989889	+	11.6005	1.05411	0	0	0	10.5464	0	0	0	0	1_1	4989885	0.663702	5	67603	AT2G12280	59870	Peak_21356	14893	C1_0089048
Chr2_4993410_4993411	3.79394	6.18268	1.58798	3.89342	9.88397e-05	0.00263679	12968	Chr2	4993410	4993411	-	2.80594	0.663702	0	0	0	2.14223	0	0	0	0	1_1	4993411	0.663702	1	14911	AT2G12400	11774	Peak_27335	3535	C1_0113595
Chr2_4995091_4995093	2.24114	5.42254	1.94401	2.78935	0.00528136	0.0852429	12970	Chr2	4995091	4995093	-	0.390413	0.390413	0	0	0	0	0	0	0	0	1_1	4995092	0.234248	2	13230	AT2G12400	10093	Peak_27335	1854	C1_0113595
Chr2_4995759_4995760	2.90039	5.79528	1.72888	3.35203	0.0008022	0.0178042	10093	Chr2	4995759	4995760	+	1.39739	0.507537	0	0	0	0.889851	0	0	0	0	1_1	4995760	0.507537	1	73478	AT2G12280	53995	Peak_21356	9018	C1_0089048
Chr2_5009172_5009354	16.4505	6.26257	1.04036	6.01963	1.74816e-09	8.00008e-08	10095	Chr2	5009172	5009354	+	7.30006	1.21028	0	0	0	3.59236	0	0	2.49742	0	1_1	5009354	0.585619	182	87072	AT2G12280	40401	Peak_21356	1671	C1_0089050
Chr2_5011334_5011367	3.79879	6.18431	1.58307	3.90654	9.36283e-05	0.00251495	10096	Chr2	5011334	5011367	+	1.82583	0.507537	0	0	0	1.3183	0	0	0	0	1_1	5011339	0.234248	33	89057	AT2G12280	38416	Peak_21356	3656	C1_0089050
Chr2_5021821_5021889	59.1781	5.85597	0.530002	11.0489	2.21795e-28	1.01366e-25	10097	Chr2	5021821	5021889	+	21.2132	8.39388	1.18292	0.710938	0.900571	5.20728	2.4365	0.801595	1.57956	0	1_1	5021842	2.81097	22	93026	AT2G12550	27913	Peak_21356	0	C1_0089051
Chr2_5029636_5029764	17.429	8.3822	1.17765	7.11773	1.09718e-12	6.51441e-11	10098	Chr2	5029636	5029764	+	3.70642	1.36645	0	0	0	2.33998	0	0	0	0	1_1	5029764	0.546578	128	85104	AT2G12550	19991	Peak_21356	7275	C1_0089053
Chr2_5030557_5030558	10.0536	7.58845	1.26731	5.98786	2.12617e-09	9.64302e-08	12973	Chr2	5030557	5030558	-	2.94333	1.75686	0	0	0	1.18647	0	0	0	0	1_1	5030558	1.75686	1	18968	AT2G12405	19861	Peak_27349	7762	C1_0113620
Chr2_5047512_5047588	60.0341	10.1666	1.09231	9.30746	1.3093e-20	2.14515e-18	12974	Chr2	5047512	5047588	-	11.6121	7.26168	0	0	0	4.35038	0	0	0	0	1_1	5047550	5.19249	6	2537	AT2G12461	2869	Peak_27349	2399	C1_0113621
Chr2_5096984_5096994	26.8282	9.00439	1.13769	7.9146	2.48055e-15	1.98982e-13	12977	Chr2	5096984	5096994	-	4.18757	3.39659	0	0	0	0.790979	0	0	0	0	1_1	5096991	2.4596	10	24458	AT2G12480	45378	Peak_27354	3010	C1_0113656
Chr2_5105498_5105504	5.12699	6.61728	1.48539	4.4549	8.39322e-06	0.000265995	12978	Chr2	5105498	5105504	-	4.14857	0.819867	0	0	0	3.3287	0	0	0	0	1_1	5105499	0.429454	6	32966	AT2G12480	53886	Peak_27354	5393	C1_0113658
Chr2_5106370_5106372	3.57904	6.09816	1.62132	3.76124	0.000169072	0.00433079	10101	Chr2	5106370	5106372	+	1.64634	0.624661	0	0	0	1.02168	0	0	0	0	1_1	5106371	0.390413	2	8497	AT2G12550	8463	Peak_21358	6304	C1_0089075
Chr2_5109340_5109345	18.7815	8.48993	1.17416	7.23061	4.80825e-13	2.9507e-11	10102	Chr2	5109340	5109345	+	7.03053	3.24043	0	0	0	3.79011	0	0	0	0	1_1	5109344	2.10823	2	5524	AT2G12550	5490	Peak_21358	5490	C1_0089076
Chr2_5110589_5110688	13.589	8.02322	2.23853	3.58415	0.000338172	0.00820256	12979	Chr2	5110589	5110688	-	12.037	1.95206	0	0	0	10.085	0	0	0	0	1_1	5110687	0.741785	97	38154	AT2G12480	58409	Peak_27355	856	C1_0113659
Chr2_5147713_5147800	187.705	11.8111	1.06056	11.1367	8.31529e-29	4.01143e-26	10104	Chr2	5147713	5147800	+	47.1621	31.9358	0	0	0	15.2263	0	0	0	0	1_1	5147719	18.3884	4	25827	AT2G12557	29350	Peak_21363	29024	C1_0089079
Chr2_5150213_5150214	6.47458	6.95371	1.38079	5.03603	4.75277e-07	1.7562e-05	10105	Chr2	5150213	5150214	+	1.1322	1.1322	0	0	0	0	0	0	0	0	1_1	5150214	1.1322	1	28322	AT2G12557	31845	Peak_21363	31519	C1_0089079
Chr2_5171776_5171801	7.60727	7.18595	1.35032	5.32166	1.02822e-07	4.06768e-06	10106	Chr2	5171776	5171801	+	1.67676	0.819867	0	0	0	0.856893	0	0	0	0	1_1	5171787	0.273289	25	49895	AT2G12557	53418	Peak_21363	42895	C1_0089080
Chr2_5191019_5191024	7.59757	7.18431	1.33413	5.38501	7.244e-08	2.92914e-06	10107	Chr2	5191019	5191024	+	1.28836	1.28836	0	0	0	0	0	0	0	0	1_1	5191024	0.702743	5	69132	AT2G12557	72655	Peak_21363	23658	C1_0089080
Chr2_5196340_5196341	4.69233	6.48908	1.49193	4.34945	1.36481e-05	0.00041609	10108	Chr2	5196340	5196341	+	0.819867	0.819867	0	0	0	0	0	0	0	0	1_1	5196341	0.819867	1	74449	AT2G12557	77972	Peak_21363	18341	C1_0089080
Chr2_5217886_5217936	124.381	8.19568	0.666033	12.3052	8.49069e-35	6.70263e-32	12983	Chr2	5217886	5217936	-	30.8912	19.2864	0.828047	0.848538	0.60038	2.66955	0.596164	0	6.0621	0	1_1	5217917	7.80826	31	48732	AT2G12646	48821	Peak_27355	2825	C1_0113663
Chr2_5239742_5239764	16.2915	8.28502	1.19194	6.95087	3.6303e-12	2.07734e-10	10109	Chr2	5239742	5239764	+	2.14727	2.14727	0	0	0	0	0	0	0	0	1_1	5239764	1.24932	22	51759	AT2G12880	121395	Peak_21363	24747	C1_0089082
Chr2_5315459_5315466	4.23829	6.34255	1.54464	4.10615	4.02304e-05	0.0011407	12984	Chr2	5315459	5315466	-	1.75738	0.702743	0	0	0	1.05464	0	0	0	0	1_1	5315460	0.390413	7	581	AT2G12935	146364	Peak_27355	22307	C1_0113667
Chr2_5339693_5339694	2.24114	5.42254	1.94401	2.78935	0.00528136	0.0852429	12985	Chr2	5339693	5339694	-	0.390413	0.390413	0	0	0	0	0	0	0	0	1_1	5339694	0.390413	1	16070	AT2G12945	170598	Peak_27355	46541	C1_0113667
Chr2_5341388_5341412	76.6616	10.5192	1.07983	9.74158	2.00407e-22	4.49093e-20	12986	Chr2	5341388	5341412	-	18.9919	12.5323	0	0	0	6.45966	0	0	0	0	1_1	5341406	6.44181	10	17782	AT2G12945	172310	Peak_27355	48253	C1_0113667
Chr2_5345797_5345805	53.608	10.0032	1.09026	9.17508	4.5125e-20	6.72691e-18	12987	Chr2	5345797	5345805	-	20.722	9.25279	0	0	0	11.4692	0	0	0	0	1_1	5345803	4.84112	6	22179	AT2G12945	176707	Peak_27355	45931	C1_0113668
Chr2_5365975_5365979	6.00841	6.84631	1.50797	4.54009	5.62303e-06	0.000183046	10111	Chr2	5365975	5365979	+	3.72367	1.05411	0	0	0	2.66955	0	0	0	0	1_1	5365979	0.741785	4	23793	AT2G13100	23751	Peak_21364	23744	C1_0089086
Chr2_5368008_5368011	3.11772	5.8998	1.74015	3.3904	0.000697909	0.0158543	12988	Chr2	5368008	5368011	-	1.5353	0.546578	0	0	0	0.988723	0	0	0	0	1_1	5368011	0.429454	3	44387	AT2G12945	171534	Peak_27356	23723	C1_0113668
Chr2_5368673_5368752	18.9551	8.50359	1.18742	7.16141	7.98512e-13	4.77375e-11	10112	Chr2	5368673	5368752	+	8.79098	2.69385	0	0	0	6.09713	0	0	0	0	1_1	5368677	1.1322	78	21095	AT2G13100	21053	Peak_21364	21046	C1_0089086
Chr2_537613_537679	4.46531	6.41768	1.51305	4.24154	2.21995e-05	0.000653455	12609	Chr2	537613	537679	-	1.27907	0.702743	0	0	0	0	0	0	0.576327	0	1_1	537614	0.468495	66	5978	AT2G02103	11820	Peak_26906	2813	C1_0111072
Chr2_5441498_5441516	166.757	11.6405	1.06461	10.9341	7.92292e-28	3.35603e-25	10116	Chr2	5441498	5441516	+	59.3823	28.9296	0	0	0	30.4527	0	0	0	0	1_1	5441505	21.8631	6	4449	AT2G13150	49939	Peak_21372	10393	C1_0089101
Chr2_5443241_5443242	16.3254	8.2877	1.19474	6.93683	4.01009e-12	2.27965e-10	10117	Chr2	5443241	5443242	+	4.7945	2.85001	0	0	0	1.94449	0	0	0	0	1_1	5443242	2.85001	1	6186	AT2G13150	51676	Peak_21372	12130	C1_0089101
Chr2_5443635_5443636	6.92378	7.05041	1.35923	5.18708	2.13619e-07	8.2169e-06	10118	Chr2	5443635	5443636	+	2.16605	1.21028	0	0	0	0.955766	0	0	0	0	1_1	5443636	1.21028	1	6580	AT2G13150	52070	Peak_21372	12524	C1_0089101
Chr2_5468843_5468852	38.7292	8.08241	1.07921	7.4892	6.92947e-14	4.68265e-12	10119	Chr2	5468843	5468852	+	53.0161	6.7151	0	0	0	36.6157	0	2.79074	6.89458	0	1_1	5468844	6.24661	1	28288	AT2G13272	42739	Peak_21373	12082	C1_0089102
Chr2_5484166_5484169	6.37873	6.18294	1.36363	4.53418	5.78286e-06	0.000187552	12990	Chr2	5484166	5484169	-	1.78526	1.09316	0	0	0	0.692106	0	0	0	0	1_1	5484167	0.89795	3	30468	AT2G13295	55378	Peak_27356	6527	C1_0113677
Chr2_5489919_5489922	3.56449	6.09295	1.65728	3.67647	0.000236481	0.00590931	12991	Chr2	5489919	5489922	-	1.31677	0.624661	0	0	0	0.692106	0	0	0	0	1_1	5489922	0.429454	3	24713	AT2G13295	49623	Peak_27356	772	C1_0113677
Chr2_5517704_5517721	21.6358	8.69439	1.16829	7.44195	9.9213e-14	6.61433e-12	10122	Chr2	5517704	5517721	+	9.21109	3.66988	0	0	2.23778	1.3183	0	0	1.98513	0	1_1	5517721	2.30344	17	6159	AT2G13290	4951	Peak_21376	4588	C1_0089118
Chr2_5526876_5526997	148.838	11.4765	1.07177	10.708	9.33918e-27	3.48803e-24	12992	Chr2	5526876	5526997	-	34.5553	21.4727	0	0	0	12.6557	0	0	0.426909	0	1_1	5526909	7.30072	92	10972	AT2G13350	12636	Peak_27356	9555	C1_0113680
Chr2_5591438_5591449	39.9829	5.77183	0.671725	8.59255	8.50619e-18	8.98037e-16	13002	Chr2	5591438	5591449	-	18.6557	6.20757	0.5126	0.756804	0.43664	1.68083	1.84033	1.00942	6.21152	0	1_0	5591448	4.13838	9	6848	AT2G13440	2671	Peak_27382	0	C1_0113747
Chr2_5609522_5609616	18.5229	8.47022	1.17605	7.20224	5.9233e-13	3.59685e-11	10124	Chr2	5609522	5609616	+	5.7736	2.57673	0	0	0	3.19687	0	0	0	0	1_1	5609523	0.976032	94	18413	AT2G13500	27426	Peak_21377	11342	C1_0089141
Chr2_5615423_5615458	21.189	8.66429	1.17111	7.39834	1.37902e-13	9.02049e-12	13005	Chr2	5615423	5615458	-	5.79311	3.27947	0	0	0	1.3183	0	0	1.19534	0	1_1	5615424	1.91302	29	5252	AT2G13463	17019	Peak_27385	2445	C1_0113757
Chr2_5646608_5646651	49.3781	8.43834	1.07329	7.8621	3.77734e-15	2.93517e-13	10126	Chr2	5646608	5646651	+	26.1865	8.43292	0	0	0	10.2827	0	0	7.4709	0	1_1	5646643	2.10823	38	529	AT2G13547	1880	Peak_21381	7	C1_0089151
Chr2_5729792_5729793	3.33989	5.99912	1.71188	3.50441	0.000457614	0.0107981	10134	Chr2	5729792	5729793	+	0.585619	0.585619	0	0	0	0	0	0	0	0	1_1	5729793	0.585619	1	5786	AT2G13720	12016	Peak_21411	11917	C1_0089222
Chr2_5736090_5736096	4.85508	4.45341	1.34202	3.31843	0.000905264	0.0198381	13011	Chr2	5736090	5736096	-	8.46895	0.780826	1.24207	0	0	2.66955	1.96993	1.18755	0.619018	0	1_1	5736092	0.429454	3	448	AT2G13760	27181	Peak_27390	895	C1_0113817
Chr2_576672_576766	116.156	11.1188	1.06709	10.4197	2.0152e-25	5.98255e-23	12619	Chr2	576672	576766	-	38.8439	18.7398	0	0	0	20.104	0	0	0	0	1_1	576710	13.8206	10	10414	AT2G02220	7655	Peak_26919	1488	C1_0111123
Chr2_5777715_5777720	2.68064	5.6814	1.76615	3.21682	0.0012962	0.027008	10141	Chr2	5777715	5777720	+	0.838667	0.390413	0	0	0	0	0	0	0.448254	0	1_1	5777716	0.351372	5	9270	AT2G13810	9276	Peak_21418	1487	C1_0089242
Chr2_5818590_5818608	159.678	10.8554	1.06257	10.2161	1.67939e-24	4.59306e-22	10142	Chr2	5818590	5818608	+	58.0792	27.7584	0	0	0	30.3208	0	0	0	0	1_1	5818596	14.5234	10	10889	AT2G13895	14466	Peak_21419	6169	C1_0089248
Chr2_5818878_5818879	2.22902	5.41559	1.90889	2.83704	0.00455338	0.075964	10143	Chr2	5818878	5818879	+	0.390413	0.390413	0	0	0	0	0	0	0	0	1_1	5818879	0.390413	1	10606	AT2G13895	14183	Peak_21419	6452	C1_0089248
Chr2_5819356_5819357	2.68064	5.6814	1.76615	3.21682	0.0012962	0.027008	10144	Chr2	5819356	5819357	+	1.09469	0.468495	0	0	0	0.626191	0	0	0	0	1_1	5819357	0.468495	1	10128	AT2G13895	13705	Peak_21419	6930	C1_0089248
Chr2_5820090_5820102	2.22902	5.41559	1.90889	2.83704	0.00455338	0.075964	10145	Chr2	5820090	5820102	+	0.713903	0.351372	0	0	0	0.362532	0	0	0	0	1_1	5820102	0.234248	12	9383	AT2G13895	12960	Peak_21419	7675	C1_0089248
Chr2_5820552_5820553	3.57176	6.09558	1.61415	3.77635	0.000159145	0.0040916	10146	Chr2	5820552	5820553	+	0.624661	0.624661	0	0	0	0	0	0	0	0	1_1	5820553	0.624661	1	8932	AT2G13895	12509	Peak_21419	8126	C1_0089248
Chr2_582396_582457	30.1245	9.17184	1.13159	8.10529	5.26182e-16	4.54637e-14	12620	Chr2	582396	582457	-	10.4256	4.724	0	0	0	5.70164	0	0	0	0	1_1	582420	1.91302	47	4704	AT2G02220	1945	Peak_26919	1746	C1_0111124
Chr2_5886559_5886652	38.6471	9.53111	1.10673	8.61199	7.18057e-18	7.60396e-16	10150	Chr2	5886559	5886652	+	6.38911	4.41167	0	0	0	1.97745	0	0	0	0	1_1	5886609	1.71782	8	19941	AT2G14045	19834	Peak_21425	18367	C1_0089279
Chr2_5894289_5894330	57.3034	10.0992	1.11876	9.02715	1.762e-19	2.33592e-17	13017	Chr2	5894289	5894330	-	14.8373	9.13566	0	0	0	5.70164	0	0	0	0	1_1	5894295	3.66988	33	8310	AT2G14000	0	Peak_27396	17728	C1_0113858
Chr2_5945510_5945586	82.1651	10.6193	1.07717	9.85858	6.29321e-23	1.49718e-20	13022	Chr2	5945510	5945586	-	31.9885	13.4302	0	0	0	13.0511	0	0	5.50712	0	1_1	5945575	5.42674	63	9204	AT2G14100	8728	Peak_27404	7952	C1_0113895
Chr2_5990282_5990296	7.12898	7.09292	1.39982	5.06703	4.04064e-07	1.50911e-05	10160	Chr2	5990282	5990296	+	2.56154	1.21028	0	0	0	1.35126	0	0	0	0	1_1	5990292	0.546578	10	26423	AT2G14206	28273	Peak_21434	11271	C1_0089346
Chr2_6028833_6028834	2.45847	5.55649	1.82061	3.05199	0.00227326	0.0432761	13027	Chr2	6028833	6028834	-	0.759029	0.429454	0	0	0	0.329574	0	0	0	0	1_1	6028834	0.429454	1	15140	AT2G14260	2921	Peak_27422	1953	C1_0113952
Chr2_6030235_6030260	49.9974	9.90271	1.09826	9.01676	1.93729e-19	2.55855e-17	13028	Chr2	6030235	6030260	-	15.641	8.15963	0	0	0	7.48134	0	0	0	0	1_1	6030255	2.73289	15	13719	AT2G14260	4342	Peak_27422	2497	C1_0113953
Chr2_6074090_6074257	146.622	11.4547	1.06576	10.748	6.05859e-27	2.41884e-24	10167	Chr2	6074090	6074257	+	34.3302	20.6528	0	0	0	13.6773	0	0	0	0	1_1	6074201	4.99729	131	14138	AT2G14365	33664	Peak_21442	14112	C1_0089388
Chr2_6077769_6077840	27.6927	9.0503	1.13021	8.0076	1.16967e-15	9.76622e-14	13039	Chr2	6077769	6077840	-	6.58839	3.78701	0	0	0	2.80138	0	0	0	0	1_1	6077840	2.77193	65	19316	AT2G14290	23888	Peak_27427	19124	C1_0113990
Chr2_6078035_6078099	22.1189	8.72601	1.1504	7.58518	3.32021e-14	2.31111e-12	10168	Chr2	6078035	6078099	+	3.55328	2.49864	0	0	0	1.05464	0	0	0	0	1_1	6078081	0.702743	64	10258	AT2G14365	37544	Peak_21442	10232	C1_0089388
Chr2_6082322_6082337	11.621	7.79741	1.24022	6.28711	3.23425e-10	1.57558e-08	13040	Chr2	6082322	6082337	-	2.45759	1.60069	0	0	0	0.856893	0	0	0	0	1_1	6082337	0.89795	15	22894	AT2G14378	28385	Peak_27427	22762	C1_0113991
Chr2_6139353_6139359	4.45804	6.41559	1.54075	4.16393	3.12817e-05	0.00090319	13042	Chr2	6139353	6139359	-	1.1104	0.780826	0	0	0	0.329574	0	0	0	0	1_1	6139354	0.468495	6	15650	AT2G14460	15671	Peak_27428	15185	C1_0113993
Chr2_6176919_6176935	49.7752	9.89628	1.09821	9.0113	2.03628e-19	2.67909e-17	13045	Chr2	6176919	6176935	-	11.0183	8.3158	0	0	0	2.70251	0	0	0	0	1_1	6176922	5.07537	4	1870	AT2G14510	1860	Peak_27430	1825	C1_0114006
Chr2_6217170_6217243	33.8468	8.61327	1.11338	7.73614	1.02477e-14	7.58944e-13	10176	Chr2	6217170	6217243	+	10.0455	4.9192	0	0	0	4.61404	0	0	0.51229	0	1_1	6217233	2.88906	23	3261	AT2G14560	27115	Peak_21448	6	C1_0089410
Chr2_6220375_6220376	8.49597	7.34546	1.31015	5.60659	2.06353e-08	8.73016e-07	10177	Chr2	6220375	6220376	+	1.48357	1.48357	0	0	0	0	0	0	0	0	1_1	6220376	1.48357	1	6404	AT2G14560	24508	Peak_21449	1539	C1_0089411
Chr2_6224250_6224271	36.6572	9.45477	1.11288	8.49579	1.96588e-17	1.9735e-15	13050	Chr2	6224250	6224271	-	11.6151	6.01236	0	0	0	5.60277	0	0	0	0	1_1	6224253	3.39659	19	1971	AT2G14580	49191	Peak_27430	1470	C1_0114021
Chr2_6270970_6270974	2.45847	5.55649	1.82061	3.05199	0.00227326	0.0432761	13054	Chr2	6270970	6270974	-	0.429454	0.429454	0	0	0	0	0	0	0	0	1_1	6270971	0.273289	4	5346	AT2G14670	29944	Peak_27431	1652	C1_0114032
Chr2_6305601_6305660	76.799	10.5219	1.07995	9.743	1.97636e-22	4.47296e-20	10181	Chr2	6305601	6305660	+	36.5816	12.259	0	0	0	24.3226	0	0	0	0	1_1	6305642	3.24043	28	3253	AT2G14740	3108	Peak_21455	2492	C1_0089446
Chr2_6351179_6351218	5.80805	6.79688	1.41369	4.8079	1.52526e-06	5.32983e-05	10188	Chr2	6351179	6351218	+	1.92983	0.819867	0	0	0	0	0	0	1.10996	0	1_1	6351218	0.273289	39	3964	AT2G14800	4805	Peak_21475	3114	C1_0089476
Chr2_6439576_6439741	71.4765	10.4182	1.07956	9.65042	4.89545e-22	1.00023e-19	13065	Chr2	6439576	6439741	-	14.7001	8.9795	0	0	0	0	0	0	5.72058	0	1_1	6439689	1.48357	155	13981	AT2G14960	30609	Peak_27453	11671	C1_0114127
Chr2_6439981_6440079	44.0181	9.71882	1.10011	8.83438	1.00655e-18	1.20143e-16	10199	Chr2	6439981	6440079	+	15.9308	6.7151	0	0	0	4.15264	0	1.3063	3.7568	0	1_1	6440030	3.20139	60	8559	AT2G14935	35177	Peak_21504	12497	C1_0089568
Chr2_6443038_6443103	10.6917	4.55377	0.982968	4.63268	3.60965e-06	0.000120324	13066	Chr2	6443038	6443103	-	2.34159	1.21028	0	0	0	0	0	0	1.13131	0	1_1	6443062	0.546578	65	10608	AT2G14960	33982	Peak_27453	8298	C1_0114127
Chr2_6446994_6447110	17.3813	7.64251	1.17462	6.50636	7.69961e-11	3.97973e-09	10200	Chr2	6446994	6447110	+	3.59893	1.52261	0	0	0	2.07632	0	0	0	0	1_1	6447022	0.585619	28	15551	AT2G14935	42169	Peak_21504	5505	C1_0089568
Chr2_6472849_6472884	54.3472	10.0228	1.10092	9.10407	8.70121e-20	1.23358e-17	13068	Chr2	6472849	6472884	-	23.6486	7.73018	0	0	0	15.9184	0	0	0	0	1_1	6472878	2.57673	15	9542	AT2G15000	9458	Peak_27454	8066	C1_0114135
Chr2_6474634_6474635	3.13226	5.90576	1.69254	3.4893	0.000484291	0.0113735	10201	Chr2	6474634	6474635	+	0.942067	0.546578	0	0	0	0.395489	0	0	0	0	1_1	6474635	0.546578	1	9744	AT2G15010	69782	Peak_21504	7529	C1_0089572
Chr2_6489902_6490065	35.4712	9.40757	1.12467	8.3647	6.02669e-17	5.82873e-15	10202	Chr2	6489902	6490065	+	7.27796	3.98221	0	0	0	3.29574	0	0	0	0	1_1	6489917	0.819867	163	5538	AT2G15010	57445	Peak_21505	1796	C1_0089576
Chr2_6509422_6509432	60.5851	10.1796	1.09051	9.33476	1.01225e-20	1.69036e-18	10205	Chr2	6509422	6509432	+	12.868	10.0336	0	0	0	2.83434	0	0	0	0	1_1	6509427	5.81715	5	738	AT2G15042	37935	Peak_21505	383	C1_0089586
Chr2_6527820_6527821	8.26895	7.30645	1.31304	5.56453	2.62855e-08	1.1e-06	13076	Chr2	6527820	6527821	-	1.76471	1.44453	0	0	0	0	0	0	0.320182	0	1_1	6527821	1.44453	1	23650	AT2G15029	45485	Peak_27454	6181	C1_0114176
Chr2_6533113_6533116	5.13668	6.6197	1.45709	4.5431	5.54336e-06	0.000180622	13077	Chr2	6533113	6533116	-	1.39231	0.89795	0	0	0	0.494362	0	0	0	0	1_1	6533114	0.507537	3	24054	AT2G15110	50778	Peak_27454	888	C1_0114176
Chr2_6566359_6566365	5.13183	6.6185	1.46535	4.51666	6.28233e-06	0.000202234	10213	Chr2	6566359	6566365	+	1.4131	0.819867	0	0	0	0.593234	0	0	0	0	1_1	6566360	0.663702	6	1552	AT2G15130	18998	Peak_21505	1532	C1_0089668
Chr2_6583121_6583137	14.729	8.13957	1.20631	6.74748	1.50438e-11	8.17734e-10	13079	Chr2	6583121	6583137	-	1.59868	0.741785	0	0	0	0.856893	0	0	0	0	1_1	6583137	0.624661	16	7030	AT2G15180	32583	Peak_27455	24377	C1_0114184
Chr2_6592504_6592529	14.9681	8.16264	1.19763	6.81565	9.38415e-12	5.15742e-10	10214	Chr2	6592504	6592529	+	4.1673	2.42056	0	0	0	1.74674	0	0	0	0	1_1	6592527	0.702743	25	4957	AT2G15170	16135	Peak_21506	16132	C1_0089669
Chr2_6680268_6680269	2.23872	5.42113	1.90697	2.8428	0.00447196	0.0750744	13090	Chr2	6680268	6680269	-	0.390413	0.390413	0	0	0	0	0	0	0	0	1_1	6680269	0.390413	1	4800	AT2G15345	9530	Peak_27476	4517	C1_0114258
Chr2_6706636_6706732	35.4809	9.40794	1.11996	8.40025	4.45535e-17	4.32269e-15	13092	Chr2	6706636	6706732	-	9.57196	5.15345	0	0	0	0	0	0	4.4185	0	1_1	6706687	1.60069	71	4469	AT2G15390	2777	Peak_27485	2728	C1_0114280
Chr2_6728551_6728552	4.46773	6.41837	1.51126	4.24703	2.16627e-05	0.000643655	10223	Chr2	6728551	6728552	+	12.3159	0.780826	0	0	0	11.5351	0	0	0	0	1_1	6728552	0.780826	1	5014	AT2G15430	5001	Peak_21528	5014	C1_0089758
Chr2_6772355_6772426	6.47943	6.95466	1.37906	5.04305	4.58167e-07	1.70071e-05	13097	Chr2	6772355	6772426	-	4.49058	0.936991	0	0	0	1.48308	0	0	2.07051	0	1_1	6772426	0.585619	71	14550	AT2G15555	16769	Peak_27499	9149	C1_0114303
Chr2_6783302_6783366	11.8407	7.82449	1.23558	6.33264	2.40998e-10	1.18399e-08	10228	Chr2	6783302	6783366	+	3.14715	1.7959	0	0	0	1.35126	0	0	0	0	1_1	6783352	0.468495	59	5157	AT2G15535	9302	Peak_21538	1973	C1_0089820
Chr2_6786164_6786195	2.68549	5.6837	1.7847	3.18468	0.00144916	0.0293843	13098	Chr2	6786164	6786195	-	0.468495	0.468495	0	0	0	0	0	0	0	0	1_1	6786195	0.351372	31	781	AT2G15555	3000	Peak_27499	739	C1_0114304
Chr2_67985_67988	8.49597	7.34546	1.31015	5.60659	2.06353e-08	8.73016e-07	12515	Chr2	67985	67988	-	2.96665	1.48357	0	0	0	1.48308	0	0	0	0	1_1	67988	1.09316	3	1896	AT2G01050	5598	Peak_26686	1423	C1_0110251
Chr2_6842808_6842890	136.599	11.3527	1.0695	10.6149	2.53945e-26	8.64756e-24	13108	Chr2	6842808	6842890	-	36.9654	22.2145	0	0	0	4.91066	0	0	9.84025	0	1_1	6842843	8.70621	44	6409	AT2G15695	6433	Peak_27510	0	C1_0114372
Chr2_6864005_6864096	13.6509	4.72395	0.848326	5.56856	2.56856e-08	1.07619e-06	13109	Chr2	6864005	6864096	-	4.61256	1.3274	0	0	0	2.17519	0	0	1.10996	0	1_1	6864006	0.351372	84	2871	AT2G15760	2592	Peak_27511	1	C1_0114376
Chr2_6884602_6884605	2.23144	5.41698	1.88809	2.86902	0.00411743	0.0703812	13114	Chr2	6884602	6884605	-	2.17011	0.390413	0	0	0	1.7797	0	0	0	0	1_1	6884605	0.390413	1	3707	AT2G15790	3666	Peak_27513	1412	C1_0114393
Chr2_6885228_6885405	36.3623	9.44337	1.12376	8.40336	4.33867e-17	4.23313e-15	13115	Chr2	6885228	6885405	-	13.7795	4.29454	0	0	0	8.50302	0	0	0.98189	0	1_1	6885313	1.09316	143	4415	AT2G15790	4374	Peak_27513	704	C1_0114393
Chr2_6886008_6886018	294.887	8.43766	0.520091	16.2234	3.44457e-59	9.20337e-56	13117	Chr2	6886008	6886018	-	178.423	51.3003	1.65609	0.412802	0	101.641	0.829446	0	22.5835	0	1_1	6886016	31.5454	4	5118	AT2G15790	4201	Peak_27514	1	C1_0114393
Chr2_6886777_6886802	10.1557	6.86464	1.27516	5.38334	7.31147e-08	2.95299e-06	13118	Chr2	6886777	6886802	-	3.26073	1.67878	0	0	0	1.58196	0	0	0	0	1_1	6886778	0.819867	25	4582	AT2G15820	3439	Peak_27514	761	C1_0114393
Chr2_6887558_6887587	18.2862	8.45175	1.19152	7.09324	1.3101e-12	7.75211e-11	13119	Chr2	6887558	6887587	-	11.3247	3.04522	0	0	0	4.77883	0	0	3.50065	0	1_1	6887580	1.48357	6	3780	AT2G15820	2637	Peak_27514	1327	C1_0114394
Chr2_6942233_6942239	6.47215	6.95323	1.38435	5.02275	5.09361e-07	1.87615e-05	10249	Chr2	6942233	6942239	+	2.72777	1.05411	0	0	0	1.05464	0	0	0.619018	0	1_1	6942239	0.780826	6	5070	AT2G15960	4907	Peak_21576	5	C1_0089958
Chr2_6954117_6954173	19.6411	8.55476	1.1678	7.32553	2.37959e-13	1.51379e-11	10255	Chr2	6954117	6954173	+	9.48163	3.16234	0	0	0	3.03208	0	0	3.2872	0	1_1	6954118	2.06919	55	4077	AT2G15970	2716	Peak_21586	829	C1_0089988
Chr2_6978455_6978572	46.2808	8.34146	1.07634	7.74986	9.19931e-15	6.8864e-13	10256	Chr2	6978455	6978572	+	34.2436	5.81715	0	0	0	27.6183	0.466563	0	0.341527	0	1_1	6978514	1.95206	79	1936	AT2G16050	1884	Peak_21587	17	C1_0089990
Chr2_7005315_7005420	161.297	7.68001	0.527784	14.5514	5.71981e-48	9.46056e-45	10259	Chr2	7005315	7005420	+	54.6215	24.9474	0	0	0	26.7285	0	0	2.94567	0	1_1	7005406	4.41167	50	3084	AT2G16130	24925	Peak_21588	19	C1_0090005
Chr2_7005785_7005786	3.12984	5.90478	1.68221	3.51012	0.0004479	0.0106339	10260	Chr2	7005785	7005786	+	0.546578	0.546578	0	0	0	0	0	0	0	0	1_1	7005786	0.546578	1	3464	AT2G16130	25305	Peak_21588	361	C1_0090005
Chr2_7066686_7066736	36.9025	5.97037	0.688269	8.67448	4.15455e-18	4.5095e-16	13144	Chr2	7066686	7066736	-	26.7169	5.93428	0.571747	0	0	11.3044	5.15812	3.23607	0.51229	0	1_1	7066690	4.60687	2	3323	AT2G16300	10798	Peak_27546	6074	C1_0114601
Chr2_7237918_7237924	2.45847	5.55649	1.82061	3.05199	0.00227326	0.0432761	13174	Chr2	7237918	7237924	-	0.692899	0.351372	0	0	0	0	0	0	0.341527	0	1_1	7237924	0.195206	6	5701	AT2G16676	16303	Peak_27614	4224	C1_0114887
Chr2_7454141_7454191	6.91408	7.04862	1.37505	5.1261	2.95807e-07	1.1266e-05	13200	Chr2	7454141	7454191	-	2.01886	0.780826	0	0	0	0	0	0	1.23804	0	1_1	7454152	0.273289	50	8087	AT2G17110	6877	Peak_27663	5138	C1_0115078
Chr2_7682155_7682172	70.5546	6.95055	0.614994	11.3018	1.28538e-29	6.66362e-27	10356	Chr2	7682155	7682172	+	262.454	11.9857	0.749185	0	0	240.853	2.0477	1.24693	5.57116	0	1_1	7682156	11.0487	1	227	AT2G17690	6955	Peak_21821	2	C1_0090834
Chr2_8099906_8099920	7.37055	7.14063	1.34165	5.32227	1.02478e-07	4.05869e-06	10424	Chr2	8099906	8099920	+	3.57359	0.936991	0	0	0	2.6366	0	0	0	0	1_1	8099914	0.507537	14	2494	AT2G18690	1395	Peak_22016	912	C1_0091402
Chr2_823893_823910	166.401	11.6373	2.13369	5.45407	4.92305e-08	2.02124e-06	9758	Chr2	823893	823910	+	30.6977	27.7974	0	0	0	2.90025	0	0	0	0	1_1	823894	20.6528	4	2341	AT2G02840	13995	Peak_20957	4938	C1_0086401
Chr2_8320626_8320633	11.249	2.47797	0.804477	3.08023	0.00206843	0.0400934	13322	Chr2	8320626	8320633	-	5.50047	1.44453	0.5126	0	0	0	0	0	3.54334	0	1_1	8320632	1.24932	6	2036	AT2G19170	5225	Peak_27886	4	C1_0116184
Chr2_8566810_8566856	110.454	7.26731	0.556605	13.0565	5.83604e-39	6.1427e-36	13357	Chr2	8566810	8566856	-	46.4229	18.1152	0.315446	0	0	5.53685	0	0	22.4554	0	1_1	8566828	12.1028	24	7087	AT2G19830	7096	Peak_27963	4428	C1_0116476
Chr2_8820767_8820774	12.9661	7.95538	1.22398	6.49958	8.05441e-11	4.15694e-09	13390	Chr2	8820767	8820774	-	6.87849	2.22535	0	0	0	2.24111	0	0	2.41203	0	1_1	8820774	1.99111	7	3348	AT2G20463	7139	Peak_28034	525	C1_0116832
Chr2_9193150_9193159	28.7939	9.10663	1.13115	8.05078	8.22699e-16	7.00383e-14	13493	Chr2	9193150	9193159	-	5.42726	4.37262	0	0	0	1.05464	0	0	0	0	1_1	9193159	1.7959	9	2767	AT2G21465	13993	Peak_28196	2832	C1_0117565
Chr2_9652485_9652554	116.903	6.34804	0.444473	14.2822	2.82649e-46	4.26849e-43	10697	Chr2	9652485	9652554	+	70.7411	18.7789	2.36585	1.21547	0.49122	18.4232	3.3437	3.85953	22.2633	0	1_1	9652510	3.43563	37	4834	AT2G22720	4859	Peak_22725	15	C1_0093906
Chr3_10510077_10510081	7.83187	7.22791	1.3452	5.37311	7.73911e-08	3.11484e-06	17656	Chr3	10510077	10510081	+	3.53525	1.24932	0	0.344002	0	0.659149	0.570244	0.712529	0	0	1_1	10510078	1.09316	4	2157	AT3G28190	1162	Peak_37359	898	C1_0153469
Chr3_10515002_10515056	24.3042	6.08868	0.835099	7.29097	3.0774e-13	1.92249e-11	21369	Chr3	10515002	10515056	-	5.01803	2.85001	0	0	0	1.549	0	0	0.619018	0	1_1	10515003	0.89795	54	241	AT3G28193	44817	Peak_45175	29	C1_0185235
Chr3_10560255_10560256	11.3721	7.76653	1.26702	6.12975	8.80174e-10	4.09263e-08	17665	Chr3	10560255	10560256	+	2.3866	1.99111	0	0	0	0.395489	0	0	0	0	1_1	10560256	1.99111	1	5481	AT3G28300	41854	Peak_37363	5438	C1_0153539
Chr3_10811430_10811481	55.6391	10.0568	1.08945	9.23112	2.67805e-20	4.15265e-18	21396	Chr3	10811430	10811481	-	16.4497	8.43292	0	0	0	6.29487	0	1.72194	0	0	1_1	10811477	1.99111	14	3019	AT3G28780	16836	Peak_45266	1893	C1_0185493
Chr3_10812911_10812962	10.2637	7.61849	1.27184	5.99013	2.09675e-09	9.55753e-08	21397	Chr3	10812911	10812962	-	0.819867	0.819867	0	0	0	0	0	0	0	0	1_1	10812962	0.546578	51	2737	AT3G28790	18321	Peak_45266	408	C1_0185493
Chr3_10901983_10902289	7.32121	2.91638	0.893302	3.26472	0.00109573	0.0234065	17689	Chr3	10901983	10902289	+	116.361	0.780826	1.14349	0	0	35.8247	25.3499	35.0327	18.229	0	1_1	10902023	0.195206	28	304	AT3G28899	10232	Peak_37421	5	C1_0153844
Chr3_10917653_10917744	63.4491	10.2463	1.08376	9.45444	3.24747e-21	5.93672e-19	17691	Chr3	10917653	10917744	+	26.2994	9.79936	0	0	0	0	0	0	16.5	0	1_1	10917715	1.67878	82	6558	AT3G28910	5460	Peak_37421	20	C1_0153868
Chr3_10930132_10930194	21.2181	8.66608	1.15454	7.50612	6.09065e-14	4.12383e-12	17694	Chr3	10930132	10930194	+	8.47321	3.51372	0	0	0	2.50477	0	0	2.45472	0	1_1	10930138	1.40549	57	2828	AT3G28918	5318	Peak_37422	5	C1_0153886
Chr3_10952937_10952938	2.67822	5.68025	1.77089	3.20756	0.00133864	0.0275779	17696	Chr3	10952937	10952938	+	1.95158	0.468495	0	0	0	1.48308	0	0	0	0	1_1	10952938	0.468495	1	4949	AT3G28925	12382	Peak_37423	1697	C1_0153902
Chr3_10979192_10979197	6.02781	6.85056	1.40354	4.88091	1.05598e-06	3.74652e-05	21422	Chr3	10979192	10979197	-	5.29132	1.01507	0	0	0	3.46053	0.388803	0	0.426909	0	1_1	10979197	0.780826	5	1705	AT3G28950	1794	Peak_45313	1009	C1_0185680
Chr3_11065578_11065579	7.58545	7.18227	1.34395	5.34415	9.08412e-08	3.63093e-06	17703	Chr3	11065578	11065579	+	1.3274	1.3274	0	0	0	0	0	0	0	0	1_1	11065579	1.3274	1	3773	AT3G29080	8156	Peak_37437	5092	C1_0153963
Chr3_11147721_11147745	2.22659	5.41417	1.94667	2.78124	0.00541515	0.0869176	21447	Chr3	11147721	11147745	-	1.38313	0.351372	0	0	0	0.626191	0	0	0.405563	0	1_1	11147745	0.234248	24	9481	AT3G29185	9291	Peak_45341	1043	C1_0185824
Chr3_11176972_11176998	20.9984	8.65103	1.15549	7.48691	7.05142e-14	4.75581e-12	17710	Chr3	11176972	11176998	+	8.17288	3.5918	0	0	0	4.58108	0	0	0	0	1_1	11176973	1.67878	26	11830	AT3G29230	11691	Peak_37453	4485	C1_0154038
Chr3_11200324_11200325	4.25041	6.34618	1.54438	4.10921	3.97022e-05	0.00112849	21456	Chr3	11200324	11200325	-	0.741785	0.741785	0	0	0	0	0	0	0	0	1_1	11200325	0.741785	1	5332	AT3G29250	5332	Peak_45351	1203	C1_0185895
Chr3_11413360_11413361	2.90524	5.7974	1.72061	3.36939	0.000753353	0.0169147	21474	Chr3	11413360	11413361	-	0.507537	0.507537	0	0	0	0	0	0	0	0	1_1	11413361	0.507537	1	13095	AT3G29590	29359	Peak_45375	13068	C1_0186035
Chr3_11436447_11436478	50.537	6.29099	1.75447	3.58569	0.000336194	0.0081717	21475	Chr3	11436447	11436478	-	21.9472	8.27675	0	0	0	7.9757	3.83619	1.06879	0.789781	0	1_1	11436476	3.66988	12	12133	AT3G29630	11313	Peak_45376	10658	C1_0186036
Chr3_11438182_11438207	35.9371	6.97396	0.906654	7.69197	1.44883e-14	1.06168e-12	21476	Chr3	11438182	11438207	-	14.0785	5.85619	0	0	0	4.54813	2.48834	0.801595	0.384218	0	1_1	11438205	2.30344	14	10404	AT3G29630	9584	Peak_45376	8929	C1_0186036
Chr3_11452520_11452648	62.5929	5.96149	0.535283	11.1371	8.27861e-29	4.01143e-26	17733	Chr3	11452520	11452648	+	30.8148	9.40895	0.47317	0	0	15.2923	0.803526	0.653152	4.18371	0	1_1	11452548	2.38152	53	21036	AT3G29638	29592	Peak_37491	24	C1_0154194
Chr3_11462727_11462746	12.71	7.92699	1.24503	6.36689	1.929e-10	9.57168e-09	21478	Chr3	11462727	11462746	-	3.05082	1.60069	0	0	0	1.45013	0	0	0	0	1_1	11462736	0.936991	19	4491	AT3G29635	4504	Peak_45379	3095	C1_0186038
Chr3_11470639_11470836	71.0541	5.44831	0.450577	12.0919	1.16611e-33	8.43826e-31	21479	Chr3	11470639	11470836	-	329.878	10.0336	8.89165	2.31628	0.62767	64.0363	112.001	131.224	0.74709	0	1_1	11470828	2.81097	48	1971	AT3G29636	3541	Peak_45380	0	C1_0186047
Chr3_11471188_11471292	6.74046	5.52086	1.31356	4.20298	2.63426e-05	0.000767603	17734	Chr3	11471188	11471292	+	18.2624	0.741785	0.926624	0	0	4.15264	5.9098	6.53152	0	0	1_1	11471283	0.429454	96	2301	AT3G29638	10857	Peak_37491	79	C1_0154199
Chr3_11473160_11473234	18.571	2.72555	0.624981	4.36102	1.29459e-05	0.000396178	17735	Chr3	11473160	11473234	+	8.79551	1.87398	0.690039	0.481603	0.35477	1.58196	1.29601	2.19696	0.320182	0	1_1	11473180	0.390413	34	404	AT3G29638	8960	Peak_37491	1976	C1_0154199
Chr3_11473749_11473787	7.32901	3.4918	1.04534	3.34034	0.000836768	0.0185005	21480	Chr3	11473749	11473787	-	8.22794	0.89795	0.571747	0	0	1.0876	2.12546	2.96887	0.576327	0	1_1	11473777	0.273289	30	4920	AT3G29636	5690	Peak_45381	2	C1_0186051
Chr3_11474841_11474877	19.8487	8.57003	1.1804	7.2603	3.86241e-13	2.38713e-11	17737	Chr3	11474841	11474877	+	5.82097	3.16234	0	0	0	1.91153	0	0	0.74709	0	1_1	11474853	1.17124	33	1269	AT3G29638	7287	Peak_37491	2425	C1_0154200
Chr3_11479772_11480047	364.483	7.72924	0.392989	19.6679	4.06644e-86	2.01777e-82	21482	Chr3	11479772	11480047	-	343.695	57.9763	31.6629	3.53175	0.982441	121.844	83.3075	35.0624	9.32795	0	1_1	11480040	26.47	57	291	AT3G29639	573	Peak_45381	0	C1_0186054
Chr3_11481871_11481888	2.23144	5.41698	1.88809	2.86902	0.00411743	0.0703812	17740	Chr3	11481871	11481888	+	14.3926	0.390413	0.571747	0	0	1.41717	3.13634	8.87692	0	0	1_1	11481872	0.195206	17	8288	AT3G29638	268	Peak_37491	268	C1_0154202
Chr3_11514037_11514114	51.1422	9.9353	1.09271	9.09234	9.69302e-20	1.35212e-17	17745	Chr3	11514037	11514114	+	21.3664	8.23771	0	0	0	9.03034	0	0	4.09832	0	1_1	11514055	2.42056	59	13817	AT3G29670	3846	Peak_37499	3681	C1_0154225
Chr3_11545231_11545258	4.69961	6.49106	1.51161	4.29415	1.75364e-05	0.00052691	17748	Chr3	11545231	11545258	+	2.10166	0.585619	0	0	0	1.51604	0	0	0	0	1_1	11545257	0.234248	27	17385	AT3G29670	17385	Peak_37500	10121	C1_0154237
Chr3_11564449_11564470	14.2895	8.09579	1.20603	6.71277	1.90964e-11	1.03317e-09	21487	Chr3	11564449	11564470	-	2.04284	1.05411	0	0	0	0.988723	0	0	0	0	1_1	11564466	0.624661	21	13097	AT3G29720	27782	Peak_45385	14464	C1_0186094
Chr3_11569044_11569051	73.2515	10.4536	1.07919	9.68655	3.4396e-22	7.15395e-20	21488	Chr3	11569044	11569051	-	23.3519	12.8055	0	0	0	10.5464	0	0	0	0	1_1	11569051	10.5411	4	11549	AT3G29750	23197	Peak_45385	9879	C1_0186094
Chr3_11569699_11569789	68.3248	10.3532	1.08251	9.56406	1.1322e-21	2.18478e-19	17749	Chr3	11569699	11569789	+	19.2943	10.1507	0	0	0	6.26191	0	0	2.88163	0	1_1	11569768	3.86509	53	8700	AT3G29740	41896	Peak_37500	14390	C1_0154237
Chr3_11619816_11619817	39.1756	5.89806	0.82349	7.16228	7.93478e-13	4.75184e-11	17752	Chr3	11619816	11619817	+	10.8369	6.59798	1.89268	0.435736	0.30019	0.329574	0	0	1.28073	0	1_1	11619817	6.59798	1	28524	AT3G29770	27612	Peak_37501	16429	C1_0154242
Chr3_11676144_11676147	5.15123	6.62334	1.50018	4.41502	1.00999e-05	0.000313502	17760	Chr3	11676144	11676147	+	2.11738	0.89795	0	0	0	1.21943	0	0	0	0	1_1	11676145	0.702743	3	4404	AT3G29780	4097	Peak_37514	0	C1_0154269
Chr3_11678675_11678677	35.8755	8.69747	1.11057	7.83151	4.8203e-15	3.71238e-13	17761	Chr3	11678675	11678677	+	13.4977	6.24661	0	0	0	2.20815	0	0.475019	4.56792	0	1_1	11678676	6.09044	1	6935	AT3G29780	6628	Peak_37514	2531	C1_0154269
Chr3_11689469_11689478	120.918	6.80809	0.498698	13.6517	1.97147e-42	2.36127e-39	17762	Chr3	11689469	11689478	+	133.873	20.7309	1.69552	0.940272	0.982441	56.4231	6.94661	14.2209	31.9328	0	1_1	11689470	20.3405	1	6286	AT3G29791	17422	Peak_37514	6492	C1_0154270
Chr3_11697406_11697407	5.58346	6.74002	1.42729	4.72225	2.33247e-06	7.93498e-05	17763	Chr3	11697406	11697407	+	1.8085	0.976032	0	0	0	0	0	0	0.832472	0	1_1	11697407	0.976032	1	1651	AT3G29791	25359	Peak_37514	1445	C1_0154270
Chr3_11766335_11766347	2.23872	5.42113	1.90697	2.8428	0.00447196	0.0750744	17768	Chr3	11766335	11766347	+	0.878691	0.351372	0	0	0	0.527319	0	0	0	0	1_1	11766336	0.117124	12	21125	AT3G29970	38239	Peak_37515	32	C1_0154297
Chr3_11793831_11793861	4.68021	6.48577	1.52591	4.25042	2.13372e-05	0.000636706	17769	Chr3	11793831	11793861	+	1.38877	0.663702	0	0	0	0.725064	0	0	0	0	1_1	11793861	0.429454	30	16876	AT3G30180	16916	Peak_37516	16916	C1_0154298
Chr3_11798145_11798169	7.1314	7.09338	1.38758	5.11205	3.1869e-07	1.20713e-05	21496	Chr3	11798145	11798169	-	4.34124	1.21028	0	0	0	3.13096	0	0	0	0	1_1	11798163	0.468495	24	12786	AT3G30160	37035	Peak_45387	10545	C1_0186134
Chr3_11800522_11800562	6.86913	3.40933	1.01829	3.3481	0.00081367	0.0180242	17770	Chr3	11800522	11800562	+	1.89365	0.390413	0	0	0	0.692106	0	0	0.811126	0	1_1	11800533	0.234248	31	10204	AT3G30180	10244	Peak_37516	10244	C1_0154298
Chr3_11818041_11818053	20.2979	8.6023	1.17457	7.3238	2.41043e-13	1.5306e-11	17774	Chr3	11818041	11818053	+	4.21497	2.30344	0	0	0	1.91153	0	0	0	0	1_1	11818045	1.40549	9	7308	AT3G30180	6791	Peak_37517	65	C1_0154318
Chr3_11867593_11867594	2.45847	5.55649	1.82061	3.05199	0.00227326	0.0432761	17775	Chr3	11867593	11867594	+	0.429454	0.429454	0	0	0	0	0	0	0	0	1_1	11867594	0.429454	1	14672	AT3G30235	56340	Peak_37517	19725	C1_0154321
Chr3_11940046_11940050	6.71372	7.00565	1.39	5.04002	4.65486e-07	1.72369e-05	21501	Chr3	11940046	11940050	-	1.68031	1.05411	0	0	0	0.626191	0	0	0	0	1_1	11940050	0.780826	4	15476	AT3G30300	15614	Peak_45392	2915	C1_0186168
Chr3_11940991_11940998	6.03023	6.85107	1.40153	4.88829	1.01716e-06	3.6385e-05	21502	Chr3	11940991	11940998	-	2.3212	0.936991	0	0	0	1.38421	0	0	0	0	1_1	11940998	0.507537	7	16424	AT3G30300	16562	Peak_45392	3863	C1_0186168
Chr3_11964417_11964459	29.7068	9.15157	1.12437	8.13929	3.97602e-16	3.48745e-14	17777	Chr3	11964417	11964459	+	10.6563	4.724	0	0	0	5.93234	0	0	0	0	1_1	11964422	2.10823	22	7821	AT3G30340	9575	Peak_37518	7833	C1_0154344
Chr3_11998854_11998868	497.762	9.61412	0.546457	17.5936	2.76008e-69	9.58687e-66	17779	Chr3	11998854	11998868	+	197.013	86.5155	0	0	0	108.496	0.336962	0	1.66494	0	1_1	11998857	72.0702	4	6752	AT3G30387	22719	Peak_37523	4790	C1_0154383
Chr3_12004205_12004260	116.386	11.1216	1.06706	10.4227	1.95408e-25	5.85113e-23	17780	Chr3	12004205	12004260	+	30.9645	18.935	0	0	0	12.0295	0	0	0	0	1_1	12004206	13.7816	26	12101	AT3G30387	28068	Peak_37523	10139	C1_0154383
Chr3_12013216_12013217	11.8431	7.82475	1.2362	6.32968	2.45671e-10	1.20185e-08	21513	Chr3	12013216	12013217	-	3.75446	2.06919	0	0	0	1.0876	0	0	0.597672	0	1_1	12013217	2.06919	1	16278	AT3G30391	33688	Peak_45409	15089	C1_0186210
Chr3_12027446_12027452	44.2257	9.72566	1.09932	8.84696	8.99373e-19	1.08468e-16	21514	Chr3	12027446	12027452	-	11.8813	7.26168	0	0	0	0.692106	0	0	3.92756	0	1_1	12027452	3.66988	5	30513	AT3G30391	47923	Peak_45409	854	C1_0186210
Chr3_12172733_12172735	27.4875	9.03947	1.13177	7.98705	1.38202e-15	1.1484e-13	17783	Chr3	12172733	12172735	+	6.25221	4.80208	0	0	0	1.45013	0	0	0	0	1_1	12172734	3.90413	2	33222	AT3G30530	188025	Peak_37524	33323	C1_0154392
Chr3_12191980_12192054	107.624	11.0087	1.07017	10.2869	8.0733e-25	2.29851e-22	21515	Chr3	12191980	12192054	-	26.858	16.9049	0	0	0	9.95315	0	0	0	0	1_1	12192026	5.93428	47	23873	AT3G30580	212497	Peak_45409	23764	C1_0186212
Chr3_12232279_12232287	30.9621	8.48362	1.11921	7.58	3.45559e-14	2.39574e-12	21516	Chr3	12232279	12232287	-	9.45009	5.23153	0	0	0	4.21855	0	0	0	0	1_1	12232286	2.26439	4	39440	AT3G30705	216752	Peak_45410	10742	C1_0186213
Chr3_12291784_12291785	4.91451	6.55587	1.47344	4.44937	8.61215e-06	0.00027194	17784	Chr3	12291784	12291785	+	0.858908	0.858908	0	0	0	0	0	0	0	0	1_1	12291785	0.858908	1	57262	AT3G30720	68974	Peak_37524	40542	C1_0154394
Chr3_12292775_12292776	2.23387	5.41836	1.88143	2.87991	0.0039779	0.069292	21517	Chr3	12292775	12292776	-	0.719987	0.390413	0	0	0	0.329574	0	0	0	0	1_1	12292776	0.390413	1	21050	AT3G30705	156262	Peak_45410	49618	C1_0186214
Chr3_12307433_12307525	46.2907	9.79136	1.10631	8.8505	8.71292e-19	1.05448e-16	21518	Chr3	12307433	12307525	-	7.08779	5.93428	0	0	0	1.15351	0	0	0	0	1_1	12307486	2.49864	53	35760	AT3G30705	141552	Peak_45410	48034	C1_0186215
Chr3_12374531_12374532	6.25483	6.9038	1.38969	4.96788	6.76879e-07	2.46961e-05	17789	Chr3	12374531	12374532	+	2.11484	1.09316	0	0	0	1.02168	0	0	0	0	1_1	12374532	1.09316	1	22023	AT3G30725	13773	Peak_37524	10901	C1_0154410
Chr3_12378489_12378514	15.3882	8.20283	1.21222	6.76676	1.31695e-11	7.19231e-10	17790	Chr3	12378489	12378514	+	2.76383	1.87398	0	0	0	0.889851	0	0	0	0	1_1	12378490	0.858908	25	25981	AT3G30725	17731	Peak_37524	14859	C1_0154410
Chr3_12399606_12399636	6.23786	6.90029	1.43884	4.79573	1.62081e-06	5.62972e-05	17791	Chr3	12399606	12399636	+	1.70009	0.546578	0	0	0	1.15351	0	0	0	0	1_1	12399631	0.273289	30	45862	AT3G30770	38872	Peak_37524	36000	C1_0154410
Chr3_12409552_12409610	95.7881	10.8406	1.07294	10.1037	5.31985e-24	1.41053e-21	17792	Chr3	12409552	12409610	+	26.5766	15.7336	0	0	0	10.843	0	0	0	0	1_1	12409595	3.78701	30	35898	AT3G30770	48836	Peak_37524	38304	C1_0154411
Chr3_12438146_12438164	928.271	13.3957	1.04989	12.7591	2.77358e-37	2.67605e-34	17793	Chr3	12438146	12438164	+	250.829	161.436	0	0	0	88.6885	0	0	0.704399	0	1_1	12438148	122.433	4	7345	AT3G30770	77389	Peak_37524	9751	C1_0154411
Chr3_12458470_12458529	34.0613	6.93406	1.99574	3.47443	0.000511934	0.0119419	17796	Chr3	12458470	12458529	+	6.47417	3.98221	0	0	0	1.68083	0	0	0.811126	0	1_1	12458526	1.75686	56	13033	AT3G30770	97767	Peak_37524	29	C1_0154417
Chr3_12463148_12463239	15.8592	8.24609	1.1894	6.93298	4.12081e-12	2.33789e-10	21525	Chr3	12463148	12463239	-	15.093	2.26439	0	0	0	0	0	0	12.8286	0	1_1	12463153	0.585619	87	3849	AT3G30778	11843	Peak_45419	11795	C1_0186248
Chr3_12463559_12463560	6.49397	6.95755	1.41814	4.90612	9.28934e-07	3.33667e-05	21526	Chr3	12463559	12463560	-	1.62656	1.1322	0	0	0	0.494362	0	0	0	0	1_1	12463560	1.1322	1	4256	AT3G30778	12250	Peak_45419	12202	C1_0186248
Chr3_12464789_12464790	2.45847	5.55649	1.82061	3.05199	0.00227326	0.0432761	21528	Chr3	12464789	12464790	-	1.0886	0.429454	0	0	0	0.659149	0	0	0	0	1_1	12464790	0.429454	1	5486	AT3G30778	13480	Peak_45419	13432	C1_0186248
Chr3_12465267_12465295	345.172	10.3861	1.81306	5.72848	1.01333e-08	4.37773e-07	21529	Chr3	12465267	12465295	-	81.733	59.4208	0	0	0	22.3122	0	0	0	0	1_1	12465283	22.8782	18	5979	AT3G30778	13973	Peak_45419	13925	C1_0186248
Chr3_12471528_12471531	2.45604	5.55524	1.82094	3.05076	0.00228265	0.0432761	21530	Chr3	12471528	12471531	-	0.785902	0.390413	0	0	0	0.395489	0	0	0	0	1_1	12471529	0.273289	3	12225	AT3G30778	20219	Peak_45419	20171	C1_0186248
Chr3_12513907_12513908	2.23144	5.41698	1.88809	2.86902	0.00411743	0.0703812	21531	Chr3	12513907	12513908	-	0.390413	0.390413	0	0	0	0	0	0	0	0	1_1	12513908	0.390413	1	23983	AT3G30805	46159	Peak_45420	45494	C1_0186249
Chr3_12523236_12523240	26.8185	9.00392	1.13417	7.93878	2.04172e-15	1.67258e-13	17798	Chr3	12523236	12523240	+	7.84887	4.68495	0	0	0	3.16391	0	0	0	0	1_1	12523237	2.06919	3	6606	AT3G30820	68179	Peak_37525	11111	C1_0154422
Chr3_12523550_12523551	5.57618	6.73836	1.44151	4.67452	2.94644e-06	9.93607e-05	17799	Chr3	12523550	12523551	+	0.976032	0.976032	0	0	0	0	0	0	0	0	1_1	12523551	0.976032	1	6292	AT3G30820	67865	Peak_37525	11425	C1_0154422
Chr3_12529310_12529311	4.46289	6.41699	1.51842	4.22611	2.3777e-05	0.000698116	17800	Chr3	12529310	12529311	+	2.32043	0.780826	0	0	0	1.21943	0	0	0.320182	0	1_1	12529311	0.780826	1	532	AT3G30820	62105	Peak_37525	17185	C1_0154422
Chr3_12541463_12541469	20.1024	8.58814	1.16024	7.40204	1.34107e-13	8.81977e-12	21532	Chr3	12541463	12541469	-	4.54901	3.43563	0	0	0	0.494362	0	0	0.619018	0	1_1	12541469	2.73289	6	47557	AT3G30840	18598	Peak_45420	17933	C1_0186249
Chr3_12561950_12561965	6.46973	6.95275	1.38972	5.00297	5.64532e-07	2.07497e-05	21534	Chr3	12561950	12561965	-	1.36189	0.702743	0	0	0	0.659149	0	0	0	0	1_1	12561951	0.31233	15	27075	AT3G30840	1884	Peak_45420	137	C1_0186256
Chr3_12562070_12562096	67.4095	10.3338	1.08611	9.51446	1.82654e-21	3.44799e-19	21535	Chr3	12562070	12562096	-	26.8724	11.2439	0	0	0	6.49262	0	0	9.13585	0	1_1	12562094	2.88906	23	26932	AT3G30840	2027	Peak_45420	6	C1_0186256
Chr3_12580339_12580374	5.14396	6.6215	1.4653	4.51888	6.21672e-06	0.00020068	21537	Chr3	12580339	12580374	-	1.22178	0.858908	0	0	0	0	0	0	0.362872	0	1_1	12580374	0.390413	35	8652	AT3G30840	19358	Peak_45421	9054	C1_0186257
Chr3_12586495_12586497	6.91165	7.04817	1.38324	5.09541	3.47981e-07	1.31235e-05	21539	Chr3	12586495	12586497	-	1.78661	1.21028	0	0	0	0	0	0	0.576327	0	1_1	12586497	1.09316	1	2529	AT3G30840	13235	Peak_45421	2931	C1_0186257
Chr3_12587957_12587958	3.57419	6.09644	1.61141	3.7833	0.000154763	0.00401759	21540	Chr3	12587957	12587958	-	0.624661	0.624661	0	0	0	0	0	0	0	0	1_1	12587958	0.624661	1	1068	AT3G30840	11774	Peak_45421	1470	C1_0186257
Chr3_12588639_12588640	2.23629	5.41974	1.88727	2.87173	0.00408228	0.0703692	21541	Chr3	12588639	12588640	-	0.390413	0.390413	0	0	0	0	0	0	0	0	1_1	12588640	0.390413	1	386	AT3G30840	11092	Peak_45421	788	C1_0186257
Chr3_12661438_12661439	7.82217	7.22632	1.32727	5.44449	5.19546e-08	2.12805e-06	21543	Chr3	12661438	12661439	-	1.82785	1.36645	0	0	0	0.461404	0	0	0	0	1_1	12661439	1.36645	1	6387	AT3G31068	5501	Peak_45424	2037	C1_0186269
Chr3_12702860_12702909	5.81775	6.79901	1.43141	4.74988	2.03537e-06	6.98581e-05	17804	Chr3	12702860	12702909	+	0.944606	0.351372	0	0	0	0.593234	0	0	0	0	1_1	12702906	0.195206	49	319	AT3G31350	111490	Peak_37525	32574	C1_0154433
Chr3_12704758_12704811	19.204	8.52222	1.1662	7.3077	2.7175e-13	1.70886e-11	21544	Chr3	12704758	12704811	-	4.67383	2.49864	0	0	0	2.17519	0	0	0	0	1_1	12704759	0.780826	42	36933	AT3G31068	48821	Peak_45424	128	C1_0186275
Chr3_12708117_12708119	16.3109	8.28655	1.18603	6.9868	2.81231e-12	1.62804e-10	21545	Chr3	12708117	12708119	-	3.17959	2.85001	0	0	0	0.329574	0	0	0	0	1_1	12708118	2.03015	2	40292	AT3G31068	52180	Peak_45424	3231	C1_0186275
Chr3_12710501_12710579	22.131	8.72672	1.15408	7.56164	3.98017e-14	2.74845e-12	21546	Chr3	12710501	12710579	-	3.0503	2.65481	0	0	0	0.395489	0	0	0	0	1_1	12710502	1.1322	78	42676	AT3G31068	54564	Peak_45424	5615	C1_0186275
Chr3_12740907_12740908	17.8756	7.6856	2.13323	3.60281	0.000314799	0.00770558	17805	Chr3	12740907	12740908	+	3.08426	3.08426	0	0	0	0	0	0	0	0	1_1	12740908	3.08426	1	28076	AT3G31400	149492	Peak_37525	38470	C1_0154434
Chr3_12783745_12783776	6.69433	7.00195	1.37611	5.0882	3.61471e-07	1.3588e-05	21547	Chr3	12783745	12783776	-	0.546578	0.546578	0	0	0	0	0	0	0	0	1_1	12783746	0.351372	31	10207	AT3G31402	127808	Peak_45424	685	C1_0186277
Chr3_12804027_12804028	12.727	7.92872	1.22429	6.4762	9.40637e-11	4.81285e-09	17806	Chr3	12804027	12804028	+	3.01633	2.22535	0	0	0	0.790979	0	0	0	0	1_1	12804028	2.22535	1	35044	AT3G31400	212612	Peak_37525	1	C1_0154437
Chr3_12844706_12844712	26.1399	8.96699	1.13483	7.90163	2.7527e-15	2.18293e-13	21548	Chr3	12844706	12844712	-	8.35185	4.52879	0	0	0	3.82306	0	0	0	0	1_1	12844712	4.29454	1	47841	AT3G31430	188774	Peak_45424	22647	C1_0186283
Chr3_12904454_12904522	31.2305	9.22389	1.13448	8.13052	4.27458e-16	3.73988e-14	21549	Chr3	12904454	12904522	-	7.45621	4.724	0	0	0	0	0	0	2.73222	0	1_1	12904521	1.40549	67	5870	AT3G31910	129075	Peak_45425	37162	C1_0186283
Chr3_12927392_12927409	24.7802	8.89004	1.14202	7.78447	7.00066e-15	5.29762e-13	21551	Chr3	12927392	12927409	-	6.23903	4.29454	0	0	0	1.94449	0	0	0	0	1_1	12927404	3.51372	3	17013	AT3G31910	106192	Peak_45425	27718	C1_0186284
Chr3_12948960_12948968	22.5754	8.75542	1.1509	7.60743	2.79609e-14	1.97799e-12	21552	Chr3	12948960	12948968	-	7.98477	3.86509	0	0	0	4.11968	0	0	0	0	1_1	12948964	1.1322	8	38573	AT3G31910	84632	Peak_45425	6158	C1_0186284
Chr3_12970751_12970847	40.0534	5.5143	0.58874	9.36628	7.51331e-21	1.28555e-18	17807	Chr3	12970751	12970847	+	12.2201	5.81715	0.571747	0	0	2.0104	0	0	3.82083	0	1_1	12970801	1.60069	57	20688	AT3G31950	90302	Peak_37526	39	C1_0154439
Chr3_12981130_12981131	7.12898	7.09292	1.39982	5.06703	4.04064e-07	1.50911e-05	21553	Chr3	12981130	12981131	-	1.77664	1.24932	0	0	0	0.527319	0	0	0	0	1_1	12981131	1.24932	1	54217	AT3G32030	52465	Peak_45425	13000	C1_0186286
Chr3_12987583_12987587	10.2928	7.62213	1.28147	5.94794	2.71543e-09	1.22173e-07	17808	Chr3	12987583	12987587	+	2.12547	1.7959	0	0	0	0.329574	0	0	0	0	1_1	12987584	1.24932	4	37471	AT3G31950	73519	Peak_37526	16822	C1_0154439
Chr3_12990595_12990596	4.69961	6.49106	1.51161	4.29415	1.75364e-05	0.00052691	17809	Chr3	12990595	12990596	+	0.819867	0.819867	0	0	0	0	0	0	0	0	1_1	12990596	0.819867	1	40483	AT3G31950	70507	Peak_37526	19834	C1_0154439
Chr3_12994674_12994676	2.23387	5.41836	1.88143	2.87991	0.0039779	0.069292	21554	Chr3	12994674	12994676	-	0.838667	0.390413	0	0	0	0	0	0	0.448254	0	1_1	12994676	0.273289	2	40672	AT3G32030	38920	Peak_45425	26545	C1_0186286
Chr3_13042318_13042329	5.5532	3.84466	1.23878	3.10358	0.00191194	0.0374348	17810	Chr3	13042318	13042329	+	7.91171	0.819867	0.414023	0.458669	0.38206	0	3.18818	2.28603	0.362872	0	1_1	13042319	0.702743	9	18729	AT3G32047	18784	Peak_37526	8	C1_0154440
Chr3_13058518_13058519	2.23387	5.41836	1.88143	2.87991	0.0039779	0.069292	21557	Chr3	13058518	13058519	-	0.390413	0.390413	0	0	0	0	0	0	0	0	1_1	13058519	0.390413	1	9479	AT3G32040	7721	Peak_45431	6271	C1_0186298
Chr3_13075578_13075617	40.7267	9.60655	1.12653	8.52758	1.49445e-17	1.52224e-15	17812	Chr3	13075578	13075617	+	19.4002	6.48085	0	0	0	12.9193	0	0	0	0	1_1	13075609	1.7959	33	3347	AT3G32090	14506	Peak_37526	3877	C1_0154447
Chr3_13099332_13099351	12.9419	7.95298	1.22838	6.47434	9.52256e-11	4.86407e-09	17813	Chr3	13099332	13099351	+	2.87133	1.71782	0	0	0	1.15351	0	0	0	0	1_1	13099351	1.28836	8	2380	AT3G32100	38248	Peak_37526	8976	C1_0154448
Chr3_13137209_13137243	9.14795	7.45247	1.29669	5.74732	9.06683e-09	3.94152e-07	17814	Chr3	13137209	13137243	+	4.41932	1.28836	0	0	0	3.13096	0	0	0	0	1_1	13137216	0.702743	7	6411	AT3G32150	76113	Peak_37526	35589	C1_0154449
Chr3_13168259_13168260	13.4177	8.00473	1.22281	6.54615	5.90407e-11	3.06994e-09	17815	Chr3	13168259	13168260	+	5.29375	2.34248	0	0	0	1.3183	1.63297	0	0	0	1_1	13168260	2.34248	1	22820	AT3G32160	107157	Peak_37526	4545	C1_0154449
Chr3_13189162_13189163	6.03508	6.85209	1.40359	4.88185	1.05096e-06	3.74652e-05	21560	Chr3	13189162	13189163	-	1.05411	1.05411	0	0	0	0	0	0	0	0	1_1	13189163	1.05411	1	17636	AT3G32200	122923	Peak_45431	98361	C1_0186300
Chr3_13191617_13191618	12.3045	7.87971	1.24435	6.33238	2.41404e-10	1.18431e-08	21561	Chr3	13191617	13191618	-	2.14727	2.14727	0	0	0	0	0	0	0	0	1_1	13191618	2.14727	1	20091	AT3G32200	125378	Peak_45431	100816	C1_0186300
Chr3_13198571_13198579	40.4391	9.59649	1.10434	8.68979	3.63126e-18	3.9914e-16	17817	Chr3	13198571	13198579	+	16.4593	7.06647	0	0	0	9.39287	0	0	0	0	1_1	13198574	2.9281	3	20594	AT3G32260	137471	Peak_37526	25769	C1_0154449
Chr3_13203245_13203257	77.4947	8.52375	0.913737	9.32845	1.0743e-20	1.78539e-18	17818	Chr3	13203245	13203257	+	29.0069	13.3521	0	0	0	15.6548	0	0	0	0	1_1	13203252	8.82333	6	15916	AT3G32260	142149	Peak_37526	22004	C1_0154450
Chr3_13209158_13209220	85.1067	10.67	1.07435	9.93158	3.03414e-23	7.52771e-21	17820	Chr3	13209158	13209220	+	31.4954	14.0939	0	0	0	17.4015	0	0	0	0	1_1	13209162	8.55004	11	10006	AT3G32260	148059	Peak_37526	16094	C1_0154450
Chr3_13209746_13209747	2.90039	5.79528	1.72888	3.35203	0.0008022	0.0178042	17821	Chr3	13209746	13209747	+	1.0019	0.507537	0	0	0	0.494362	0	0	0	0	1_1	13209747	0.507537	1	9421	AT3G32260	148644	Peak_37526	15509	C1_0154450
Chr3_13282305_13282384	88.5366	10.0038	1.07466	9.30878	1.29311e-20	2.12867e-18	17823	Chr3	13282305	13282384	+	17.2892	12.337	0	0	0	0	0	0	4.95214	0	1_1	13282360	4.99729	48	6278	AT3G32330	207150	Peak_37527	57104	C1_0154450
Chr3_13313763_13313877	26.1229	8.96615	1.13639	7.89004	3.0208e-15	2.37924e-13	21562	Chr3	13313763	13313877	-	5.30611	2.53768	0	0	0	2.76843	0	0	0	0	1_1	13313876	1.75686	47	46696	AT3G32400	177495	Peak_45432	55	C1_0186303
Chr3_13333439_13333507	26.5818	8.9912	1.13319	7.93439	2.1153e-15	1.72877e-13	17824	Chr3	13333439	13333507	+	8.09327	4.13838	0	0	0	3.95489	0	0	0	0	1_1	13333450	1.09316	27	57368	AT3G32330	156060	Peak_37527	23194	C1_0154451
Chr3_13384025_13384063	6.48428	6.95561	1.38445	5.02409	5.05826e-07	1.86511e-05	21563	Chr3	13384025	13384063	-	1.78526	1.09316	0	0	0	0.692106	0	0	0	0	1_1	13384026	0.390413	38	14893	AT3G32410	107345	Peak_45432	12917	C1_0186307
Chr3_13407270_13407281	22.7612	8.76749	1.15513	7.59002	3.19858e-14	2.2354e-12	21564	Chr3	13407270	13407281	-	4.77573	3.78701	0	0	0	0.988723	0	0	0	0	1_1	13407271	1.44453	11	17023	AT3G32905	84100	Peak_45432	4159	C1_0186308
Chr3_13407396_13407410	21.8749	8.71015	1.1553	7.53927	4.72593e-14	3.23047e-12	21565	Chr3	13407396	13407410	-	6.14169	3.66988	0	0	0	2.47181	0	0	0	0	1_1	13407400	2.18631	14	16894	AT3G32905	83971	Peak_45432	4288	C1_0186308
Chr3_13415862_13415910	63.1154	10.2389	1.10323	9.28082	1.68186e-20	2.66748e-18	21566	Chr3	13415862	13415910	-	7.14456	7.14456	0	0	0	0	0	0	0	0	1_1	13415910	6.40277	48	8384	AT3G32905	75461	Peak_45432	12798	C1_0186308
Chr3_13438393_13438417	51.6375	9.94909	1.09583	9.07907	1.09507e-19	1.50937e-17	21567	Chr3	13438393	13438417	-	13.125	8.511	0	0	0	4.61404	0	0	0	0	1_1	13438400	4.76304	3	14106	AT3G32905	52971	Peak_45432	35288	C1_0186308
Chr3_13440905_13441097	114.653	11.1001	1.08329	10.2466	1.22549e-24	3.40528e-22	17826	Chr3	13440905	13441097	+	40.3143	17.1782	0	0	0	23.1361	0	0	0	0	1_1	13441005	5.97332	45	16100	AT3G32896	48505	Peak_37527	6873	C1_0154454
Chr3_13451393_13451395	17.1947	8.36278	1.17943	7.0905	1.33626e-12	7.8935e-11	21568	Chr3	13451393	13451395	-	4.62144	3.00618	0	0	0	1.25238	0.362883	0	0	0	1_1	13451395	1.56165	2	1412	AT3G32904	39976	Peak_45432	22345	C1_0186309
Chr3_13453979_13454011	37.9782	9.50592	1.1078	8.5809	9.41337e-18	9.84832e-16	17828	Chr3	13453979	13454011	+	11.3003	5.89523	0	0	0	5.40502	0	0	0	0	1_1	13453993	1.40549	27	29088	AT3G32896	35517	Peak_37527	19861	C1_0154454
Chr3_13509168_13509233	24.5628	8.87729	1.14109	7.77963	7.27351e-15	5.49213e-13	17831	Chr3	13509168	13509233	+	8.67079	3.82605	0	0	0	4.84474	0	0	0	0	1_1	13509169	2.03015	60	9492	AT3G32960	2704	Peak_37531	17224	C1_0154468
Chr3_13568119_13568120	4.46531	6.41768	1.51305	4.24154	2.21995e-05	0.000653455	21575	Chr3	13568119	13568120	-	0.780826	0.780826	0	0	0	0	0	0	0	0	1_1	13568120	0.780826	1	38123	AT3G32980	38127	Peak_45442	24480	C1_0186376
Chr3_13616679_13616708	21.45	8.6817	1.15373	7.52487	5.27719e-14	3.58004e-12	21576	Chr3	13616679	13616708	-	4.31586	3.16234	0	0	0	1.15351	0	0	0	0	1_1	13616680	1.52261	29	86683	AT3G32980	17256	Peak_45443	22059	C1_0186377
Chr3_13634372_13634479	80.6778	10.5929	1.07763	9.82982	8.37661e-23	1.97927e-20	21577	Chr3	13634372	13634479	-	13.6706	11.1658	0	0	0	2.50477	0	0	0	0	1_1	13634375	8.23771	88	104378	AT3G32980	439	Peak_45443	39754	C1_0186377
Chr3_13648428_13648526	24.8629	8.1666	1.16946	6.9832	2.88534e-12	1.66755e-10	17832	Chr3	13648428	13648526	+	4.66622	3.08426	0	0	0	1.58196	0	0	0	0	1_1	13648434	0.819867	98	148757	AT3G32960	141969	Peak_37531	5037	C1_0154494
Chr3_13874505_13874509	28.2246	8.35034	1.1427	7.30754	2.72068e-13	1.70886e-11	17834	Chr3	13874505	13874509	+	5.16461	4.80208	0	0	0	0.362532	0	0	0	0	1_1	13874509	3.5918	4	163851	AT3G33494	133750	Peak_37532	4413	C1_0154549
Chr3_13893198_13893204	4.23101	6.3403	1.5978	3.96814	7.24346e-05	0.00197329	21580	Chr3	13893198	13893204	-	1.91608	0.663702	0	0	0	1.25238	0	0	0	0	1_1	13893204	0.546578	6	128188	AT3G33187	99027	Peak_45444	51074	C1_0186500
Chr3_13893322_13893323	2.68064	5.6814	1.76615	3.21682	0.0012962	0.027008	21581	Chr3	13893322	13893323	-	1.09469	0.468495	0	0	0	0.626191	0	0	0	0	1_1	13893323	0.468495	1	128069	AT3G33187	99146	Peak_45444	51193	C1_0186500
Chr3_13898557_13898567	48.565	9.86066	2.13528	4.61796	3.87523e-06	0.000128437	17835	Chr3	13898557	13898567	+	17.8319	8.47196	0	0	0	9.35991	0	0	0	0	1_1	13898564	3.51372	5	139796	AT3G33494	109695	Peak_37532	3902	C1_0154550
Chr3_13898882_13898883	5.12699	6.61728	1.48539	4.4549	8.39322e-06	0.000265995	17836	Chr3	13898882	13898883	+	1.29344	0.89795	0	0	0	0.395489	0	0	0	0	1_1	13898883	0.89795	1	139477	AT3G33494	109376	Peak_37532	4221	C1_0154550
Chr3_13899352_13899396	87.8905	9.9928	1.07477	9.29763	1.43611e-20	2.30934e-18	17837	Chr3	13899352	13899396	+	15.4061	14.0549	0	0	0	1.35126	0	0	0	0	1_1	13899377	9.56512	27	138983	AT3G33494	108882	Peak_37532	4715	C1_0154550
Chr3_13909771_13909772	4.24314	6.344	1.53331	4.13744	3.51197e-05	0.00100152	17838	Chr3	13909771	13909772	+	0.741785	0.741785	0	0	0	0	0	0	0	0	1_1	13909772	0.741785	1	128588	AT3G33494	98487	Peak_37532	15110	C1_0154550
Chr3_13917872_13917891	117.123	10.4077	1.11155	9.36324	7.73264e-21	1.31017e-18	17839	Chr3	13917872	13917891	+	40.0942	20.4186	0	0	0	19.6756	0	0	0	0	1_1	13917879	7.61305	5	120481	AT3G33494	90380	Peak_37532	23217	C1_0154550
Chr3_13963314_13963315	2.91494	5.80173	1.81309	3.19992	0.00137467	0.0281864	21582	Chr3	13963314	13963315	-	0.507537	0.507537	0	0	0	0	0	0	0	0	1_1	13963315	0.507537	1	58077	AT3G33187	132234	Peak_45445	19303	C1_0186501
Chr3_13963475_13963476	4.01369	6.26405	1.57632	3.97385	7.07198e-05	0.00193112	21583	Chr3	13963475	13963476	-	0.702743	0.702743	0	0	0	0	0	0	0	0	1_1	13963476	0.702743	1	57916	AT3G33187	132073	Peak_45445	19142	C1_0186501
Chr3_13963917_13964035	297.971	11.0394	1.02928	10.7254	7.73615e-27	3.01919e-24	21584	Chr3	13963917	13964035	-	35.2609	31.7015	0	0	0	3.5594	0	0	0	0	1_1	13963990	13.0788	52	57402	AT3G33187	131559	Peak_45445	18628	C1_0186501
Chr3_13969619_13969625	18.4295	7.73197	1.16764	6.62188	3.5465e-11	1.88643e-09	17840	Chr3	13969619	13969625	+	4.7443	3.16234	0	0	0	1.58196	0	0	0	0	1_1	13969620	1.3274	5	68740	AT3G33494	38639	Peak_37532	74958	C1_0154550
Chr3_13983193_13983269	42.4449	8.22717	1.07941	7.62188	2.50005e-14	1.7758e-12	21585	Chr3	13983193	13983269	-	11.0341	6.09044	0	0	0	4.94362	0	0	0	0	1_1	13983269	1.75686	18	38123	AT3G33187	112280	Peak_45445	651	C1_0186501
Chr3_13987797_13987804	17.0041	8.34641	1.19827	6.96537	3.27552e-12	1.88364e-10	21586	Chr3	13987797	13987804	-	6.87082	2.85001	0	0	0	4.02081	0	0	0	0	1_1	13987804	1.60069	4	33588	AT3G33187	107745	Peak_45445	5186	C1_0186501
Chr3_14028122_14028137	89.3789	10.7407	1.07381	10.0024	1.48703e-23	3.82598e-21	17841	Chr3	14028122	14028137	+	18.2465	14.0939	0	0	0	4.15264	0	0	0	0	1_1	14028126	7.3788	9	10234	AT3G33494	1556	Peak_37536	37717	C1_0154551
Chr3_14051965_14051975	3.34716	6.00195	1.64989	3.63779	0.000274992	0.00677416	17842	Chr3	14051965	14051975	+	1.33756	0.546578	0	0	0	0.790979	0	0	0	0	1_1	14051966	0.195206	10	13606	AT3G33494	624	Peak_37542	13877	C1_0154551
Chr3_14056413_14056512	53.7776	9.28181	1.08917	8.52195	1.56892e-17	1.59341e-15	21587	Chr3	14056413	14056512	-	16.1247	7.45689	0	0	0	8.66781	0	0	0	0	1_1	14056467	1.36645	92	18233	AT3G33393	39082	Peak_45445	8793	C1_0186503
Chr3_14102627_14102741	221.361	12.049	1.06548	11.3086	1.18977e-29	6.35775e-27	17847	Chr3	14102627	14102741	+	55.8618	36.5817	0	0	0	19.2801	0	0	0	0	1_1	14102706	10.9706	10	17408	AT3G33530	594	Peak_37567	7700	C1_0154571
Chr3_14106390_14106391	3.80121	6.18512	1.58771	3.89561	9.79511e-05	0.00261912	21590	Chr3	14106390	14106391	-	0.663702	0.663702	0	0	0	0	0	0	0	0	1_1	14106391	0.663702	1	10842	AT3G33520	10780	Peak_45446	10745	C1_0186518
Chr3_14111135_14111141	6.24513	6.90181	1.405	4.91231	9.00073e-07	3.23635e-05	21591	Chr3	14111135	14111141	-	1.89884	0.976032	0	0	0	0.922808	0	0	0	0	1_1	14111141	0.546578	6	15592	AT3G33520	15530	Peak_45446	15495	C1_0186518
Chr3_14111713_14111731	33.0855	9.30685	1.12095	8.30263	1.01827e-16	9.58136e-15	21592	Chr3	14111713	14111731	-	9.14839	5.62195	0	0	0	3.52645	0	0	0	0	1_1	14111715	3.16234	6	16166	AT3G33520	16104	Peak_45446	16069	C1_0186518
Chr3_14151710_14151725	4.89754	6.55138	1.55574	4.21109	2.54137e-05	0.00074303	17851	Chr3	14151710	14151725	+	0.858908	0.858908	0	0	0	0	0	0	0	0	1_1	14151711	0.741785	15	44206	AT3G41761	3267	Peak_37569	22328	C1_0154572
Chr3_14154477_14154518	7.6187	3.52329	0.929308	3.7913	0.00014986	0.00391371	17852	Chr3	14154477	14154518	+	2.84303	1.1322	0.670324	0.710938	0	0.329574	0	0	0	0	1_1	14154518	0.663702	41	41399	AT3G41761	460	Peak_37569	19521	C1_0154572
Chr3_14234583_14234638	99.8736	9.4546	1.05789	8.93723	3.99044e-19	5.13348e-17	17868	Chr3	14234583	14234638	+	56.8199	17.1391	0	0	0	39.6808	0	0	0	0	1_1	14234588	4.17742	14	38671	AT3G41761	4426	Peak_37604	4351	C1_0154707
Chr3_14245346_14245361	27.3588	8.30445	1.13616	7.30924	2.6866e-13	1.69358e-11	17870	Chr3	14245346	14245361	+	9.71528	4.60687	0	0	0	5.1084	0	0	0	0	1_1	14245350	1.56165	12	49433	AT3G41761	6336	Peak_37604	4595	C1_0154715
Chr3_14255341_14255351	16.9992	8.34603	1.19243	6.99918	2.57462e-12	1.49293e-10	17871	Chr3	14255341	14255351	+	4.36859	2.65481	0	0	0	1.71379	0	0	0	0	1_1	14255342	1.48357	10	53972	AT3G42150	16328	Peak_37604	14587	C1_0154715
Chr3_14261598_14261599	2.89797	5.79421	1.74619	3.31821	0.000905979	0.0198413	17872	Chr3	14261598	14261599	+	0.507537	0.507537	0	0	0	0	0	0	0	0	1_1	14261599	0.507537	1	47715	AT3G42150	22585	Peak_37604	20844	C1_0154715
Chr3_14261714_14261715	2.23629	5.41974	1.88727	2.87173	0.00408228	0.0703692	17873	Chr3	14261714	14261715	+	0.390413	0.390413	0	0	0	0	0	0	0	0	1_1	14261715	0.390413	1	47599	AT3G42150	22701	Peak_37604	20960	C1_0154715
Chr3_14273586_14273682	126.201	8.0008	0.627948	12.7412	3.49019e-37	3.27644e-34	17874	Chr3	14273586	14273682	+	40.4776	19.4816	0	0	0	9.03034	0.311042	0	11.6546	0	1_1	14273599	6.20757	27	35715	AT3G42150	34585	Peak_37604	31659	C1_0154716
Chr3_14344652_14344824	134.884	9.31546	0.886594	10.507	8.01895e-26	2.55532e-23	17878	Chr3	14344652	14344824	+	28.338	20.6919	0	0	0	7.64613	0	0	0	0	1_1	14344775	11.6343	28	23823	AT3G42170	22071	Peak_37612	20741	C1_0154754
Chr3_14345483_14345484	2.22659	5.41417	1.94667	2.78124	0.00541515	0.0869176	17879	Chr3	14345483	14345484	+	0.390413	0.390413	0	0	0	0	0	0	0	0	1_1	14345484	0.390413	1	24532	AT3G42170	22780	Peak_37612	21450	C1_0154754
Chr3_14355965_14355976	313.958	10.5384	0.875639	12.0351	2.32337e-33	1.64694e-30	21610	Chr3	14355965	14355976	-	85.3509	54.3845	0.315446	0	0	11.5351	0.518404	3.05794	15.5395	0	1_1	14355974	53.4866	1	27298	AT3G42180	31038	Peak_45466	358	C1_0186697
Chr3_14356331_14356332	162.401	9.58465	0.897068	10.6844	1.20405e-26	4.35639e-24	21611	Chr3	14356331	14356332	-	42.6184	28.344	0	0	0	6.85515	0	2.01883	5.40039	0	1_1	14356332	28.344	1	27656	AT3G42180	31396	Peak_45466	0	C1_0186697
Chr3_14356560_14356570	8.48385	7.34364	1.30726	5.6176	1.93627e-08	8.22183e-07	17880	Chr3	14356560	14356570	+	1.21028	1.21028	0	0	0	0	0	0	0	0	1_1	14356570	0.819867	10	35618	AT3G42170	33866	Peak_37612	32536	C1_0154754
Chr3_14360098_14360186	15.3032	7.46071	1.20221	6.20582	5.44123e-10	2.58898e-08	17881	Chr3	14360098	14360186	+	6.06109	2.30344	0	0	0	1.15351	0	0	2.60414	0	1_1	14360135	1.1322	76	39183	AT3G42170	37431	Peak_37612	36101	C1_0154754
Chr3_14362121_14362134	4.02581	6.2679	1.56432	4.00678	6.15512e-05	0.00169541	21612	Chr3	14362121	14362134	-	5.64339	0.624661	0	0	0	3.22983	0	1.27661	0.51229	0	1_1	14362132	0.31233	11	33456	AT3G42180	37196	Peak_45466	5800	C1_0186697
Chr3_14395384_14395385	2.45604	5.55524	1.82094	3.05076	0.00228265	0.0432761	17882	Chr3	14395384	14395385	+	0.429454	0.429454	0	0	0	0	0	0	0	0	1_1	14395385	0.429454	1	64433	AT3G42310	72681	Peak_37612	71351	C1_0154754
Chr3_14404624_14404625	4.48228	6.42257	1.58152	4.06101	4.88605e-05	0.00137197	21613	Chr3	14404624	14404625	-	0.780826	0.780826	0	0	0	0	0	0	0	0	1_1	14404625	0.780826	1	75949	AT3G42180	79689	Peak_45466	48293	C1_0186697
Chr3_14474839_14474958	44.4406	9.73267	1.09959	8.85115	8.66188e-19	1.05196e-16	21614	Chr3	14474839	14474958	-	12.2398	6.63702	0	0	0	5.60277	0	0	0	0	1_1	14474845	5.15345	110	43622	AT3G42390	149909	Peak_45466	14687	C1_0186698
Chr3_14475244_14475252	89.6256	10.0214	1.07745	9.30106	1.39058e-20	2.24654e-18	17883	Chr3	14475244	14475252	+	63.129	15.5384	0	0	0	47.5905	0	0	0	0	1_1	14475246	14.0549	1	15428	AT3G42310	152542	Peak_37612	94712	C1_0154755
Chr3_14475749_14475750	6.01568	6.84795	1.4465	4.73416	2.19966e-06	7.5274e-05	17884	Chr3	14475749	14475750	+	1.58143	1.05411	0	0	0	0.527319	0	0	0	0	1_1	14475750	1.05411	1	15932	AT3G42310	153046	Peak_37612	94208	C1_0154755
Chr3_14495795_14495796	4.68991	6.48843	1.49196	4.34893	1.36804e-05	0.00041609	21615	Chr3	14495795	14495796	-	0.819867	0.819867	0	0	0	0	0	0	0	0	1_1	14495796	0.819867	1	22671	AT3G42390	170860	Peak_45466	35638	C1_0186698
Chr3_14496492_14496566	47.8339	9.83871	1.09857	8.95595	3.36824e-19	4.36539e-17	21616	Chr3	14496492	14496566	-	8.4446	7.02743	0	0	0	1.41717	0	0	0	0	1_1	14496563	2.69385	4	21904	AT3G42390	171627	Peak_45466	36405	C1_0186698
Chr3_14502247_14502248	2.22659	5.41417	1.94667	2.78124	0.00541515	0.0869176	21617	Chr3	14502247	14502248	-	0.390413	0.390413	0	0	0	0	0	0	0	0	1_1	14502248	0.390413	1	16219	AT3G42390	177312	Peak_45466	35321	C1_0186699
Chr3_14502375_14502552	795.224	12.4565	1.03592	12.0246	2.63864e-33	1.83301e-30	21618	Chr3	14502375	14502552	-	229.841	134.419	0	0	0	95.0163	0	0	0.405563	0	1_1	14502386	64.6914	141	16081	AT3G42390	177450	Peak_45466	35183	C1_0186699
Chr3_14502813_14502875	21.1161	7.92804	1.16222	6.82147	9.01109e-12	4.96811e-10	17885	Chr3	14502813	14502875	+	5.96981	3.20139	0	0	0	2.76843	0	0	0	0	1_1	14502835	0.858908	38	775	AT3G42380	180131	Peak_37612	67123	C1_0154755
Chr3_14510031_14510035	2.68064	5.6814	1.76615	3.21682	0.0012962	0.027008	17886	Chr3	14510031	14510035	+	2.44114	0.468495	0.552031	0.321069	0	0.758021	0	0	0.341527	0	1_1	14510032	0.31233	4	532	AT3G42385	187328	Peak_37612	59926	C1_0154755
Chr3_14537988_14538028	66.4149	10.3122	1.09096	9.4524	3.31148e-21	6.02204e-19	21620	Chr3	14537988	14538028	-	23.0366	11.2049	0	0	0	11.8317	0	0	0	0	1_1	14538023	4.95824	2	19556	AT3G42390	212250	Peak_45467	454	C1_0186699
Chr3_14551187_14551205	15.3129	7.46071	1.20214	6.20621	5.42774e-10	2.58898e-08	17887	Chr3	14551187	14551205	+	3.64861	2.26439	0	0	0	1.38421	0	0	0	0	1_1	14551188	0.780826	10	41688	AT3G42385	171035	Peak_37613	18770	C1_0154755
Chr3_14642417_14642418	6.25483	6.9038	1.38969	4.96788	6.76879e-07	2.46961e-05	17890	Chr3	14642417	14642418	+	1.88413	1.09316	0	0	0	0.790979	0	0	0	0	1_1	14642418	1.09316	1	35300	AT3G42473	79805	Peak_37613	8526	C1_0154759
Chr3_14653060_14653121	35.8775	8.69569	1.11677	7.78643	6.8928e-15	5.22886e-13	17891	Chr3	14653060	14653121	+	9.41017	5.62195	0	0	0	3.29574	0.492484	0	0	0	1_1	14653073	3.70892	8	27192	AT3G42560	69150	Peak_37613	19181	C1_0154759
Chr3_14659034_14659088	8.70117	7.38024	1.30921	5.63718	1.72854e-08	7.39397e-07	21622	Chr3	14659034	14659088	-	3.13502	1.17124	0	0	0	0	0	0	1.96378	0	1_1	14659061	0.273289	54	10074	AT3G42550	91212	Peak_45467	11764	C1_0186701
Chr3_14662641_14662718	30.8346	9.20527	1.12206	8.2039	2.32713e-16	2.11599e-14	21623	Chr3	14662641	14662718	-	6.45153	3.82605	0	0	0	0	0	0	2.62549	0	1_1	14662718	1.05411	74	6417	AT3G42550	87555	Peak_45467	8107	C1_0186701
Chr3_14711342_14711347	3.57176	6.09558	1.61415	3.77635	0.000159145	0.0040916	21626	Chr3	14711342	14711347	-	2.02868	0.624661	0	0	0	0.955766	0	0	0.448254	0	1_1	14711347	0.273289	5	9525	AT3G42628	38926	Peak_45467	9511	C1_0186702
Chr3_14739787_14739789	2.24114	5.42254	1.94401	2.78935	0.00528136	0.0852429	21627	Chr3	14739787	14739789	-	0.851817	0.390413	0	0	0	0.461404	0	0	0	0	1_1	14739788	0.234248	2	18916	AT3G42628	10485	Peak_45467	9875	C1_0186706
Chr3_14742030_14742051	206.877	11.2292	1.06033	10.5903	3.30669e-26	1.08353e-23	21629	Chr3	14742030	14742051	-	103.274	36.0742	0	0	0	67.2002	0	0	0	0	1_1	14742037	17.8809	11	18048	AT3G42670	8236	Peak_45467	7626	C1_0186706
Chr3_14745957_14745958	2.23629	5.41974	1.88727	2.87173	0.00408228	0.0703692	21630	Chr3	14745957	14745958	-	0.884775	0.390413	0	0	0	0.494362	0	0	0	0	1_1	14745958	0.390413	1	14127	AT3G42670	4315	Peak_45467	3705	C1_0186706
Chr3_14750259_14750438	63.543	4.22009	0.398541	10.5888	3.35731e-26	1.08984e-23	21631	Chr3	14750259	14750438	-	76.4748	8.94046	0	0	0	32.5949	0.829446	0	34.11	0	1_1	14750321	3.70892	128	9764	AT3G42670	0	Peak_45468	0	C1_0186710
Chr3_14766292_14766316	4.25041	6.34618	1.54438	4.10921	3.97022e-05	0.00112849	17894	Chr3	14766292	14766316	+	0.585619	0.585619	0	0	0	0	0	0	0	0	1_1	14766293	0.351372	24	15013	AT3G42660	10468	Peak_37618	4288	C1_0154803
Chr3_14780294_14780299	18.7669	8.48893	1.16817	7.26686	3.67943e-13	2.2781e-11	21634	Chr3	14780294	14780299	-	5.84831	3.04522	0	0	0	0.988723	0	0	1.81436	0	1_1	14780299	1.71782	5	20214	AT3G42670	22947	Peak_45470	18174	C1_0186721
Chr3_14782756_14782761	7.58545	7.18227	1.34395	5.34415	9.08412e-08	3.63093e-06	21635	Chr3	14782756	14782761	-	3.08885	1.21028	0	0	0	1.87857	0	0	0	0	1_1	14782761	1.01507	5	22676	AT3G42670	25409	Peak_45470	20636	C1_0186721
Chr3_14789409_14789725	195.698	11.149	1.06175	10.5006	8.58175e-26	2.68539e-23	21636	Chr3	14789409	14789725	-	40.337	23.0344	0	0	0	17.3027	0	0	0	0	1_1	14789522	3.04522	213	29437	AT3G42670	32170	Peak_45470	22146	C1_0186722
Chr3_14789890_14789983	52.4801	9.97256	1.09173	9.13465	6.56162e-20	9.41782e-18	21637	Chr3	14789890	14789983	-	9.59308	4.88016	0	0	0	4.71291	0	0	0	0	1_1	14789891	1.1322	76	29806	AT3G42670	32539	Peak_45470	21777	C1_0186722
Chr3_14790314_14790345	7.35843	7.13851	1.36288	5.23782	1.62486e-07	6.33423e-06	21638	Chr3	14790314	14790345	-	1.01507	1.01507	0	0	0	0	0	0	0	0	1_1	14790315	0.663702	31	30230	AT3G42670	32963	Peak_45470	21353	C1_0186722
Chr3_14791136_14791505	1051.96	11.5455	0.69842	16.5309	2.19773e-61	6.93965e-58	21640	Chr3	14791136	14791505	-	387.114	174.163	0	0	0	211.521	0	0	1.43014	0	1_1	14791413	83.4312	9	31328	AT3G42670	34061	Peak_45470	20255	C1_0186722
Chr3_14799074_14799119	102.1	9.49571	1.04545	9.0829	1.05722e-19	1.46886e-17	17895	Chr3	14799074	14799119	+	28.2605	17.022	0	0	0	11.2385	0	0	0	0	1_1	14799098	7.45689	9	11358	AT3G42728	43273	Peak_37618	12073	C1_0154804
Chr3_14821351_14821368	13.6133	8.02592	1.21818	6.58846	4.44405e-11	2.33878e-09	17896	Chr3	14821351	14821368	+	4.31992	2.34248	0	0	0	1.97745	0	0	0	0	1_1	14821368	1.17124	17	33628	AT3G42728	65543	Peak_37618	9954	C1_0154805
Chr3_14824146_14824148	7.15807	7.09817	1.36206	5.21136	1.87463e-07	7.26713e-06	17897	Chr3	14824146	14824148	+	2.23804	1.24932	0	0	0	0.988723	0	0	0	0	1_1	14824148	1.01507	2	36408	AT3G42728	68323	Peak_37618	12734	C1_0154805
Chr3_14830454_14830455	2.90524	5.7974	1.72061	3.36939	0.000753353	0.0169147	21641	Chr3	14830454	14830455	-	1.2326	0.507537	0	0	0	0.725064	0	0	0	0	1_1	14830455	0.507537	1	10734	AT3G42723	47674	Peak_45471	12759	C1_0186724
Chr3_14831108_14831165	122.971	11.2011	1.07274	10.4415	1.60177e-25	4.88034e-23	21642	Chr3	14831108	14831165	-	39.8696	20.848	0	0	0	17.6981	0	0	1.32342	0	1_1	14831158	8.86237	30	10031	AT3G42723	46971	Peak_45471	12056	C1_0186724
Chr3_14835650_14835657	53.6249	10.0036	1.09073	9.17147	4.66615e-20	6.92625e-18	21643	Chr3	14835650	14835657	-	19.6795	9.33087	0	0	0	10.3486	0	0	0	0	1_1	14835654	6.24661	5	5535	AT3G42723	42475	Peak_45471	7560	C1_0186724
Chr3_14923380_14923410	6.69675	7.00241	1.37192	5.10408	3.32406e-07	1.25634e-05	21650	Chr3	14923380	14923410	-	2.54132	0.936991	0	0	0	0.494362	0	0	1.10996	0	1_1	14923383	0.351372	30	7295	AT3G42830	23270	Peak_45478	6042	C1_0186746
Chr3_14927222_14927223	6.19257	6.1277	1.39023	4.4077	1.04475e-05	0.000323139	21651	Chr3	14927222	14927223	-	1.97692	1.05411	0	0	0	0.922808	0	0	0	0	1_1	14927223	1.05411	1	3455	AT3G42830	19430	Peak_45478	3230	C1_0186747
Chr3_15000865_15001006	9.82659	7.55556	1.27228	5.93861	2.87454e-09	1.29165e-07	21653	Chr3	15000865	15001006	-	1.49981	0.741785	0	0	0	0.758021	0	0	0	0	1_1	15000962	0.429454	141	18723	AT3G42960	14654	Peak_45481	3433	C1_0186758
Chr3_15045812_15045813	2.68306	5.68255	1.77037	3.20982	0.0013282	0.0275425	21654	Chr3	15045812	15045813	-	0.468495	0.468495	0	0	0	0	0	0	0	0	1_1	15045813	0.468495	1	26128	AT3G42960	30197	Peak_45481	26146	C1_0186764
Chr3_15080641_15080707	14.7378	2.7271	0.692266	3.93938	8.16908e-05	0.00221676	21655	Chr3	15080641	15080707	-	17.2851	1.63973	2.16869	0.940272	1.06431	2.37294	5.20996	3.88922	0	0	1_1	15080702	0.429454	58	3481	AT3G43083	1946	Peak_45482	25	C1_0186769
Chr3_15104654_15104666	253.594	12.2452	1.05669	11.5882	4.72761e-31	2.73681e-28	17906	Chr3	15104654	15104666	+	90.5415	44.0386	0	0	0	46.503	0	0	0	0	1_1	15104657	33.8878	2	10574	AT3G43120	12819	Peak_37632	10538	C1_0154860
Chr3_15105365_15105366	2.68064	5.6814	1.76615	3.21682	0.0012962	0.027008	17908	Chr3	15105365	15105366	+	0.79807	0.468495	0	0	0	0.329574	0	0	0	0	1_1	15105366	0.468495	1	11283	AT3G43120	13528	Peak_37632	11247	C1_0154860
Chr3_15106123_15106124	2.67822	5.68025	1.77089	3.20756	0.00133864	0.0275779	17909	Chr3	15106123	15106124	+	0.468495	0.468495	0	0	0	0	0	0	0	0	1_1	15106124	0.468495	1	12041	AT3G43120	14286	Peak_37632	12005	C1_0154860
Chr3_15106556_15106558	2.69034	5.68606	1.8498	3.07388	0.00211291	0.0408403	17911	Chr3	15106556	15106558	+	1.06173	0.468495	0	0	0	0.593234	0	0	0	0	1_1	15106557	0.273289	2	12474	AT3G43120	14719	Peak_37632	12438	C1_0154860
Chr3_15112684_15112691	10.0536	7.58845	1.26731	5.98786	2.12617e-09	9.64302e-08	21658	Chr3	15112684	15112691	-	2.3648	1.63973	0	0	0	0.725064	0	0	0	0	1_1	15112691	1.05411	7	20224	AT3G43110	20381	Peak_45483	20386	C1_0186775
Chr3_15133692_15133716	10.0706	7.59062	1.28975	5.88532	3.97281e-09	1.7646e-07	17912	Chr3	15133692	15133716	+	2.44796	1.3274	0	0	0	1.12055	0	0	0	0	1_1	15133693	0.702743	24	6302	AT3G43148	41855	Peak_37632	39574	C1_0154860
Chr3_15258054_15258057	19.1081	7.78441	1.1619	6.69975	2.08778e-11	1.12429e-09	17916	Chr3	15258054	15258057	+	5.119	3.24043	0	0	0	1.87857	0	0	0	0	1_1	15258055	2.85001	3	27487	AT3G43290	48540	Peak_37643	18928	C1_0154906
Chr3_15269554_15269559	7.15807	7.09817	1.36206	5.21136	1.87463e-07	7.26713e-06	17917	Chr3	15269554	15269559	+	8.12084	1.24932	0	0	0	3.85602	1.21825	1.3063	0.490945	0	1_1	15269555	0.702743	5	38987	AT3G43290	60040	Peak_37643	30428	C1_0154906
Chr3_15270440_15270530	6.24383	4.02944	1.17069	3.44194	0.000577567	0.013308	21667	Chr3	15270440	15270530	-	19.7604	0.624661	0	0	0	3.98785	7.12805	7.42218	0.597672	0	1_1	15270490	0.31233	45	15361	AT3G43340	25228	Peak_45535	486	C1_0186890
Chr3_15286222_15286345	24.575	8.87793	1.14018	7.7864	6.89474e-15	5.22886e-13	21668	Chr3	15286222	15286345	-	2.56	1.83494	0	0	0	0.725064	0	0	0	0	1_1	15286344	1.28836	122	493	AT3G43340	41082	Peak_45535	16340	C1_0186890
Chr3_15293064_15293186	82.1842	9.17271	1.0633	8.62667	6.31615e-18	6.75031e-16	21669	Chr3	15293064	15293186	-	22.5563	10.424	0	0	0	5.89938	0	0	6.23287	0	1_1	15293116	4.21646	28	7265	AT3G43340	47854	Peak_45535	23112	C1_0186890
Chr3_15298385_15298390	7.26852	6.37251	1.35313	4.70946	2.48376e-06	8.41668e-05	21670	Chr3	15298385	15298390	-	2.63607	1.05411	0	0	0	1.58196	0	0	0	0	1_1	15298388	0.429454	5	12537	AT3G43340	53126	Peak_45535	28384	C1_0186890
Chr3_15359670_15359686	14.2749	8.09447	1.22028	6.63328	3.28307e-11	1.75168e-09	17918	Chr3	15359670	15359686	+	5.04499	2.34248	0	0	0	2.70251	0	0	0	0	1_1	15359685	0.819867	16	7911	AT3G43440	7938	Peak_37644	4943	C1_0154910
Chr3_15377271_15377273	20.7738	8.63553	1.15663	7.46612	8.25929e-14	5.53819e-12	17920	Chr3	15377271	15377273	+	3.63084	3.63084	0	0	0	0	0	0	0	0	1_1	15377273	2.06919	2	9677	AT3G43440	7885	Peak_37645	7281	C1_0154916
Chr3_15407965_15408177	10.1907	6.86619	1.25616	5.46599	4.60318e-08	1.89215e-06	17924	Chr3	15407965	15408177	+	28.2458	1.52261	0	0	0	13.8092	0	0	12.914	0	1_1	15408038	0.351372	71	2015	AT3G43520	420	Peak_37650	46	C1_0154930
Chr3_15410491_15410493	7.15565	7.09774	1.35679	5.23125	1.68364e-07	6.54865e-06	17925	Chr3	15410491	15410493	+	2.95696	1.24932	0	0	0	0	0	0	1.70763	0	1_1	15410492	0.936991	2	4469	AT3G43520	2874	Peak_37650	2500	C1_0154930
Chr3_15410999_15411002	3.79636	6.1835	1.58315	3.90581	9.39106e-05	0.00251495	17926	Chr3	15410999	15411002	+	1.58651	0.663702	0	0	0	0.922808	0	0	0	0	1_1	15411002	0.429454	3	4979	AT3G43520	3384	Peak_37650	3010	C1_0154930
Chr3_15413414_15413491	8.04677	7.26713	1.32103	5.50111	3.77409e-08	1.56245e-06	17927	Chr3	15413414	15413491	+	1.63873	1.21028	0	0	0	0.428447	0	0	0	0	1_1	15413491	0.468495	77	7468	AT3G43520	5873	Peak_37650	5499	C1_0154930
Chr3_15457934_15457935	4.91693	6.5565	1.47489	4.4454	8.77283e-06	0.000276261	21674	Chr3	15457934	15457935	-	0.858908	0.858908	0	0	0	0	0	0	0	0	1_1	15457935	0.858908	1	21298	AT3G43572	44604	Peak_45542	18200	C1_0186914
Chr3_15458609_15458610	10.708	7.67966	1.26639	6.06424	1.32581e-09	6.09943e-08	21675	Chr3	15458609	15458610	-	1.87398	1.87398	0	0	0	0	0	0	0	0	1_1	15458610	1.87398	1	20623	AT3G43572	43929	Peak_45542	18875	C1_0186914
Chr3_15461036_15461079	169.035	9.64656	0.900678	10.7103	9.10288e-27	3.43673e-24	21676	Chr3	15461036	15461079	-	31.6371	24.0494	0	0	0	3.72419	0	0	3.86352	0	1_1	15461066	11.2829	24	18167	AT3G43572	41473	Peak_45542	21331	C1_0186914
Chr3_15479905_15479957	52.1231	8.52047	1.07043	7.95989	1.72196e-15	1.42068e-13	17929	Chr3	15479905	15479957	+	14.0007	7.57401	0	0	0	6.4267	0	0	0	0	1_1	15479937	1.67878	23	6592	AT3G43570	29693	Peak_37653	6566	C1_0154947
Chr3_15487044_15487132	14.4412	7.3751	1.19678	6.16245	7.16262e-10	3.35744e-08	17930	Chr3	15487044	15487132	+	1.36645	1.36645	0	0	0	0	0	0	0	0	1_1	15487132	0.585619	88	13787	AT3G43570	22498	Peak_37653	13761	C1_0154947
Chr3_15493599_15493683	39.7434	9.57154	1.1067	8.64876	5.20641e-18	5.59874e-16	17931	Chr3	15493599	15493683	+	11.4341	6.01236	0	0	0	0	0	0	5.42174	0	1_1	15493636	1.05411	49	8507	AT3G43580	15994	Peak_37653	8492	C1_0154948
Chr3_15525163_15525164	5.36128	6.6814	1.44131	4.63564	3.55843e-06	0.000118731	17935	Chr3	15525163	15525164	+	0.936991	0.936991	0	0	0	0	0	0	0	0	1_1	15525164	0.936991	1	5178	AT3G43623	7409	Peak_37656	4570	C1_0154968
Chr3_15546888_15546930	42.0112	9.65149	1.10308	8.74958	2.14144e-18	2.43871e-16	17936	Chr3	15546888	15546930	+	12.6741	6.67606	0	0	0	0	0	0	5.99807	0	1_1	15546916	5.34866	4	8100	AT3G43630	20224	Peak_37657	20171	C1_0154969
Chr3_15562200_15562209	84.9185	10.6668	1.07573	9.91583	3.55295e-23	8.75235e-21	21683	Chr3	15562200	15562209	-	78.081	14.8357	0	0	0	63.2453	0	0	0	0	1_1	15562203	5.19249	5	38116	AT3G43610	38154	Peak_45550	5063	C1_0186947
Chr3_15571252_15571258	38.0803	8.78391	1.10733	7.9325	2.14784e-15	1.75124e-13	21684	Chr3	15571252	15571258	-	7.73659	6.5199	0	0	0	0	0	0	1.21669	0	1_1	15571256	4.88016	2	45893	AT3G43720	45862	Peak_45551	1970	C1_0186955
Chr3_15576149_15576150	5.25816	5.89836	1.4208	4.15143	3.30406e-05	0.000951603	17938	Chr3	15576149	15576150	+	1.75484	0.89795	0	0	0	0.856893	0	0	0	0	1_1	15576150	0.89795	1	8439	AT3G43682	6531	Peak_37669	6342	C1_0154985
Chr3_15586787_15586790	6.49294	5.49022	1.3595	4.03843	5.3811e-05	0.00150368	21685	Chr3	15586787	15586790	-	1.71935	1.09316	0	0	0	0.626191	0	0	0	0	1_1	15586788	0.89795	3	30361	AT3G43720	30330	Peak_45551	11649	C1_0186956
Chr3_15619690_15619737	2.68064	5.6814	1.76615	3.21682	0.0012962	0.027008	21691	Chr3	15619690	15619737	-	7.98902	0.390413	0	0	0	2.60364	3.42147	1.5735	0	0	1_1	15619724	0.156165	12	1283	AT3G43722	2606	Peak_45551	1535	C1_0186983
Chr3_15621302_15621388	30.8007	9.20384	1.12687	8.1676	3.14574e-16	2.80885e-14	21692	Chr3	15621302	15621388	-	5.78524	3.70892	0	0	0	2.07632	0	0	0	0	1_1	15621330	1.1322	59	323	AT3G43722	4212	Peak_45551	3141	C1_0186983
Chr3_15621985_15621986	6.69433	7.00195	1.37611	5.0882	3.61471e-07	1.3588e-05	17941	Chr3	15621985	15621986	+	1.17124	1.17124	0	0	0	0	0	0	0	0	1_1	15621986	1.17124	1	16378	AT3G43710	18985	Peak_37675	1127	C1_0155008
Chr3_15633589_15633603	4.91451	6.55587	1.47344	4.44937	8.61215e-06	0.00027194	17942	Chr3	15633589	15633603	+	2.26999	0.819867	0	0	0	1.45013	0	0	0	0	1_1	15633603	0.390413	14	10451	AT3G43740	10453	Peak_37676	5397	C1_0155009
Chr3_15642191_15642286	35.9034	9.42507	1.13234	8.32351	8.5398e-17	8.10441e-15	21695	Chr3	15642191	15642286	-	20.3232	5.66099	0	0	0	13.941	0.336962	0	0.384218	0	1_1	15642240	1.24932	59	21233	AT3G43722	19535	Peak_45552	18781	C1_0186984
Chr3_15678056_15678063	26.4506	5.13867	0.695795	7.38531	1.52093e-13	9.91146e-12	21698	Chr3	15678056	15678063	-	14.2269	4.37262	0	0	0	9.85428	0	0	0	0	1_1	15678058	2.06919	4	797	AT3G43829	11628	Peak_45558	0	C1_0187001
Chr3_15690614_15690686	43.1076	9.68872	1.1007	8.80228	1.34058e-18	1.5731e-16	17950	Chr3	15690614	15690686	+	4.88524	4.48975	0	0	0	0.395489	0	0	0	0	1_1	15690686	2.22535	72	3132	AT3G43833	29029	Peak_37687	7977	C1_0155046
Chr3_15690796_15690797	2.67822	5.68025	1.77089	3.20756	0.00133864	0.0275779	17951	Chr3	15690796	15690797	+	0.468495	0.468495	0	0	0	0	0	0	0	0	1_1	15690797	0.468495	1	3243	AT3G43833	29140	Peak_37687	8088	C1_0155046
Chr3_15714039_15714090	10.7492	7.68464	1.29756	5.92238	3.17309e-09	1.42028e-07	21699	Chr3	15714039	15714090	-	2.09405	1.17124	0	0	0	0.922808	0	0	0	0	1_1	15714040	0.663702	51	9888	AT3G43850	9790	Peak_45561	4844	C1_0187012
Chr3_15717453_15717528	122.199	9.75285	1.04055	9.3728	7.06304e-21	1.21449e-18	21700	Chr3	15717453	15717528	-	34.7226	19.3645	0	0	0	15.3582	0	0	0	0	1_1	15717496	12.6884	25	13344	AT3G43850	13246	Peak_45561	8300	C1_0187012
Chr3_15796834_15796868	10.0108	6.83578	1.26414	5.40744	6.39326e-08	2.60638e-06	21705	Chr3	15796834	15796868	-	4.81519	1.36645	0	0	0	1.549	0	0	1.89974	0	1_1	15796835	0.429454	34	4365	AT3G44010	3334	Peak_45571	13	C1_0187056
Chr3_15810498_15810557	12.9492	7.95371	1.22198	6.50887	7.57188e-11	3.91955e-09	21709	Chr3	15810498	15810557	-	4.47448	1.91302	0	0	0	0	0	0	2.56145	0	1_1	15810516	0.702743	59	9316	AT3G44010	9316	Peak_45573	17	C1_0187064
Chr3_15813934_15814059	176.967	10.2867	1.03436	9.94496	2.65292e-23	6.67727e-21	21710	Chr3	15813934	15814059	-	54.4824	24.6351	0	0	0	28.3104	0	0	1.53687	0	1_1	15813988	5.85619	102	12403	AT3G44060	12788	Peak_45573	3489	C1_0187064
Chr3_15829427_15829440	8.05889	7.26908	1.34863	5.38996	7.04727e-08	2.86292e-06	17960	Chr3	15829427	15829440	+	2.48954	1.17124	0	0	0	1.3183	0	0	0	0	1_1	15829440	0.702743	13	9683	AT3G44090	4744	Peak_37693	4951	C1_0155092
Chr3_15829809_15829901	23.8624	8.83571	1.16245	7.60095	2.93955e-14	2.06685e-12	21711	Chr3	15829809	15829901	-	3.57661	2.22535	0	0	0	1.35126	0	0	0	0	1_1	15829866	0.507537	92	778	AT3G44070	28666	Peak_45573	43	C1_0187067
Chr3_15847854_15847906	70.1483	10.3912	1.08021	9.61958	6.61018e-22	1.33e-19	17961	Chr3	15847854	15847906	+	19.1268	11.2829	0	0	0	7.84387	0	0	0	0	1_1	15847889	3.16234	18	4726	AT3G44091	23193	Peak_37693	10960	C1_0155093
Chr3_15923838_15923921	18.9842	8.50559	1.16684	7.28945	3.11224e-13	1.94076e-11	21724	Chr3	15923838	15923921	-	12.3467	3.04522	0	0	0	5.43798	0	0	3.86352	0	1_1	15923916	1.67878	65	20308	AT3G44190	20304	Peak_45599	4329	C1_0187140
Chr3_15956058_15956086	3.13226	5.90576	1.69254	3.4893	0.000484291	0.0113735	17967	Chr3	15956058	15956086	+	0.851817	0.390413	0	0	0	0.461404	0	0	0	0	1_1	15956059	0.234248	28	15875	AT3G44240	15580	Peak_37702	3452	C1_0155150
Chr3_15956471_15956545	34.087	8.62293	1.11277	7.74904	9.25894e-15	6.91613e-13	21727	Chr3	15956471	15956545	-	8.01773	3.86509	0	0	0	4.15264	0	0	0	0	1_1	15956510	1.56165	47	1843	AT3G44261	3374	Peak_45603	0	C1_0187163
Chr3_15997210_15997211	4.24314	6.344	1.53331	4.13744	3.51197e-05	0.00100152	17978	Chr3	15997210	15997211	+	1.36798	0.741785	0	0	0	0.626191	0	0	0	0	1_1	15997211	0.741785	1	3832	AT3G44320	1818	Peak_37730	1608	C1_0155226
Chr3_15997669_15997714	39.0769	9.54713	1.10713	8.62333	6.5034e-18	6.92911e-16	21731	Chr3	15997669	15997714	-	10.8342	5.27057	0	0	0	3.85602	0	0	1.70763	0	1_1	15997682	1.05411	44	4436	AT3G44326	3729	Peak_45612	3673	C1_0187195
Chr3_15997923_15997967	10.5028	7.65147	1.25918	6.07656	1.22789e-09	5.65644e-08	17979	Chr3	15997923	15997967	+	3.09075	1.40549	0	0	0	1.0876	0	0	0.597672	0	1_1	15997924	0.429454	44	4545	AT3G44320	2531	Peak_37730	2321	C1_0155226
Chr3_16073181_16073187	3.71754	4.04209	1.47779	2.73523	0.00623369	0.09726	21743	Chr3	16073181	16073187	-	2.06706	0.546578	0	0	0	0.922808	0	0	0.597672	0	1_1	16073182	0.273289	6	1496	AT3G44450	1384	Peak_45633	942	C1_0187284
Chr3_16101000_16101052	12.727	7.92872	1.22429	6.4762	9.40637e-11	4.81285e-09	17987	Chr3	16101000	16101052	+	4.75345	1.95206	0	0	0	2.80138	0	0	0	0	1_1	16101037	1.05411	41	3558	AT3G44490	14528	Peak_37747	2492	C1_0155298
Chr3_16340990_16340996	4.59891	5.69976	1.49359	3.81615	0.00013555	0.00356143	18012	Chr3	16340990	16340996	+	22.9904	0.780826	0	0	0	3.26279	16.4593	2.16728	0.320182	0	1_1	16340995	0.351372	5	1300	AT3G44798	23019	Peak_37796	4	C1_0155460
Chr3_1641563_1641569	10.7795	2.54511	0.819413	3.10601	0.00189629	0.0372122	19658	Chr3	1641563	1641569	-	5.18516	1.36645	0.690039	1.03201	0.791411	0	0.518404	0.445331	0.341527	0	1_0	1641569	1.05411	6	1684	AT3G05640	989	Peak_41335	7	C1_0170078
Chr3_16497778_16497818	99.8931	6.31186	0.516739	12.2148	2.5915e-34	1.95681e-31	18028	Chr3	16497778	16497818	+	43.3261	16.6316	0	0	0	15.4241	0	0	11.2704	0	1_1	16497786	5.07537	30	975	AT3G45093	6677	Peak_37819	1060	C1_0155568
Chr3_16593262_16593270	6.03265	6.85158	1.40154	4.8886	1.01555e-06	3.63651e-05	21781	Chr3	16593262	16593270	-	2.27354	1.05411	0	0	0	1.21943	0	0	0	0	1_1	16593263	0.858908	8	5435	AT3G45260	5262	Peak_45719	3403	C1_0187644
Chr3_16639229_16639342	135.154	9.89306	1.04474	9.46941	2.81428e-21	5.22734e-19	18044	Chr3	16639229	16639342	+	44.6058	22.722	0	0	0	21.8837	0	0	0	0	1_1	16639307	5.19249	82	7661	AT3G45320	12346	Peak_37823	7669	C1_0155657
Chr3_16642701_16642755	19.1797	8.52057	1.18411	7.19574	6.21244e-13	3.76584e-11	18045	Chr3	16642701	16642755	+	3.20699	1.75686	0	0	0	1.45013	0	0	0	0	1_1	16642732	0.702743	54	9231	AT3G45400	8921	Peak_37823	6527	C1_0155658
Chr3_16672143_16672149	7.1508	7.09687	1.35078	5.25389	1.48921e-07	5.8274e-06	21794	Chr3	16672143	16672149	-	2.82366	1.21028	0	0	0	1.18647	0	0	0.426909	0	1_1	16672146	0.936991	4	2585	AT3G45443	2590	Peak_45764	2523	C1_0187751
Chr3_16696750_16696751	3.35929	6.00657	1.68183	3.57145	0.000355016	0.00855141	21796	Chr3	16696750	16696751	-	0.585619	0.585619	0	0	0	0	0	0	0	0	1_1	16696751	0.585619	1	1077	AT3G45525	6669	Peak_45766	3679	C1_0187753
Chr3_16696873_16696875	11.6282	7.79822	1.24659	6.25563	3.95904e-10	1.91257e-08	21797	Chr3	16696873	16696875	-	2.03015	2.03015	0	0	0	0	0	0	0	0	1_1	16696875	1.28836	2	953	AT3G45525	6545	Peak_45766	3555	C1_0187753
Chr3_16697262_16697269	685.92	11.2516	0.770865	14.5961	2.97458e-48	5.43785e-45	21798	Chr3	16697262	16697269	-	148.754	119.701	0	0	0	10.1838	0	0	18.8694	0	1_1	16697264	68.2832	2	564	AT3G45525	6156	Peak_45766	3166	C1_0187753
Chr3_16811297_16811336	8.4887	7.34437	1.30518	5.62707	1.83293e-08	7.83086e-07	21811	Chr3	16811297	16811336	-	2.29501	0.976032	0	0	0	0.593234	0	0	0.725745	0	1_1	16811336	0.468495	39	3480	AT3G45770	3526	Peak_45786	3526	C1_0187847
Chr3_16813949_16814053	18.3007	8.4528	1.17677	7.18306	6.81699e-13	4.11794e-11	21812	Chr3	16813949	16814053	-	8.43484	2.53768	0	0	0	2.07632	0	0	3.82083	0	1_1	16813955	1.24932	82	6099	AT3G45770	6145	Peak_45786	4687	C1_0187848
Chr3_16957871_16957943	131.203	10.5716	1.06644	9.91301	3.6545e-23	8.9391e-21	18081	Chr3	16957871	16957943	+	43.3153	21.8631	0	0	0	0	0	0	21.4522	0	1_1	16957920	4.80208	42	6965	AT3G46160	3377	Peak_37910	1890	C1_0155995
Chr3_16961842_16961843	4.02096	6.26636	1.55645	4.02605	5.67215e-05	0.00157487	18083	Chr3	16961842	16961843	+	1.36445	0.702743	0	0	0	0	0	0	0.661708	0	1_1	16961843	0.702743	1	4046	AT3G46190	6575	Peak_37911	1500	C1_0155996
Chr3_16962305_16962306	3.79636	6.1835	1.58315	3.90581	9.39106e-05	0.00251495	21838	Chr3	16962305	16962306	-	2.13654	0.663702	0	0	0	0	0	0	1.47283	0	1_1	16962306	0.663702	1	5473	AT3G46180	5478	Peak_45822	5485	C1_0187986
Chr3_17112000_17112001	4.47016	6.41906	1.51298	4.24267	2.20881e-05	0.000652943	18090	Chr3	17112000	17112001	+	2.57538	0.780826	0	0	0	0.428447	0	0	1.36611	0	1_1	17112001	0.780826	1	3628	AT3G46490	3587	Peak_37929	3515	C1_0156087
Chr3_17402666_17402763	56.5253	10.0796	1.08828	9.26198	2.00674e-20	3.15394e-18	18133	Chr3	17402666	17402763	+	22.3668	7.96442	0	0	0	14.4024	0	0	0	0	1_1	17402736	3.04522	56	14760	AT3G47220	11987	Peak_37995	1001	C1_0156451
Chr3_17437058_17437060	10.0682	7.59031	1.28409	5.91105	3.39936e-09	1.51765e-07	21925	Chr3	17437058	17437060	-	2.67967	1.75686	0	0	0	0.922808	0	0	0	0	1_1	17437060	1.24932	2	4183	AT3G47340	1224	Peak_45991	1009	C1_0188733
Chr3_17445155_17445159	11.7464	3.56722	0.815329	4.3752	1.21323e-05	0.000373177	18138	Chr3	17445155	17445159	+	5.78374	1.75686	0.749185	1.21547	1.0916	0	0	0.415642	0.554981	0	1_0	17445158	0.624661	4	1660	AT3G47350	174	Peak_37997	4	C1_0156488
Chr3_17741986_17741991	3.80364	6.18593	1.5969	3.8737	0.000107194	0.00283786	18197	Chr3	17741986	17741991	+	1.29852	0.507537	0	0	0	0.790979	0	0	0	0	1_1	17741987	0.31233	5	8725	AT3G48070	8724	Peak_38101	758	C1_0156942
Chr3_17775808_17775890	10.9399	7.71045	1.25208	6.15811	7.36167e-10	3.44146e-08	18202	Chr3	17775808	17775890	+	12.53	1.48357	0	0	0	5.99825	2.85122	2.19696	0	0	1_1	17775890	0.273289	59	2466	AT3G48140	1796	Peak_38108	2243	C1_0156990
Chr3_18116130_18116138	6.05393	2.75637	0.958663	2.87523	0.0040374	0.0701525	18261	Chr3	18116130	18116138	+	2.89476	0.780826	0	0.550403	0.60038	0.626191	0.336962	0	0	0	1_1	18116136	0.31233	3	1350	AT3G48860	1269	Peak_38220	1320	C1_0157483
Chr3_18791448_18791453	5.81775	6.79901	1.43141	4.74988	2.03537e-06	6.98581e-05	18363	Chr3	18791448	18791453	+	3.17096	1.01507	0	0	0	0	0	0	2.15589	0	1_1	18791449	0.624661	5	8931	AT3G50630	8934	Peak_38422	8887	C1_0158329
Chr3_1963636_1963639	9.97049	5.03623	1.01869	4.94382	7.6607e-07	2.77463e-05	15996	Chr3	1963636	1963639	+	2.69437	1.63973	0	0	0	1.05464	0	0	0	0	1_1	1963637	1.3274	3	16905	AT3G06455	3247	Peak_33622	192	C1_0138665
Chr3_20250989_20250990	9.84972	2.56167	0.792966	3.2305	0.00123576	0.0260296	22513	Chr3	20250989	20250990	-	2.36599	1.28836	0	0.504536	0.57309	0	0	0	0	0	1_1	20250990	1.28836	1	920	AT3G54700	4436	Peak_47274	45	C1_0193629
Chr3_22767196_22767199	2.62565	4.83269	1.72125	2.80767	0.00499014	0.0815915	19131	Chr3	22767196	22767199	+	1.38522	0.429454	0	0	0	0.955766	0	0	0	0	1_1	22767197	0.273289	3	6189	AT3G61540	6295	Peak_40205	586	C1_0165394
Chr3_2523470_2523538	14.0389	1.70748	0.625024	2.73186	0.00629781	0.0980933	19852	Chr3	2523470	2523538	-	1.93738	1.21028	0	0	0.30019	0	0	0	0.426909	0	1_1	2523471	0.468495	68	694	AT3G07910	619	Peak_41861	52	C1_0172030
Chr3_3963384_3963420	17.8774	2.6563	0.61306	4.33285	1.47189e-05	0.000445724	16401	Chr3	3963384	3963420	+	7.18755	2.06919	0	0.825605	0.955151	1.38421	1.06273	0.890661	0	0	1_1	3963393	0.585619	31	269	AT3G12502	3395	Peak_34559	1	C1_0142427
Chr3_4730623_4730737	28.7436	2.33788	0.590198	3.96118	7.45805e-05	0.00202857	16531	Chr3	4730623	4730737	+	16.4388	1.56165	1.55752	3.53175	1.52824	3.95489	1.60705	0.712529	1.98513	0	1_0	4730721	1.1322	76	898	AT3G14210	755	Peak_34887	14	C1_0143775
Chr3_4927641_4927664	7.83429	7.22831	1.35312	5.34195	9.19516e-08	3.67109e-06	16587	Chr3	4927641	4927664	+	5.69031	1.28836	0	0	0	3.16391	0	0	1.23804	0	1_1	4927642	0.546578	23	205	AT3G14670	860	Peak_34972	198	C1_0144192
Chr3_4929832_4929846	6.02538	6.85005	1.40762	4.86641	1.13641e-06	4.01549e-05	20417	Chr3	4929832	4929846	-	10.3141	0.624661	0	0	0	9.68949	0	0	0	0	1_1	4929833	0.468495	14	21513	AT3G14730	2421	Peak_43275	45	C1_0177047
Chr3_5156399_5156416	42.9062	8.24266	1.07755	7.64941	2.01906e-14	1.44897e-12	20451	Chr3	5156399	5156416	-	12.8318	7.14456	0	0	0	4.44925	0	0	1.23804	0	1_1	5156406	3.39659	6	6435	AT3G15340	5959	Peak_43335	28	C1_0177401
Chr3_5282413_5282421	7.1411	7.09514	1.35662	5.23001	1.69498e-07	6.58541e-06	20478	Chr3	5282413	5282421	-	1.89022	1.1322	0	0	0	0.758021	0	0	0	0	1_1	5282414	0.780826	8	4423	AT3G15590	4436	Peak_43383	4423	C1_0177629
Chr3_5282586_5282608	20.8963	7.91343	1.15512	6.85076	7.34593e-12	4.09556e-10	20479	Chr3	5282586	5282608	-	7.7556	3.24043	0	0	0	4.51517	0	0	0	0	1_1	5282601	0.741785	19	4610	AT3G15590	4623	Peak_43383	4610	C1_0177629
Chr3_5286514_5286521	4.02823	6.26867	1.57587	3.97791	6.9523e-05	0.00190143	20480	Chr3	5286514	5286521	-	1.49018	0.468495	0	0	0	1.02168	0	0	0	0	1_1	5286515	0.351372	7	1029	AT3G15604	4399	Peak_43384	4402	C1_0177630
Chr3_6959037_6959093	9.41562	2.31775	0.811211	2.85714	0.00427474	0.0724738	17032	Chr3	6959037	6959093	+	1.69541	0.89795	0.453454	0.344002	0	0	0	0	0	0	1_1	6959038	0.351372	56	390	AT3G19970	193	Peak_36113	20	C1_0148175
Chr3_7086583_7086605	5.75383	2.81533	1.01511	2.77341	0.0055472	0.088593	20812	Chr3	7086583	7086605	-	0.828605	0.507537	0	0.321069	0	0	0	0	0	0	1_1	7086584	0.234248	22	221	AT3G20310	189	Peak_44085	20	C1_0180673
Chr3_8504207_8504208	4.68741	3.54213	1.17631	3.01123	0.00260196	0.0484332	17318	Chr3	8504207	8504208	+	2.70375	0.702743	0	0	0	1.68083	0	0	0.320182	0	1_1	8504208	0.702743	1	2398	AT3G23640	368	Peak_36678	0	C1_0150572
Chr3_8656458_8656460	7.35782	3.92028	1.06014	3.69788	0.000217405	0.00547199	21069	Chr3	8656458	8656460	-	1.46177	1.1322	0	0	0	0.329574	0	0	0	0	1_1	8656460	0.741785	2	979	AT3G23955	6671	Peak_44531	1	C1_0182739
Chr3_8937090_8937165	21.3892	7.94635	1.15885	6.8571	7.0274e-12	3.92427e-10	17370	Chr3	8937090	8937165	+	5.36882	2.30344	0	0	0	2.70251	0	0	0.362872	0	1_1	8937146	1.56165	37	3226	AT3G24513	4256	Peak_36801	4256	C1_0151123
Chr3_8956755_8956784	12.0726	7.85236	1.23677	6.34907	2.16624e-10	1.06726e-08	21128	Chr3	8956755	8956784	-	6.33809	1.87398	0	0	0	3.098	0	0	1.36611	0	1_1	8956767	1.09316	23	8829	AT3G24530	8829	Peak_44666	2084	C1_0183192
Chr3_9017075_9017137	13.1033	7.23331	1.21136	5.97122	2.35481e-09	1.065e-07	21136	Chr3	9017075	9017137	-	4.88047	1.75686	0	0	0	0.626191	0	0	2.49742	0	1_1	9017091	0.858908	46	7276	AT3G24710	8203	Peak_44679	3079	C1_0183262
Chr3_9379639_9379727	264.841	11.5858	1.05557	10.9759	4.99167e-28	2.16726e-25	17458	Chr3	9379639	9379727	+	100.888	45.2489	0	0	0	37.9011	0	0	17.7381	0	1_1	9379671	13.3912	21	563	AT3G25720	8911	Peak_36980	0	C1_0151766
Chr3_9610230_9610291	7.13868	7.09471	1.36184	5.20965	1.89199e-07	7.31808e-06	21206	Chr3	9610230	9610291	-	33.2187	0.936991	0	0	0	10.1179	16.226	5.93774	0	0	1_1	9610237	0.546578	54	2931	AT3G26250	3045	Peak_44828	2497	C1_0183930
Chr3_9619624_9619724	22.3532	8.74114	1.15245	7.58484	3.32905e-14	2.31263e-12	21207	Chr3	9619624	9619724	-	7.17961	2.9281	0	0	0	4.25151	0	0	0	0	1_1	9619724	1.91302	6	6556	AT3G26250	12532	Peak_44828	6787	C1_0183931
Chr3_9692633_9692664	125.717	11.2329	1.06671	10.5304	6.25403e-26	2.01137e-23	17525	Chr3	9692633	9692664	+	58.3326	21.5118	0	0	0	0	0	0	36.8209	0	1_1	9692634	9.60416	14	6536	AT3G26470	5805	Peak_37123	2191	C1_0152307
Chr3_9697079_9697081	31.7742	9.24842	1.14082	8.10683	5.19574e-16	4.50047e-14	21231	Chr3	9697079	9697081	-	10.3679	5.54386	0	0	0	0	0	0	4.82407	0	1_1	9697081	5.3877	1	6254	AT3G26480	11214	Peak_44856	6116	C1_0184082
Chr3_9697258_9697259	4.46531	6.41768	1.51305	4.24154	2.21995e-05	0.000653455	17527	Chr3	9697258	9697259	+	2.93671	0.780826	0	0	0	0	0	0	2.15589	0	1_1	9697259	0.780826	1	6883	AT3G26490	10430	Peak_37123	1868	C1_0152308
Chr4_1017802_1017895	338.791	12.6631	1.06067	11.9388	7.43266e-33	5.06208e-30	23322	Chr4	1017802	1017895	+	120.679	57.7421	0	0	0	61.0372	0	0	1.89974	0	1_1	1017814	23.9323	7	14599	AT4G02330	11261	Peak_48969	7384	C1_0200992
Chr4_1018158_1018162	4.23829	6.34255	1.54464	4.10615	4.02304e-05	0.0011407	23323	Chr4	1018158	1018162	+	2.42261	0.741785	0	0	0	1.68083	0	0	0	0	1_1	1018162	0.390413	4	14251	AT4G02330	10913	Peak_48969	7036	C1_0200992
Chr4_1019801_1019802	9.37012	7.48711	1.29299	5.79055	7.01581e-09	3.06911e-07	23324	Chr4	1019801	1019802	+	2.20001	1.63973	0	0	0	0.560277	0	0	0	0	1_1	1019802	1.63973	1	12611	AT4G02330	9273	Peak_48969	5396	C1_0200992
Chr4_1020408_1020411	6.91893	7.04952	1.3639	5.16865	2.35789e-07	9.02965e-06	23325	Chr4	1020408	1020411	+	2.26492	1.21028	0	0	0	1.05464	0	0	0	0	1_1	1020411	1.09316	1	12002	AT4G02330	8664	Peak_48969	4787	C1_0200992
Chr4_10268143_10268183	8.22164	3.34249	1.03606	3.22617	0.0012546	0.0263785	24409	Chr4	10268143	10268183	+	5.62336	0.936991	0.808332	0	0	1.84562	1.11457	0	0.917854	0	1_1	10268159	0.31233	16	5321	AT4G18660	4781	Peak_50960	1	C1_0209238
Chr4_10993326_10993377	36.6669	9.45512	1.11588	8.47321	2.38722e-17	2.37587e-15	24517	Chr4	10993326	10993377	+	16.2905	5.89523	0	0	0	0	0	0	10.3952	0	1_1	10993329	4.33358	2	3377	AT4G20360	2018	Peak_51223	1383	C1_0210252
Chr4_10997640_10997651	10.7153	7.68054	1.25711	6.10967	9.98377e-10	4.61753e-08	27484	Chr4	10997640	10997651	-	2.9449	1.83494	0	0	0	0	0	0	1.10996	0	1_1	10997643	0.819867	6	5353	AT4G20370	5464	Peak_57248	3421	C1_0235069
Chr4_11678414_11678424	3.12499	5.90281	1.68255	3.50824	0.000451079	0.0106656	27586	Chr4	11678414	11678424	-	0.835017	0.429454	0	0	0	0	0	0	0.405563	0	1_1	11678415	0.31233	10	15977	AT4G22070	13187	Peak_57457	8025	C1_0235976
Chr4_1314268_1314294	8.9282	7.41733	1.29733	5.71737	1.08183e-08	4.6563e-07	26234	Chr4	1314268	1314294	-	2.6936	1.17124	0	0	0	0.988723	0	0	0.533636	0	1_1	1314284	0.624661	22	7193	AT4G02980	4664	Peak_55217	12	C1_0226151
Chr4_1397311_1397408	62.524	10.2252	1.08516	9.42277	4.39321e-21	7.76288e-19	26253	Chr4	1397311	1397408	-	24.5429	9.36991	0	0	0	5.86642	0	0	9.30661	0	1_1	1397358	1.99111	54	574	AT4G03156	2784	Peak_55245	2637	C1_0226295
Chr4_14398922_14398949	4.02096	6.26636	1.55645	4.02605	5.67215e-05	0.00157487	25155	Chr4	14398922	14398949	+	3.80718	0.624661	0	0	0	1.94449	0	0	1.23804	0	1_1	14398930	0.195206	24	1990	AT4G29210	1962	Peak_52688	1869	C1_0216108
Chr4_14399450_14399478	19.0947	7.78259	1.17631	6.61612	3.68761e-11	1.95252e-09	28149	Chr4	14399450	14399478	-	14.5964	3.04522	0	0	0	6.85515	0	0	4.696	0	1_1	14399452	1.40549	25	746	AT4G29200	4301	Peak_58565	56	C1_0240710
Chr4_1459598_1459602	7.8246	7.22671	1.32982	5.43435	5.49952e-08	2.24995e-06	23414	Chr4	1459598	1459602	+	2.15742	1.36645	0	0	0	0.790979	0	0	0	0	1_1	1459599	1.01507	4	4868	AT4G03320	4811	Peak_49174	3909	C1_0201822
Chr4_1596387_1596394	5.80321	6.79582	1.41803	4.79243	1.64774e-06	5.71183e-05	23430	Chr4	1596387	1596394	+	3.82502	0.936991	0.374593	0	0	0.823936	1.24417	0.445331	0	0	1_1	1596388	0.546578	7	597	AT4G03580	8591	Peak_49229	553	C1_0201987
Chr4_1596989_1597059	12.8738	7.20762	1.21421	5.93604	2.91989e-09	1.31033e-07	26279	Chr4	1596989	1597059	-	5.12575	1.91302	0	0	0	1.87857	0.829446	0.504708	0	0	1_1	1597047	0.546578	70	2942	AT4G03570	7036	Peak_55305	1379	C1_0226582
Chr4_1597279_1597283	4.45561	6.41487	1.55855	4.11593	3.85625e-05	0.00109789	23431	Chr4	1597279	1597283	+	1.23006	0.702743	0	0	0	0.527319	0	0	0	0	1_1	1597280	0.429454	4	295	AT4G03580	7699	Peak_49229	339	C1_0201987
Chr4_16269130_16269153	10.3564	3.44488	0.881326	3.90874	9.27771e-05	0.0025039	25489	Chr4	16269130	16269153	+	3.10128	1.40549	0	0.344002	0	0.758021	0	0.593774	0	0	1_1	16269150	0.507537	23	1100	AT4G33945	1100	Peak_53537	1	C1_0219452
Chr4_1670458_1670464	22.7782	8.76846	1.14784	7.63913	2.18701e-14	1.56626e-12	23435	Chr4	1670458	1670464	+	12.9796	3.98221	0	0	0	8.99738	0	0	0	0	1_1	1670459	1.91302	6	58707	AT4G03635	57536	Peak_49232	51549	C1_0202004
Chr4_1690701_1690703	67.6571	8.32107	0.90977	9.14635	5.88889e-20	8.55835e-18	26282	Chr4	1690701	1690703	-	12.081	11.7514	0	0	0	0.329574	0	0	0	0	1_1	1690703	8.19867	2	27188	AT4G03740	81209	Peak_55306	66317	C1_0226591
Chr4_1713956_1713957	2.22902	5.41559	1.90889	2.83704	0.00455338	0.075964	26285	Chr4	1713956	1713957	-	2.3349	0.390413	0	0	0	1.94449	0	0	0	0	1_1	1713957	0.390413	1	50442	AT4G03740	57955	Peak_55306	43063	C1_0226591
Chr4_1735348_1735349	2.90039	5.79528	1.72888	3.35203	0.0008022	0.0178042	26287	Chr4	1735348	1735349	-	3.93511	0.507537	0	0	0	3.42757	0	0	0	0	1_1	1735349	0.507537	1	39072	AT4G03820	36563	Peak_55306	21671	C1_0226591
Chr4_1755502_1755508	24.1306	8.85159	1.14213	7.75009	9.18257e-15	6.8864e-13	23436	Chr4	1755502	1755508	+	20.4146	4.21646	0	0	0	15.6218	0	0	0.576327	0	1_1	1755505	3.47467	3	1079	AT4G03811	119395	Peak_49233	17067	C1_0202005
Chr4_1757268_1757320	4.19057	5.54427	1.5025	3.69002	0.000224236	0.00563577	26289	Chr4	1757268	1757320	-	17.7967	0.663702	0.552031	0	0	4.05377	8.39814	2.46416	1.66494	0	1_1	1757317	0.390413	3	17104	AT4G03820	14595	Peak_55306	297	C1_0226591
Chr4_17789427_17789543	10.161	2.56523	0.7973	3.2174	0.00129359	0.027008	28862	Chr4	17789427	17789543	-	42.3548	0.819867	0.847762	0	0	18.4562	0.855366	1.24693	20.1287	0	1_1	17789502	0.624661	39	668	AT4G37830	708	Peak_60315	708	C1_0247372
Chr4_1802085_1802192	55.8394	10.0621	1.0886	9.24309	2.39479e-20	3.73007e-18	23439	Chr4	1802085	1802192	+	9.64932	7.14456	0	0	0	2.50477	0	0	0	0	1_1	1802089	2.22535	104	11649	AT4G03830	72811	Peak_49233	22092	C1_0202009
Chr4_1806911_1806913	14.9584	8.16181	1.19968	6.80335	1.02216e-11	5.60882e-10	23440	Chr4	1806911	1806913	+	3.47266	2.61577	0	0	0	0.856893	0	0	0	0	1_1	1806912	2.42056	1	16472	AT4G03830	67988	Peak_49233	26915	C1_0202009
Chr4_1814999_1815031	20.7689	8.63523	1.15715	7.46251	8.4889e-14	5.68118e-12	23441	Chr4	1814999	1815031	+	6.0981	2.96714	0	0	0	3.13096	0	0	0	0	1_1	1815001	1.17124	31	24561	AT4G03830	59899	Peak_49233	27198	C1_0202010
Chr4_1838723_1838729	83.9339	9.92652	1.07641	9.22187	2.91955e-20	4.50701e-18	23442	Chr4	1838723	1838729	+	27.7515	14.6014	0	0	0	13.15	0	0	0	0	1_1	1838725	7.73018	2	31697	AT4G03930	36175	Peak_49233	3474	C1_0202010
Chr4_1843152_1843230	48.1812	9.84938	1.11049	8.86939	7.35486e-19	9.09123e-17	23443	Chr4	1843152	1843230	+	16.4132	6.55894	0	0	0	9.85428	0	0	0	0	1_1	1843153	4.02125	27	27269	AT4G03930	31747	Peak_49233	954	C1_0202010
Chr4_1855260_1855263	4.24556	6.34473	1.53326	4.13806	3.50259e-05	0.00100131	26294	Chr4	1855260	1855263	-	2.75219	0.741785	0	0	0	2.0104	0	0	0	0	1_1	1855263	0.468495	3	19424	AT4G03935	19454	Peak_55311	13903	C1_0226603
Chr4_18581093_18581109	7.26433	2.47352	0.884046	2.79795	0.00514282	0.0836752	29077	Chr4	18581093	18581109	-	2.80021	0.702743	0.374593	0.389869	0.70954	0	0	0.623463	0	0	1_0	18581095	0.273289	16	490	AT4G40090	157	Peak_60746	4	C1_0249211
Chr4_1865204_1865259	18.9576	8.50376	1.18445	7.17949	6.99707e-13	4.21938e-11	23444	Chr4	1865204	1865259	+	5.85059	3.00618	0	0	0	2.43885	0	0	0.405563	0	1_1	1865259	0.936991	52	5163	AT4G03930	9641	Peak_49233	4	C1_0202012
Chr4_1879291_1879292	2.22902	5.41559	1.90889	2.83704	0.00455338	0.075964	23447	Chr4	1879291	1879292	+	0.390413	0.390413	0	0	0	0	0	0	0	0	1_1	1879292	0.390413	1	226	AT4G03950	4392	Peak_49233	1411	C1_0202022
Chr4_1924961_1924995	26.577	8.99097	1.1335	7.93203	2.15587e-15	1.75367e-13	26299	Chr4	1924961	1924995	-	6.19849	4.02125	0	0	0	0	0	0	2.17723	0	1_1	1924995	1.63973	26	12977	AT4G04030	48471	Peak_55312	7208	C1_0226625
Chr4_1930729_1930771	6.25483	6.9038	1.38969	4.96788	6.76879e-07	2.46961e-05	26300	Chr4	1930729	1930771	-	3.87274	0.741785	0	0	0	3.13096	0	0	0	0	1_1	1930771	0.468495	42	7201	AT4G04030	54247	Peak_55312	1432	C1_0226625
Chr4_1954347_1954395	5.5883	6.74112	1.42964	4.71527	2.41393e-06	8.20405e-05	26302	Chr4	1954347	1954395	-	1.50234	0.546578	0	0	0	0.955766	0	0	0	0	1_1	1954348	0.195206	48	7399	AT4G04078	77824	Peak_55312	16376	C1_0226634
Chr4_1968690_1968744	10.0512	7.58814	1.26726	5.98783	2.12661e-09	9.64302e-08	23463	Chr4	1968690	1968744	+	2.6904	1.24932	0	0	0	0.758021	0	0	0.683054	0	1_1	1968726	0.429454	54	3746	AT4G04090	26288	Peak_49243	5405	C1_0202081
Chr4_1972917_1972921	8.04919	7.26752	1.32405	5.48885	4.04562e-08	1.66889e-06	23464	Chr4	1972917	1972921	+	1.1322	1.1322	0	0	0	0	0	0	0	0	1_1	1972918	0.780826	4	327	AT4G04110	30480	Peak_49243	5359	C1_0202082
Chr4_1989314_1989324	8.479	7.34291	1.31365	5.58969	2.27481e-08	9.589e-07	26303	Chr4	1989314	1989324	-	1.72289	1.3274	0	0	0	0.395489	0	0	0	0	1_1	1989315	0.936991	10	27568	AT4G04078	44449	Peak_55313	5357	C1_0226635
Chr4_1994012_1994060	5.14153	6.6209	1.4598	4.53549	5.74699e-06	0.000186732	23466	Chr4	1994012	1994060	+	0.70782	0.31233	0	0	0	0.395489	0	0	0	0	1_1	1994060	0.156165	48	21469	AT4G04110	26378	Peak_49244	1234	C1_0202083
Chr4_1994655_1994695	27.0577	9.01665	1.14003	7.90915	2.59152e-15	2.07405e-13	26304	Chr4	1994655	1994695	-	14.415	4.09934	0	0	0	10.3157	0	0	0	0	1_1	1994667	2.18631	6	32920	AT4G04078	39097	Peak_55313	5	C1_0226635
Chr4_1996735_1996736	2.45362	5.55398	1.832	3.03166	0.00243216	0.0456887	23467	Chr4	1996735	1996736	+	0.749636	0.429454	0	0	0	0	0	0	0.320182	0	1_1	1996736	0.429454	1	23700	AT4G04180	23702	Peak_49244	1442	C1_0202083
Chr4_2013154_2013167	16.2656	7.54579	1.18362	6.37517	1.82759e-10	9.10755e-09	23468	Chr4	2013154	2013167	+	4.65558	2.38152	0	0	0	2.27406	0	0	0	0	1_1	2013161	1.99111	1	7275	AT4G04180	7277	Peak_49244	7269	C1_0202084
Chr4_2014702_2014854	97.2792	9.42724	1.06205	8.87641	6.90506e-19	8.59643e-17	26305	Chr4	2014702	2014854	-	23.8365	14.4062	0	0	0	8.83259	0	0	0.597672	0	1_1	2014740	6.59798	123	21630	AT4G04221	19024	Peak_55313	873	C1_0226638
Chr4_2015609_2015618	179.837	9.73997	0.91898	10.5987	3.02232e-26	1.0094e-23	26307	Chr4	2015609	2015618	-	106.277	31.4282	1.18292	0	0.38206	67.2002	0	0	6.08345	0	1_1	2015616	7.65209	7	20754	AT4G04221	18148	Peak_55313	3	C1_0226638
Chr4_2015815_2015849	8.46203	7.34026	1.37461	5.33987	9.30117e-08	3.70915e-06	23469	Chr4	2015815	2015849	+	1.51552	1.05411	0	0	0	0.461404	0	0	0	0	1_1	2015816	0.468495	34	4620	AT4G04180	4622	Peak_49244	4614	C1_0202084
Chr4_2080860_2080874	24.3407	8.86418	1.14169	7.76409	8.22367e-15	6.1827e-13	26310	Chr4	2080860	2080874	-	5.13979	3.16234	0	0	0	1.97745	0	0	0	0	1_1	2080874	1.36645	10	37723	AT4G04330	37573	Peak_55314	12020	C1_0226649
Chr4_2110705_2110712	6.50125	6.95906	1.46911	4.73693	2.16975e-06	7.43971e-05	26311	Chr4	2110705	2110712	-	2.78261	0.936991	0	0	0	1.84562	0	0	0	0	1_1	2110712	0.390413	7	7885	AT4G04330	7735	Peak_55314	6195	C1_0226650
Chr4_2155211_2155324	156.91	11.5526	1.06515	10.846	2.08422e-27	8.61826e-25	23483	Chr4	2155211	2155324	+	39.8375	25.9625	0	0	0	13.8751	0	0	0	0	1_1	2155289	6.5199	29	8718	AT4G04402	25502	Peak_49270	18811	C1_0202213
Chr4_2159122_2159123	2.23387	5.41836	1.88143	2.87991	0.0039779	0.069292	26314	Chr4	2159122	2159123	-	0.390413	0.390413	0	0	0	0	0	0	0	0	1_1	2159123	0.390413	1	22874	AT4G04370	22807	Peak_55315	22798	C1_0226668
Chr4_2159354_2159378	15.1879	8.1837	1.19557	6.84503	7.64594e-12	4.2424e-10	23484	Chr4	2159354	2159378	+	1.52261	1.52261	0	0	0	0	0	0	0	0	1_1	2159355	0.858908	24	4652	AT4G04402	29159	Peak_49271	21060	C1_0202214
Chr4_2197508_2197509	39.9923	9.58046	1.10497	8.67031	4.30962e-18	4.66325e-16	23486	Chr4	2197508	2197509	+	6.98839	6.98839	0	0	0	0	0	0	0	0	1_1	2197509	6.98839	1	5915	AT4G04423	8995	Peak_49271	3619	C1_0202232
Chr4_2199314_2199324	27.2047	9.02483	1.15367	7.82273	5.16879e-15	3.9632e-13	26315	Chr4	2199314	2199324	-	3.67154	2.96714	0	0	0	0	0	0	0.704399	0	1_1	2199315	1.48357	10	29965	AT4G04470	28863	Peak_55316	662	C1_0226671
Chr4_2206071_2206122	9.3677	7.48677	1.29794	5.76819	8.01272e-09	3.49202e-07	23487	Chr4	2206071	2206122	+	3.49424	1.21028	0	0	0	0	0	0	2.28396	0	1_1	2206083	0.234248	40	2659	AT4G04423	17569	Peak_49271	4955	C1_0202232
Chr4_2209194_2209195	11.3842	7.76792	1.24616	6.23348	4.56172e-10	2.18849e-08	26316	Chr4	2209194	2209195	-	2.848	1.99111	0	0	0	0.856893	0	0	0	0	1_1	2209195	1.99111	1	20085	AT4G04470	18983	Peak_55316	9218	C1_0226671
Chr4_2209548_2209549	10.9447	7.71101	1.25017	6.16799	6.91653e-10	3.25086e-08	26317	Chr4	2209548	2209549	-	2.9347	1.91302	0	0	0	1.02168	0	0	0	0	1_1	2209549	1.91302	1	19731	AT4G04470	18629	Peak_55316	8932	C1_0226672
Chr4_2210116_2210117	3.58388	6.09992	1.65627	3.68292	0.000230574	0.00577831	26318	Chr4	2210116	2210117	-	1.25085	0.624661	0	0	0	0.626191	0	0	0	0	1_1	2210117	0.624661	1	19163	AT4G04470	18061	Peak_55316	8364	C1_0226672
Chr4_2210883_2210886	2.89554	5.79312	1.77278	3.26781	0.00108384	0.0232097	26319	Chr4	2210883	2210886	-	0.870069	0.507537	0	0	0	0.362532	0	0	0	0	1_1	2210884	0.390413	3	18396	AT4G04470	17294	Peak_55316	7597	C1_0226672
Chr4_2211249_2211250	5.36855	6.68313	1.45277	4.60028	4.2192e-06	0.000139704	26321	Chr4	2211249	2211250	-	1.6291	0.936991	0	0	0	0.692106	0	0	0	0	1_1	2211250	0.936991	1	18030	AT4G04470	16928	Peak_55316	7231	C1_0226672
Chr4_2256630_2256641	12.5242	7.90529	1.2354	6.39899	1.56411e-10	7.83951e-09	26328	Chr4	2256630	2256641	-	3.36923	1.95206	0	0	0	1.41717	0	0	0	0	1_1	2256634	0.741785	11	21996	AT4G04490	27385	Peak_55319	4930	C1_0226688
Chr4_2270524_2270525	9.59714	7.52158	1.28194	5.86736	4.42794e-09	1.95924e-07	23492	Chr4	2270524	2270525	+	1.67878	1.67878	0	0	0	0	0	0	0	0	1_1	2270525	1.67878	1	10945	AT4G04540	43387	Peak_49274	1307	C1_0202267
Chr4_2288958_2288961	2.23144	5.41698	1.88809	2.86902	0.00411743	0.0703812	26331	Chr4	2288958	2288961	-	1.43634	0.390413	0	0	0	0	0	0	1.04593	0	1_1	2288961	0.234248	3	5945	AT4G04580	38840	Peak_55320	55	C1_0226689
Chr4_2297850_2297910	131.298	11.2956	1.06599	10.5963	3.10119e-26	1.02587e-23	23494	Chr4	2297850	2297910	+	19.3239	15.5384	0	0	0	2.50477	0	0	1.28073	0	1_1	2297875	5.70003	33	7916	AT4G04570	27128	Peak_49275	410	C1_0202284
Chr4_2302851_2302852	4.01854	6.2656	1.55865	4.01989	5.82241e-05	0.00161016	23495	Chr4	2302851	2302852	+	1.59925	0.702743	0	0	0	0	0	0	0.896508	0	1_1	2302852	0.702743	1	12893	AT4G04570	22151	Peak_49275	5387	C1_0202284
Chr4_2310462_2310476	3.75987	3.99898	1.41309	2.82995	0.00465549	0.0773702	26332	Chr4	2310462	2310476	-	1.50347	0.585619	0	0	0	0	0	0	0.917854	0	1_1	2310465	0.31233	14	894	AT4G04601	17336	Peak_55320	12898	C1_0226696
Chr4_2356980_2357028	12.2923	7.87843	1.23073	6.40145	1.53907e-10	7.72516e-09	26345	Chr4	2356980	2357028	-	6.30702	1.44453	0	0	0	2.47181	0	0	2.39069	0	1_1	2357021	0.936991	45	1808	AT4G04650	5068	Peak_55332	1045	C1_0226746
Chr4_2362834_2362843	16.5379	8.30646	1.1853	7.00788	2.41961e-12	1.40775e-10	26346	Chr4	2362834	2362843	-	3.96348	2.38152	0	0	0	1.58196	0	0	0	0	1_1	2362843	0.858908	9	7630	AT4G04650	10890	Peak_55332	6048	C1_0226747
Chr4_2445279_2445284	2.45119	5.55271	1.8555	2.99256	0.00276645	0.0510845	26360	Chr4	2445279	2445284	-	0.671553	0.351372	0	0	0	0	0	0	0.320182	0	1_1	2445280	0.195206	5	5877	AT4G04790	5921	Peak_55354	3085	C1_0226854
Chr4_2597256_2597265	165.498	10.9068	1.12316	9.71085	2.71066e-22	5.92151e-20	26390	Chr4	2597256	2597265	-	37.5626	28.383	0	0	0	3.03208	0	0	6.14748	0	1_1	2597265	11.5172	6	2968	AT4G05071	3135	Peak_55401	3026	C1_0227058
Chr4_2601973_2602005	22.6605	8.03199	1.15155	6.97491	3.0606e-12	1.76297e-10	26391	Chr4	2601973	2602005	-	4.16138	3.43563	0	0	0	0	0	0	0.725745	0	1_1	2601989	1.21028	17	7692	AT4G05071	7859	Peak_55401	5967	C1_0227059
Chr4_2707425_2707426	3.14196	5.90988	1.85315	3.1891	0.00142715	0.0291249	23543	Chr4	2707425	2707426	+	0.546578	0.546578	0	0	0	0	0	0	0	0	1_1	2707426	0.546578	1	7339	AT4G05310	10542	Peak_49373	16	C1_0202732
Chr4_2735647_2735727	44.157	7.26529	0.82507	8.80566	1.30082e-18	1.53162e-16	26404	Chr4	2735647	2735727	-	25.9765	7.02743	1.04492	0	0	5.93234	4.22499	2.19696	5.54981	0	1_1	2735689	6.32469	1	4978	AT4G05390	3357	Peak_55419	39	C1_0227162
Chr4_2785581_2785615	81.4283	10.6064	1.08866	9.74265	1.98318e-22	4.47296e-20	23556	Chr4	2785581	2785615	+	24.0618	13.9768	0	0	0	10.085	0	0	0	0	1_1	2785584	12.6103	1	18867	AT4G05520	25217	Peak_49411	12920	C1_0202839
Chr4_2828579_2828631	234.155	10.115	0.880046	11.4937	1.41932e-30	7.95139e-28	23560	Chr4	2828579	2828631	+	75.2424	39.7831	0	0	0	32.3642	0	0	3.09509	0	1_1	2828587	34.5906	5	2540	AT4G05553	10784	Peak_49417	1	C1_0202862
Chr4_2885805_2885886	54.5185	10.0275	1.09002	9.19935	3.60116e-20	5.48608e-18	23561	Chr4	2885805	2885886	+	11.9913	8.00346	0	0	0	3.98785	0	0	0	0	1_1	2885830	2.06919	71	21235	AT4G05590	21272	Peak_49418	21174	C1_0202863
Chr4_2903555_2903556	2.68064	5.6814	1.76615	3.21682	0.0012962	0.027008	23562	Chr4	2903555	2903556	+	0.863985	0.468495	0	0	0	0.395489	0	0	0	0	1_1	2903556	0.468495	1	3509	AT4G05590	3546	Peak_49418	3448	C1_0202863
Chr4_2904300_2904301	4.01126	6.26327	1.59281	3.93222	8.41667e-05	0.00228216	26414	Chr4	2904300	2904301	-	0.702743	0.702743	0	0	0	0	0	0	0	0	1_1	2904301	0.702743	1	81148	AT4G05620	86485	Peak_55426	85585	C1_0227214
Chr4_2913157_2913159	4.25526	6.34766	1.57402	4.03277	5.51244e-05	0.0015379	23564	Chr4	2913157	2913159	+	1.17023	0.741785	0	0	0	0.428447	0	0	0	0	1_1	2913158	0.390413	2	6093	AT4G05590	5525	Peak_49419	4649	C1_0202872
Chr4_2917673_2917674	9.84114	7.55745	1.28234	5.89347	3.78179e-09	1.68406e-07	23565	Chr4	2917673	2917674	+	2.44288	1.71782	0	0	0	0.725064	0	0	0	0	1_1	2917674	1.71782	1	10609	AT4G05590	10041	Peak_49419	9165	C1_0202872
Chr4_3002070_3002071	36.3745	9.44381	1.11801	8.44701	2.98855e-17	2.94898e-15	26418	Chr4	3002070	3002071	-	7.08879	6.36373	0	0	0	0.725064	0	0	0	0	1_1	3002071	6.36373	1	9453	AT4G05631	7503	Peak_55432	7366	C1_0227249
Chr4_3004328_3004374	21.4112	8.67934	1.17091	7.41246	1.23981e-13	8.18701e-12	26419	Chr4	3004328	3004374	-	2.8125	2.18631	0	0	0	0.626191	0	0	0	0	1_1	3004329	1.01507	46	11711	AT4G05631	9761	Peak_55432	9624	C1_0227249
Chr4_3053018_3053020	11.3988	7.76955	1.24457	6.24277	4.29885e-10	2.06523e-08	26420	Chr4	3053018	3053020	-	2.41955	1.99111	0	0	0	0.428447	0	0	0	0	1_1	3053020	1.52261	2	60402	AT4G05631	58452	Peak_55432	1334	C1_0227250
Chr4_3090075_3090076	6.70403	7.00379	1.36949	5.11416	3.15143e-07	1.1963e-05	26421	Chr4	3090075	3090076	-	1.17124	1.17124	0	0	0	0	0	0	0	0	1_1	3090076	1.17124	1	97458	AT4G05631	95508	Peak_55432	30761	C1_0227258
Chr4_3093017_3093024	71.4754	8.98066	1.05658	8.49978	1.89953e-17	1.91241e-15	26422	Chr4	3093017	3093024	-	14.605	12.298	0	0	0	2.30702	0	0	0	0	1_1	3093021	9.56512	4	100403	AT4G05631	98453	Peak_55432	33706	C1_0227258
Chr4_3150962_3150985	75.2435	9.76832	1.08116	9.03504	1.63946e-19	2.1818e-17	23567	Chr4	3150962	3150985	+	37.299	12.8446	0	0	0	24.4544	0	0	0	0	1_1	3150966	6.94935	3	34072	AT4G06490	205862	Peak_49420	3408	C1_0202901
Chr4_3179265_3179293	73.2661	9.01197	1.0556	8.53731	1.37379e-17	1.41175e-15	26423	Chr4	3179265	3179293	-	21.5738	12.1809	0	0	0	9.39287	0	0	0	0	1_1	3179268	10.5411	1	141677	AT4G06526	178465	Peak_55433	119953	C1_0227258
Chr4_3279733_3279781	18.5205	8.47005	1.17798	7.19032	6.46395e-13	3.91148e-11	23568	Chr4	3279733	3279781	+	4.08668	2.53768	0	0	0	1.549	0	0	0	0	1_1	3279768	1.01507	35	77102	AT4G06534	77060	Peak_49420	4476	C1_0202902
Chr4_3282768_3282769	17.0065	8.3466	1.20157	6.9464	3.74715e-12	2.13717e-10	23569	Chr4	3282768	3282769	+	5.76852	2.96714	0	0	0	2.80138	0	0	0	0	1_1	3282769	2.96714	1	74101	AT4G06534	74059	Peak_49420	1475	C1_0202902
Chr4_3283997_3283998	10.0463	7.58753	1.26952	5.97667	2.27743e-09	1.03135e-07	23570	Chr4	3283997	3283998	+	2.48192	1.75686	0	0	0	0.725064	0	0	0	0	1_1	3283998	1.75686	1	72872	AT4G06534	72830	Peak_49420	246	C1_0202902
Chr4_3307950_3307969	149.663	11.4845	1.08019	10.6319	2.1166e-26	7.27901e-24	26424	Chr4	3307950	3307969	-	31.0039	25.533	0	0	0	5.47094	0	0	0	0	1_1	3307967	13.0788	17	12978	AT4G06526	49766	Peak_55433	329	C1_0227259
Chr4_3330664_3330727	78.6857	9.83337	1.08138	9.09333	9.60537e-20	1.34529e-17	23572	Chr4	3330664	3330727	+	12.4045	9.1747	0	0	0	3.22983	0	0	0	0	1_1	3330708	3.90413	57	26162	AT4G06534	26120	Peak_49420	25473	C1_0202904
Chr4_3342848_3342850	7.58545	7.18227	1.34395	5.34415	9.08412e-08	3.63093e-06	26425	Chr4	3342848	3342850	-	2.90936	1.3274	0	0	0	1.58196	0	0	0	0	1_1	3342850	1.21028	1	21905	AT4G06526	14883	Peak_55433	13824	C1_0227260
Chr4_3343269_3343314	284.633	11.6896	1.06713	10.9542	6.34156e-28	2.71935e-25	26426	Chr4	3343269	3343314	-	91.5074	48.3331	0	0	0	43.1742	0	0	0	0	1_1	3343306	14.0549	11	22361	AT4G06526	14427	Peak_55433	13368	C1_0227260
Chr4_3347854_3347855	4.46773	6.41837	1.51126	4.24703	2.16627e-05	0.000643655	26427	Chr4	3347854	3347855	-	1.30814	0.780826	0	0	0	0.527319	0	0	0	0	1_1	3347855	0.780826	1	26910	AT4G06526	9878	Peak_55433	8819	C1_0227260
Chr4_3349580_3349605	181.027	11.7589	1.0646	11.0454	2.30633e-28	1.04036e-25	26429	Chr4	3349580	3349605	-	41.7723	30.7645	0	0	0	11.0078	0	0	0	0	1_1	3349603	19.1693	6	28658	AT4G06526	8130	Peak_55433	7071	C1_0227260
Chr4_3367463_3367464	2.68064	5.6814	1.76615	3.21682	0.0012962	0.027008	26430	Chr4	3367463	3367464	-	1.42426	0.468495	0	0	0	0.955766	0	0	0	0	1_1	3367464	0.468495	1	46519	AT4G06526	9639	Peak_55435	9567	C1_0227261
Chr4_3368673_3368679	14.5238	8.11913	1.20252	6.75174	1.46081e-11	7.95295e-10	26431	Chr4	3368673	3368679	-	5.99213	2.49864	0	0	0	3.49349	0	0	0	0	1_1	3368679	1.7959	6	47734	AT4G06526	10854	Peak_55435	10782	C1_0227261
Chr4_3370963_3370965	8.27622	7.30758	1.32337	5.52194	3.35272e-08	1.39298e-06	23574	Chr4	3370963	3370965	+	2.96911	1.44453	0	0	0	0.692106	0	0	0.832472	0	1_1	3370964	0.780826	2	10218	AT4G06536	9684	Peak_49424	9	C1_0202911
Chr4_3381276_3381304	20.7931	8.63673	1.16246	7.42972	1.08829e-13	7.22767e-12	26432	Chr4	3381276	3381304	-	4.21344	2.9281	0	0	0	1.28534	0	0	0	0	1_1	3381303	1.01507	28	60358	AT4G06526	23478	Peak_55435	23406	C1_0227261
Chr4_3383921_3384029	73.3341	9.73159	1.08259	8.98916	2.49131e-19	3.25313e-17	23575	Chr4	3383921	3384029	+	9.93426	8.55004	0	0	0	1.38421	0	0	0	0	1_1	3383961	6.28565	8	23215	AT4G06536	22681	Peak_49424	12988	C1_0202911
Chr4_3386259_3386261	38.9008	9.54045	1.11171	8.58175	9.34376e-18	9.80502e-16	23576	Chr4	3386259	3386261	+	7.74895	6.79318	0	0	0	0.955766	0	0	0	0	1_1	3386261	5.07537	2	25515	AT4G06536	24981	Peak_49424	15288	C1_0202911
Chr4_3386931_3386933	11.1621	7.73947	1.249	6.19653	5.77206e-10	2.73515e-08	23577	Chr4	3386931	3386933	+	2.28164	1.95206	0	0	0	0.329574	0	0	0	0	1_1	3386933	1.36645	2	26187	AT4G06536	25653	Peak_49424	15960	C1_0202911
Chr4_3387072_3387166	43.1027	9.68857	1.101	8.79976	1.37109e-18	1.60348e-16	23578	Chr4	3387072	3387166	+	3.95078	3.35755	0	0	0	0.593234	0	0	0	0	1_1	3387144	1.48357	72	26398	AT4G06536	25864	Peak_49424	16171	C1_0202911
Chr4_3394660_3394661	2.90524	5.7974	1.72061	3.36939	0.000753353	0.0169147	23579	Chr4	3394660	3394661	+	0.507537	0.507537	0	0	0	0	0	0	0	0	1_1	3394661	0.507537	1	33915	AT4G06536	33381	Peak_49424	23688	C1_0202911
Chr4_3415745_3415753	360.019	10.8104	1.42176	7.6035	2.88234e-14	2.03073e-12	23580	Chr4	3415745	3415753	+	127.362	62.9736	0.630893	0	0	63.2453	0	0	0.51229	0	1_1	3415751	54.2674	2	55005	AT4G06536	54471	Peak_49424	44778	C1_0202911
Chr4_3416593_3416670	13.1568	7.97682	1.23806	6.443	1.17138e-10	5.93103e-09	23581	Chr4	3416593	3416670	+	2.4515	1.56165	0	0	0	0.889851	0	0	0	0	1_1	3416633	0.663702	77	55887	AT4G06536	55353	Peak_49424	45660	C1_0202911
Chr4_3417382_3417384	8.69632	7.37952	1.3207	5.58758	2.30251e-08	9.68223e-07	23582	Chr4	3417382	3417384	+	2.54429	1.52261	0	0	0	1.02168	0	0	0	0	1_1	3417384	1.01507	2	56638	AT4G06536	56104	Peak_49424	46411	C1_0202911
Chr4_3445927_3445940	2.24114	5.42254	1.94401	2.78935	0.00528136	0.0852429	26433	Chr4	3445927	3445940	-	0.938522	0.31233	0	0	0	0.626191	0	0	0	0	1_1	3445928	0.156165	13	78009	AT4G06639	88103	Peak_55435	60770	C1_0227262
Chr4_3463931_3463970	164.954	10.1853	1.03624	9.82911	8.43593e-23	1.97982e-20	23583	Chr4	3463931	3463970	+	29.2501	25.0645	0	0	0	4.1856	0	0	0	0	1_1	3463932	18.1542	2	103186	AT4G06536	102652	Peak_49424	42906	C1_0202912
Chr4_3488043_3488083	5.81048	6.79741	1.41479	4.80455	1.55102e-06	5.40896e-05	26434	Chr4	3488043	3488083	-	0.507537	0.507537	0	0	0	0	0	0	0	0	1_1	3488083	0.31233	40	35854	AT4G06639	130258	Peak_55435	18615	C1_0227262
Chr4_3502101_3502169	12.0386	7.84872	1.25978	6.23021	4.65797e-10	2.23037e-08	26435	Chr4	3502101	3502169	-	3.22322	1.01507	0	0	0	2.20815	0	0	0	0	1_1	3502169	1.01507	68	21768	AT4G06639	144344	Peak_55435	4529	C1_0227262
Chr4_3502339_3502430	45.5612	9.76859	1.09802	8.89652	5.76254e-19	7.30496e-17	26436	Chr4	3502339	3502430	-	8.21342	5.54386	0	0	0	2.66955	0	0	0	0	1_1	3502343	3.98221	88	21594	AT4G06639	144518	Peak_55435	4355	C1_0227262
Chr4_3503026_3503048	9.37255	7.48744	1.289	5.80873	6.29483e-09	2.76066e-07	26438	Chr4	3503026	3503048	-	2.04993	1.52261	0	0	0	0.527319	0	0	0	0	1_1	3503027	1.21028	22	20910	AT4G06639	145202	Peak_55435	3671	C1_0227262
Chr4_3503300_3503301	33.0031	9.30356	1.13883	8.16944	3.09836e-16	2.77367e-14	26439	Chr4	3503300	3503301	-	7.39303	5.77811	0	0	0	1.61491	0	0	0	0	1_1	3503301	5.77811	1	20636	AT4G06639	145476	Peak_55435	3397	C1_0227262
Chr4_3503586_3503587	4.45804	6.41559	1.54075	4.16393	3.12817e-05	0.00090319	26440	Chr4	3503586	3503587	-	0.780826	0.780826	0	0	0	0	0	0	0	0	1_1	3503587	0.780826	1	20350	AT4G06639	145762	Peak_55435	3111	C1_0227262
Chr4_3504360_3504434	4.46046	6.41629	1.5275	4.20052	2.66302e-05	0.000774036	26441	Chr4	3504360	3504434	-	1.34972	0.624661	0	0	0	0.725064	0	0	0	0	1_1	3504361	0.31233	74	19576	AT4G06639	146536	Peak_55435	2337	C1_0227262
Chr4_3504961_3504962	3.56934	6.09471	1.62176	3.75809	0.000171213	0.00436952	26442	Chr4	3504961	3504962	-	1.58043	0.624661	0	0	0	0.955766	0	0	0	0	1_1	3504962	0.624661	1	18975	AT4G06639	147137	Peak_55435	1736	C1_0227262
Chr4_3505794_3505896	10.9302	7.7093	1.26397	6.09926	1.06559e-09	4.92181e-08	26443	Chr4	3505794	3505896	-	4.25707	1.09316	0	0	0	3.16391	0	0	0	0	1_1	3505896	0.702743	101	18041	AT4G06639	148071	Peak_55435	802	C1_0227262
Chr4_3506545_3506706	2043.43	11.3675	0.523633	21.7088	1.69305e-104	1.47016e-100	26444	Chr4	3506545	3506706	-	784.391	351.254	0	0	0	432.731	0	0	0.405563	0	1_1	3506702	176.467	5	17235	AT4G06639	148877	Peak_55435	4	C1_0227262
Chr4_3506834_3506842	4.68991	6.48843	1.49196	4.34893	1.36804e-05	0.00041609	26445	Chr4	3506834	3506842	-	1.70363	0.780826	0	0	0	0.922808	0	0	0	0	1_1	3506835	0.390413	8	17102	AT4G06639	149010	Peak_55435	137	C1_0227262
Chr4_3507074_3507217	100.728	10.19	1.08676	9.37646	6.82236e-21	1.17895e-18	23585	Chr4	3507074	3507217	+	33.6519	15.0309	0	0	0	18.621	0	0	0	0	1_1	3507115	6.91031	102	68997	AT4G06583	145835	Peak_49424	277	C1_0202912
Chr4_3518584_3518666	369.353	10.0358	0.698449	14.3688	8.1267e-47	1.28306e-43	23586	Chr4	3518584	3518666	+	121.705	63.4031	0	0	0	58.3017	0	0	0	0	1_1	3518592	39.7831	10	57520	AT4G06583	144929	Peak_49425	11754	C1_0202912
Chr4_3518827_3518829	4.89996	6.55204	1.53136	4.27859	1.8808e-05	0.0005622	23587	Chr4	3518827	3518829	+	2.11129	0.858908	0	0	0	1.25238	0	0	0	0	1_1	3518828	0.663702	2	57284	AT4G06583	144693	Peak_49425	11990	C1_0202912
Chr4_3526018_3526116	88.6057	10.7282	1.07926	9.94032	2.7792e-23	6.94481e-21	23588	Chr4	3526018	3526116	+	29.3689	14.4062	0	0	0	14.9627	0	0	0	0	1_1	3526065	3.08426	54	50047	AT4G06583	137456	Peak_49425	19227	C1_0202912
Chr4_3535352_3535365	4.90723	6.55398	1.48646	4.40911	1.03795e-05	0.00032132	26446	Chr4	3535352	3535365	-	1.31068	0.585619	0	0	0	0.725064	0	0	0	0	1_1	3535353	0.31233	13	11416	AT4G06639	130823	Peak_55436	28655	C1_0227262
Chr4_3539126_3539127	3.35201	6.00379	1.64426	3.65136	0.000260852	0.00646712	26447	Chr4	3539126	3539127	-	0.915194	0.585619	0	0	0	0.329574	0	0	0	0	1_1	3539127	0.585619	1	15190	AT4G06639	127049	Peak_55436	32429	C1_0227262
Chr4_3541997_3542004	17.094	7.62266	1.17517	6.48645	8.78798e-11	4.5221e-09	26448	Chr4	3541997	3542004	-	5.17529	2.96714	0	0	0	2.20815	0	0	0	0	1_1	3542004	1.71782	2	18067	AT4G06639	124172	Peak_55436	35306	C1_0227262
Chr4_3559754_3559758	11.9767	7.10471	1.23745	5.74141	9.38916e-09	4.07654e-07	26449	Chr4	3559754	3559758	-	2.46468	2.06919	0	0	0	0.395489	0	0	0	0	1_1	3559755	1.24932	4	35818	AT4G06639	106421	Peak_55436	53057	C1_0227262
Chr4_3593101_3593262	28.5838	9.096	1.128	8.06385	7.39279e-16	6.32466e-14	26451	Chr4	3593101	3593262	-	1.21028	1.21028	0	0	0	0	0	0	0	0	1_1	3593102	0.585619	155	69165	AT4G06639	73074	Peak_55436	62661	C1_0227263
Chr4_3593702_3593769	25.9226	8.95491	1.13654	7.87909	3.29765e-15	2.56818e-13	26452	Chr4	3593702	3593769	-	5.36997	4.21646	0	0	0	1.15351	0	0	0	0	1_1	3593768	3.35755	65	69831	AT4G06639	72408	Peak_55436	61995	C1_0227263
Chr4_3596101_3596271	112.06	10.3439	1.0674	9.69068	3.30318e-22	6.91161e-20	26453	Chr4	3596101	3596271	-	20.4633	13.9377	0	0	0	6.52557	0	0	0	0	1_1	3596212	5.42674	109	71335	AT4G06599	69964	Peak_55436	59551	C1_0227263
Chr4_3597538_3597557	53.3882	9.99728	1.09041	9.1684	4.80082e-20	7.06575e-18	23589	Chr4	3597538	3597557	+	8.42635	6.91031	0	0	0	1.51604	0	0	0	0	1_1	3597539	4.09934	19	21427	AT4G06583	65982	Peak_49425	52757	C1_0202913
Chr4_3629841_3629856	26.1302	8.96651	1.13495	7.90033	2.78157e-15	2.1958e-13	26454	Chr4	3629841	3629856	-	8.3691	4.21646	0	0	0	4.15264	0	0	0	0	1_1	3629856	1.44453	15	37691	AT4G06599	36320	Peak_55436	25907	C1_0227263
Chr4_3648314_3648315	2.23387	5.41836	1.88143	2.87991	0.0039779	0.069292	23590	Chr4	3648314	3648315	+	1.08252	0.390413	0	0	0	0.692106	0	0	0	0	1_1	3648315	0.390413	1	15170	AT4G06598	15206	Peak_49425	1981	C1_0202913
Chr4_3649056_3649057	5.81775	6.79901	1.43141	4.74988	2.03537e-06	6.98581e-05	23591	Chr4	3649056	3649057	+	1.93788	1.01507	0	0	0	0.922808	0	0	0	0	1_1	3649057	1.01507	1	14428	AT4G06598	14464	Peak_49425	1239	C1_0202913
Chr4_3671726_3671727	2.45847	5.55649	1.82061	3.05199	0.00227326	0.0432761	26456	Chr4	3671726	3671727	-	0.824944	0.429454	0	0	0	0.395489	0	0	0	0	1_1	3671727	0.429454	1	4180	AT4G06599	4110	Peak_55439	3829	C1_0227283
Chr4_3697997_3698101	31.0229	9.21421	1.12677	8.17756	2.89646e-16	2.61994e-14	23593	Chr4	3697997	3698101	+	5.18592	3.66988	0	0	0	1.51604	0	0	0	0	1_1	3698050	0.89795	104	34565	AT4G06598	34529	Peak_49425	19867	C1_0202931
Chr4_3720185_3720272	21.1939	8.66459	1.16648	7.42795	1.10291e-13	7.31075e-12	23596	Chr4	3720185	3720272	+	3.23233	2.34248	0	0	0	0.889851	0	0	0	0	1_1	3720272	1.1322	87	56787	AT4G06598	56751	Peak_49425	42089	C1_0202931
Chr4_3720505_3720545	7.5903	7.18309	1.33601	5.37651	7.59446e-08	3.06016e-06	26457	Chr4	3720505	3720545	-	0.819867	0.819867	0	0	0	0	0	0	0	0	1_1	3720506	0.507537	40	46072	AT4G06634	44393	Peak_55440	38803	C1_0227284
Chr4_3726035_3726063	19.6508	8.5554	1.16354	7.35288	1.93983e-13	1.24084e-11	23597	Chr4	3726035	3726063	+	5.80249	3.39659	0	0	0	2.40589	0	0	0	0	1_1	3726036	1.52261	28	62551	AT4G06598	62515	Peak_49425	39807	C1_0202932
Chr4_3758303_3758309	9.60442	7.52255	1.27693	5.8911	3.83642e-09	1.7062e-07	23598	Chr4	3758303	3758309	+	3.20952	1.56165	0	0	0	1.64787	0	0	0	0	1_1	3758309	0.858908	6	94824	AT4G06598	94788	Peak_49425	7534	C1_0202932
Chr4_3758423_3758450	4.68991	6.48843	1.49196	4.34893	1.36804e-05	0.00041609	23599	Chr4	3758423	3758450	+	0.390413	0.390413	0	0	0	0	0	0	0	0	1_1	3758424	0.195206	27	94939	AT4G06598	94903	Peak_49425	7419	C1_0202932
Chr4_3763516_3763617	21.5994	8.69174	2.41366	3.60107	0.000316914	0.00775189	23600	Chr4	3763516	3763617	+	9.05564	3.1233	0	0	0	5.93234	0	0	0	0	1_1	3763609	0.858908	96	100124	AT4G06598	100088	Peak_49425	2234	C1_0202932
Chr4_3767234_3767237	9.28021	6.7308	1.2855	5.23595	1.64137e-07	6.39139e-06	23601	Chr4	3767234	3767237	+	60.918	1.56165	0	0	0	59.3564	0	0	0	0	1_1	3767235	1.28836	3	103750	AT4G06598	103714	Peak_49425	735	C1_0202933
Chr4_3792565_3792570	11.6064	7.79581	1.24354	6.26905	3.63247e-10	1.7597e-08	26460	Chr4	3792565	3792570	-	9.26862	1.95206	0	0	0	7.31655	0	0	0	0	1_1	3792569	1.63973	4	25991	AT4G06634	26003	Peak_55442	26003	C1_0227295
Chr4_3795507_3795549	13.8209	8.0479	1.23977	6.49144	8.50185e-11	4.38136e-09	23602	Chr4	3795507	3795549	+	2.05501	1.1322	0	0	0	0.922808	0	0	0	0	1_1	3795549	0.390413	42	103316	AT4G06676	103382	Peak_49426	24075	C1_0202934
Chr4_3820381_3820382	5.35401	6.67967	1.4528	4.59781	4.26961e-06	0.000141104	23603	Chr4	3820381	3820382	+	1.3984	0.936991	0	0	0	0.461404	0	0	0	0	1_1	3820382	0.936991	1	78483	AT4G06676	78549	Peak_49426	48908	C1_0202934
Chr4_3841169_3841174	4.02823	6.26867	1.57587	3.97791	6.9523e-05	0.00190143	26462	Chr4	3841169	3841174	-	1.1971	0.702743	0	0	0	0.494362	0	0	0	0	1_1	3841174	0.273289	5	74596	AT4G06634	74608	Peak_55442	38	C1_0227296
Chr4_3844206_3844211	50.4962	9.19192	1.12854	8.14494	3.79465e-16	3.34526e-14	26463	Chr4	3844206	3844211	-	12.3105	8.70621	0	0	0	3.26279	0	0	0.341527	0	1_1	3844209	7.88634	1	77631	AT4G06634	77643	Peak_55442	3073	C1_0227296
Chr4_3861746_3861747	115.766	10.3909	1.11782	9.29563	1.46341e-20	2.3424e-18	26464	Chr4	3861746	3861747	-	22.2728	20.2624	0	0	0	2.0104	0	0	0	0	1_1	3861747	20.2624	1	79002	AT4G06701	78767	Peak_55443	7300	C1_0227297
Chr4_3868347_3868348	6.24271	6.90131	1.41394	4.88092	1.0559e-06	3.74652e-05	26465	Chr4	3868347	3868348	-	1.09316	1.09316	0	0	0	0	0	0	0	0	1_1	3868348	1.09316	1	72401	AT4G06701	72166	Peak_55443	699	C1_0227297
Chr4_3889257_3889316	18.1392	8.4398	2.00508	4.20921	2.5626e-05	0.000748608	26467	Chr4	3889257	3889316	-	7.06148	2.38152	0	0	0	4.67996	0	0	0	0	1_1	3889281	0.663702	37	51468	AT4G06701	51233	Peak_55443	20234	C1_0227297
Chr4_3916398_3916495	56.0155	10.0667	1.09537	9.19018	3.92178e-20	5.89693e-18	26468	Chr4	3916398	3916495	-	11.9868	7.33976	0	0	0	4.647	0	0	0	0	1_1	3916460	1.75686	96	24289	AT4G06701	24054	Peak_55443	3709	C1_0227298
Chr4_3948356_3948454	67.3828	10.3333	1.09193	9.46331	2.98343e-21	5.51205e-19	26470	Chr4	3948356	3948454	-	19.484	10.4631	0	0	0	8.70076	0	0	0.320182	0	1_1	3948454	2.73289	62	7705	AT4G06701	7704	Peak_55444	7734	C1_0227300
Chr4_3993095_3993096	9.17219	7.45586	1.3018	5.72734	1.02021e-08	4.40196e-07	26471	Chr4	3993095	3993096	-	1.60069	1.60069	0	0	0	0	0	0	0	0	1_1	3993096	1.60069	1	52347	AT4G06701	52346	Peak_55444	3060	C1_0227302
Chr4_4018597_4018599	4.92421	6.55839	1.49769	4.37899	1.19228e-05	0.000367133	26472	Chr4	4018597	4018599	-	1.4851	0.858908	0	0	0	0.626191	0	0	0	0	1_1	4018598	0.546578	2	27049	AT4G06740	52217	Peak_55445	28562	C1_0227302
Chr4_4022211_4022314	127.753	10.5334	1.07465	9.80168	1.10727e-22	2.56399e-20	26473	Chr4	4022211	4022314	-	31.3747	18.8179	0	0	0	12.5568	0	0	0	0	1_1	4022239	6.32469	15	23408	AT4G06740	48576	Peak_55445	32203	C1_0227302
Chr4_4077842_4077958	164.71	10.9002	1.06138	10.2698	9.63602e-25	2.71428e-22	23605	Chr4	4077842	4077958	+	43.13	24.8303	0	0	0	11.4692	0	0	6.83054	0	1_1	4077890	6.0514	72	117790	AT4G07390	5950	Peak_49434	3770	C1_0202951
Chr4_4178156_4178157	4.91208	6.55524	1.47493	4.44445	8.81184e-06	0.000277238	26476	Chr4	4178156	4178157	-	0.858908	0.858908	0	0	0	0	0	0	0	0	1_1	4178157	0.858908	1	2930	AT4G07350	20350	Peak_55460	17737	C1_0227318
Chr4_4247291_4247351	17.9025	8.42067	1.19645	7.03805	1.94954e-12	1.14384e-10	23610	Chr4	4247291	4247351	+	2.61121	1.95206	0	0	0	0.659149	0	0	0	0	1_1	4247351	0.936991	43	46346	AT4G07408	50773	Peak_49440	55	C1_0202973
Chr4_4265742_4265743	3.12499	5.90281	1.68255	3.50824	0.000451079	0.0106656	23612	Chr4	4265742	4265743	+	0.546578	0.546578	0	0	0	0	0	0	0	0	1_1	4265743	0.546578	1	64738	AT4G07408	44267	Peak_49441	18337	C1_0202973
Chr4_4275025_4275026	6.477	6.95418	1.37903	5.04279	4.58792e-07	1.70071e-05	26479	Chr4	4275025	4275026	-	1.49473	1.1322	0	0	0	0.362532	0	0	0	0	1_1	4275026	1.1322	1	40484	AT4G07515	69813	Peak_55474	30761	C1_0227351
Chr4_4283354_4283355	12.7488	7.93092	1.23367	6.4287	1.28698e-10	6.4974e-09	23613	Chr4	4283354	4283355	+	2.22535	2.22535	0	0	0	0	0	0	0	0	1_1	4283355	2.22535	1	82350	AT4G07408	26655	Peak_49441	26653	C1_0202974
Chr4_4321274_4321281	12.0532	7.8503	1.23642	6.3492	2.1644e-10	1.06726e-08	23616	Chr4	4321274	4321281	+	5.20623	2.10823	0	0	0	3.098	0	0	0	0	1_1	4321278	1.01507	4	120273	AT4G07408	10626	Peak_49443	9557	C1_0202981
Chr4_4325902_4325964	60.4297	9.45127	1.08611	8.70192	3.26322e-18	3.6097e-16	23617	Chr4	4325902	4325964	+	18.1072	9.60416	0	0	0	8.50302	0	0	0	0	1_1	4325906	3.00618	34	124901	AT4G07408	15254	Peak_49443	14185	C1_0202981
Chr4_4340238_4340277	19.8875	8.57257	1.16217	7.37632	1.62724e-13	1.05057e-11	23619	Chr4	4340238	4340277	+	11.2098	3.31851	0	0	0	7.58021	0.311042	0	0	0	1_1	4340277	1.48357	39	122634	AT4G07670	29625	Peak_49443	28556	C1_0202981
Chr4_4345612_4345615	8.6939	7.37915	1.32824	5.55559	2.76671e-08	1.15365e-06	26480	Chr4	4345612	4345615	-	2.04993	1.52261	0	0	0	0.527319	0	0	0	0	1_1	4345615	1.21028	3	360	AT4G07524	140402	Peak_55474	322	C1_0227354
Chr4_4368339_4368376	4.90966	6.55462	1.47941	4.43056	9.39879e-06	0.000293313	26482	Chr4	4368339	4368376	-	1.73051	0.741785	0	0	0	0.988723	0	0	0	0	1_1	4368350	0.351372	37	8189	AT4G07526	163137	Peak_55474	22413	C1_0227354
Chr4_4406636_4406763	44.6628	9.73987	1.09945	8.85884	8.08499e-19	9.88816e-17	26483	Chr4	4406636	4406763	-	6.83682	4.95824	0	0	0	1.87857	0	0	0	0	1_1	4406690	1.05411	103	46529	AT4G07526	201477	Peak_55474	38224	C1_0227355
Chr4_4414468_4414543	69.8061	8.36676	0.911764	9.17645	4.45519e-20	6.67011e-18	23621	Chr4	4414468	4414543	+	17.5342	10.5802	0	0	0	6.95402	0	0	0	0	1_1	4414485	1.56165	60	48426	AT4G07670	103833	Peak_49443	102764	C1_0202981
Chr4_4414914_4414915	2.45362	5.55398	1.832	3.03166	0.00243216	0.0456887	23622	Chr4	4414914	4414915	+	0.429454	0.429454	0	0	0	0	0	0	0	0	1_1	4414915	0.429454	1	47996	AT4G07670	104263	Peak_49443	103194	C1_0202981
Chr4_4445932_4445933	70.5732	10.3999	1.0803	9.62691	6.15536e-22	1.25029e-19	26484	Chr4	4445932	4445933	-	12.7325	12.337	0	0	0	0.395489	0	0	0	0	1_1	4445933	12.337	1	12909	AT4G07666	191021	Peak_55475	1019	C1_0227355
Chr4_4550874_4550905	5.57618	6.73836	1.44151	4.67452	2.94644e-06	9.93607e-05	23623	Chr4	4550874	4550905	+	2.40791	0.858908	0	0	0	1.549	0	0	0	0	1_1	4550905	0.468495	31	11267	AT4G07740	92935	Peak_49444	2921	C1_0202982
Chr4_4621155_4621256	249.443	9.7913	0.777771	12.5889	2.42968e-36	2.10981e-33	26486	Chr4	4621155	4621256	-	37.6328	33.4193	0	0	0	1.41717	0	0	2.79625	0	1_1	4621196	8.74525	85	16182	AT4G07786	15758	Peak_55475	13437	C1_0227358
Chr4_4628865_4628866	6.2524	6.9033	1.39061	4.96421	6.89801e-07	2.51148e-05	23625	Chr4	4628865	4628866	+	1.09316	1.09316	0	0	0	0	0	0	0	0	1_1	4628866	1.09316	1	14974	AT4G07825	14974	Peak_49444	13533	C1_0202983
Chr4_4642158_4642167	2.90039	5.79528	1.72888	3.35203	0.0008022	0.0178042	26490	Chr4	4642158	4642167	-	2.31411	0.468495	0	0	0	1.84562	0	0	0	0	1_1	4642167	0.351372	9	4717	AT4G07820	4803	Peak_55478	2229	C1_0227370
Chr4_4659571_4659636	7.13625	7.09427	1.36868	5.18328	2.18021e-07	8.37691e-06	23627	Chr4	4659571	4659636	+	1.40093	0.741785	0	0	0	0.659149	0	0	0	0	1_1	4659636	0.31233	65	15796	AT4G07825	14358	Peak_49456	28	C1_0203003
Chr4_4773801_4773807	96.7218	8.83462	0.928209	9.51791	1.76693e-21	3.35369e-19	23629	Chr4	4773801	4773807	+	21.8571	16.7487	0	0	0	5.1084	0	0	0	0	1_1	4773803	12.4542	2	18870	AT4G07940	24123	Peak_49457	22911	C1_0203010
Chr4_4774174_4774175	2.67822	5.68025	1.77089	3.20756	0.00133864	0.0275779	23631	Chr4	4774174	4774175	+	1.12764	0.468495	0	0	0	0.659149	0	0	0	0	1_1	4774175	0.468495	1	18498	AT4G07940	23751	Peak_49457	22539	C1_0203010
Chr4_4796670_4796795	60.229	6.71852	0.642707	10.4535	1.41245e-25	4.34161e-23	23633	Chr4	4796670	4796795	+	91.7912	9.76032	0	0	0	38.5272	0.777606	0.504708	42.2213	0	1_1	4796714	3.27947	42	1330	AT4G07950	1212	Peak_49457	0	C1_0203010
Chr4_48047_48049	3.34959	6.00287	1.6444	3.6505	0.000261734	0.00647973	23159	Chr4	48047	48049	+	1.47547	0.585619	0	0	0	0.889851	0	0	0	0	1_1	48049	0.468495	2	217	AT4G00130	1	Peak_48614	552	C1_0199467
Chr4_4809926_4809972	13.5271	7.28222	1.20651	6.03579	1.58184e-09	7.25808e-08	23637	Chr4	4809926	4809972	+	5.03536	2.06919	0	0	0	2.96617	0	0	0	0	1_1	4809931	0.468495	37	1296	AT4G07965	10992	Peak_49460	1162	C1_0203023
Chr4_4830741_4830745	16.9919	8.34547	1.18575	7.03812	1.94848e-12	1.14384e-10	23640	Chr4	4830741	4830745	+	6.7182	2.9281	0	0	0	3.79011	0	0	0	0	1_1	4830742	2.69385	1	16056	AT4G08025	31803	Peak_49460	1927	C1_0203028
Chr4_4835290_4835334	39.633	8.84178	1.10721	7.98567	1.39764e-15	1.1586e-13	23641	Chr4	4835290	4835334	+	12.185	6.28565	0	0	0	5.89938	0	0	0	0	1_1	4835296	1.24932	43	11502	AT4G08025	31251	Peak_49461	6481	C1_0203028
Chr4_4836031_4836032	2.46331	5.55902	1.85379	2.99872	0.00271114	0.0502769	23642	Chr4	4836031	4836032	+	0.429454	0.429454	0	0	0	0	0	0	0	0	1_1	4836032	0.429454	1	10766	AT4G08025	30515	Peak_49461	7217	C1_0203028
Chr4_4850114_4850120	8.6939	7.37915	1.32824	5.55559	2.76671e-08	1.15365e-06	26497	Chr4	4850114	4850120	-	4.06853	1.52261	0	0	0	2.07632	0	0	0.4696	0	1_1	4850117	1.09316	6	20509	AT4G07990	20987	Peak_55483	6304	C1_0227406
Chr4_4864188_4864195	68.3491	10.3537	1.08104	9.57751	9.94142e-22	1.93992e-19	23643	Chr4	4864188	4864195	+	36.4756	11.7905	0	0	0	24.6851	0	0	0	0	1_1	4864192	5.5829	6	2362	AT4G08035	2355	Peak_49461	2229	C1_0203033
Chr4_4890697_4890705	50.3322	5.75112	0.611571	9.40385	5.26023e-21	9.18135e-19	23648	Chr4	4890697	4890705	+	31.9524	8.43292	1.04492	0	0	19.6097	0.388803	0	2.47607	0	1_1	4890699	2.65481	7	3587	AT4G08040	23679	Peak_49463	6	C1_0203051
Chr4_4891596_4891599	2.67337	5.67792	1.81092	3.13537	0.00171638	0.0342625	23649	Chr4	4891596	4891599	+	1.09469	0.468495	0	0	0	0.626191	0	0	0	0	1_1	4891599	0.31233	3	4487	AT4G08040	24579	Peak_49463	894	C1_0203051
Chr4_4894170_4894172	7.6	7.18472	1.33615	5.37717	7.56642e-08	3.05241e-06	26498	Chr4	4894170	4894172	-	1.68994	1.3274	0	0	0	0.362532	0	0	0	0	1_1	4894172	0.741785	2	8137	AT4G08039	65042	Peak_55483	7685	C1_0227409
Chr4_4898317_4898364	26.4612	5.68558	1.61029	3.53078	0.000414343	0.00991853	26499	Chr4	4898317	4898364	-	6.13053	4.02125	0	0	0	2.10928	0	0	0	0	1_1	4898318	2.73289	29	12283	AT4G08039	69188	Peak_55483	11831	C1_0227409
Chr4_4983734_4983793	31.4333	9.23328	1.14975	8.03071	9.69115e-16	8.19008e-14	26500	Chr4	4983734	4983793	-	9.32333	4.84112	0	0	0	4.48221	0	0	0	0	1_1	4983760	2.30344	38	97725	AT4G08039	101214	Peak_55484	25002	C1_0227410
Chr4_4988755_4988766	54.6895	9.30702	1.09483	8.50087	1.88178e-17	1.90005e-15	26503	Chr4	4988755	4988766	-	19.3474	9.52608	0	0	0	9.82132	0	0	0	0	1_1	4988762	6.55894	6	102727	AT4G08039	96212	Peak_55484	20000	C1_0227410
Chr4_4990150_4990233	75.6141	9.77576	1.07718	9.07532	1.13343e-19	1.54994e-17	23651	Chr4	4990150	4990233	+	39.3656	12.4542	0	0	0	10.1179	2.79938	6.50183	7.49225	0	1_1	4990197	2.10823	48	13899	AT4G08097	123177	Peak_49463	3	C1_0203055
Chr4_4997724_4997851	82.1019	9.89448	1.0749	9.205	3.41657e-20	5.22781e-18	26504	Chr4	4997724	4997851	-	20.3275	12.2199	0	0	0	8.10753	0	0	0	0	1_1	4997777	2.65481	45	111742	AT4G08039	87197	Peak_55484	10985	C1_0227410
Chr4_5046137_5046138	41.987	9.65073	1.10233	8.75482	2.04435e-18	2.35127e-16	26505	Chr4	5046137	5046138	-	7.66934	7.33976	0	0	0	0.329574	0	0	0	0	1_1	5046138	7.33976	1	104828	AT4G08150	38836	Peak_55484	8687	C1_0227411
Chr4_5048278_5048279	4.02096	6.26636	1.55645	4.02605	5.67215e-05	0.00157487	26506	Chr4	5048278	5048279	-	0.702743	0.702743	0	0	0	0	0	0	0	0	1_1	5048279	0.702743	1	102687	AT4G08150	36695	Peak_55484	10828	C1_0227411
Chr4_5048433_5048612	426.746	10.6919	1.8034	5.92874	3.05273e-09	1.36817e-07	26507	Chr4	5048433	5048612	-	80.1225	67.0729	0	0	0	12.6227	0	0	0.426909	0	1_1	5048559	44.468	27	102407	AT4G08150	36415	Peak_55484	11108	C1_0227411
Chr4_5064494_5064517	6.91165	7.04817	1.38324	5.09541	3.47981e-07	1.31235e-05	23652	Chr4	5064494	5064517	+	2.26137	0.976032	0	0	0	1.28534	0	0	0	0	1_1	5064517	0.546578	23	60421	AT4G08097	85622	Peak_49464	16963	C1_0203057
Chr4_5093485_5093494	11.4061	7.77037	1.2521	6.20585	5.44014e-10	2.58898e-08	26509	Chr4	5093485	5093494	-	1.87398	1.87398	0	0	0	0	0	0	0	0	1_1	5093486	0.936991	9	57480	AT4G08150	6845	Peak_55487	6845	C1_0227435
Chr4_5097328_5097331	39.3524	9.55709	1.11259	8.58997	8.69954e-18	9.15666e-16	23653	Chr4	5097328	5097331	+	6.35309	5.66099	0	0	0	0.692106	0	0	0	0	1_1	5097331	3.47467	3	38342	AT4G08140	52808	Peak_49464	11412	C1_0203060
Chr4_5104639_5104640	12.2729	7.87641	1.2368	6.36838	1.9103e-10	9.50217e-09	26510	Chr4	5104639	5104640	-	2.80642	2.14727	0	0	0	0.659149	0	0	0	0	1_1	5104640	2.14727	1	46326	AT4G08150	17999	Peak_55487	3296	C1_0227436
Chr4_5138395_5138405	5.42188	3.32906	1.20154	2.77065	0.0055944	0.0890948	23654	Chr4	5138395	5138405	+	1.7963	0.546578	0.887193	0	0	0.362532	0	0	0	0	1_1	5138396	0.351372	10	2723	AT4G08140	11743	Peak_49464	0	C1_0203063
Chr4_51700_51799	80.0646	10.5818	1.087	9.73491	2.14007e-22	4.7346e-20	25990	Chr4	51700	51799	-	16.8035	12.0247	0	0	0	4.77883	0	0	0	0	1_1	51796	4.80208	11	1653	AT4G00140	5706	Peak_54695	1661	C1_0224117
Chr4_5262211_5262212	3.56449	6.09295	1.65728	3.67647	0.000236481	0.00590931	23664	Chr4	5262211	5262212	+	0.624661	0.624661	0	0	0	0	0	0	0	0	1_1	5262212	0.624661	1	9401	AT4G08320	7719	Peak_49498	1108	C1_0203164
Chr4_5276979_5277031	123.079	6.64399	0.473814	14.0224	1.13776e-44	1.51995e-41	23665	Chr4	5276979	5277031	+	46.7094	20.6528	0	0.481603	0	25.575	0	0	0	0	1_1	5277014	7.3788	6	9220	AT4G08350	9215	Peak_49499	4863	C1_0203166
Chr4_5308678_5308679	4.47743	6.42114	1.54038	4.16855	3.0654e-05	0.000887279	26523	Chr4	5308678	5308679	-	1.65599	0.780826	0	0	0	0	0	0	0.875163	0	1_1	5308679	0.780826	1	3727	AT4G08380	11856	Peak_55504	6457	C1_0227556
Chr4_5351625_5351669	9.58745	7.52027	1.30098	5.78048	7.44893e-09	3.25448e-07	26524	Chr4	5351625	5351669	-	2.41246	1.52261	0	0	0	0.889851	0	0	0	0	1_1	5351669	0.663702	26	1233	AT4G08430	11882	Peak_55508	9239	C1_0227619
Chr4_5468824_5468903	89.0911	10.0125	1.07521	9.31209	1.25341e-20	2.07314e-18	23680	Chr4	5468824	5468903	+	35.5548	15.1871	0	0	0	20.3677	0	0	0	0	1_1	5468854	4.56783	52	491	AT4G08593	7368	Peak_49546	4730	C1_0203310
Chr4_5482666_5482704	28.1637	9.07451	1.13143	8.02042	1.05385e-15	8.86304e-14	26532	Chr4	5482666	5482704	-	10.3511	4.88016	0	0	0	5.47094	0	0	0	0	1_1	5482702	4.60687	1	16031	AT4G08590	15999	Peak_55534	15949	C1_0227687
Chr4_5490229_5490314	34.1479	9.35267	1.12	8.35057	6.79346e-17	6.50039e-15	26533	Chr4	5490229	5490314	-	9.48004	4.17742	0	0	0	4.05377	0.803526	0.445331	0	0	1_1	5490233	1.36645	82	21726	AT4G08630	23530	Peak_55534	21759	C1_0227688
Chr4_5494604_5494605	4.47016	6.41906	1.51298	4.24267	2.20881e-05	0.000652943	26534	Chr4	5494604	5494605	-	1.27519	0.780826	0	0	0	0.494362	0	0	0	0	1_1	5494605	0.780826	1	17354	AT4G08630	27902	Peak_55534	17387	C1_0227688
Chr4_5520941_5520988	24.5822	8.87831	1.14136	7.7787	7.3271e-15	5.5206e-13	23683	Chr4	5520941	5520988	+	6.55289	3.98221	0	0	0	2.57068	0	0	0	0	1_1	5520966	1.05411	35	7653	AT4G08640	13	Peak_49548	18203	C1_0203317
Chr4_5556014_5556031	3.35201	6.00379	1.64426	3.65136	0.000260852	0.00646712	23685	Chr4	5556014	5556031	+	1.17277	0.546578	0	0	0	0.626191	0	0	0	0	1_1	5556027	0.234248	17	5598	AT4G08685	4953	Peak_49554	4696	C1_0203330
Chr4_5571571_5571646	50.2511	9.90994	1.09336	9.06375	1.26042e-19	1.70348e-17	26540	Chr4	5571571	5571646	-	20.5704	7.22264	0	0	0	13.3478	0	0	0	0	1_1	5571646	3.78701	43	4188	AT4G08700	4242	Peak_55540	3920	C1_0227711
Chr4_5752160_5752208	19.431	8.53915	1.16416	7.33506	2.21625e-13	1.41246e-11	23705	Chr4	5752160	5752208	+	4.14788	3.1233	0	0	0	0	0	0	1.02458	0	1_1	5752192	1.56165	10	5903	AT4G08960	5077	Peak_49579	4011	C1_0203450
Chr4_5913733_5913734	8.48627	7.34401	1.30568	5.62465	1.85881e-08	7.91594e-07	23724	Chr4	5913733	5913734	+	1.84644	1.48357	0	0	0	0	0	0	0.362872	0	1_1	5913734	1.48357	1	9666	AT4G09320	9738	Peak_49628	8394	C1_0203613
Chr4_5938312_5938396	38.6692	8.80629	1.15001	7.6576	1.89435e-14	1.36511e-12	26577	Chr4	5938312	5938396	-	16.7853	4.88016	0	0	0	8.04162	0	0	3.86352	0	1_1	5938375	0.858908	84	6223	AT4G09350	10748	Peak_55594	0	C1_0227967
Chr4_5954086_5954149	32.8415	9.29626	1.11721	8.32098	8.72402e-17	8.25668e-15	26578	Chr4	5954086	5954149	-	7.46708	4.13838	0	0	0	3.3287	0	0	0	0	1_1	5954149	1.17124	45	9642	AT4G09420	8918	Peak_55595	4294	C1_0227969
Chr4_5956072_5956081	13.4129	8.00426	1.21821	6.57048	5.01524e-11	2.62349e-09	26579	Chr4	5956072	5956081	-	2.992	2.06919	0	0	0	0.922808	0	0	0	0	1_1	5956073	1.83494	9	7718	AT4G09420	6994	Peak_55595	6218	C1_0227969
Chr4_5958014_5958018	8.93547	7.41837	1.29305	5.7371	9.63095e-09	4.1763e-07	26581	Chr4	5958014	5958018	-	2.34046	1.48357	0	0	0	0.856893	0	0	0	0	1_1	5958018	1.1322	4	5773	AT4G09420	5049	Peak_55595	4927	C1_0227970
Chr4_5958124_5958128	6.02781	6.85056	1.40354	4.88091	1.05598e-06	3.74652e-05	26582	Chr4	5958124	5958128	-	2.14171	1.05411	0	0	0	1.0876	0	0	0	0	1_1	5958125	0.585619	4	5666	AT4G09420	4942	Peak_55595	4820	C1_0227970
Chr4_5965672_5965709	7.82398	5.09156	1.18906	4.28202	1.85202e-05	0.000554552	23729	Chr4	5965672	5965709	+	4.75512	0.819867	0	0	0	2.14223	0	0	1.79302	0	1_1	5965705	0.507537	35	5227	AT4G09430	24722	Peak_49632	22	C1_0203634
Chr4_6067605_6067608	9.84599	7.55809	1.2924	5.84812	4.97156e-09	2.1914e-07	23736	Chr4	6067605	6067608	+	2.78509	1.71782	0	0	0	0	0	0	1.06727	0	1_1	6067606	1.40549	3	1478	AT4G09590	16000	Peak_49649	1525	C1_0203706
Chr4_636831_636869	22.7612	8.76749	1.15513	7.59002	3.19858e-14	2.2354e-12	26112	Chr4	636831	636869	-	8.29089	3.78701	0	0	0	0	0	0	4.50389	0	1_1	636834	2.06919	4	10984	AT4G01470	33480	Peak_54945	5771	C1_0225160
Chr4_6723448_6723452	5.13183	6.6185	1.46535	4.51666	6.28233e-06	0.000202234	23802	Chr4	6723448	6723452	+	3.0798	0.89795	0	0	0	1.28534	0	0	0.896508	0	1_1	6723449	0.546578	4	7571	AT4G11000	30787	Peak_49766	166	C1_0204282
Chr4_6787181_6787184	5.88321	4.27657	1.25374	3.41105	0.000647128	0.0148267	26683	Chr4	6787181	6787184	-	4.21731	0.858908	0	0	0	0.889851	0.648005	1.00942	0.811126	0	1_1	6787184	0.741785	3	8609	AT4G11140	20916	Peak_55782	8580	C1_0228783
Chr4_6913947_6914003	6.67736	6.99858	1.46297	4.78381	1.72001e-06	5.95049e-05	23844	Chr4	6913947	6914003	+	4.23093	1.09316	0	0	0	0	0	0	3.13778	0	1_1	6914003	0.702743	56	6329	AT4G11370	6286	Peak_49871	677	C1_0204593
Chr4_6916675_6916713	17.8661	8.41802	1.17432	7.16845	7.58538e-13	4.55831e-11	26695	Chr4	6916675	6916713	-	7.77288	2.69385	0	0	0	3.3287	0	0	1.75033	0	1_1	6916712	0.585619	37	10966	AT4G11385	30509	Peak_55808	3853	C1_0228912
Chr4_6919341_6919428	25.2851	8.91883	1.15869	7.69732	1.38945e-14	1.02249e-12	26696	Chr4	6919341	6919428	-	8.54658	3.1233	0	0	0	0.428447	0	0	4.99483	0	1_1	6919425	1.95206	5	8253	AT4G11385	27796	Peak_55808	1140	C1_0228912
Chr4_7013138_7013196	5.13426	6.6191	1.45983	4.53417	5.78304e-06	0.000187552	23858	Chr4	7013138	7013196	+	2.16241	0.507537	0	0	0	0.395489	0	0	1.25938	0	1_1	7013157	0.234248	58	4554	AT4G11590	6543	Peak_49905	50	C1_0204703
Chr4_7389614_7389711	18.8106	7.03627	1.13751	6.18569	6.18328e-10	2.92009e-08	23906	Chr4	7389614	7389711	+	11.0324	2.49864	0	0	0	4.71291	0	0	3.82083	0	1_1	7389623	0.429454	82	1654	AT4G12460	1601	Peak_49993	1160	C1_0205054
Chr4_7426285_7426292	14.2563	4.05342	0.837706	4.83871	1.30683e-06	4.59894e-05	23910	Chr4	7426285	7426292	+	11.3219	2.10823	1.55752	0.688004	0.845991	2.40589	1.94401	1.21724	0.554981	0	0_1	7426288	1.1322	3	7911	AT4G12545	7911	Peak_50004	2	C1_0205093
Chr4_8313731_8313733	5.1585	6.62525	1.5753	4.2057	2.60278e-05	0.000759706	24037	Chr4	8313731	8313733	+	1.32486	0.89795	0	0	0	0	0	0	0.426909	0	1_1	8313733	0.624661	2	3397	AT4G14455	2172	Peak_50309	1351	C1_0206297
Chr4_862775_862790	6.89476	3.12384	0.942197	3.31549	0.000914822	0.019972	26153	Chr4	862775	862790	-	5.56652	0.936991	0.670324	0	0	0.955766	1.65889	0.68284	0.661708	0	1_1	862788	0.702743	15	5338	AT4G01985	9704	Peak_55033	2	C1_0225496
Chr4_865494_865584	27.1624	3.45473	0.522685	6.60958	3.85411e-11	2.03757e-09	26154	Chr4	865494	865584	-	40.3859	3.66988	0.926624	0	0	11.8976	12.1306	6.53152	5.22963	0	1_1	865518	0.858908	65	2608	AT4G01985	12434	Peak_55033	1160	C1_0225497
Chr4_8667816_8667863	8.96682	2.3623	0.800219	2.95207	0.00315649	0.0571923	27039	Chr4	8667816	8667863	-	3.01925	0.585619	1.26179	0	0.38206	0	0	0	0.789781	0	1_1	8667837	0.273289	47	1633	AT4G15210	34811	Peak_56431	12	C1_0231605
Chr4_8668157_8668177	5.63665	3.40046	1.15046	2.95574	0.00311918	0.056664	27040	Chr4	8668157	8668177	-	3.80047	0.624661	1.95182	0	0.32748	0	0	0	0.896508	0	1_1	8668158	0.273289	20	1312	AT4G15210	35132	Peak_56431	54	C1_0231606
Chr4_8670484_8670556	4.51493	4.90393	1.47859	3.31663	0.000911098	0.0199054	24099	Chr4	8670484	8670556	+	30.0603	0.546578	0	0	0	7.25064	8.00934	4.00798	10.2458	0	1_1	8670523	0.390413	20	1547	AT4G15215	8855	Peak_50440	833	C1_0206858
Chr4_8907222_8907273	30.1511	9.173	1.12341	8.16532	3.20573e-16	2.85507e-14	27072	Chr4	8907222	8907273	-	12.9621	4.76304	0	0	0	5.70164	0	0	2.49742	0	1_1	8907264	0.819867	49	14666	AT4G15640	3380	Peak_56486	2143	C1_0231886
Chr4_8959618_8959690	68.8056	6.73119	0.599765	11.2231	3.14238e-29	1.55925e-26	24165	Chr4	8959618	8959690	+	27.6663	10.7754	0	0	0	5.43798	5.1322	0.92035	5.40039	0	1_1	8959621	3.20139	44	2099	AT4G15733	17000	Peak_50555	38	C1_0207311
Chr4_9069293_9069294	2.23629	5.41974	1.88727	2.87173	0.00408228	0.0703692	24196	Chr4	9069293	9069294	+	1.41499	0.390413	0	0	0	0	0	0	1.02458	0	1_1	9069294	0.390413	1	1464	AT4G16008	1464	Peak_50592	394	C1_0207522
Chr4_9180175_9180269	82.8943	6.35133	0.540845	11.7433	7.64124e-32	4.91502e-29	27118	Chr4	9180175	9180269	-	54.1251	12.6494	1.22235	1.19254	0.57309	20.6643	0	0	17.8234	0	1_1	9180236	2.4596	56	403	AT4G16215	2178	Peak_56587	1093	C1_0232236
Chr4_9509210_9509211	4.46531	6.41768	1.51305	4.24154	2.21995e-05	0.000653455	27192	Chr4	9509210	9509211	-	1.86842	0.780826	0	0	0	1.0876	0	0	0	0	1_1	9509211	0.780826	1	874	AT4G16892	3510	Peak_56716	1319	C1_0232838
Chr4_9797145_9797216	46.9355	9.81137	1.09862	8.93066	4.23474e-19	5.42766e-17	27264	Chr4	9797145	9797216	-	51.3917	7.76922	0	0	0	33.32	8.65734	1.06879	0.576327	0	1_1	9797166	0.936991	24	3907	AT4G17585	9441	Peak_56879	7446	C1_0233456
Chr5_10036167_10036169	3.95288	5.46619	1.57174	3.4778	0.000505547	0.0118088	35314	Chr5	10036167	10036169	-	1.70895	0.663702	0	0	0	0.725064	0	0	0.320182	0	1_1	10036168	0.585619	2	2833	AT5G28040	2016	Peak_74414	70	C1_0304157
Chr5_10056228_10056287	75.8957	10.5048	1.08167	9.71171	2.68797e-22	5.90912e-20	35320	Chr5	10056228	10056287	-	32.2722	12.4151	0	0	0	14.4354	0	0	5.42174	0	1_1	10056272	4.13838	37	5955	AT5G28052	10237	Peak_74421	675	C1_0304184
Chr5_10056398_10056414	3.33747	5.99814	1.75559	3.41661	0.000634071	0.0145468	30964	Chr5	10056398	10056414	+	1.21181	0.585619	0	0	0	0.626191	0	0	0	0	1_1	10056399	0.31233	16	26771	AT5G28070	31562	Peak_64976	2098	C1_0266196
Chr5_10071612_10071615	2.23144	5.41698	1.88809	2.86902	0.00411743	0.0703812	30965	Chr5	10071612	10071615	+	1.93941	0.390413	0	0	0	1.549	0	0	0	0	1_1	10071615	0.234248	3	11555	AT5G28070	46778	Peak_64976	13082	C1_0266197
Chr5_10075834_10075845	102.982	10.9451	1.06965	10.2324	1.41977e-24	3.91383e-22	30966	Chr5	10075834	10075845	+	26.7673	17.8028	0	0	0	8.96442	0	0	0	0	1_1	10075841	11.7124	5	7329	AT5G28070	51004	Peak_64976	14468	C1_0266198
Chr5_10101833_10101917	23.8939	8.83745	1.14343	7.72887	1.08503e-14	8.0186e-13	30967	Chr5	10101833	10101917	+	8.14246	3.39659	0	0	0	4.74587	0	0	0	0	1_1	10101866	0.468495	33	824	AT5G28090	27028	Peak_64977	8304	C1_0266199
Chr5_10140340_10140425	78.9782	9.83864	1.07579	9.14552	5.93457e-20	8.5888e-18	30970	Chr5	10140340	10140425	+	34.8525	13.4302	0	0	0	21.4223	0	0	0	0	1_1	10140343	10.6192	4	2417	AT5G28160	3823	Peak_64982	3672	C1_0266213
Chr5_10144877_10144931	55.3587	10.0497	1.09292	9.1952	3.74282e-20	5.65232e-18	30971	Chr5	10144877	10144931	+	18.5544	8.66717	0	0	0	9.88723	0	0	0	0	1_1	10144883	2.49864	39	6957	AT5G28160	8363	Peak_64982	5818	C1_0266214
Chr5_10145615_10145616	2.23629	5.41974	1.88727	2.87173	0.00408228	0.0703692	30972	Chr5	10145615	10145616	+	0.884775	0.390413	0	0	0	0.494362	0	0	0	0	1_1	10145616	0.390413	1	7690	AT5G28160	9096	Peak_64982	5085	C1_0266214
Chr5_10160609_10160708	23.8721	8.83626	1.15399	7.65717	1.9008e-14	1.36692e-12	35326	Chr5	10160609	10160708	-	5.12863	3.51372	0	0	0	1.61491	0	0	0	0	1_1	10160707	1.95206	99	9989	AT5G28190	30007	Peak_74427	9657	C1_0304215
Chr5_10196492_10196605	36.4675	6.66921	0.779096	8.56019	1.1268e-17	1.16483e-15	35328	Chr5	10196492	10196605	-	16.4097	4.84112	0.433739	0	0	3.85602	0	0	7.27879	0	1_1	10196583	2.18631	65	3464	AT5G28220	3528	Peak_74433	2051	C1_0304225
Chr5_10397911_10397947	118.58	9.712	1.04403	9.30237	1.37351e-20	2.22933e-18	30979	Chr5	10397911	10397947	+	38.9346	20.3796	0	0	0	18.555	0	0	0	0	1_1	10397912	8.58908	9	18466	AT5G28463	77747	Peak_64987	6954	C1_0266322
Chr5_10398256_10398276	4.02339	6.26713	1.55851	4.02123	5.78944e-05	0.00160231	30980	Chr5	10398256	10398276	+	1.40347	0.546578	0	0	0	0.856893	0	0	0	0	1_1	10398276	0.31233	20	18830	AT5G28463	78111	Peak_64987	6590	C1_0266322
Chr5_10398420_10398421	3.36171	6.00752	1.71053	3.51208	0.000444622	0.010585	30981	Chr5	10398420	10398421	+	0.585619	0.585619	0	0	0	0	0	0	0	0	1_1	10398421	0.585619	1	18975	AT5G28463	78256	Peak_64987	6445	C1_0266322
Chr5_10418691_10418747	31.5465	7.31466	1.78967	4.08715	4.36708e-05	0.00123423	30982	Chr5	10418691	10418747	+	10.599	4.60687	0	0	0	4.28447	0	0	1.70763	0	1_1	10418716	1.7959	52	11085	AT5G28470	59085	Peak_64988	29	C1_0266323
Chr5_10497024_10497062	13.6108	8.02569	1.22079	6.57419	4.8918e-11	2.56277e-09	30988	Chr5	10497024	10497062	+	3.08401	1.87398	0	0	0	0.889851	0	0	0.320182	0	1_1	10497056	0.819867	38	3946	AT5G28520	3954	Peak_64990	13375	C1_0266350
Chr5_10509627_10509628	3.34959	6.00287	1.6444	3.6505	0.000261734	0.00647973	35341	Chr5	10509627	10509628	-	0.585619	0.585619	0	0	0	0	0	0	0	0	1_1	10509628	0.585619	1	17672	AT5G28530	15889	Peak_74439	15501	C1_0304351
Chr5_10547871_10547898	21.3853	7.94444	1.15116	6.90122	5.15573e-12	2.91186e-10	30989	Chr5	10547871	10547898	+	5.4829	3.24043	0	0	0	0.790979	0	0	1.45149	0	1_1	10547893	0.89795	27	18953	AT5G28560	54791	Peak_64990	5069	C1_0266360
Chr5_10554176_10554220	4.68264	6.48644	1.51184	4.29043	1.7833e-05	0.000534896	35350	Chr5	10554176	10554220	-	1.22233	0.624661	0	0	0	0	0	0	0.597672	0	1_1	10554220	0.507537	44	5559	AT5G28550	150	Peak_74455	7244	C1_0304390
Chr5_10561643_10561644	5.35158	6.67909	1.46196	4.56859	4.91018e-06	0.000161506	35351	Chr5	10561643	10561644	-	0.936991	0.936991	0	0	0	0	0	0	0	0	1_1	10561644	0.936991	1	1865	AT5G28550	7274	Peak_74455	14668	C1_0304390
Chr5_10566558_10566635	49.0794	9.1505	1.09495	8.357	6.43334e-17	6.17281e-15	30990	Chr5	10566558	10566635	+	16.2028	7.53497	0	0	0	8.66781	0	0	0	0	1_1	10566616	3.5918	55	230	AT5G28560	44299	Peak_64991	12362	C1_0266361
Chr5_10567039_10567091	14.7678	8.14296	1.21916	6.67914	2.40355e-11	1.29234e-09	35354	Chr5	10567039	10567091	-	2.72987	1.44453	0	0	0	1.28534	0	0	0	0	1_1	10567058	0.429454	52	7279	AT5G28550	12688	Peak_74455	20082	C1_0304390
Chr5_10574521_10574536	32.6145	9.28627	1.11754	8.30953	9.60797e-17	9.06857e-15	30991	Chr5	10574521	10574536	+	7.83517	5.23153	0	0	0	2.60364	0	0	0	0	1_1	10574527	2.96714	10	7681	AT5G28560	36388	Peak_64991	4451	C1_0266361
Chr5_10618676_10618679	3.49156	5.28063	1.58032	3.3415	0.00083328	0.0184351	35356	Chr5	10618676	10618679	-	3.43566	0.585619	0.414023	0	0	1.48308	0.440643	0	0.51229	0	1_1	10618679	0.390413	3	5675	AT5G28620	13813	Peak_74456	1	C1_0304392
Chr5_10759884_10759954	156.175	10.8234	1.06431	10.1695	2.71399e-24	7.30757e-22	35362	Chr5	10759884	10759954	-	52.3011	24.5179	0	0	0	27.7831	0	0	0	0	1_1	10759911	7.14456	44	25811	AT5G28750	25810	Peak_74462	6786	C1_0304429
Chr5_10775082_10775105	4.49337	4.94074	1.49402	3.307	0.000943004	0.0204971	35364	Chr5	10775082	10775105	-	0.915194	0.585619	0	0	0	0.329574	0	0	0	0	1_1	10775105	0.31233	23	10617	AT5G28750	10616	Peak_74462	2354	C1_0304430
Chr5_10790077_10790110	6.24271	6.90131	1.41394	4.88092	1.0559e-06	3.74652e-05	35366	Chr5	10790077	10790110	-	1.85625	0.702743	0	0	0	1.15351	0	0	0	0	1_1	10790095	0.234248	33	4373	AT5G28750	4374	Peak_74462	22	C1_0304444
Chr5_10794800_10794899	16.5621	8.30838	1.21003	6.86626	6.59072e-12	3.70424e-10	30999	Chr5	10794800	10794899	+	4.18147	1.7959	0	0	0	1.3183	0	0	1.06727	0	1_1	10794818	0.390413	96	14171	AT5G28740	11406	Peak_65002	548	C1_0266434
Chr5_10795188_10795219	11.848	7.82528	1.23916	6.31496	2.70224e-10	1.32011e-08	35367	Chr5	10795188	10795219	-	2.89544	1.48357	0	0	0	0.856893	0	0	0.554981	0	1_1	10795219	0.624661	31	3003	AT5G28770	2186	Peak_74463	1325	C1_0304445
Chr5_10795742_10795811	21.132	7.93043	1.15393	6.87253	6.30726e-12	3.55067e-10	35368	Chr5	10795742	10795811	-	5.78691	2.57673	0	0	0	1.41717	0	0	1.79302	0	1_1	10795768	0.976032	43	2454	AT5G28770	1637	Peak_74463	776	C1_0304445
Chr5_10802107_10802174	26.3014	8.97615	1.16858	7.68122	1.57587e-14	1.15234e-12	31001	Chr5	10802107	10802174	+	7.62594	3.16234	0	0	0	1.58196	0	0	2.88163	0	1_1	10802108	1.09316	59	12585	AT5G28781	18696	Peak_65002	619	C1_0266441
Chr5_10802966_10802975	2.44634	5.55007	1.9684	2.81958	0.0048086	0.0793077	35371	Chr5	10802966	10802975	-	0.774631	0.390413	0	0	0	0	0	0	0.384218	0	1_1	10802967	0.273289	9	4745	AT5G28770	4837	Peak_74464	2706	C1_0304460
Chr5_10817120_10817205	576.853	11.9914	1.02593	11.6883	1.46271e-31	9.07247e-29	31002	Chr5	10817120	10817205	+	151.007	99.1649	0	0	0	51.8421	0	0	0	0	1_1	10817123	49.6996	3	2430	AT5G28781	33711	Peak_65002	14396	C1_0266441
Chr5_10817325_10817326	10.2806	7.6206	1.26424	6.02781	1.66198e-09	7.61572e-08	31003	Chr5	10817325	10817326	+	2.29026	1.7959	0	0	0	0.494362	0	0	0	0	1_1	10817326	1.7959	1	2633	AT5G28781	33914	Peak_65002	14599	C1_0266441
Chr5_10818089_10818170	17.8685	8.4182	1.17396	7.17076	7.45806e-13	4.48957e-11	31004	Chr5	10818089	10818170	+	1.7741	1.44453	0	0	0	0.329574	0	0	0	0	1_1	10818100	0.585619	79	3407	AT5G28781	34688	Peak_65002	15373	C1_0266441
Chr5_10819036_10819045	132.839	11.3124	1.06712	10.6009	2.95096e-26	9.95133e-24	31005	Chr5	10819036	10819045	+	41.9824	23.2296	0	0	0	18.7528	0	0	0	0	1_1	10819039	9.95553	3	3841	AT5G28800	35627	Peak_65002	16312	C1_0266441
Chr5_10823306_10823364	52.7061	8.5405	1.07018	7.98044	1.45809e-15	1.20584e-13	31006	Chr5	10823306	10823364	+	17.4528	7.8473	0	0	0	8.23936	0	0	1.36611	0	1_1	10823326	2.10823	32	446	AT5G28800	33465	Peak_65003	20599	C1_0266441
Chr5_10845544_10845616	45.5442	9.7681	1.1002	8.87847	6.77892e-19	8.46974e-17	35374	Chr5	10845544	10845616	-	16.1384	6.91031	0	0	0	9.22808	0	0	0	0	1_1	10845568	3.24043	68	188	AT5G28824	18190	Peak_74465	12596	C1_0304463
Chr5_10846366_10846456	259.044	12.2759	1.05684	11.6157	3.43084e-31	2.0546e-28	31007	Chr5	10846366	10846456	+	56.706	41.618	0	0	0	13.7433	0	0	1.34476	0	1_1	10846407	15.0309	74	10384	AT5G28830	10384	Peak_65003	10384	C1_0266442
Chr5_10891520_10891528	4.45076	6.41341	1.61383	3.97403	7.06678e-05	0.00193112	35385	Chr5	10891520	10891528	-	1.73051	0.741785	0	0	0	0.988723	0	0	0	0	1_1	10891528	0.468495	8	10084	AT5G28850	10115	Peak_74471	10115	C1_0304503
Chr5_10895177_10895191	87.3891	10.7082	1.07608	9.95109	2.49448e-23	6.32432e-21	35387	Chr5	10895177	10895191	-	22.5903	15.109	0	0	0	7.48134	0	0	0	0	1_1	10895178	3.55276	12	13734	AT5G28850	13765	Peak_74471	7848	C1_0304504
Chr5_10903196_10903211	24.3308	8.13389	1.19864	6.78595	1.15322e-11	6.31796e-10	35388	Chr5	10903196	10903211	-	10.6281	4.17742	0.670324	0	0	3.69123	1.76257	0.326576	0	0	1_1	10903209	1.63973	3	21765	AT5G28850	21796	Peak_74471	183	C1_0304504
Chr5_10906199_10906200	8.26652	7.30608	1.31187	5.5692	2.55907e-08	1.07351e-06	35389	Chr5	10906199	10906200	-	1.44453	1.44453	0	0	0	0	0	0	0	0	1_1	10906200	1.44453	1	24756	AT5G28850	24787	Peak_74471	627	C1_0304505
Chr5_10949129_10949169	39.27	9.55433	1.11568	8.5637	1.09299e-17	1.13325e-15	35393	Chr5	10949129	10949169	-	10.3455	6.32469	0	0	0	4.02081	0	0	0	0	1_1	10949167	4.45071	13	5789	AT5G28920	8441	Peak_74475	8277	C1_0304543
Chr5_10953653_10953663	120.221	11.1683	1.06746	10.4625	1.28404e-25	3.98213e-23	35394	Chr5	10953653	10953663	-	38.0518	20.848	0	0	0	17.2038	0	0	0	0	1_1	10953660	9.44799	5	8121	AT5G28931	12934	Peak_74475	12770	C1_0304543
Chr5_10957587_10957591	4.89754	6.55138	1.55574	4.21109	2.54137e-05	0.00074303	35395	Chr5	10957587	10957591	-	1.97946	0.858908	0	0	0	1.12055	0	0	0	0	1_1	10957588	0.507537	4	4193	AT5G28931	16862	Peak_74475	16698	C1_0304543
Chr5_10957930_10958080	664.489	10.622	0.718437	14.7849	1.83286e-49	3.74486e-46	31013	Chr5	10957930	10958080	+	209.485	114.469	0	0	0	95.0163	0	0	0	0	1_1	10957933	67.8147	14	17900	AT5G28919	16651	Peak_65014	16242	C1_0266499
Chr5_10958372_10958532	41.011	9.61698	1.13919	8.44193	3.12145e-17	3.0714e-15	31015	Chr5	10958372	10958532	+	9.97994	5.03633	0	0	0	4.94362	0	0	0	0	1_1	10958411	1.56165	123	18378	AT5G28919	17129	Peak_65014	16720	C1_0266499
Chr5_10984208_10984209	12.0532	7.8503	1.23642	6.3492	2.1644e-10	1.06726e-08	35396	Chr5	10984208	10984209	-	2.10823	2.10823	0	0	0	0	0	0	0	0	1_1	10984209	2.10823	1	22428	AT5G28931	38090	Peak_74476	13287	C1_0304544
Chr5_11021027_11021033	27.1366	8.29262	1.13627	7.29809	2.91887e-13	1.83004e-11	35397	Chr5	11021027	11021033	-	5.29696	3.74796	0	0	0	1.549	0	0	0	0	1_1	11021028	1.91302	3	3932	AT5G29000	1271	Peak_74476	138	C1_0304547
Chr5_11026735_11026745	3.48912	5.28334	1.5811	3.34156	0.000833098	0.0184351	35400	Chr5	11026735	11026745	-	2.8536	0.546578	0	0	0	2.30702	0	0	0	0	1_1	11026745	0.273289	10	1785	AT5G29000	1811	Peak_74479	922	C1_0304561
Chr5_11041808_11041836	6.70403	7.00379	1.36949	5.11416	3.15143e-07	1.1963e-05	31016	Chr5	11041808	11041836	+	2.00988	1.05411	0	0	0	0.955766	0	0	0	0	1_1	11041814	0.351372	28	45223	AT5G28960	100532	Peak_65014	19447	C1_0266502
Chr5_11054609_11054612	2.45604	5.55524	1.82094	3.05076	0.00228265	0.0432761	35401	Chr5	11054609	11054612	-	0.746861	0.351372	0	0	0	0.395489	0	0	0	0	1_1	11054612	0.234248	3	29652	AT5G29000	29678	Peak_74479	26945	C1_0304561
Chr5_11093056_11093057	62.5911	10.2267	2.23253	4.58075	4.63307e-06	0.000152825	31017	Chr5	11093056	11093057	+	11.6627	10.9706	0	0	0	0.692106	0	0	0	0	1_1	11093057	10.9706	1	14324	AT5G29044	151775	Peak_65014	46673	C1_0266503
Chr5_11117532_11117534	20.1072	8.58845	1.16032	7.40183	1.34325e-13	8.81977e-12	31019	Chr5	11117532	11117534	+	6.0844	3.51372	0	0	0	2.57068	0	0	0	0	1_1	11117533	3.35755	1	5841	AT5G29050	176251	Peak_65014	22197	C1_0266503
Chr5_11122068_11122075	7.59515	7.1839	1.33344	5.38752	7.1438e-08	2.89536e-06	31020	Chr5	11122068	11122075	+	3.03511	1.28836	0	0	0	1.74674	0	0	0	0	1_1	11122075	0.546578	7	10383	AT5G29050	180793	Peak_65014	17655	C1_0266503
Chr5_11124399_11124400	2.23144	5.41698	1.88809	2.86902	0.00411743	0.0703812	35403	Chr5	11124399	11124400	-	1.57688	0.390413	0	0	0	1.18647	0	0	0	0	1_1	11124400	0.390413	1	7386	AT5G29054	99466	Peak_74479	67558	C1_0304562
Chr5_11172427_11172428	2.68064	5.6814	1.76615	3.21682	0.0012962	0.027008	35404	Chr5	11172427	11172428	-	0.468495	0.468495	0	0	0	0	0	0	0	0	1_1	11172428	0.468495	1	17218	AT5G29231	147494	Peak_74479	19530	C1_0304562
Chr5_11174199_11174224	25.908	8.95418	1.13557	7.8852	3.14024e-15	2.4566e-13	35405	Chr5	11174199	11174224	-	9.76548	4.29454	0	0	0	5.47094	0	0	0	0	1_1	11174221	2.85001	8	17742	AT5G29560	149287	Peak_74479	17737	C1_0304562
Chr5_11193550_11193553	11.179	7.74141	1.25156	6.18542	6.19377e-10	2.92009e-08	35406	Chr5	11193550	11193553	-	3.56698	1.95206	0	0	0	1.61491	0	0	0	0	1_1	11193551	1.01507	3	1588	AT5G29560	168617	Peak_74479	1568	C1_0304563
Chr5_11193657_11193671	87.3893	9.98494	1.07871	9.25636	2.11512e-20	3.3093e-18	35407	Chr5	11193657	11193671	-	27.6353	14.9138	0	0	0	12.7216	0	0	0	0	1_1	11193667	5.03633	8	1704	AT5G29560	168733	Peak_74479	1684	C1_0304563
Chr5_11193852_11193853	2.67094	5.67672	1.85215	3.06494	0.00217717	0.0418957	35408	Chr5	11193852	11193853	-	1.02877	0.468495	0	0	0	0.560277	0	0	0	0	1_1	11193853	0.468495	1	1890	AT5G29560	168919	Peak_74479	1870	C1_0304563
Chr5_11194012_11194028	624.394	13.5452	1.07333	12.6198	1.64258e-36	1.46291e-33	31024	Chr5	11194012	11194028	+	180.662	109.081	0	0	0	71.0892	0	0	0.490945	0	1_1	11194013	71.0551	7	82321	AT5G29050	185937	Peak_65015	3300	C1_0266523
Chr5_11194168_11194169	3.79151	6.18187	1.59734	3.8701	0.000108791	0.00287358	31025	Chr5	11194168	11194169	+	1.09215	0.663702	0	0	0	0.428447	0	0	0	0	1_1	11194169	0.663702	1	82477	AT5G29050	185781	Peak_65015	3456	C1_0266523
Chr5_11222623_11222671	42.4314	9.66592	1.10196	8.77157	1.76191e-18	2.04676e-16	31027	Chr5	11222623	11222671	+	14.9372	7.02743	0	0	0	7.90979	0	0	0	0	1_1	11222627	2.38152	27	57950	AT5G29613	157323	Peak_65015	31914	C1_0266523
Chr5_11272266_11272267	3.13226	5.90576	1.69254	3.4893	0.000484291	0.0113735	31028	Chr5	11272266	11272267	+	0.975025	0.546578	0	0	0	0.428447	0	0	0	0	1_1	11272267	0.546578	1	8310	AT5G29613	107683	Peak_65015	28329	C1_0266524
Chr5_11299354_11299355	3.12499	5.90281	1.68255	3.50824	0.000451079	0.0106656	31029	Chr5	11299354	11299355	+	0.546578	0.546578	0	0	0	0	0	0	0	0	1_1	11299355	0.546578	1	14217	AT5G29624	80595	Peak_65015	1241	C1_0266524
Chr5_11299854_11299894	45.3172	9.7609	1.10122	8.86371	7.7392e-19	9.53238e-17	35409	Chr5	11299854	11299894	-	10.2684	6.67606	0	0	0	3.59236	0	0	0	0	1_1	11299885	2.38152	16	7267	AT5G29807	274951	Peak_74479	9950	C1_0304564
Chr5_11323634_11323635	8.72057	7.38309	1.3054	5.65581	1.55117e-08	6.65165e-07	35411	Chr5	11323634	11323635	-	2.67612	1.52261	0	0	0	1.15351	0	0	0	0	1_1	11323635	1.52261	1	16483	AT5G29807	296798	Peak_74480	9008	C1_0304565
Chr5_11376819_11376825	6.9456	7.0545	1.41995	4.96813	6.76025e-07	2.46961e-05	35412	Chr5	11376819	11376825	-	1.1322	1.1322	0	0	0	0	0	0	0	0	1_1	11376825	0.585619	6	69673	AT5G29807	243608	Peak_74480	3227	C1_0304566
Chr5_11416991_11416994	6.5435	5.4701	1.32316	4.1341	3.56343e-05	0.00101536	31031	Chr5	11416991	11416994	+	3.69679	1.09316	0	0	0	2.60364	0	0	0	0	1_1	11416992	0.741785	3	36991	AT5G30495	36989	Peak_65016	24906	C1_0266532
Chr5_11436829_11436836	8.03465	7.26521	1.32383	5.48801	4.06493e-08	1.67487e-06	35413	Chr5	11436829	11436836	-	4.47053	1.40549	0	0	0	3.06504	0	0	0	0	1_1	11436835	1.05411	6	106933	AT5G31412	183598	Peak_74480	55908	C1_0304569
Chr5_11452973_11453013	16.7285	8.32329	1.19806	6.94732	3.7228e-12	2.12677e-10	31032	Chr5	11452973	11453013	+	3.95638	1.91302	0	0	0	2.04336	0	0	0	0	1_1	11453005	1.09316	40	73004	AT5G30495	73002	Peak_65016	11107	C1_0266532
Chr5_11488089_11488099	12.727	7.92872	1.22429	6.4762	9.40637e-11	4.81285e-09	31033	Chr5	11488089	11488099	+	2.31967	1.56165	0	0	0	0.758021	0	0	0	0	1_1	11488090	0.780826	10	108089	AT5G30495	108087	Peak_65016	46192	C1_0266532
Chr5_11501196_11501197	2.68064	5.6814	1.76615	3.21682	0.0012962	0.027008	35414	Chr5	11501196	11501197	-	0.468495	0.468495	0	0	0	0	0	0	0	0	1_1	11501197	0.468495	1	42571	AT5G31412	119236	Peak_74480	110673	C1_0304570
Chr5_11504576_11504577	3.34716	6.00195	1.64989	3.63779	0.000274992	0.00677416	31034	Chr5	11504576	11504577	+	1.04702	0.585619	0	0	0	0.461404	0	0	0	0	1_1	11504577	0.585619	1	107406	AT5G30490	107412	Peak_65017	62679	C1_0266532
Chr5_11550319_11550409	181.548	11.0407	1.05998	10.416	2.09657e-25	6.11953e-23	31035	Chr5	11550319	11550409	+	44.4892	27.6803	0	0	0	11.7988	1.65889	0	3.35123	0	1_1	11550357	11.5953	24	61626	AT5G30490	61632	Peak_65017	61399	C1_0266533
Chr5_11558974_11558996	42.214	9.6585	1.10183	8.76589	1.85314e-18	2.13844e-16	31036	Chr5	11558974	11558996	+	14.6796	7.06647	0	0	0	7.61317	0	0	0	0	1_1	11558987	5.77811	6	52996	AT5G30490	53002	Peak_65017	52769	C1_0266533
Chr5_11559775_11559776	3.12984	5.90478	1.68221	3.51012	0.0004479	0.0106339	31037	Chr5	11559775	11559776	+	0.546578	0.546578	0	0	0	0	0	0	0	0	1_1	11559776	0.546578	1	52207	AT5G30490	52213	Peak_65017	51980	C1_0266533
Chr5_11576616_11576622	4.90723	6.55398	1.48646	4.40911	1.03795e-05	0.00032132	31038	Chr5	11576616	11576622	+	1.20927	0.780826	0	0	0	0.428447	0	0	0	0	1_1	11576622	0.429454	6	35361	AT5G30490	35367	Peak_65017	35134	C1_0266533
Chr5_11581341_11581431	32.3729	9.27562	1.12019	8.28037	1.22788e-16	1.14649e-14	31039	Chr5	11581341	11581431	+	7.60854	4.41167	0	0	0	3.19687	0	0	0	0	1_1	11581426	0.858908	86	30557	AT5G30490	30563	Peak_65017	30330	C1_0266533
Chr5_11584203_11584204	4.46046	6.41629	1.5275	4.20052	2.66302e-05	0.000774036	31040	Chr5	11584203	11584204	+	1.27519	0.780826	0	0	0	0.494362	0	0	0	0	1_1	11584204	0.780826	1	27779	AT5G30490	27785	Peak_65017	27552	C1_0266533
Chr5_11585515_11585516	6.92862	7.0513	1.36085	5.18153	2.20075e-07	8.44651e-06	31041	Chr5	11585515	11585516	+	1.63873	1.21028	0	0	0	0.428447	0	0	0	0	1_1	11585516	1.21028	1	26467	AT5G30490	26473	Peak_65017	26240	C1_0266533
Chr5_11585754_11585830	9.16977	7.45552	1.29704	5.7481	9.02525e-09	3.92836e-07	31042	Chr5	11585754	11585830	+	2.04538	0.858908	0	0	0	1.18647	0	0	0	0	1_1	11585800	0.702743	76	26183	AT5G30490	26189	Peak_65017	25956	C1_0266533
Chr5_11589083_11589113	48.6887	8.42015	1.07626	7.82355	5.13528e-15	3.94621e-13	31043	Chr5	11589083	11589113	+	15.9089	8.39388	0	0	0	6.78923	0	0	0.725745	0	1_1	11589094	3.35755	21	22889	AT5G30490	22895	Peak_65017	22662	C1_0266533
Chr5_11631193_11631222	11.1596	7.73919	1.25121	6.18536	6.19597e-10	2.92009e-08	35420	Chr5	11631193	11631222	-	0.819867	0.819867	0	0	0	0	0	0	0	0	1_1	11631194	0.429454	29	5444	AT5G30520	9934	Peak_74481	9821	C1_0304589
Chr5_11635317_11635371	25.9226	8.95491	1.13654	7.87909	3.29765e-15	2.56818e-13	31047	Chr5	11635317	11635371	+	8.2409	3.86509	0	0	0	0	0	0	4.37581	0	1_1	11635371	2.06919	27	20026	AT5G30500	22873	Peak_65018	14241	C1_0266549
Chr5_11646472_11646533	20.9862	8.65029	1.15773	7.4718	7.91077e-14	5.31475e-12	35421	Chr5	11646472	11646533	-	3.97311	2.65481	0	0	0	1.3183	0	0	0	0	1_1	11646528	1.21028	56	9890	AT5G30520	25268	Peak_74481	10078	C1_0304590
Chr5_11657660_11657666	22.7418	8.76635	1.17314	7.47252	7.86734e-14	5.29582e-12	31048	Chr5	11657660	11657666	+	8.22764	3.94317	0	0	0	4.28447	0	0	0	0	1_1	11657661	3.47467	2	42316	AT5G30500	45163	Peak_65018	36531	C1_0266549
Chr5_11739079_11739103	78.9965	10.5626	1.08463	9.73844	2.06708e-22	4.60244e-20	31049	Chr5	11739079	11739103	+	11.9801	10.8925	0	0	0	1.0876	0	0	0	0	1_1	11739099	4.88016	24	123754	AT5G30500	126601	Peak_65018	26714	C1_0266550
Chr5_11748742_11748766	62.1963	9.49347	1.08471	8.75207	2.09474e-18	2.39338e-16	35422	Chr5	11748742	11748766	-	10.2395	8.39388	0	0	0	1.84562	0	0	0	0	1_1	11748763	4.33358	9	112125	AT5G30520	127503	Peak_74481	17167	C1_0304593
Chr5_11799940_11799941	8.93304	7.41802	1.2935	5.73486	9.75944e-09	4.22148e-07	35424	Chr5	11799940	11799941	-	2.6822	1.56165	0	0	0	1.12055	0	0	0	0	1_1	11799941	1.56165	1	163303	AT5G30520	178681	Peak_74481	34011	C1_0304593
Chr5_11802743_11802761	4.90481	6.55335	1.49789	4.37505	1.21406e-05	0.000373177	35425	Chr5	11802743	11802761	-	1.42172	0.663702	0	0	0	0.758021	0	0	0	0	1_1	11802744	0.507537	18	166106	AT5G30520	181484	Peak_74481	36814	C1_0304593
Chr5_11802963_11803005	85.2635	9.23309	1.05941	8.71532	2.89929e-18	3.23807e-16	35426	Chr5	11802963	11803005	-	18.7338	13.6254	0	0	0	5.1084	0	0	0	0	1_1	11802973	9.56512	6	166335	AT5G30520	181713	Peak_74481	37043	C1_0304593
Chr5_11836060_11836092	6.68463	7.00006	1.41133	4.95989	7.05319e-07	2.56261e-05	31050	Chr5	11836060	11836092	+	1.2691	0.741785	0	0	0	0.527319	0	0	0	0	1_1	11836092	0.468495	32	220747	AT5G30500	223594	Peak_65018	3617	C1_0266553
Chr5_11845650_11845690	52.6587	9.97755	1.10071	9.06463	1.25025e-19	1.69633e-17	31052	Chr5	11845650	11845690	+	14.417	7.49593	0	0	0	6.92106	0	0	0	0	1_1	11845657	1.7959	33	230312	AT5G30500	231241	Peak_65019	3675	C1_0266554
Chr5_12020843_12020844	3.57419	6.09644	1.61141	3.7833	0.000154763	0.00401759	31053	Chr5	12020843	12020844	+	0.624661	0.624661	0	0	0	0	0	0	0	0	1_1	12020844	0.624661	1	56049	AT5G32440	56054	Peak_65019	7995	C1_0266556
Chr5_12097775_12097790	3.56449	6.09295	1.65728	3.67647	0.000236481	0.00590931	31057	Chr5	12097775	12097790	+	1.10077	0.507537	0	0	0	0.593234	0	0	0	0	1_1	12097776	0.273289	15	18165	AT5G32450	18108	Peak_65025	9385	C1_0266596
Chr5_12097895_12097896	3.69324	5.37425	1.55259	3.46147	0.000537242	0.0124721	31058	Chr5	12097895	12097896	+	1.31677	0.624661	0	0	0	0.692106	0	0	0	0	1_1	12097896	0.624661	1	18285	AT5G32450	18228	Peak_65025	9505	C1_0266596
Chr5_12109733_12109738	18.813	8.49242	2.04791	4.14686	3.37062e-05	0.000969166	35428	Chr5	12109733	12109738	-	3.8007	3.24043	0	0	0	0.560277	0	0	0	0	1_1	12109735	1.48357	5	21132	AT5G32470	21129	Peak_74485	21053	C1_0304613
Chr5_12141165_12141166	6.69675	7.00241	1.37192	5.10408	3.32406e-07	1.25634e-05	35429	Chr5	12141165	12141166	-	1.76447	1.17124	0	0	0	0.593234	0	0	0	0	1_1	12141166	1.17124	1	52563	AT5G32470	52560	Peak_74485	36483	C1_0304614
Chr5_12145502_12145503	2.67822	5.68025	1.77089	3.20756	0.00133864	0.0275779	35430	Chr5	12145502	12145503	-	1.19356	0.468495	0	0	0	0.725064	0	0	0	0	1_1	12145503	0.468495	1	56900	AT5G32470	56897	Peak_74485	32146	C1_0304614
Chr5_12164830_12164833	190.652	9.82393	0.894381	10.984	4.5602e-28	2.00499e-25	31059	Chr5	12164830	12164833	+	41.7372	33.2241	0	0	0	8.10753	0	0	0.405563	0	1_1	12164831	31.4282	1	85220	AT5G32450	85163	Peak_65025	55889	C1_0266597
Chr5_12167854_12168008	50.4014	9.91417	2.23294	4.43997	8.99718e-06	0.000282557	31060	Chr5	12167854	12168008	+	6.82618	4.2555	0	0	0	2.57068	0	0	0	0	1_1	12167915	0.741785	142	88304	AT5G32450	88247	Peak_65025	52805	C1_0266597
Chr5_12177627_12177628	4.24556	6.34473	1.53326	4.13806	3.50259e-05	0.00100131	35431	Chr5	12177627	12177628	-	0.741785	0.741785	0	0	0	0	0	0	0	0	1_1	12177628	0.741785	1	46694	AT5G32590	89022	Peak_74485	21	C1_0304614
Chr5_12200143_12200144	25.4612	8.92909	1.13709	7.85257	4.07587e-15	3.16008e-13	31063	Chr5	12200143	12200144	+	6.55998	4.45071	0	0	0	2.10928	0	0	0	0	1_1	12200144	4.45071	1	63111	AT5G32613	120476	Peak_65025	20576	C1_0266597
Chr5_12204624_12204674	72.0897	10.4306	1.08519	9.61183	7.1274e-22	1.42278e-19	31064	Chr5	12204624	12204674	+	21.2065	11.7124	0	0	0	6.95402	0	0	2.54011	0	1_1	12204635	5.73907	2	58620	AT5G32613	124967	Peak_65025	16085	C1_0266597
Chr5_12220553_12220557	31.7355	9.24679	1.12125	8.24687	1.626e-16	1.49807e-14	35432	Chr5	12220553	12220557	-	10.9332	5.23153	0	0	0	5.70164	0	0	0	0	1_1	12220557	4.2555	4	3765	AT5G32590	131951	Peak_74485	42908	C1_0304614
Chr5_12227387_12227388	12.2996	7.87919	1.23727	6.36823	1.91225e-10	9.50217e-09	35434	Chr5	12227387	12227388	-	3.13599	2.14727	0	0	0	0.988723	0	0	0	0	1_1	12227388	2.14727	1	3066	AT5G32590	138782	Peak_74485	47214	C1_0304615
Chr5_12268289_12268290	2.45604	5.55524	1.82094	3.05076	0.00228265	0.0432761	31067	Chr5	12268289	12268290	+	0.429454	0.429454	0	0	0	0	0	0	0	0	1_1	12268290	0.429454	1	5035	AT5G32613	188622	Peak_65025	82	C1_0266598
Chr5_12281738_12281739	4.91936	6.55712	1.47933	4.43248	9.31536e-06	0.000291495	35435	Chr5	12281738	12281739	-	1.22144	0.858908	0	0	0	0.362532	0	0	0	0	1_1	12281739	0.858908	1	3648	AT5G32619	193133	Peak_74485	3421	C1_0304617
Chr5_12284220_12284328	58.7485	8.69723	1.06366	8.17671	2.91691e-16	2.63159e-14	35436	Chr5	12284220	12284328	-	9.89828	7.26168	0	0	0	2.6366	0	0	0	0	1_1	12284236	1.99111	96	6145	AT5G32619	195630	Peak_74485	5918	C1_0304617
Chr5_12286143_12286147	19.8632	8.571	1.16719	7.3433	2.08387e-13	1.33054e-11	31068	Chr5	12286143	12286147	+	2.9063	2.57673	0	0	0	0.329574	0	0	0	0	1_1	12286144	1.44453	4	22889	AT5G32613	206476	Peak_65025	14895	C1_0266601
Chr5_12291653_12291745	41.0935	9.6197	1.10353	8.71722	2.85105e-18	3.19446e-16	31069	Chr5	12291653	12291745	+	9.91757	5.27057	0	0	0	4.647	0	0	0	0	1_1	12291706	0.976032	86	28451	AT5G32613	212038	Peak_65025	17351	C1_0266602
Chr5_12294436_12294437	30.1633	9.17352	1.12356	8.16472	3.22183e-16	2.86207e-14	31070	Chr5	12294436	12294437	+	7.61055	5.27057	0	0	0	2.33998	0	0	0	0	1_1	12294437	5.27057	1	31182	AT5G32613	214769	Peak_65025	14620	C1_0266602
Chr5_12295081_12295082	3.56691	6.09384	1.63633	3.72409	0.000196021	0.00496616	31071	Chr5	12295081	12295082	+	0.624661	0.624661	0	0	0	0	0	0	0	0	1_1	12295082	0.624661	1	31827	AT5G32613	215414	Peak_65025	13975	C1_0266602
Chr5_12295670_12295729	7.1508	7.09687	1.35078	5.25389	1.48921e-07	5.8274e-06	31072	Chr5	12295670	12295729	+	2.35162	1.1322	0	0	0	1.21943	0	0	0	0	1_1	12295729	0.624661	59	32474	AT5G32613	216061	Peak_65025	13328	C1_0266602
Chr5_12308453_12308604	114.985	11.1042	1.0693	10.3845	2.91636e-25	8.44142e-23	31073	Chr5	12308453	12308604	+	40.0399	19.0131	0	0	0	12.7875	0	0	8.23934	0	1_1	12308461	12.3761	16	45206	AT5G32613	228793	Peak_65025	596	C1_0266602
Chr5_12336633_12336636	44.516	9.00995	1.11048	8.11359	4.91462e-16	4.27678e-14	35437	Chr5	12336633	12336636	-	8.5749	7.65209	0	0	0	0.922808	0	0	0	0	1_1	12336634	5.73907	3	58543	AT5G32619	229116	Peak_74486	58316	C1_0304617
Chr5_12371830_12371831	2.68549	5.6837	1.7847	3.18468	0.00144916	0.0293843	35438	Chr5	12371830	12371831	-	0.468495	0.468495	0	0	0	0	0	0	0	0	1_1	12371831	0.468495	1	93740	AT5G32619	193919	Peak_74486	55282	C1_0304618
Chr5_12372921_12372925	30.383	9.18401	1.12271	8.18024	2.83279e-16	2.56904e-14	35439	Chr5	12372921	12372925	-	8.90198	5.30962	0	0	0	3.59236	0	0	0	0	1_1	12372922	3.86509	3	92791	AT5G33210	192828	Peak_74486	54191	C1_0304618
Chr5_12381798_12381802	15.4173	8.20527	1.19381	6.87315	6.27993e-12	3.54103e-10	31074	Chr5	12381798	12381802	+	5.94447	2.61577	0	0	0	3.3287	0	0	0	0	1_1	12381799	2.4596	1	118544	AT5G32613	167435	Peak_65026	11121	C1_0266603
Chr5_12386152_12386176	12.2584	7.87485	1.26454	6.22746	4.74043e-10	2.26484e-08	31075	Chr5	12386152	12386176	+	3.36569	1.71782	0	0	0	1.64787	0	0	0	0	1_1	12386153	0.546578	24	122898	AT5G32613	163081	Peak_65026	6767	C1_0266603
Chr5_12401392_12401434	21.8822	8.71058	1.15246	7.55822	4.0861e-14	2.816e-12	31076	Chr5	12401392	12401434	+	4.89084	3.04522	0	0	0	1.84562	0	0	0	0	1_1	12401393	0.936991	15	138138	AT5G32613	147841	Peak_65026	8473	C1_0266603
Chr5_12441732_12441733	5.12941	6.61789	1.47378	4.49042	7.10812e-06	0.000227762	35440	Chr5	12441732	12441733	-	0.89795	0.89795	0	0	0	0	0	0	0	0	1_1	12441733	0.89795	1	23980	AT5G33210	124017	Peak_74486	198	C1_0304619
Chr5_12442297_12442376	80.7496	10.5943	1.09121	9.70881	2.76549e-22	6.00354e-20	35441	Chr5	12442297	12442376	-	15.2013	11.0487	0	0	0	4.15264	0	0	0	0	1_1	12442376	2.42056	75	23337	AT5G33210	123374	Peak_74486	445	C1_0304619
Chr5_12444935_12444945	124.145	11.2147	1.06745	10.5061	8.09716e-26	2.55679e-23	35442	Chr5	12444935	12444945	-	33.0225	21.3556	0	0	0	11.6669	0	0	0	0	1_1	12444943	18.3494	2	20770	AT5G33210	120807	Peak_74486	3012	C1_0304619
Chr5_12463433_12463434	3.35444	6.00471	1.64948	3.64037	0.000272251	0.00672094	35443	Chr5	12463433	12463434	-	1.01407	0.585619	0	0	0	0.428447	0	0	0	0	1_1	12463434	0.585619	1	2279	AT5G33210	102316	Peak_74486	2225	C1_0304620
Chr5_12478432_12478485	137.433	11.3614	1.06531	10.6648	1.48701e-26	5.27037e-24	35444	Chr5	12478432	12478485	-	33.527	23.1124	0	0	0	10.4146	0	0	0	0	1_1	12478481	4.37262	12	12768	AT5G33210	87269	Peak_74486	12734	C1_0304621
Chr5_12492676_12492677	10.9375	7.71016	1.25404	6.14825	7.83406e-10	3.65737e-08	31077	Chr5	12492676	12492677	+	3.09949	1.91302	0	0	0	1.18647	0	0	0	0	1_1	12492677	1.91302	1	56603	AT5G33280	56557	Peak_65026	48532	C1_0266604
Chr5_12499029_12499102	246.885	10.1935	0.880101	11.5822	5.07543e-31	2.89e-28	31078	Chr5	12499029	12499102	+	56.3429	40.5249	0	0	0	15.3911	0	0	0.426909	0	1_1	12499036	14.5234	33	50244	AT5G33280	50198	Peak_65026	42173	C1_0266604
Chr5_12499542_12499556	3.80364	6.18593	1.5969	3.8737	0.000107194	0.00283786	35445	Chr5	12499542	12499556	-	0.429454	0.429454	0	0	0	0	0	0	0	0	1_1	12499556	0.273289	14	33843	AT5G33210	66194	Peak_74486	33809	C1_0304621
Chr5_12507885_12507891	23.0149	8.78328	1.14684	7.65867	1.8787e-14	1.35665e-12	31079	Chr5	12507885	12507891	+	8.40459	4.02125	0	0	0	4.38334	0	0	0	0	1_1	12507890	2.57673	5	41390	AT5G33280	41344	Peak_65026	33319	C1_0266604
Chr5_12510231_12510263	7.60242	7.18512	1.33951	5.364	8.13987e-08	3.27234e-06	31080	Chr5	12510231	12510263	+	0.680946	0.351372	0	0	0	0.329574	0	0	0	0	1_1	12510263	0.351372	32	39017	AT5G33280	38971	Peak_65026	30946	C1_0266604
Chr5_12512409_12512440	44.0326	9.71926	1.10237	8.81666	1.17929e-18	1.39801e-16	35446	Chr5	12512409	12512440	-	13.7405	7.45689	0	0	0	5.89938	0	0	0.384218	0	1_1	12512416	3.63084	24	46703	AT5G33210	53334	Peak_74486	41214	C1_0304622
Chr5_12523081_12523132	34.0908	8.62358	1.1143	7.73901	1.00192e-14	7.45197e-13	35448	Chr5	12523081	12523132	-	9.08655	4.80208	0	0	0	4.28447	0	0	0	0	1_1	12523132	1.7959	51	42625	AT5G33300	42618	Peak_74486	30498	C1_0304622
Chr5_12540797_12540852	40.1294	8.85887	1.10308	8.03103	9.66605e-16	8.18879e-14	31081	Chr5	12540797	12540852	+	8.52128	5.66099	0	0	0	0	0	0	2.86029	0	1_1	12540844	2.53768	18	8436	AT5G33280	8390	Peak_65026	365	C1_0266604
Chr5_12546634_12546729	79.3862	9.84614	1.07722	9.14035	6.22517e-20	8.97199e-18	35449	Chr5	12546634	12546729	-	17.8565	9.72128	0	0	0	3.46053	0	0	4.67465	0	1_1	12546715	4.2555	76	19042	AT5G33300	19035	Peak_74486	6915	C1_0304622
Chr5_12577712_12577749	7.59757	7.18431	1.33413	5.38501	7.244e-08	2.92914e-06	35451	Chr5	12577712	12577749	-	1.79388	0.936991	0	0	0	0.856893	0	0	0	0	1_1	12577713	0.390413	37	11956	AT5G33300	11963	Peak_74486	11225	C1_0304631
Chr5_12630927_12630984	13.8379	8.04952	1.21435	6.62866	3.38737e-11	1.80455e-09	35454	Chr5	12630927	12630984	-	1.1322	1.1322	0	0	0	0	0	0	0	0	1_1	12630984	0.89795	57	26220	AT5G33370	65234	Peak_74486	11172	C1_0304657
Chr5_12644779_12644821	121.808	10.4645	1.06745	9.80328	1.08987e-22	2.54065e-20	31088	Chr5	12644779	12644821	+	32.6226	20.6138	0	0	0	11.3044	0	0	0.704399	0	1_1	12644820	15.4994	24	16969	AT5G33390	28347	Peak_65044	26602	C1_0266664
Chr5_12674657_12674665	36.2153	9.43726	1.11511	8.46304	2.60505e-17	2.58525e-15	31090	Chr5	12674657	12674665	+	11.4833	6.01236	0	0	0	5.47094	0	0	0	0	1_1	12674664	4.09934	5	12875	AT5G33390	58191	Peak_65044	3242	C1_0266664
Chr5_12707440_12707444	10.0633	7.58968	1.2753	5.9513	2.66024e-09	1.20001e-07	31091	Chr5	12707440	12707444	+	2.97628	1.75686	0	0	0	1.21943	0	0	0	0	1_1	12707441	1.01507	4	45652	AT5G33390	90968	Peak_65044	3146	C1_0266666
Chr5_12730343_12730398	25.4564	8.92884	1.13783	7.84725	4.2525e-15	3.28967e-13	31092	Chr5	12730343	12730398	+	3.50077	2.96714	0	0	0	0	0	0	0.533636	0	1_1	12730353	1.24932	55	54486	AT5G33806	113880	Peak_65044	1300	C1_0266667
Chr5_12745705_12745709	3.35444	6.00471	1.64948	3.64037	0.000272251	0.00672094	31093	Chr5	12745705	12745709	+	2.02701	0.390413	0	0	0	1.25238	0	0	0.384218	0	1_1	12745706	0.273289	4	39133	AT5G33806	129233	Peak_65044	14053	C1_0266667
Chr5_12754797_12754798	2.68306	5.68255	1.77037	3.20982	0.0013282	0.0275425	35457	Chr5	12754797	12754798	-	0.468495	0.468495	0	0	0	0	0	0	0	0	1_1	12754798	0.468495	1	15586	AT5G33439	189048	Peak_74486	17485	C1_0304670
Chr5_12755439_12755583	19.8729	8.57163	1.16259	7.37286	1.67006e-13	1.07621e-11	31094	Chr5	12755439	12755583	+	3.64861	2.26439	0	0	0	1.38421	0	0	0	0	1_1	12755542	0.546578	143	29297	AT5G33806	139069	Peak_65044	23889	C1_0266667
Chr5_12769424_12769425	3.79879	6.18431	1.58307	3.90654	9.36283e-05	0.00251495	35458	Chr5	12769424	12769425	-	1.12511	0.663702	0	0	0	0.461404	0	0	0	0	1_1	12769425	0.663702	1	30213	AT5G33439	203675	Peak_74486	32112	C1_0304670
Chr5_12776616_12776619	2.23629	5.41974	1.88727	2.87173	0.00408228	0.0703692	35459	Chr5	12776616	12776619	-	0.983647	0.390413	0	0	0	0.593234	0	0	0	0	1_1	12776617	0.234248	3	37405	AT5G33439	210867	Peak_74486	31246	C1_0304671
Chr5_12777218_12777219	6.92378	7.05041	1.35923	5.18708	2.13619e-07	8.2169e-06	31095	Chr5	12777218	12777219	+	1.21028	1.21028	0	0	0	0	0	0	0	0	1_1	12777219	1.21028	1	7620	AT5G33806	160746	Peak_65044	45566	C1_0266667
Chr5_12913740_12913837	301.794	12.4963	1.05477	11.8474	2.22028e-32	1.45508e-29	31096	Chr5	12913740	12913837	+	68.531	48.7235	0	0	0	19.8074	0	0	0	0	1_1	12913778	19.2083	13	6588	AT5G34581	188662	Peak_65045	4	C1_0266671
Chr5_12966994_12967025	5.80805	6.79688	1.41369	4.8079	1.52526e-06	5.32983e-05	31098	Chr5	12966994	12967025	+	1.07998	0.585619	0	0	0	0.494362	0	0	0	0	1_1	12966995	0.31233	31	14650	AT5G34830	135445	Peak_65045	331	C1_0266678
Chr5_12969480_12969484	75.913	9.78159	1.10835	8.82534	1.09131e-18	1.29814e-16	35460	Chr5	12969480	12969484	-	25.1646	12.8055	0	0	0	12.359	0	0	0	0	1_1	12969482	12.5323	1	5590	AT5G34780	138853	Peak_74487	2177	C1_0304782
Chr5_12991684_12991692	16.0766	8.26579	1.1888	6.95307	3.57409e-12	2.04855e-10	31100	Chr5	12991684	12991692	+	3.86815	2.61577	0	0	0	1.25238	0	0	0	0	1_1	12991687	1.36645	8	10042	AT5G34830	110753	Peak_65045	12992	C1_0266685
Chr5_13001697_13001789	30.1705	9.17383	1.12481	8.15592	3.46536e-16	3.07056e-14	31101	Chr5	13001697	13001789	+	7.38799	3.63084	0	0	0	3.75715	0	0	0	0	1_1	13001780	0.741785	72	20135	AT5G34830	100660	Peak_65045	2899	C1_0266685
Chr5_13004660_13004721	37.2217	8.75031	1.10755	7.90061	2.7754e-15	2.1958e-13	31102	Chr5	13004660	13004721	+	6.95394	5.07537	0	0	0	1.87857	0	0	0	0	1_1	13004695	1.09316	53	23050	AT5G34830	97745	Peak_65045	16	C1_0266685
Chr5_13005274_13005275	2.68549	5.6837	1.7847	3.18468	0.00144916	0.0293843	31103	Chr5	13005274	13005275	+	1.29243	0.468495	0	0	0	0.823936	0	0	0	0	1_1	13005275	0.468495	1	23630	AT5G34830	97165	Peak_65045	560	C1_0266686
Chr5_13062106_13062108	2.23629	5.41974	1.88727	2.87173	0.00408228	0.0703692	35463	Chr5	13062106	13062108	-	2.00533	0.390413	0	0	0	1.61491	0	0	0	0	1_1	13062107	0.273289	2	32237	AT5G34828	46228	Peak_74487	24802	C1_0304785
Chr5_13064749_13064799	38.3339	8.79341	1.10672	7.94549	1.93425e-15	1.58828e-13	31105	Chr5	13064749	13064799	+	6.61853	4.56783	0	0	0	0.428447	0	0	1.62225	0	1_1	13064769	2.03015	49	3734	AT5G34869	37671	Peak_65045	10030	C1_0266687
Chr5_13156634_13156635	3.34474	6.00102	1.66292	3.60873	0.000307694	0.00753699	31109	Chr5	13156634	13156635	+	2.39828	0.585619	0	0	0	1.81266	0	0	0	0	1_1	13156635	0.585619	1	28886	AT5G34870	52913	Peak_65046	25624	C1_0266735
Chr5_13166693_13166702	36.2177	9.43735	1.11592	8.45703	2.74267e-17	2.71407e-15	31110	Chr5	13166693	13166702	+	8.79295	6.09044	0	0	0	2.70251	0	0	0	0	1_1	13166697	2.18631	8	18824	AT5G34870	62975	Peak_65046	30877	C1_0266736
Chr5_13219708_13219714	2.23629	5.41974	1.88727	2.87173	0.00408228	0.0703692	35471	Chr5	13219708	13219714	-	0.674862	0.31233	0	0	0	0.362532	0	0	0	0	1_1	13219709	0.195206	6	19130	AT5G34940	17106	Peak_74505	14044	C1_0304825
Chr5_13258356_13258370	4.47016	6.41906	1.51298	4.24267	2.20881e-05	0.000652943	35473	Chr5	13258356	13258370	-	0.90945	0.546578	0	0	0	0	0	0	0.362872	0	1_1	13258370	0.273289	14	19531	AT5G34940	19488	Peak_74511	19623	C1_0304839
Chr5_13310178_13310230	33.9063	9.34248	1.12945	8.27169	1.32068e-16	1.22654e-14	35475	Chr5	13310178	13310230	-	12.0312	4.99729	0	0	0	4.51517	0	0	2.51876	0	1_1	13310230	1.7959	45	1624	AT5G35050	45000	Peak_74512	2559	C1_0304840
Chr5_13314038_13314041	23.0694	6.33486	0.900552	7.03441	2.00106e-12	1.17011e-10	35476	Chr5	13314038	13314041	-	34.2589	3.94317	0	0	0.30019	12.359	4.61379	3.80015	9.24257	0	1_1	13314039	3.82605	1	2185	AT5G35050	41191	Peak_74512	1250	C1_0304840
Chr5_13319431_13319504	9.17461	7.4562	1.30757	5.70235	1.18166e-08	5.07966e-07	35478	Chr5	13319431	13319504	-	1.74268	0.819867	0	0	0	0.922808	0	0	0	0	1_1	13319432	0.429454	73	7578	AT5G35050	35798	Peak_74512	6643	C1_0304840
Chr5_13319839_13319847	7.37297	7.14104	1.34168	5.32245	1.02377e-07	4.05869e-06	35479	Chr5	13319839	13319847	-	2.13917	1.24932	0	0	0	0.889851	0	0	0	0	1_1	13319840	0.858908	4	7986	AT5G35050	35390	Peak_74512	7051	C1_0304840
Chr5_13320271_13320313	30.8516	9.20599	1.12649	8.17228	3.02606e-16	2.71595e-14	35480	Chr5	13320271	13320313	-	8.72756	5.03633	0	0	0	3.69123	0	0	0	0	1_1	13320312	4.56783	1	8458	AT5G35050	34918	Peak_74512	7523	C1_0304840
Chr5_13323363_13323377	46.1624	7.77437	0.932816	8.3343	7.79577e-17	7.41858e-15	35481	Chr5	13323363	13323377	-	12.0233	7.57401	0	0	0	4.44925	0	0	0	0	1_1	13323375	5.93428	2	9275	AT5G35066	31855	Peak_74512	10586	C1_0304840
Chr5_13331332_13331338	172.376	7.77759	0.528998	14.7025	6.21232e-49	1.19877e-45	35483	Chr5	13331332	13331338	-	134.488	29.8666	0	0	0	85.8541	0.984967	5.01739	12.7646	0	1_1	13331336	28.9686	1	1314	AT5G35066	23894	Peak_74512	18547	C1_0304840
Chr5_13339280_13339285	2.23387	5.41836	1.88143	2.87991	0.0039779	0.069292	35485	Chr5	13339280	13339285	-	2.20307	0.390413	0	0	0	1.81266	0	0	0	0	1_1	13339285	0.273289	5	6635	AT5G35066	15945	Peak_74512	15969	C1_0304841
Chr5_13347706_13347707	3.78424	6.17935	1.66567	3.70983	0.000207395	0.00522762	31114	Chr5	13347706	13347707	+	1.09215	0.663702	0	0	0	0.428447	0	0	0	0	1_1	13347707	0.663702	1	10707	AT5G35090	66993	Peak_65049	10718	C1_0266758
Chr5_13367635_13367639	15.6807	8.22967	2.23751	3.67806	0.000235018	0.00588545	31115	Chr5	13367635	13367639	+	8.3027	2.73289	0	0	0	5.56981	0	0	0	0	1_1	13367636	2.14727	4	9222	AT5G35090	47064	Peak_65049	2137	C1_0266768
Chr5_13389061_13389094	3.51678	5.27972	1.58875	3.3232	0.000889902	0.0195508	31116	Chr5	13389061	13389094	+	0.90911	0.546578	0	0	0	0.362532	0	0	0	0	1_1	13389062	0.273289	33	25689	AT5G35160	25638	Peak_65049	89	C1_0266769
Chr5_13400382_13400396	22.573	8.75528	1.15003	7.6131	2.67598e-14	1.89689e-12	31117	Chr5	13400382	13400396	+	4.63681	3.31851	0	0	0	1.3183	0	0	0	0	1_1	13400383	1.63973	14	14368	AT5G35160	14317	Peak_65049	11232	C1_0266769
Chr5_13566839_13566884	39.2676	9.55424	1.11675	8.55539	1.17473e-17	1.21077e-15	31126	Chr5	13566839	13566884	+	7.61917	5.11441	0	0	0	2.50477	0	0	0	0	1_1	13566850	2.03015	36	17308	AT5G35360	17244	Peak_65082	8735	C1_0266889
Chr5_13647421_13647457	16.7601	8.32572	1.18308	7.03736	1.95922e-12	1.14758e-10	35503	Chr5	13647421	13647457	-	3.39965	2.14727	0	0	0	1.25238	0	0	0	0	1_1	13647457	0.546578	36	35291	AT5G35470	45191	Peak_74564	7847	C1_0305008
Chr5_13649703_13649718	2.68549	5.6837	1.7847	3.18468	0.00144916	0.0293843	35504	Chr5	13649703	13649718	-	0.351372	0.351372	0	0	0	0	0	0	0	0	1_1	13649704	0.234248	15	33044	AT5G35470	47438	Peak_74564	5600	C1_0305008
Chr5_13652583_13652584	8.72299	7.38344	1.30955	5.63817	1.71864e-08	7.36071e-07	35505	Chr5	13652583	13652584	-	2.75211	1.52261	0	0	0	0.823936	0	0	0.405563	0	1_1	13652584	1.52261	1	30164	AT5G35470	50318	Peak_74564	2720	C1_0305008
Chr5_13652700_13652889	265.299	12.3103	1.05659	11.651	2.26737e-31	1.38166e-28	35506	Chr5	13652700	13652889	-	75.6162	44.0776	0	0	0	20.9939	0	0	10.5446	0	1_1	13652791	24.0104	5	29957	AT5G35470	50525	Peak_74564	2513	C1_0305008
Chr5_13797801_13797834	19.6532	8.55556	1.16303	7.35625	1.89151e-13	1.21441e-11	31146	Chr5	13797801	13797834	+	3.8144	2.69385	0	0	0	1.12055	0	0	0	0	1_1	13797804	1.48357	33	32625	AT5G35630	32875	Peak_65127	2662	C1_0267049
Chr5_13932950_13932992	2.44634	5.55007	1.9684	2.81958	0.0048086	0.0793077	31162	Chr5	13932950	13932992	+	2.69579	0.351372	0	0	0	1.74674	0	0	0.597672	0	1_1	13932972	0.156165	38	1136	AT5G35760	1577	Peak_65148	1336	C1_0267148
Chr5_13933507_13933538	5.94517	6.07606	1.38395	4.39037	1.13159e-05	0.000349685	35535	Chr5	13933507	13933538	-	5.0597	0.858908	0	0	0	2.47181	0	0	1.72898	0	1_1	13933534	0.351372	4	7333	AT5G35770	8054	Peak_74637	1585	C1_0305232
Chr5_13964543_13964585	20.8465	8.64048	2.58852	3.33801	0.000843814	0.0186444	31164	Chr5	13964543	13964585	+	12.2941	2.96714	0	0	0	9.32696	0	0	0	0	1_1	13964578	0.780826	28	30470	AT5G35760	30029	Peak_65148	7015	C1_0267159
Chr5_14003350_14003351	5.50568	5.96006	1.40609	4.23873	2.24787e-05	0.000661114	31166	Chr5	14003350	14003351	+	1.49727	0.936991	0	0	0	0.560277	0	0	0	0	1_1	14003351	0.936991	1	4475	AT5G35840	5920	Peak_65149	4448	C1_0267164
Chr5_14055995_14055998	3.79636	6.1835	1.58315	3.90581	9.39106e-05	0.00251495	35545	Chr5	14055995	14055998	-	1.22398	0.663702	0	0	0	0.560277	0	0	0	0	1_1	14055996	0.390413	3	18755	AT5G35930	9375	Peak_74644	3649	C1_0305286
Chr5_14062967_14063006	9.84712	6.07891	1.30639	4.6532	3.26821e-06	0.000109998	35546	Chr5	14062967	14063006	-	16.7626	1.52261	0	0	0	10.9089	2.51426	0.92035	0.896508	0	1_1	14063001	0.585619	7	11750	AT5G35930	2370	Peak_74644	2210	C1_0305287
Chr5_14089424_14089437	3.79636	6.1835	1.58315	3.90581	9.39106e-05	0.00251495	31170	Chr5	14089424	14089437	+	5.04216	0.624661	1.0252	0.642137	0.30019	0.428447	0.570244	0.68284	0.768436	0	1_0	14089425	0.234248	13	1400	AT5G35940	1200	Peak_65151	1	C1_0267210
Chr5_14089894_14089966	38.5643	3.85303	0.505494	7.62231	2.49181e-14	1.77358e-12	35549	Chr5	14089894	14089966	-	43.8549	5.23153	6.13149	4.47203	2.83816	4.05377	7.07621	6.17525	7.87647	0	1_0	14089918	0.976032	63	15167	AT5G35930	15116	Peak_74653	17	C1_0305313
Chr5_14204068_14204069	2.90766	5.79847	1.72825	3.35511	0.000793337	0.0176866	31175	Chr5	14204068	14204069	+	0.507537	0.507537	0	0	0	0	0	0	0	0	1_1	14204069	0.507537	1	8692	AT5G36110	7945	Peak_65178	4998	C1_0267282
Chr5_14257954_14257960	34.6068	9.37188	1.11542	8.40214	4.38423e-17	4.2656e-15	31179	Chr5	14257954	14257960	+	19.447	6.0514	0	0	0	12.0295	0	0	1.36611	0	1_1	14257958	4.88016	3	13391	AT5G36228	2431	Peak_65186	2368	C1_0267310
Chr5_14380250_14380298	54.2163	10.0196	1.10083	9.10191	8.87545e-20	1.25317e-17	31189	Chr5	14380250	14380298	+	18.3551	9.29183	0	0	0	9.0633	0	0	0	0	1_1	14380256	5.07537	11	21235	AT5G36670	75434	Peak_65203	20835	C1_0267365
Chr5_14548032_14548074	5.25574	5.89777	1.42334	4.14363	3.41855e-05	0.000980513	31191	Chr5	14548032	14548074	+	2.13641	0.741785	0	0	0	0.626191	0	0	0.768436	0	1_1	14548055	0.31233	42	1131	AT5G36900	15248	Peak_65206	2067	C1_0267385
Chr5_14548513_14548664	32.8124	9.2951	1.12134	8.28929	1.1393e-16	1.06664e-14	35571	Chr5	14548513	14548664	-	10.2348	3.94317	0	0	0	3.5594	0	0	2.73222	0	1_1	14548519	1.36645	141	2290	AT5G36890	2313	Peak_74702	1861	C1_0305574
Chr5_14548770_14548771	5.57861	6.73891	1.43434	4.69826	2.62385e-06	8.88272e-05	35572	Chr5	14548770	14548771	-	1.30561	0.976032	0	0	0	0.329574	0	0	0	0	1_1	14548771	0.976032	1	2542	AT5G36890	2061	Peak_74702	1842	C1_0305575
Chr5_14589407_14589459	9.50857	6.76807	1.26945	5.33151	9.74012e-08	3.87171e-06	35580	Chr5	14589407	14589459	-	8.57392	1.09316	0	0	0	1.84562	3.11042	1.69226	0.832472	0	1_1	14589459	0.546578	52	15735	AT5G36970	23165	Peak_74703	1409	C1_0305616
Chr5_14716051_14716152	9.9302	4.07882	1.04051	3.92001	8.85438e-05	0.0023971	35587	Chr5	14716051	14716152	-	1.68538	0.663702	0	0	0	1.02168	0	0	0	0	1_1	14716052	0.234248	101	10642	AT5G37190	10660	Peak_74707	646	C1_0305648
Chr5_14830129_14830181	283.273	11.6828	1.05652	11.0578	2.00987e-28	9.3081e-26	31207	Chr5	14830129	14830181	+	85.7986	47.8646	0	0	0	37.934	0	0	0	0	1_1	14830137	7.73018	13	4206	AT5G37400	35002	Peak_65237	7	C1_0267538
Chr5_14834031_14834034	3.12014	5.90081	1.71205	3.44664	0.000567612	0.0131	35601	Chr5	14834031	14834034	-	1.06781	0.507537	0	0	0	0.560277	0	0	0	0	1_1	14834032	0.390413	3	6269	AT5G37415	11571	Peak_74741	99	C1_0305766
Chr5_14847144_14847148	6.10655	5.34076	1.3889	3.84532	0.000120396	0.00317046	31210	Chr5	14847144	14847148	+	2.72835	1.01507	0.374593	0	0.43664	0.461404	0.440643	0	0	0	1_1	14847148	0.89795	4	4718	AT5G37430	34264	Peak_65238	8649	C1_0267547
Chr5_15081670_15081724	8.25925	7.30496	1.31515	5.55446	2.78468e-08	1.15975e-06	31233	Chr5	15081670	15081724	+	2.36379	1.21028	0	0	0	1.15351	0	0	0	0	1_1	15081718	0.390413	54	16344	AT5G37850	8043	Peak_65272	7869	C1_0267709
Chr5_15085048_15085072	46.9258	9.8111	1.09721	8.9419	3.82544e-19	4.93951e-17	35637	Chr5	15085048	15085072	-	12.6677	7.69113	0	0	0	4.97657	0	0	0	0	1_1	15085049	2.18631	24	6845	AT5G37890	5464	Peak_74823	5235	C1_0305985
Chr5_15233867_15233869	2.23387	5.41836	1.88143	2.87991	0.0039779	0.069292	31245	Chr5	15233867	15233869	+	0.752945	0.390413	0	0	0	0.362532	0	0	0	0	1_1	15233869	0.234248	2	319	AT5G38190	22406	Peak_65284	123	C1_0267815
Chr5_15237267_15237268	2.22902	5.41559	1.90889	2.83704	0.00455338	0.075964	31247	Chr5	15237267	15237268	+	0.390413	0.390413	0	0	0	0	0	0	0	0	1_1	15237268	0.390413	1	3080	AT5G38190	19007	Peak_65284	3276	C1_0267815
Chr5_15454285_15454287	2.45604	5.55524	1.82094	3.05076	0.00228265	0.0432761	31279	Chr5	15454285	15454287	+	3.02968	0.429454	0	0	0	2.10928	0	0	0.490945	0	1_1	15454286	0.31233	2	2309	AT5G38600	2255	Peak_65335	889	C1_0268056
Chr5_15921816_15921817	4.47016	6.41906	1.51298	4.24267	2.20881e-05	0.000652943	35724	Chr5	15921816	15921817	-	0.780826	0.780826	0	0	0	0	0	0	0	0	1_1	15921817	0.780826	1	5732	AT5G39770	9217	Peak_74954	7554	C1_0306684
Chr5_15922531_15922544	28.6942	8.37355	1.13439	7.38152	1.56496e-13	1.01793e-11	31350	Chr5	15922531	15922544	+	11.4035	4.48975	0	0	0	4.4163	0	0	2.49742	0	1_1	15922540	2.06919	9	6648	AT5G39785	6648	Peak_65458	11	C1_0268587
Chr5_15927145_15927156	14.5772	5.66514	0.959165	5.90633	3.49818e-09	1.55977e-07	31351	Chr5	15927145	15927156	+	16.8365	2.38152	0	0	0	8.00866	0	0	6.44632	0	1_1	15927148	0.936991	9	2040	AT5G39785	2040	Peak_65458	3	C1_0268589
Chr5_16177573_16177577	3.82593	3.91938	1.41795	2.76412	0.00570764	0.0904939	31383	Chr5	16177573	16177577	+	1.50234	0.546578	0	0	0	0.955766	0	0	0	0	1_1	16177577	0.468495	4	4105	AT5G40440	4107	Peak_65525	4080	C1_0268890
Chr5_16178331_16178374	17.6341	5.61437	0.877475	6.39832	1.57096e-10	7.86249e-09	35759	Chr5	16178331	16178374	-	6.11224	2.61577	0	0	0	1.35126	1.58113	0.564085	0	0	1_1	16178356	1.01507	34	625	AT5G40430	6573	Peak_75004	3573	C1_0306937
Chr5_16656884_16657060	115.941	10.393	1.07216	9.69351	3.21308e-22	6.80506e-20	31467	Chr5	16656884	16657060	+	53.3111	18.3104	0	0	0	26.7614	0	0	8.23934	0	1_1	16656935	7.26168	51	227	AT5G41660	2002	Peak_65724	1636	C1_0269646
Chr5_17095516_17095568	27.4705	9.03867	1.13074	7.99362	1.31033e-15	1.09144e-13	35904	Chr5	17095516	17095568	-	9.15718	4.09934	0	0	0	1.0876	0	0	3.97025	0	1_1	17095535	1.40549	41	3860	AT5G42650	2245	Peak_75344	2215	C1_0308195
Chr5_17445736_17445870	96.0102	10.844	1.07297	10.1065	5.16797e-24	1.3808e-21	35975	Chr5	17445736	17445870	-	25.9864	14.2891	0	0	0	0	0	0	11.6973	0	1_1	17445814	3.16234	74	10409	AT5G43410	10028	Peak_75515	6048	C1_0308775
Chr5_17603326_17603352	31.3568	8.50276	1.12896	7.5315	5.01603e-14	3.41621e-12	31632	Chr5	17603326	17603352	+	11.0848	5.42674	0	0	0	4.54813	0	0	1.10996	0	1_1	17603344	2.42056	8	7628	AT5G43810	7519	Peak_66163	7356	C1_0271165
Chr5_18197002_18197095	23.2371	8.79715	1.1457	7.67838	1.61116e-14	1.17076e-12	36103	Chr5	18197002	18197095	-	5.26961	2.30344	0	0	0	2.96617	0	0	0	0	1_1	18197070	0.468495	64	3863	AT5G45080	7577	Peak_75809	3791	C1_0310057
Chr5_18201582_18201591	63.9322	10.2572	1.08737	9.43302	3.98444e-21	7.13379e-19	36104	Chr5	18201582	18201591	-	21.2325	11.0487	0	0	0	10.1838	0	0	0	0	1_1	18201589	5.3877	4	3411	AT5G45090	12096	Peak_75809	2341	C1_0310058
Chr5_18934273_18934285	18.7548	8.4881	1.16978	7.25618	3.98185e-13	2.45658e-11	36201	Chr5	18934273	18934285	-	4.9986	2.9281	0	0	0	0	0	0	2.07051	0	1_1	18934276	0.936991	10	14856	AT5G46620	2974	Peak_76015	617	C1_0310948
Chr5_18984325_18984426	25.7238	1.53498	0.49718	3.08737	0.00201939	0.0392729	36214	Chr5	18984325	18984426	-	8.66608	1.01507	2.46443	1.46774	0.76412	0.692106	0	0	2.26262	0	1_0	18984327	0.624661	73	432	AT5G46790	87	Peak_76025	103	C1_0311008
Chr5_19358326_19358332	2.22659	5.41417	1.94667	2.78124	0.00541515	0.0869176	31944	Chr5	19358326	19358332	+	1.74986	0.390413	0	0	0	0.889851	0	0	0.4696	0	1_1	19358327	0.195206	6	4651	AT5G47800	4488	Peak_66842	473	C1_0273846
Chr5_21837101_21837102	2.45362	5.55398	1.832	3.03166	0.00243216	0.0456887	36687	Chr5	21837101	21837102	-	0.759029	0.429454	0	0	0	0.329574	0	0	0	0	1_1	21837102	0.429454	1	4875	AT5G53780	23022	Peak_77005	9867	C1_0315343
Chr5_22006744_22006745	2.67822	5.68025	1.77089	3.20756	0.00133864	0.0275779	36715	Chr5	22006744	22006745	-	0.91675	0.468495	0	0	0	0	0	0	0.448254	0	1_1	22006745	0.468495	1	9669	AT5G54200	9424	Peak_77030	4855	C1_0315562
Chr5_2262888_2262905	3.57176	6.09558	1.61415	3.77635	0.000159145	0.0040916	33860	Chr5	2262888	2262905	-	1.16824	0.390413	0	0	0	0.329574	0	0	0.448254	0	1_1	2262905	0.234248	17	4062	AT5G07220	2491	Peak_71195	63	C1_0291249
Chr5_23139718_23139721	26.787	9.00239	1.13614	7.92365	2.30638e-15	1.87172e-13	36876	Chr5	23139718	23139721	-	10.8584	4.68495	0	0	0	1.28534	0	0	4.8881	0	1_1	23139719	4.45071	1	12065	AT5G57123	12567	Peak_77447	6312	C1_0317186
Chr5_2393689_2393737	9.75123	6.8028	1.27124	5.35133	8.73121e-08	3.50601e-06	29549	Chr5	2393689	2393737	+	2.93149	1.05411	0	0	0	1.0876	0	0	0.789781	0	1_1	2393693	0.468495	48	1971	AT5G07570	5846	Peak_61844	2406	C1_0253715
Chr5_2393988_2394039	103.682	7.04354	0.54168	13.0031	1.17415e-38	1.1995e-35	29550	Chr5	2393988	2394039	+	35.4182	17.3734	0.354877	0	0	9.92019	0	0	7.76974	0	1_1	2393990	6.94935	50	2268	AT5G07570	5549	Peak_61844	2109	C1_0253715
Chr5_2394155_2394162	5.58588	6.74057	1.42729	4.72262	2.32824e-06	7.93498e-05	29551	Chr5	2394155	2394162	+	1.20044	0.858908	0	0	0	0	0	0	0.341527	0	1_1	2394156	0.585619	7	2434	AT5G07570	5383	Peak_61844	1943	C1_0253715
Chr5_2394364_2394399	9.07434	5.93075	1.30141	4.55718	5.18452e-06	0.000170207	29552	Chr5	2394364	2394399	+	4.03713	1.40549	0	0	0	1.71379	0	0	0.917854	0	1_1	2394399	0.585619	35	2309	AT5G07572	5140	Peak_61844	1700	C1_0253715
Chr5_2394515_2394592	30.7883	6.15393	0.777534	7.91468	2.47899e-15	1.98982e-13	29553	Chr5	2394515	2394592	+	8.42335	4.45071	0	0	0	1.58196	0	0	2.39069	0	1_1	2394516	1.44453	76	2192	AT5G07572	5023	Peak_61844	1583	C1_0253715
Chr5_2394709_2394744	12.9516	7.95395	1.22081	6.5153	7.25453e-11	3.76088e-09	29554	Chr5	2394709	2394744	+	4.28764	2.03015	0	0	0	1.3183	0	0	0.939199	0	1_1	2394744	0.936991	35	1964	AT5G07572	4795	Peak_61844	1355	C1_0253715
Chr5_2394860_2394937	25.7284	7.50225	1.11841	6.70799	1.97328e-11	1.06429e-09	29555	Chr5	2394860	2394937	+	8.84283	3.98221	0	0	0	2.40589	0	0	2.45472	0	1_1	2394936	1.56165	76	1772	AT5G07572	4603	Peak_61844	1163	C1_0253715
Chr5_2395069_2395116	12.9589	6.49155	1.2499	5.19367	2.06192e-07	7.9665e-06	29556	Chr5	2395069	2395116	+	2.22236	1.44453	0	0	0	0.329574	0	0	0.448254	0	1_1	2395116	0.546578	47	1592	AT5G07572	4423	Peak_61844	983	C1_0253715
Chr5_2395433_2395446	3.97367	4.12978	1.46011	2.82841	0.00467801	0.0775959	29558	Chr5	2395433	2395446	+	1.0739	0.546578	0	0	0	0.527319	0	0	0	0	1_1	2395446	0.351372	13	1262	AT5G07572	4093	Peak_61844	653	C1_0253715
Chr5_2395542_2395543	4.51913	4.17757	1.38042	3.0263	0.00247565	0.0464053	33880	Chr5	2395542	2395543	-	1.03232	0.702743	0	0	0	0.329574	0	0	0	0	1_1	2395543	0.702743	1	1880	AT5G07571	302	Peak_71257	1306	C1_0291487
Chr5_2395601_2395606	6.76338	5.49792	1.3434	4.09254	4.26667e-05	0.00120683	29559	Chr5	2395601	2395606	+	3.1455	1.1322	0	0	0	0.988723	0	0	1.02458	0	1_1	2395605	0.546578	5	1103	AT5G07572	3934	Peak_61844	494	C1_0253715
Chr5_2395776_2395782	5.35643	6.68025	1.44637	4.61862	3.86298e-06	0.000128154	29560	Chr5	2395776	2395782	+	1.76481	0.858908	0	0	0	0.329574	0	0	0.576327	0	1_1	2395777	0.507537	6	931	AT5G07572	3762	Peak_61844	322	C1_0253715
Chr5_2395904_2395908	3.47107	5.28153	1.57726	3.34854	0.000812375	0.018007	29561	Chr5	2395904	2395908	+	1.99442	0.585619	0	0	0	0	0	0	1.4088	0	1_1	2395908	0.31233	4	800	AT5G07572	3631	Peak_61844	191	C1_0253715
Chr5_2402134_2402141	8.90227	3.80765	0.888241	4.28674	1.81318e-05	0.000543392	33883	Chr5	2402134	2402141	-	5.71778	1.28836	0	0.412802	0	2.90025	0	0.326576	0.789781	0	1_1	2402137	0.585619	6	1740	AT5G07590	774	Peak_71259	112	C1_0291497
Chr5_24022715_24022716	2.67822	5.68025	1.77089	3.20756	0.00133864	0.0275779	32775	Chr5	24022715	24022716	+	0.468495	0.468495	0	0	0	0	0	0	0	0	1_1	24022716	0.468495	1	5205	AT5G59616	9556	Peak_68732	2369	C1_0281502
Chr5_24024834_24024870	11.4458	3.00731	0.752352	3.99721	6.40929e-05	0.00175985	37068	Chr5	24024834	24024870	-	2.16933	1.21028	0	0	0	0	0.959047	0	0	0	1_1	24024835	1.21028	36	8225	AT5G59613	8276	Peak_77881	466	C1_0318916
Chr5_250946_250957	6.35152	5.39711	1.33102	4.05488	5.01608e-05	0.00140734	33453	Chr5	250946	250957	-	9.9168	1.01507	0.828047	0	0	1.02168	1.73665	1.90008	3.41527	0	1_1	250953	0.390413	3	1806	AT5G01660	6854	Peak_70307	616	C1_0287602
Chr5_29353_29360	4.46531	6.41768	1.51305	4.24154	2.21995e-05	0.000653455	29083	Chr5	29353	29360	+	2.46166	0.780826	0	0	0	1.68083	0	0	0	0	1_1	29358	0.390413	7	3474	AT5G01090	3517	Peak_60751	802	C1_0249261
Chr5_29917_30001	42.123	8.92984	1.10064	8.11333	4.92518e-16	4.27678e-14	33398	Chr5	29917	30001	-	14.2302	5.93428	0	0	0	7.9757	0	0	0.320182	0	1_1	29943	2.9281	61	857	AT5G01080	6074	Peak_70235	892	C1_0287169
Chr5_3909703_3909704	5.58346	6.74002	1.42729	4.72225	2.33247e-06	7.93498e-05	34195	Chr5	3909703	3909704	-	0.976032	0.976032	0	0	0	0	0	0	0	0	1_1	3909704	0.976032	1	7980	AT5G12080	6656	Peak_71968	2075	C1_0294226
Chr5_4988865_4988900	19.1865	6.46299	1.00819	6.41049	1.45054e-10	7.3019e-09	34459	Chr5	4988865	4988900	-	8.33128	3.00618	0	0	0	3.72419	0	0	1.60091	0	1_1	4988878	1.36645	16	304	AT5G15360	2660	Peak_72561	1	C1_0296557
Chr5_5217598_5217649	50.2341	9.90949	1.09526	9.04758	1.46166e-19	1.9602e-17	30112	Chr5	5217598	5217649	+	20.5609	8.55004	0	0	0	9.12921	0	0	2.88163	0	1_1	5217649	3.90413	24	4568	AT5G15980	2448	Peak_63077	1293	C1_0258864
Chr5_6351018_6351026	32.8204	8.56628	1.12357	7.62415	2.45641e-14	1.75197e-12	34708	Chr5	6351018	6351026	-	12.3001	5.54386	0	0	0	6.75628	0	0	0	0	1_1	6351024	2.9281	6	2812	AT5G19010	2814	Peak_73080	1626	C1_0298915
Chr5_6438670_6438671	2.22902	5.41559	1.90889	2.83704	0.00455338	0.075964	34719	Chr5	6438670	6438671	-	0.390413	0.390413	0	0	0	0	0	0	0	0	1_1	6438671	0.390413	1	10061	AT5G19172	5625	Peak_73101	5680	C1_0299026
Chr5_725308_725312	2.90039	5.79528	1.72888	3.35203	0.0008022	0.0178042	33542	Chr5	725308	725312	-	2.42982	0.507537	0	0	0	0.790979	0	0	1.13131	0	1_1	725312	0.390413	4	3773	AT5G03070	3732	Peak_70521	864	C1_0288440
Chr5_725717_725849	10.9399	7.71045	1.25208	6.15811	7.36167e-10	3.44146e-08	29235	Chr5	725717	725849	+	6.39253	1.36645	0	0	0	1.84562	0	0	3.18047	0	1_1	725817	0.31233	132	536	AT5G03090	964	Peak_61089	338	C1_0250595
Chr5_7412947_7413002	3.79879	6.18431	1.58307	3.90654	9.36283e-05	0.00251495	30554	Chr5	7412947	7413002	+	7.27133	0.468495	0	0	0	4.91066	1.89217	0	0	0	1_1	7412976	0.273289	29	6879	AT5G22370	6676	Peak_64115	4735	C1_0262836
Chr5_7415700_7415820	12.0556	7.85056	1.23452	6.3592	2.02812e-10	1.00492e-08	34926	Chr5	7415700	7415820	-	10.8956	0.780826	0	0	0	6.09713	4.01763	0	0	0	1_1	7415753	0.468495	80	3496	AT5G22390	9638	Peak_73589	3294	C1_0300935
Chr5_8156467_8156468	13.1786	7.97897	1.21716	6.55541	5.54897e-11	2.88962e-09	30682	Chr5	8156467	8156468	+	8.82901	2.30344	0	0	0	6.52557	0	0	0	0	1_1	8156468	2.30344	1	4544	AT5G24105	4508	Peak_64372	0	C1_0264015
Chr5_8577764_8577769	40.1539	9.58646	1.11836	8.5719	1.01789e-17	1.05855e-15	35125	Chr5	8577764	8577769	-	12.4616	7.02743	0	0	0	1.18647	0	0	4.24774	0	1_1	8577769	2.30344	5	7411	AT5G24910	7459	Peak_74091	5736	C1_0302720
Chr5_9249263_9249285	6.24756	6.90231	1.39823	4.93646	7.95531e-07	2.87533e-05	30838	Chr5	9249263	9249285	+	2.19546	0.976032	0	0	0	1.21943	0	0	0	0	1_1	9249285	0.429454	22	10975	AT5G26320	3317	Peak_64687	2543	C1_0265228
Chr5_9253661_9253707	9.59957	7.5219	1.27941	5.8792	4.12256e-09	1.82877e-07	35216	Chr5	9253661	9253707	-	3.44422	1.52261	0	0	0	1.51604	0	0	0.405563	0	1_1	9253662	1.05411	46	5329	AT5G26360	1791	Peak_74263	1604	C1_0303462
Chr5_9346474_9346475	3.79394	6.18268	1.58798	3.89342	9.88397e-05	0.00263679	30853	Chr5	9346474	9346475	+	0.663702	0.663702	0	0	0	0	0	0	0	0	1_1	9346475	0.663702	1	2690	AT5G26650	28106	Peak_64719	4320	C1_0265384
Chr5_9346985_9347053	52.9961	9.26153	1.11071	8.33842	7.52897e-17	7.18437e-15	35232	Chr5	9346985	9347053	-	14.4585	8.27675	0	0	0	5.1084	0.518404	0	0.554981	0	1_1	9347051	2.03015	12	1123	AT5G26640	9291	Peak_74296	9112	C1_0303571
Chr5_9461489_9461545	8.27379	7.3072	1.31879	5.54085	3.01009e-08	1.25213e-06	30868	Chr5	9461489	9461545	+	0.987543	0.624661	0	0	0	0	0.362883	0	0	0	1_1	9461490	0.390413	56	1025	AT5G26890	4880	Peak_64770	0	C1_0265532
Chr5_9561112_9561217	8.48627	7.34401	1.30568	5.62465	1.85881e-08	7.91594e-07	30884	Chr5	9561112	9561217	+	2.41399	0.89795	0	0	0	1.51604	0	0	0	0	1_1	9561197	0.624661	105	4810	AT5G27170	4154	Peak_64817	550	C1_0265649
Chr5_9562144_9562199	12.5097	7.9038	1.22583	6.44769	1.13566e-10	5.75855e-09	30885	Chr5	9562144	9562199	+	3.80022	1.75686	0	0	0	2.04336	0	0	0	0	1_1	9562164	0.819867	9	3843	AT5G27170	5121	Peak_64817	417	C1_0265649
Chr5_9567401_9567436	16.413	7.56368	1.18574	6.37885	1.78419e-10	8.90404e-09	35253	Chr5	9567401	9567436	-	5.94447	2.61577	0	0	0	3.3287	0	0	0	0	1_1	9567435	1.40549	35	6700	AT5G27210	6678	Peak_74334	5946	C1_0303783
Chr5_9636740_9636767	12.7221	7.92824	1.22771	6.45772	1.06291e-10	5.40545e-09	30895	Chr5	9636740	9636767	+	4.32145	1.71782	0	0	0	2.60364	0	0	0	0	1_1	9636741	0.507537	27	856	AT5G27340	5831	Peak_64832	1425	C1_0265729
Chr5_9637091_9637096	4.68264	6.48644	1.51184	4.29043	1.7833e-05	0.000534896	35261	Chr5	9637091	9637096	-	1.30814	0.780826	0	0	0	0.527319	0	0	0	0	1_1	9637092	0.624661	5	2112	AT5G27330	2170	Peak_74338	2033	C1_0303818
Chr5_9644179_9644268	46.6451	7.77624	0.924794	8.40862	4.14856e-17	4.05905e-15	35262	Chr5	9644179	9644268	-	21.3498	6.32469	0	0	0	6.29487	0	0	8.73028	0	1_1	9644219	2.85001	72	9239	AT5G27330	9297	Peak_74338	32	C1_0303819
Chr5_9707975_9708054	26.135	8.96675	1.13463	7.90276	2.72785e-15	2.16818e-13	30912	Chr5	9707975	9708054	+	9.60577	3.90413	0	0	0	5.70164	0	0	0	0	1_1	9708018	1.3274	20	1644	AT5G27495	10786	Peak_64887	1681	C1_0265870
Chr5_9712502_9712511	4.23829	6.34255	1.54464	4.10615	4.02304e-05	0.0011407	35271	Chr5	9712502	9712511	-	1.6793	0.624661	0	0	0	1.05464	0	0	0	0	1_1	9712511	0.507537	9	3843	AT5G27520	2590	Peak_74353	2018	C1_0303906
Chr5_9760609_9760636	7.14838	7.09644	1.35001	5.25657	1.46769e-07	5.7603e-06	30917	Chr5	9760609	9760636	+	2.81557	0.936991	0	0	0	1.87857	0	0	0	0	1_1	9760610	0.390413	27	3525	AT5G27610	3623	Peak_64907	3532	C1_0265923
Chr5_9940463_9940575	25.7916	6.13147	0.812714	7.54443	4.54276e-14	3.11219e-12	35300	Chr5	9940463	9940575	-	20.3187	3.27947	0	0	0	6.75628	4.53603	1.8407	3.90621	0	1_1	9940494	0.702743	55	805	AT5G27910	2131	Peak_74392	52	C1_0304064
Chr5_9949604_9949616	15.724	6.76282	1.15842	5.83799	5.28356e-09	2.32597e-07	30952	Chr5	9949604	9949616	+	6.76043	2.57673	0	0	0	0	0	0	4.18371	0	1_1	9949616	1.01507	12	24795	AT5G27940	34464	Peak_64958	5428	C1_0266122
Chr5_9953922_9954050	384.836	11.4087	1.02765	11.1018	1.22933e-28	5.84927e-26	35302	Chr5	9953922	9954050	-	85.4194	61.0215	0	0	0	0	0	0	24.3978	0	1_1	9954019	28.7344	32	7245	AT5G27930	5370	Peak_74401	2203	C1_0304080
Chr5_9954362_9954374	6.48185	6.95513	1.38086	5.03682	4.73323e-07	1.75084e-05	30953	Chr5	9954362	9954374	+	1.25043	0.780826	0	0	0	0	0	0	0.4696	0	1_1	9954363	0.663702	12	20048	AT5G27940	29717	Peak_64958	4013	C1_0266123
Chr5_9957623_9957722	17.7218	7.67534	1.2191	6.29591	3.05603e-10	1.49085e-08	35303	Chr5	9957623	9957722	-	6.41133	2.61577	0	0	0	2.10928	0	0	1.68629	0	1_1	9957631	0.624661	99	3633	AT5G27930	1758	Peak_74401	654	C1_0304082
Chr5_9982925_9982926	3.12257	5.90182	1.69322	3.48556	0.000491108	0.011518	35306	Chr5	9982925	9982926	-	4.13944	0.546578	0	0	0	0.988723	0	0	2.60414	0	1_1	9982926	0.546578	1	6334	AT5G27944	21665	Peak_74405	1600	C1_0304098

## Sheet: EPICATs.IBM1
epicatID	baseMean	log2FoldChange	lfcSE	stat	pvalue	padj	consensus.cluster	chr	start	end	strand	tpm	ddm1	ibm1	ibm2	edm2	met1	pol4	pol5	suvh456	wild-type	expression_class	dominant_ctss	tpm.dominant_ctss	interquantile_width	distance2NearestCanonicalTSS	nearestGeneID	distance2NearestPEATTSS	peatTssID	distance2NearestTSS_Ref21	nearestTssID_Ref21
Chr1_10498836_10498847	7.94	2.68439	0.887584	3.02438	0.00249145	0.0325662	6848	Chr1	10498836	10498847	-	2.3903	0.429454	0.946339	0	0	0.395489	0	0	0.619018	0	1_1	10498847	0.195206	11	615	AT1G29965	615	Peak_14905	95	C1_0061648
Chr1_11019043_11019069	20.2858	1.90527	0.561468	3.39337	0.00069039	0.0126554	6917	Chr1	11019043	11019069	-	4.1314	0	1.71524	1.33014	0.46393	0	0.622085	0	0	0	1_1	11019069	0.670324	26	3156	AT1G30930	14	Peak_15030	3	C1_0062218
Chr1_13868856_13869000	32.2159	4.9543	1.55179	3.19264	0.00140978	0.0215799	2398	Chr1	13868856	13869000	+	53.3299	16.2412	4.06137	0.986139	0	17.9948	9.27943	1.54381	3.22316	0	1_1	13868858	12.1418	24	1290	AT1G36675	135163	Peak_5564	2	C1_0022109
Chr1_14135060_14135064	15.9956	3.53772	0.851527	4.15456	3.25921e-05	0.00113798	2408	Chr1	14135060	14135064	+	32.3494	22.4878	2.14898	0.917339	0.46393	0.461404	0	0	5.86999	0	1_1	14135063	11.0096	4	1350	AT1G37113	23464	Peak_5574	0	C1_0022143
Chr1_16352564_16352660	6.0528	6.41315	1.40876	4.55232	5.30575e-06	0.000253986	2493	Chr1	16352564	16352660	+	9.52839	1.87398	0.335162	0	0	1.94449	2.85122	2.52354	0	0	1_1	16352590	0.858908	88	4172	AT1G43320	59749	Peak_5641	12303	C1_0022441
Chr1_17838182_17838188	7.47575	3.78792	1.04758	3.61587	0.000299336	0.00668351	7448	Chr1	17838182	17838188	-	109.207	8.12059	1.0252	0.366935	0	88.0293	4.58787	3.38451	3.69276	0	1_1	17838188	7.96442	1	7768	AT1G48270	7892	Peak_15862	0	C1_0065802
Chr1_17847832_17847851	14.9365	2.57822	0.792585	3.25292	0.00114225	0.0186338	2653	Chr1	17847832	17847851	+	4.87201	0.31233	1.5378	0.665071	0.35477	0.593234	0	0	1.4088	0	1_0	17847833	0.117124	19	477	AT1G48300	4	Peak_5941	2	C1_0023692
Chr1_17855432_17855433	5.04157	6.15214	1.45767	4.22052	2.43741e-05	0.000904658	7450	Chr1	17855432	17855433	-	1.2575	0.429454	0.828047	0	0	0	0	0	0	0	1_1	17855433	0.429454	1	282	AT1G48320	120	Peak_15865	117	C1_0065824
Chr1_18285150_18285157	11.8117	2.75348	0.84216	3.26954	0.00107723	0.0178331	7513	Chr1	18285150	18285157	-	1.83875	0	1.38008	0.458669	0	0	0	0	0	0	1_1	18285157	0.532316	7	210	AT1G49405	1699	Peak_16043	46	C1_0066435
Chr1_19390815_19390816	12.8708	3.89151	0.912932	4.26265	2.02014e-05	0.000773153	2892	Chr1	19390815	19390816	+	2.82141	0.585619	1.77439	0	0	0.461404	0	0	0	0	1_1	19390816	0.585619	1	21685	AT1G52080	20336	Peak_6455	0	C1_0025664
Chr1_19516670_19516734	28.2952	1.58653	0.51701	3.06866	0.00215022	0.0294919	2921	Chr1	19516670	19516734	+	4.56196	0.624661	1.34065	0	0.43664	0	0.466563	0.860972	0.832472	0	1_0	19516671	0.507537	2	1528	AT1G52400	4057	Peak_6495	6	C1_0025860
Chr1_19516904_19517042	63.7109	1.92934	0.445816	4.32767	1.50698e-05	0.000609174	2922	Chr1	19516904	19517042	+	8.52741	0.31233	4.39653	0.59627	0.845991	0	0	1.54381	0.832472	0	1_0	19517035	0.273289	131	1892	AT1G52400	3693	Peak_6495	107	C1_0025864
Chr1_19517175_19517205	14.3695	1.87696	0.697552	2.69078	0.00712842	0.0678483	2923	Chr1	19517175	19517205	+	1.13491	0	0.808332	0	0	0	0	0.326576	0	0	1_1	19517176	0.335162	6	2033	AT1G52400	3552	Peak_6495	160	C1_0025865
Chr1_19517336_19517416	24.2573	1.98659	0.573506	3.46395	0.000532314	0.0104782	2924	Chr1	19517336	19517416	+	1.43922	0	1.43922	0	0	0	0	0	0	0	1_1	19517337	0.591462	78	2194	AT1G52400	3391	Peak_6495	1	C1_0025865
Chr1_20729742_20729902	20.0481	1.64441	0.607342	2.70755	0.00677813	0.0654	7921	Chr1	20729742	20729902	-	2.11612	0.31233	1.08435	0.389869	0	0.329574	0	0	0	0	1_1	20729821	0.195206	160	1076	AT1G55525	9	Peak_16865	33	C1_0069715
Chr1_21234213_21234269	13.0133	2.79773	0.774345	3.61303	0.000302642	0.00673787	8020	Chr1	21234213	21234269	-	1.32093	0	1.32093	0	0	0	0	0	0	0	1_1	21234269	0.690039	56	868	AT1G56650	7240	Peak_17117	96	C1_0070449
Chr1_22976239_22976318	25.9435	1.43054	0.533033	2.68377	0.00727972	0.0687593	8275	Chr1	22976239	22976318	-	2.18387	0	0.690039	0.344002	0	0	0.336962	0.385953	0.426909	0	1_0	22976303	0.414023	79	1299	AT1G62180	5	Peak_17686	4	C1_0072751
Chr1_229881_229936	9.10507	2.22061	0.881949	2.51785	0.0118074	0.0951735	45	Chr1	229881	229936	+	2.25048	0	0.72947	0.504536	0.35477	0	0	0	0.661708	0	1_0	229883	0.72947	25	870	AT1G01630	6	Peak_121	5	C1_0000474
Chr1_23151452_23151484	9.12571	2.27624	0.791054	2.87748	0.00400865	0.0454245	3417	Chr1	23151452	23151484	+	0.828047	0	0.828047	0	0	0	0	0	0	0	1_1	23151453	0.453454	32	341	AT1G62540	7049	Peak_7563	196	C1_0030669
Chr1_23293632_23293638	8.31761	2.17288	0.854282	2.54351	0.0109744	0.0905954	3447	Chr1	23293632	23293638	+	2.52392	0	0.906909	0.825605	0.791411	0	0	0	0	0	1_0	23293634	0.374593	6	779	AT1G62886	291	Peak_7630	1	C1_0030919
Chr1_24399088_24399265	36.1438	1.07613	0.431003	2.4968	0.0125321	0.0991615	3640	Chr1	24399088	24399265	+	1.78293	0	1.12378	0	0	0.659149	0	0	0	0	1_1	24399260	0.374593	172	1117	AT1G65620	8636	Peak_7982	0	C1_0032541
Chr1_25237345_25237407	16.6704	1.9715	0.679875	2.8998	0.00373405	0.043167	8634	Chr1	25237345	25237407	-	2.65047	0.351372	1.32093	0.366935	0.30019	0	0.311042	0	0	0	1_1	25237346	0.351372	62	870	AT1G67360	34	Peak_18407	18	C1_0075856
Chr1_26197172_26197199	5.35426	5.44945	1.45132	3.75481	0.000173471	0.00428606	8800	Chr1	26197172	26197199	-	10.369	0.624661	0.611177	0	0	1.18647	1.63297	2.64229	3.67141	0	1_1	26197183	0.117124	22	1488	AT1G69640	1526	Peak_18700	704	C1_0077398
Chr1_27465437_27465463	11.6018	2.10557	0.714406	2.9473	0.00320562	0.0387816	9013	Chr1	27465437	27465463	-	1.7294	0.390413	0.847762	0	0.49122	0	0	0	0	0	1_1	27465443	0.195206	21	813	AT1G73010	806	Peak_19235	116	C1_0079474
Chr1_2746743_2746747	5.82913	2.78035	1.01664	2.73484	0.00624105	0.0619341	5405	Chr1	2746743	2746747	-	0.571747	0	0.571747	0	0	0	0	0	0	0	1_1	2746747	0.354877	4	1220	AT1G08630	1221	Peak_11772	17	C1_0048494
Chr1_28130602_28130622	16.7173	2.21953	0.817036	2.71657	0.0065963	0.0642672	9153	Chr1	28130602	28130622	-	4.38542	0.390413	1.89268	0.756804	0	0	0	0.534397	0.811126	0	1_0	28130622	0.390413	1	455	AT1G74880	5718	Peak_19534	68	C1_0080724
Chr1_28252923_28252958	16.8039	2.04194	0.723507	2.82227	0.00476844	0.0515772	4360	Chr1	28252923	28252958	+	4.97941	0.702743	1.26179	1.28427	0.791411	0	0	0	0.939199	0	1_0	28252954	0.390413	35	936	AT1G75290	137	Peak_9383	29	C1_0038674
Chr1_28348027_28348028	5.34271	2.91438	1.15544	2.52231	0.0116587	0.0943062	9223	Chr1	28348027	28348028	-	2.40296	0.390413	0.709754	0.435736	0.35477	0	0	0	0.51229	0	1_0	28348028	0.390413	1	707	AT1G75510	170	Peak_19661	84	C1_0081192
Chr1_28867628_28867632	7.36588	2.79253	0.984058	2.83777	0.00454298	0.0497564	4476	Chr1	28867628	28867632	+	2.20595	0	0.887193	0	0.60038	0.329574	0.388803	0	0	0	1_1	28867629	0.552031	4	2129	AT1G76880	6	Peak_9619	2	C1_0039801
Chr1_29344757_29344758	7.54903	3.2316	1.06651	3.03007	0.00244493	0.0321072	4559	Chr1	29344757	29344758	+	1.31653	0	1.00549	0	0	0	0.311042	0	0	0	1_1	29344758	1.00549	1	1080	AT1G78040	885	Peak_9831	0	C1_0040630
Chr1_29551915_29551918	11.6671	2.57957	0.733276	3.51787	0.00043502	0.00897436	4603	Chr1	29551915	29551918	+	4.8504	0.780826	1.41951	1.07787	0.60038	0.395489	0	0	0.576327	0	1_0	29551918	0.741785	1	2269	AT1G78570	19	Peak_9943	4	C1_0041081
Chr1_29842131_29842139	8.4696	2.48589	0.925067	2.68726	0.00720409	0.068344	9513	Chr1	29842131	29842139	-	3.47724	0.429454	0.966055	0.389869	0.40935	0.329574	0.440643	0	0.51229	0	1_0	29842139	0.273289	8	9123	AT1G79280	3544	Peak_20318	0	C1_0083986
Chr1_4663485_4663494	183.807	7.80185	1.17313	6.65048	2.92132e-11	6.89611e-09	5770	Chr1	4663485	4663494	-	129.094	0.351372	28.5479	0	0	7.44838	0	0	92.7459	0	1_1	4663491	0.234248	3	2540	AT1G13610	12003	Peak_12685	2	C1_0051947
Chr1_6272280_6272416	17.6932	4.03973	0.72903	5.54124	3.00337e-08	3.27029e-06	6111	Chr1	6272280	6272416	-	3.17161	0	2.03069	0.458669	0.68225	0	0	0	0	0	1_1	6272359	1.00549	136	2552	AT1G18220	1	Peak_13392	57	C1_0054931
Chr1_631293_631294	11.981	3.2422	0.777287	4.17118	3.03029e-05	0.00106852	132	Chr1	631293	631294	+	3.57698	0.31233	1.63638	0.366935	0	0.593234	0	0.326576	0.341527	0	1_1	631294	0.31233	1	789	AT1G02850	505	Peak_323	23	C1_0001340
Chr1_661538_661578	16.493	2.75936	0.729363	3.78325	0.000154795	0.00393698	4924	Chr1	661538	661578	-	4.21428	0	1.57723	0	0	1.58196	0.414723	0	0.640363	0	1_1	661577	1.30122	2	850	AT1G02930	268	Peak_10708	75	C1_0044217
Chr1_664299_664313	42.1882	3.95525	0.507674	7.79093	6.65178e-15	2.89718e-12	4926	Chr1	664299	664313	-	8.26718	0.390413	5.30344	0.344002	0	0.329574	0	0	1.89974	0	1_1	664310	0.234248	3	182	AT1G02940	1048	Peak_10711	8	C1_0044226
Chr1_8354467_8354513	23.4041	1.90152	0.524269	3.62699	0.000286745	0.00649144	6476	Chr1	8354467	8354513	-	6.56154	0.702743	2.07012	1.07787	0.62767	0.329574	0.803526	0.950039	0	0	1_0	8354508	0.273289	30	246	AT1G23560	5	Peak_14189	7	C1_0058227
Chr1_9833410_9833415	6.73927	2.72696	1.03815	2.62675	0.00862042	0.0771348	6712	Chr1	9833410	9833415	-	2.53517	0	0.788616	0.688004	0.30019	0.395489	0	0	0.362872	0	1_0	9833414	0.335162	5	1013	AT1G28140	372	Peak_14692	97	C1_0060537
Chr2_11927252_11927256	13.8271	2.22262	0.720939	3.08295	0.00204959	0.0285374	11023	Chr2	11927252	11927256	+	5.85777	0.429454	1.59695	0.52747	0.51851	0.790979	0.311042	0.445331	1.23804	0	1_0	11927256	0.273289	3	807	AT2G28000	78	Peak_23401	16	C1_0096871
Chr2_11927740_11927980	74.6642	1.83932	0.450539	4.08248	4.45577e-05	0.00147369	11025	Chr2	11927740	11927980	+	18.6757	1.56165	5.91462	3.46295	1.39179	1.45013	0.362883	0.326576	4.20505	0	1_0	11927881	0.351372	237	1432	AT2G28000	65	Peak_23404	150	C1_0096876
Chr2_12672883_12672889	15.4412	2.78128	0.692168	4.01822	5.8639e-05	0.00184035	11133	Chr2	12672883	12672889	+	5.1904	0.31233	1.81382	1.00907	0.73683	0.428447	0	0.356264	0.533636	0	1_0	12672889	0.234248	6	1683	AT2G29640	1770	Peak_23626	3	C1_0097884
Chr2_1395381_1395391	8.43111	6.89226	1.30306	5.28928	1.22802e-07	1.11039e-05	9838	Chr2	1395381	1395391	+	28.989	1.63973	1.34065	0	0	4.91066	15.3448	5.43303	0.320182	0	1_1	1395385	1.09316	3	9936	AT2G04115	53889	Peak_21062	2	C1_0086982
Chr2_14063558_14063644	14.1492	3.15705	0.752309	4.19647	2.71104e-05	0.000973707	14374	Chr2	14063558	14063644	-	105.679	10.424	1.36036	0.389869	0.65496	54.3798	21.2805	5.49241	11.6973	0	1_1	14063620	2.26439	32	345	AT2G33175	2957	Peak_30084	7	C1_0124777
Chr2_14145424_14145462	16.494	1.9179	0.680045	2.82026	0.00479853	0.051794	14386	Chr2	14145424	14145462	-	1.59894	0	1.16321	0.435736	0	0	0	0	0	0	1_1	14145427	0.630893	38	706	AT2G33370	730	Peak_30112	20	C1_0124903
Chr2_15618266_15618312	13.8498	2.38759	0.783995	3.04542	0.00232359	0.0311001	11632	Chr2	15618266	15618312	+	1.28712	0	0.966055	0.321069	0	0	0	0	0	0	1_1	15618300	0.394308	46	592	AT2G37180	101	Peak_24768	3	C1_0102519
Chr2_15640245_15640344	19.7719	1.83351	0.635394	2.88563	0.00390636	0.0445757	14730	Chr2	15640245	15640344	-	1.92259	0	0.98577	0.52747	0.40935	0	0	0	0	0	1_1	15640343	0.532316	99	821	AT2G37230	809	Peak_30823	64	C1_0127493
Chr2_1602288_1602370	26.0427	2.47336	0.514521	4.80712	1.53121e-06	9.12352e-05	12745	Chr2	1602288	1602370	-	43.4135	8.04251	2.83902	2.01815	1.28263	10.5793	7.05029	3.53296	8.06857	0	0_1	1602325	1.21028	54	9658	AT2G04560	2616	Peak_27185	4	C1_0112058
Chr2_16420613_16420640	10.3395	3.76842	0.95242	3.95668	7.59998e-05	0.00227514	14906	Chr2	16420613	16420640	-	1.34065	0	1.34065	0	0	0	0	0	0	0	1_1	16420640	0.847762	27	1212	AT2G39330	3826	Peak_31162	63	C1_0128921
Chr2_16460965_16460984	10.7933	1.93272	0.764781	2.52715	0.0114993	0.0935059	11793	Chr2	16460965	16460984	+	4.06717	0.858908	1.14349	0.481603	0.35477	0	0.466563	0.356264	0.405563	0	1_0	16460984	0.546578	19	620	AT2G39420	7	Peak_25140	2	C1_0103919
Chr2_17151831_17151863	15.6749	1.78825	0.708374	2.52445	0.0115881	0.0939964	11924	Chr2	17151831	17151863	+	1.18292	0	1.18292	0	0	0	0	0	0	0	1_1	17151832	0.532316	32	1445	AT2G41140	156	Peak_25423	0	C1_0105166
Chr2_17201359_17201420	25.9983	1.70061	0.536924	3.16732	0.00153849	0.0230283	15062	Chr2	17201359	17201420	-	4.26546	0.546578	1.75467	0.825605	0.32748	0	0	0	0.811126	0	1_0	17201362	0.117124	61	1256	AT2G41250	40	Peak_31517	46	C1_0130266
Chr2_18425568_18425669	31.2304	1.66789	0.531126	3.14029	0.00168782	0.0247015	12217	Chr2	18425568	18425669	+	2.57415	0.858908	1.71524	0	0	0	0	0	0	0	1_1	18425578	0.351372	101	398	AT2G44670	11	Peak_26040	3	C1_0107592
Chr2_18446385_18446388	7.90008	3.05689	1.08352	2.82125	0.00478374	0.0517026	12222	Chr2	18446385	18446388	+	3.03709	0.546578	0.946339	0	0.32748	0	0	0	1.21669	0	1_0	18446386	0.351372	3	5040	AT2G44750	5035	Peak_26049	6	C1_0107644
Chr2_2089023_2089030	39.9201	4.31253	0.514898	8.37551	5.49875e-17	3.33418e-14	12801	Chr2	2089023	2089030	-	58.3573	1.36645	5.85547	4.33443	4.58472	5.20728	24.5983	9.67852	2.73222	0	0_1	2089027	1.1322	1	897	AT2G05632	0	Peak_27225	0	C1_0112402
Chr2_2119177_2119182	7.28011	4.55671	1.22029	3.73412	0.000188371	0.00460124	9916	Chr2	2119177	2119182	+	1.04492	0	1.04492	0	0	0	0	0	0	0	1_1	2119178	0.611177	5	22221	AT2G05710	22216	Peak_21190	2	C1_0087525
Chr2_2578962_2579040	14.4086	2.92755	0.737061	3.97192	7.12967e-05	0.00216367	12830	Chr2	2578962	2579040	-	42.2459	14.211	1.45894	0	0	1.15351	0	0	25.4224	0	1_1	2578969	6.79318	67	4254	AT2G06500	9055	Peak_27264	3	C1_0112613
Chr2_2995917_2996036	17.8133	3.60493	0.784097	4.59756	4.27467e-06	0.000214943	9990	Chr2	2995917	2996036	+	71.3832	18.3884	2.07012	0	0	36.8794	0	0	14.0453	0	1_1	2996033	8.74525	116	549	AT2G07213	20984	Peak_21294	0	C1_0087908
Chr2_3532352_3532354	7.08175	6.63925	1.37749	4.81981	1.43692e-06	8.66188e-05	12891	Chr2	3532352	3532354	-	3.94442	0.546578	1.12378	0	0	2.27406	0	0	0	0	1_1	3532353	0.429454	2	4903	AT2G07690	4907	Peak_27308	4903	C1_0113433
Chr2_386686_386896	52.1428	1.47401	0.435289	3.38627	0.000708493	0.0129183	9706	Chr2	386686	386896	+	6.88297	0.936991	2.46443	1.44481	1.11889	0	0	0	0.917854	0	1_0	386687	0.31233	210	1368	AT2G01860	57	Peak_20840	7	C1_0085922
Chr2_4334711_4334716	5.42357	6.25496	1.44022	4.34305	1.4052e-05	0.000575553	10052	Chr2	4334711	4334716	+	23.0401	3.51372	0.867478	0	0	5.50389	10.4718	2.25634	0.426909	0	1_1	4334714	2.22535	5	423	AT2G10975	143033	Peak_21310	1502	C1_0088925
Chr2_4336194_4336246	5.36438	4.02262	1.23475	3.25784	0.00112262	0.0184357	10053	Chr2	4336194	4336246	+	24.838	7.10551	0.611177	0	0	9.65653	5.93572	1.18755	0.341527	0	1_1	4336239	3.16234	31	1102	AT2G10975	141508	Peak_21310	2	C1_0088926
Chr2_4871254_4871299	15.5704	2.0327	0.656686	3.0954	0.00196548	0.0276275	10088	Chr2	4871254	4871299	+	7.60692	1.24932	1.22235	0.550403	1.52824	0.692106	0.725765	0.742218	0.896508	0	1_0	4871284	0.390413	45	29329	AT2G12200	68188	Peak_21355	4	C1_0089037
Chr2_5021821_5021889	12.879	2.92494	0.72341	4.04327	5.27115e-05	0.00169444	10097	Chr2	5021821	5021889	+	21.2132	8.39388	1.18292	0.710938	0.900571	5.20728	2.4365	0.801595	1.57956	0	1_1	5021842	2.81097	22	93026	AT2G12550	27913	Peak_21356	0	C1_0089051
Chr2_5217886_5217936	6.76751	3.32232	1.043	3.18536	0.00144576	0.0219915	12983	Chr2	5217886	5217936	-	30.8912	19.2864	0.828047	0.848538	0.60038	2.66955	0.596164	0	6.0621	0	1_1	5217917	7.80826	31	48732	AT2G12646	48821	Peak_27355	2825	C1_0113663
Chr2_5736090_5736096	8.39576	4.81364	1.20498	3.99479	6.47522e-05	0.00198997	13011	Chr2	5736090	5736096	-	8.46895	0.780826	1.24207	0	0	2.66955	1.96993	1.18755	0.619018	0	1_1	5736092	0.429454	3	448	AT2G13760	27181	Peak_27390	895	C1_0113817
Chr2_6036660_6036712	6.24479	2.93321	1.04387	2.80995	0.00495488	0.0529457	10163	Chr2	6036660	6036712	+	1.75697	0	0.47317	0	0	0.856893	0	0	0.426909	0	1_1	6036712	0.47317	52	262	AT2G14255	205	Peak_21437	116	C1_0089376
Chr2_6798305_6798372	20.0976	1.53424	0.603243	2.54332	0.0109803	0.0905954	13104	Chr2	6798305	6798372	-	4.67716	0.546578	1.55752	0.435736	0.40935	0.362532	0.570244	0.475019	0.320182	0	1_0	6798372	0.429454	3	5439	AT2G15570	0	Peak_27504	0	C1_0114344
Chr2_6886008_6886018	12.7403	3.178	0.829544	3.83102	0.000127611	0.00339023	13117	Chr2	6886008	6886018	-	178.423	51.3003	1.65609	0.412802	0	101.641	0.829446	0	22.5835	0	1_1	6886016	31.5454	4	5118	AT2G15790	4201	Peak_27514	1	C1_0114393
Chr2_7682155_7682172	6.1708	2.63241	0.969646	2.71482	0.00663119	0.0645177	10356	Chr2	7682155	7682172	+	262.454	11.9857	0.749185	0	0	240.853	2.0477	1.24693	5.57116	0	1_1	7682156	11.0487	1	227	AT2G17690	6955	Peak_21821	2	C1_0090834
Chr2_8848619_8848621	8.62855	3.23215	1.13933	2.8369	0.00455546	0.0498665	13395	Chr2	8848619	8848621	-	1.56958	0	1.20264	0.366935	0	0	0	0	0	0	1_1	8848621	0.630893	2	1310	AT2G20550	273	Peak_28043	128	C1_0116885
Chr2_9652485_9652554	21.6516	3.24312	0.660082	4.9132	8.96e-07	5.93317e-05	10697	Chr2	9652485	9652554	+	70.7411	18.7789	2.36585	1.21547	0.49122	18.4232	3.3437	3.85953	22.2633	0	1_1	9652510	3.43563	37	4834	AT2G22720	4859	Peak_22725	15	C1_0093906
Chr3_10121907_10121968	14.1266	2.04747	0.70517	2.90351	0.00369008	0.0427946	17597	Chr3	10121907	10121968	+	1.76737	0.702743	1.06463	0	0	0	0	0	0	0	1_1	10121968	0.702743	59	734	AT3G27340	451	Peak_37265	0	C1_0152955
Chr3_10142826_10142827	4.73836	3.79124	1.34735	2.81385	0.00489525	0.0524535	17603	Chr3	10142826	10142827	+	0.650608	0	0.650608	0	0	0	0	0	0	0	1_1	10142827	0.650608	1	2504	AT3G27400	5760	Peak_37280	215	C1_0152999
Chr3_10453332_10453337	11.1485	2.92854	0.862545	3.39523	0.000685707	0.0126499	17648	Chr3	10453332	10453337	+	1.91208	0	1.39979	0	0	0	0	0	0.51229	0	1_1	10453333	0.887193	5	1815	AT3G28080	2807	Peak_37343	63	C1_0153368
Chr3_10899832_10899837	14.2846	5.14318	0.956969	5.37445	7.68187e-08	7.37746e-06	21404	Chr3	10899832	10899837	-	3.57539	0	2.12926	0	0	0.560277	0.544324	0	0.341527	0	1_1	10899837	1.57723	5	996	AT3G28890	3300	Peak_45290	749	C1_0185600
Chr3_10901983_10902289	12.0656	3.25806	0.756491	4.30681	1.65629e-05	0.000657498	17689	Chr3	10901983	10902289	+	116.361	0.780826	1.14349	0	0	35.8247	25.3499	35.0327	18.229	0	1_1	10902023	0.195206	28	304	AT3G28899	10232	Peak_37421	5	C1_0153844
Chr3_10960522_10960578	17.171	2.64935	0.630707	4.2006	2.66204e-05	0.000964233	21411	Chr3	10960522	10960578	-	1.76626	0	1.32093	0	0	0	0	0.445331	0	0	1_1	10960523	0.394308	56	285	AT3G28930	229	Peak_45297	9	C1_0185647
Chr3_11470639_11470836	65.0739	4.84621	0.464269	10.4384	1.65634e-25	3.01298e-22	21479	Chr3	11470639	11470836	-	329.878	10.0336	8.89165	2.31628	0.62767	64.0363	112.001	131.224	0.74709	0	1_1	11470828	2.81097	48	1971	AT3G29636	3541	Peak_45380	0	C1_0186047
Chr3_11471188_11471292	8.2362	5.36071	1.26098	4.25124	2.12591e-05	0.000806646	17734	Chr3	11471188	11471292	+	18.2624	0.741785	0.926624	0	0	4.15264	5.9098	6.53152	0	0	1_1	11471283	0.429454	96	2301	AT3G29638	10857	Peak_37491	79	C1_0154199
Chr3_11473749_11473787	6.46493	2.72417	1.02148	2.66688	0.00765587	0.0709895	21480	Chr3	11473749	11473787	-	8.22794	0.89795	0.571747	0	0	1.0876	2.12546	2.96887	0.576327	0	1_1	11473777	0.273289	30	4920	AT3G29636	5690	Peak_45381	2	C1_0186051
Chr3_11479772_11480047	223.444	6.56229	0.41764	15.7128	1.23643e-55	1.91177e-51	21482	Chr3	11479772	11480047	-	343.695	57.9763	31.6629	3.53175	0.982441	121.844	83.3075	35.0624	9.32795	0	1_1	11480040	26.47	57	291	AT3G29639	573	Peak_45381	0	C1_0186054
Chr3_11510220_11510225	7.44468	2.41344	0.907568	2.65924	0.00783168	0.0721224	21485	Chr3	11510220	11510225	-	4.83262	0	0.828047	0	0.68225	0.659149	1.14049	0.860972	0.661708	0	1_1	11510221	0.5126	5	8855	AT3G29644	8832	Peak_45382	0	C1_0186079
Chr3_11602117_11602167	5.88281	2.74636	1.00127	2.74286	0.0060906	0.0609039	17751	Chr3	11602117	11602167	+	4.88338	0	0.571747	0	0	0.395489	2.1773	1.09848	0.640363	0	1_1	11602153	0.276016	36	23685	AT3G29740	45276	Peak_37501	1	C1_0154241
Chr3_11619816_11619817	13.4482	3.76373	0.800415	4.70222	2.57346e-06	0.000139863	17752	Chr3	11619816	11619817	+	10.8369	6.59798	1.89268	0.435736	0.30019	0.329574	0	0	1.28073	0	1_1	11619817	6.59798	1	28524	AT3G29770	27612	Peak_37501	16429	C1_0154242
Chr3_11689469_11689478	13.4206	2.85663	0.769432	3.71264	0.000205105	0.00494363	17762	Chr3	11689469	11689478	+	133.873	20.7309	1.69552	0.940272	0.982441	56.4231	6.94661	14.2209	31.9328	0	1_1	11689470	20.3405	1	6286	AT3G29791	17422	Peak_37514	6492	C1_0154270
Chr3_15080641_15080707	20.9313	2.80384	0.6306	4.44631	8.7357e-06	0.000385368	21655	Chr3	15080641	15080707	-	17.2851	1.63973	2.16869	0.940272	1.06431	2.37294	5.20996	3.88922	0	0	1_1	15080702	0.429454	58	3481	AT3G43083	1946	Peak_45482	25	C1_0186769
Chr3_15780869_15780900	6.25647	4.3309	1.19275	3.63102	0.000282301	0.00641903	17955	Chr3	15780869	15780900	+	1.86685	0	0.335162	0	0.5458	0	0.570244	0.415642	0	0	1_1	15780898	0.216869	25	14537	AT3G43950	20627	Peak_37688	42	C1_0155078
Chr3_15984722_15984743	13.525	3.59721	0.861067	4.17762	2.94578e-05	0.00104347	17971	Chr3	15984722	15984743	+	3.14003	0.390413	1.5378	0.52747	0.35477	0.329574	0	0	0	0	1_1	15984743	0.234248	21	1432	AT3G44300	175	Peak_37708	34	C1_0155168
Chr3_16438550_16438602	9.23065	4.95364	1.13285	4.37272	1.22706e-05	0.000516971	21764	Chr3	16438550	16438602	-	4.62045	0	1.10406	0	0	1.12055	0.751686	1.21724	0.426909	0	1_1	16438562	0.453454	49	10202	AT3G44990	8616	Peak_45665	1792	C1_0187470
Chr3_17134686_17134698	10.838	2.11872	0.761982	2.78054	0.0054268	0.0565807	21864	Chr3	17134686	17134698	-	2.73297	0	1.14349	0.504536	0	0.395489	0	0.326576	0.362872	0	1_0	17134698	0.808332	12	889	AT3G46540	93	Peak_45869	55	C1_0188186
Chr3_18024660_18024668	11.9008	2.36186	0.755949	3.12437	0.00178185	0.0257245	18241	Chr3	18024660	18024668	+	9.51119	0.390413	1.36036	1.10081	0.818701	2.30702	1.37377	1.3063	0.853817	0	0_1	18024665	0.117124	6	4994	AT3G48660	4928	Peak_38172	2	C1_0157298
Chr3_19025973_19026019	15.4775	2.87765	0.667324	4.31222	1.61625e-05	0.000647421	18399	Chr3	19025973	19026019	+	1.24207	0	1.24207	0	0	0	0	0	0	0	1_1	19025974	0.433739	46	782	AT3G51240	116	Peak_38494	47	C1_0158700
Chr3_19542308_19542315	15.7955	2.3152	0.65915	3.5124	0.000444084	0.00910063	22325	Chr3	19542308	19542315	-	3.78315	0.819867	1.22235	0.435736	0.43664	0	0	0.356264	0.51229	0	1_0	19542311	0.624661	7	1027	AT3G52720	815	Peak_46902	88	C1_0192200
Chr3_19716012_19716092	16.7148	2.72529	0.624116	4.36665	1.26169e-05	0.000529398	18558	Chr3	19716012	19716092	+	1.66083	0	1.34065	0	0	0	0	0	0.320182	0	1_1	19716013	0.571747	80	2085	AT3G53190	1983	Peak_38867	3	C1_0160153
Chr3_20224350_20224397	20.3285	1.61257	0.609834	2.64427	0.00818672	0.0743076	22504	Chr3	20224350	20224397	-	4.9018	0	1.47866	0	1.14618	1.25238	0	0	1.02458	0	1_1	20224352	0.768901	40	1171	AT3G54640	31	Peak_47260	36	C1_0193575
Chr3_20313473_20313528	39.375	2.32351	0.536033	4.33463	1.46004e-05	0.000594084	22523	Chr3	20313473	20313528	-	9.7113	0.31233	3.86422	1.07787	0.62767	1.41717	0	0	2.41203	0	1_0	20313508	0.31233	43	1522	AT3G54830	1670	Peak_47294	4	C1_0193709
Chr3_20430830_20430834	9.62267	2.71746	0.860024	3.15975	0.00157907	0.0235557	22550	Chr3	20430830	20430834	-	1.58643	0	0.966055	0	0.30019	0	0	0	0.320182	0	1_1	20430834	0.788616	4	636	AT3G55120	632	Peak_47356	333	C1_0193941
Chr3_20849786_20849867	15.1049	2.65114	0.65021	4.07737	4.55488e-05	0.00150005	18780	Chr3	20849786	20849867	+	1.96625	0	1.5378	0	0	0.428447	0	0	0	0	1_1	20849787	0.591462	81	242	AT3G56200	242	Peak_39405	5	C1_0162277
Chr3_2243589_2243689	17.2447	2.31421	0.701747	3.29778	0.000974509	0.0164766	19786	Chr3	2243589	2243689	-	3.86712	0.468495	1.63638	0.435736	0.30019	0	0	0.385953	0.640363	0	1_0	2243590	0.351372	98	1230	AT3G07090	81	Peak_41691	68	C1_0171380
Chr3_22737250_22737397	55.1758	1.29291	0.483979	2.67141	0.00755334	0.0703784	19122	Chr3	22737250	22737397	+	4.95563	0	2.08983	0.344002	0	0.790979	0.699845	0.326576	0.704399	0	1_1	22737251	0.5126	144	1102	AT3G61450	27	Peak_40190	21	C1_0165326
Chr3_2904548_2904671	30.6986	2.48441	0.518097	4.79526	1.62467e-06	9.60635e-05	19953	Chr3	2904548	2904671	-	1.96595	0	1.63638	0	0	0.329574	0	0	0	0	1_1	2904549	0.690039	123	1180	AT3G09440	40	Peak_42142	12	C1_0172834
Chr3_3534083_3534129	16.0298	2.15501	0.695814	3.0971	0.00195421	0.0275317	20095	Chr3	3534083	3534129	-	3.75507	0.351372	1.22235	0.848538	0	0.329574	0	0	1.00324	0	1_0	3534084	0.351372	44	763	AT3G11280	101	Peak_42523	48	C1_0174144
Chr3_3992551_3992635	32.5143	1.56874	0.607871	2.58071	0.00985984	0.0845082	20206	Chr3	3992551	3992635	-	2.79219	0.741785	2.0504	0	0	0	0	0	0	0	1_1	3992635	0.741785	84	1157	AT3G12580	141	Peak_42754	5	C1_0175081
Chr3_3992813_3992956	45.3144	2.45181	0.600684	4.0817	4.47075e-05	0.00147707	20207	Chr3	3992813	3992956	-	6.77796	1.05411	3.92337	1.00907	0.791411	0	0	0	0	0	1_1	3992847	0.468495	133	945	AT3G12580	106	Peak_42755	18	C1_0175083
Chr3_3993095_3993273	42.4634	2.49717	0.585616	4.26417	2.00645e-05	0.000768866	20208	Chr3	3993095	3993273	-	1.45543	0.351372	1.10406	0	0	0	0	0	0	0	1_1	3993174	0.351372	79	618	AT3G12580	221	Peak_42755	42	C1_0175087
Chr3_4730623_4730737	33.1207	1.99444	0.587552	3.39449	0.000687565	0.0126521	16531	Chr3	4730623	4730737	+	16.4388	1.56165	1.55752	3.53175	1.52824	3.95489	1.60705	0.712529	1.98513	0	1_0	4730721	1.1322	76	898	AT3G14210	755	Peak_34887	14	C1_0143775
Chr3_4731267_4731304	20.0852	2.16308	0.551526	3.92199	8.78219e-05	0.00255604	16533	Chr3	4731267	4731304	+	13.6164	0.624661	1.38008	2.08695	1.20076	3.19687	1.39969	1.87039	1.85705	0	1_0	4731304	0.351372	37	1481	AT3G14210	172	Peak_34887	23	C1_0143781
Chr3_4995937_4995942	7.93145	2.27342	0.900759	2.52389	0.0116063	0.0940793	20428	Chr3	4995937	4995942	-	0.709754	0	0.709754	0	0	0	0	0	0	0	1_1	4995938	0.374593	5	5108	AT3G14860	2819	Peak_43291	4	C1_0177126
Chr3_5175049_5175054	6.97993	3.32895	1.01901	3.26685	0.00108751	0.017984	20454	Chr3	5175049	5175054	-	2.00191	0	0.966055	0	0	0.395489	0	0	0.640363	0	1_1	5175051	0.650608	4	418	AT3G15356	62	Peak_43342	55	C1_0177433
Chr3_5625047_5625049	9.79711	2.83941	1.02323	2.77493	0.00552134	0.0571093	20570	Chr3	5625047	5625049	-	3.34455	0	1.2815	0.412802	0.30019	0.560277	0	0	0.789781	0	1_0	5625049	1.22235	1	421	AT3G16530	421	Peak_43548	43	C1_0178317
Chr3_5625261_5625279	11.2518	2.78506	0.818023	3.40463	0.000662542	0.0123648	20571	Chr3	5625261	5625279	-	3.6412	0.702743	1.20264	0	0	0.988723	0	0	0.74709	0	1_1	5625279	0.429454	18	191	AT3G16530	191	Peak_43548	61	C1_0178319
Chr3_5953434_5953625	39.6516	1.47678	0.520414	2.83771	0.00454379	0.0497564	20625	Chr3	5953434	5953625	-	5.38212	0	1.63638	0.665071	0.791411	0.560277	0	0	1.72898	0	1_0	5953552	0.47317	185	532	AT3G17390	11	Peak_43672	10	C1_0178885
Chr3_71832_71929	20.3923	2.58636	0.618872	4.17915	2.92599e-05	0.0010382	15597	Chr3	71832	71929	+	3.17387	0.390413	1.77439	1.00907	0	0	0	0	0	0	1_1	71923	0.234248	97	297	AT3G01210	228	Peak_32688	90	C1_0135035
Chr3_7846339_7846344	5.75983	2.75354	1.10393	2.4943	0.0126207	0.0994945	20952	Chr3	7846339	7846344	-	3.69828	0.663702	0.709754	0.733871	0.32748	0	0.907207	0.356264	0	0	1_0	7846340	0.273289	5	265	AT3G22231	1781	Peak_44341	20	C1_0181800
Chr3_8084559_8084630	17.1359	2.40683	0.713401	3.37375	0.000741524	0.0133348	17229	Chr3	8084559	8084630	+	4.24795	1.01507	1.89268	0.550403	0	0	0.362883	0	0.426909	0	1_1	8084630	0.624661	71	2677	AT3G22845	0	Peak_36487	0	C1_0149893
Chr3_8226834_8226839	7.39926	2.33449	0.916378	2.54752	0.0108492	0.0899467	17270	Chr3	8226834	8226839	+	0.847762	0	0.847762	0	0	0	0	0	0	0	1_1	8226839	0.611177	5	6157	AT3G23100	6092	Peak_36578	6	C1_0150132
Chr3_8731286_8731329	17.289	1.96329	0.713241	2.75262	0.00591196	0.0595703	21089	Chr3	8731286	8731329	-	1.77408	0	1.26179	0	0	0	0	0	0.51229	0	1_1	8731287	0.47317	43	3275	AT3G24170	173	Peak_44561	5	C1_0182890
Chr3_9190014_9190023	14.2471	2.34193	0.842085	2.78111	0.00541737	0.0565014	17423	Chr3	9190014	9190023	+	4.89607	0.468495	1.55752	0.412802	0.38206	0.461404	0.336962	0.593774	0.683054	0	1_0	9190015	0.273289	9	1834	AT3G25230	91	Peak_36920	38	C1_0151498
Chr3_9295615_9295621	12.0593	2.09275	0.686251	3.04955	0.00229186	0.0307878	21166	Chr3	9295615	9295621	-	2.33463	0	1.06463	0.52747	0	0	0.336962	0	0.405563	0	1_0	9295616	0.670324	6	6278	AT3G25572	6142	Peak_44752	3	C1_0183577
Chr4_10180261_10180285	12.5929	2.43779	0.877161	2.77918	0.00544955	0.0566842	24388	Chr4	10180261	10180285	+	9.06353	0.89795	1.36036	1.12374	0.982441	0.922808	1.32193	1.36568	1.08862	0	0_0	10180262	0.624661	2	10818	AT4G18395	0	Peak_50928	0	C1_0209096
Chr4_10268143_10268183	7.70369	2.67081	0.9723	2.7469	0.00601608	0.0602856	24409	Chr4	10268143	10268183	+	5.62336	0.936991	0.808332	0	0	1.84562	1.11457	0	0.917854	0	1_1	10268159	0.31233	16	5321	AT4G18660	4781	Peak_50960	1	C1_0209238
Chr4_11988016_11988018	14.5499	2.30125	0.741426	3.10381	0.00191044	0.0270629	27650	Chr4	11988016	11988018	-	5.68321	0.351372	1.73496	0.642137	0.32748	0.461404	0.699845	1.0391	0.426909	0	1_0	11988017	0.351372	1	989	AT4G22820	26	Peak_57581	31	C1_0236581
Chr4_12191714_12191715	6.98328	2.6177	0.936286	2.79583	0.00517669	0.0546558	27685	Chr4	12191714	12191715	-	1.56697	0	0.867478	0	0	0.362532	0.336962	0	0	0	1_1	12191715	0.867478	1	262	AT4G23320	21597	Peak_57627	0	C1_0236861
Chr4_12312238_12312240	9.75461	2.96509	0.920782	3.22018	0.00128108	0.0201712	24709	Chr4	12312238	12312240	+	2.61431	0	1.30122	0.412802	0.40935	0	0	0	0.490945	0	1_0	12312239	0.828047	2	1620	AT4G23600	3678	Peak_51612	38	C1_0212054
Chr4_1294430_1294521	34.5732	2.34108	0.649016	3.60712	0.00030961	0.00686828	23387	Chr4	1294430	1294521	+	6.46254	0	3.35162	1.23841	0.46393	0	0	0.68284	0.725745	0	1_0	1294504	1.61666	35	1981	AT4G02920	45	Peak_49115	1	C1_0201566
Chr4_13346094_13346117	16.967	2.84097	0.686078	4.14089	3.45954e-05	0.00119668	27931	Chr4	13346094	13346117	-	2.46062	0	1.20264	0.59627	0	0	0	0	0.661708	0	1_0	13346115	0.453454	23	482	AT4G26400	135	Peak_58145	67	C1_0238841
Chr4_13503882_13503883	4.95705	3.994	1.39692	2.85914	0.00424793	0.0473606	27982	Chr4	13503882	13503883	-	1.13905	0	0.749185	0.389869	0	0	0	0	0	0	1_1	13503883	0.749185	1	897	AT4G26860	341	Peak_58240	104	C1_0239190
Chr4_14278272_14278283	13.2505	3.73223	0.807633	4.6212	3.81529e-06	0.000196968	25115	Chr4	14278272	14278283	+	2.14547	0.351372	1.7941	0	0	0	0	0	0	0	1_1	14278283	0.156165	11	289	AT4G28950	101	Peak_52632	5	C1_0215862
Chr4_14573626_14573632	6.0896	3.08719	1.02872	3.00101	0.00269089	0.0343005	25184	Chr4	14573626	14573632	+	0.808332	0	0.808332	0	0	0	0	0	0	0	1_1	14573627	0.354877	6	487	AT4G29760	1564	Peak_52759	638	C1_0216339
Chr4_15676531_15676594	16.0343	1.97199	0.733215	2.68951	0.00715573	0.0680246	25385	Chr4	15676531	15676594	+	3.05395	0.624661	1.0252	0.458669	0.51851	0	0	0	0.426909	0	1_0	15676594	0.624661	63	190	AT4G32480	40	Peak_53299	54	C1_0218418
Chr4_16182947_16182975	18.6743	2.16321	0.712224	3.03726	0.00238739	0.0315773	25476	Chr4	16182947	16182975	+	5.00201	0.780826	1.73496	0	0	2.17519	0.311042	0	0	0	1_1	16182949	0.273289	22	197	AT4G33720	2092	Peak_53502	9	C1_0219348
Chr4_16372771_16372774	14.2977	2.28432	0.707207	3.23006	0.00123764	0.0197079	28557	Chr4	16372771	16372774	-	4.92775	0.702743	1.67581	0.802671	0.40935	0	0	0.504708	0.832472	0	1_0	16372772	0.702743	1	854	AT4G34190	76	Peak_59584	61	C1_0244540
Chr4_16420397_16420407	12.0513	2.48509	0.827332	3.00374	0.00266684	0.0340923	25539	Chr4	16420397	16420407	+	2.58444	0	1.30122	0.435736	0.49122	0	0	0.356264	0	0	1_1	16420400	0.5126	10	1766	AT4G34320	6	Peak_53660	985	C1_0219869
Chr4_17441419_17441545	32.566	1.61299	0.555256	2.90494	0.00367321	0.042655	25727	Chr4	17441419	17441545	+	6.17843	0.741785	2.563	0.344002	0.32748	1.0876	1.11457	0	0	0	1_1	17441545	0.390413	126	1067	AT4G37000	13	Peak_54100	9	C1_0221688
Chr4_17560323_17560326	7.07761	2.86193	0.952881	3.00345	0.00266938	0.0341107	28816	Chr4	17560323	17560326	-	1.26925	0	0.887193	0	0.38206	0	0	0	0	0	1_1	17560324	0.47317	3	1381	AT4G37310	114	Peak_60230	133	C1_0246997
Chr4_17640056_17640125	19.3012	1.4326	0.541383	2.64619	0.00814032	0.0740168	28837	Chr4	17640056	17640125	-	4.98966	0.663702	1.32093	0	0.65496	0.659149	0.311042	0.504708	0.875163	0	1_0	17640125	0.351372	46	540	AT4G37540	261	Peak_60275	43	C1_0247184
Chr4_17789427_17789543	11.548	2.20573	0.841175	2.62219	0.00873656	0.0779037	28862	Chr4	17789427	17789543	-	42.3548	0.819867	0.847762	0	0	18.4562	0.855366	1.24693	20.1287	0	1_1	17789502	0.624661	39	668	AT4G37830	708	Peak_60315	708	C1_0247372
Chr4_186731_186740	12.7675	2.03825	0.694405	2.93525	0.00333284	0.0398857	26018	Chr4	186731	186740	-	5.24209	0.546578	1.39979	1.12374	0.57309	0	0.388803	0.356264	0.853817	0	1_0	186737	0.195206	9	890	AT4G00430	13	Peak_54743	9	C1_0224368
Chr4_2015609_2015618	7.9406	4.72642	1.18343	3.99384	6.5012e-05	0.00199448	26307	Chr4	2015609	2015618	-	106.277	31.4282	1.18292	0	0.38206	67.2002	0	0	6.08345	0	1_1	2015616	7.65209	7	20754	AT4G04221	18148	Peak_55313	3	C1_0226638
Chr4_2735647_2735727	8.30082	4.26603	1.05859	4.02991	5.57989e-05	0.00177159	26404	Chr4	2735647	2735727	-	25.9765	7.02743	1.04492	0	0	5.93234	4.22499	2.19696	5.54981	0	1_1	2735689	6.32469	1	4978	AT4G05390	3357	Peak_55419	39	C1_0227162
Chr4_4790979_4790995	9.1433	2.58775	0.831487	3.11219	0.00185706	0.0265627	23632	Chr4	4790979	4790995	+	1.58081	0	0.847762	0	0.32748	0	0	0	0.405563	0	1_1	4790980	0.5126	16	1693	AT4G07940	6946	Peak_49457	5734	C1_0203010
Chr4_4890697_4890705	8.84719	2.4163	0.830068	2.91096	0.00360318	0.0421463	23648	Chr4	4890697	4890705	+	31.9524	8.43292	1.04492	0	0	19.6097	0.388803	0	2.47607	0	1_1	4890699	2.65481	7	3587	AT4G08040	23679	Peak_49463	6	C1_0203051
Chr4_5138395_5138405	7.64304	3.41173	1.01256	3.36941	0.000753297	0.0134731	23654	Chr4	5138395	5138405	+	1.7963	0.546578	0.887193	0	0	0.362532	0	0	0	0	1_1	5138396	0.351372	10	2723	AT4G08140	11743	Peak_49464	0	C1_0203063
Chr4_5598682_5598684	6.20052	3.38304	1.1589	2.91919	0.00350942	0.041343	26541	Chr4	5598682	5598684	-	1.88154	0.585619	0.867478	0	0	0.428447	0	0	0	0	1_1	5598684	0.429454	2	1628	AT4G08770	36	Peak_55541	20	C1_0227717
Chr4_5646888_5646977	11.2281	1.8638	0.698844	2.66698	0.0076536	0.0709895	26552	Chr4	5646888	5646977	-	0.670324	0	0.670324	0	0	0	0	0	0	0	1_1	5646977	0.335162	89	1750	AT4G08870	6427	Peak_55574	202	C1_0227798
Chr4_5771861_5771923	17.7917	2.58029	0.682035	3.78322	0.000154811	0.00393698	26561	Chr4	5771861	5771923	-	5.47219	0.31233	1.91239	0.917339	0.73683	0	0.440643	0	1.15265	0	1_0	5771888	0.156165	39	7574	AT4G09010	28	Peak_55578	0	C1_0227860
Chr4_627353_627356	15.0381	2.33958	0.703992	3.32331	0.000889561	0.0153623	23259	Chr4	627353	627356	+	6.45929	1.01507	1.77439	1.19254	1.17347	0	0.362883	0.385953	0.554981	0	1_0	627354	0.702743	3	1236	AT4G01480	26	Peak_48837	369	C1_0200433
Chr4_660780_660835	18.3937	1.75066	0.611138	2.86458	0.0041756	0.0469158	23264	Chr4	660780	660835	+	3.70803	0	1.47866	0.710938	0.30019	0	1.21825	0	0	0	1_1	660833	0.532316	52	8506	AT4G01535	15	Peak_48842	65	C1_0200448
Chr4_6982279_6982313	8.09528	3.63027	0.986751	3.67902	0.000234136	0.00550243	23849	Chr4	6982279	6982313	+	0.808332	0	0.808332	0	0	0	0	0	0	0	1_1	6982280	0.532316	34	3285	AT4G11521	4700	Peak_49896	0	C1_0204663
Chr4_7340802_7340810	14.511	2.31453	0.689028	3.35912	0.000781912	0.0138408	26760	Chr4	7340802	7340810	-	4.212	0.546578	1.65609	0.344002	0	0.329574	0.570244	0.445331	0.320182	0	1_0	7340810	0.31233	8	551	AT4G12400	446	Peak_55942	28	C1_0229500
Chr4_7426285_7426292	11.6541	3.20559	0.867571	3.6949	0.000219974	0.00522866	23910	Chr4	7426285	7426292	+	11.3219	2.10823	1.55752	0.688004	0.845991	2.40589	1.94401	1.21724	0.554981	0	0_1	7426288	1.1322	3	7911	AT4G12545	7911	Peak_50004	2	C1_0205093
Chr4_8122923_8122924	7.95178	2.40771	0.899858	2.67565	0.00745837	0.069786	26925	Chr4	8122923	8122924	-	0.946339	0	0.946339	0	0	0	0	0	0	0	1_1	8122924	0.946339	1	911	AT4G14090	4771	Peak_56216	433	C1_0230703
Chr4_8666736_8666808	15.2671	2.97837	0.944883	3.15211	0.00162096	0.0239267	27037	Chr4	8666736	8666808	-	3.05665	0.429454	1.61666	0	0.32748	0	0	0	0.683054	0	1_1	8666808	0.195206	72	1049	AT4G15200	33782	Peak_56431	74	C1_0231601
Chr4_8667096_8667169	12.6667	4.33076	0.935786	4.62794	3.69329e-06	0.000192484	27038	Chr4	8667096	8667169	-	2.35692	0	1.18292	0	0	0	0	0	1.174	0	1_1	8667107	0.315446	73	1348	AT4G15200	34081	Peak_56431	51	C1_0231603
Chr4_8667816_8667863	16.2962	2.9189	0.7486	3.89915	9.65307e-05	0.00275237	27039	Chr4	8667816	8667863	-	3.01925	0.585619	1.26179	0	0.38206	0	0	0	0.789781	0	1_1	8667837	0.273289	47	1633	AT4G15210	34811	Peak_56431	12	C1_0231605
Chr4_8668157_8668177	13.3556	4.33076	1.06027	4.08457	4.41581e-05	0.0014644	27040	Chr4	8668157	8668177	-	3.80047	0.624661	1.95182	0	0.32748	0	0	0	0.896508	0	1_1	8668158	0.273289	20	1312	AT4G15210	35132	Peak_56431	54	C1_0231606
Chr4_9180175_9180269	14.8625	3.16848	0.798645	3.96732	7.26846e-05	0.00220147	27118	Chr4	9180175	9180269	-	54.1251	12.6494	1.22235	1.19254	0.57309	20.6643	0	0	17.8234	0	1_1	9180236	2.4596	56	403	AT4G16215	2178	Peak_56587	1093	C1_0232236
Chr4_9605421_9605422	9.53387	3.37869	0.971187	3.47893	0.000503427	0.0100568	27215	Chr4	9605421	9605422	-	1.99221	0.351372	1.34065	0	0.30019	0	0	0	0	0	1_1	9605422	0.351372	1	1912	AT4G17090	4872	Peak_56752	38	C1_0233038
Chr4_9605712_9605713	4.76914	3.39544	1.29455	2.62287	0.00871922	0.0778387	27216	Chr4	9605712	9605713	-	1.03726	0	0.670324	0.366935	0	0	0	0	0	0	1_1	9605713	0.670324	1	1621	AT4G17090	4581	Peak_56752	0	C1_0233040
Chr4_9606857_9606859	12.1201	2.26638	0.723712	3.13161	0.00173853	0.0252523	27218	Chr4	9606857	9606859	-	3.16771	0.585619	1.39979	0.412802	0.35477	0	0.414723	0	0	0	1_1	9606858	0.351372	2	476	AT4G17090	3436	Peak_56752	46	C1_0233050
Chr5_10030087_10030093	18.5897	2.5665	0.621423	4.13004	3.62704e-05	0.00124349	35312	Chr5	10030087	10030093	-	2.80943	0.468495	1.89268	0	0	0	0	0	0.448254	0	1_1	10030088	0.390413	6	1508	AT5G28020	1444	Peak_74413	1	C1_0304149
Chr5_10196492_10196605	7.34807	3.753	1.03774	3.61652	0.000298592	0.00668136	35328	Chr5	10196492	10196605	-	16.4097	4.84112	0.433739	0	0	3.85602	0	0	7.27879	0	1_1	10196583	2.18631	65	3464	AT5G28220	3528	Peak_74433	2051	C1_0304225
Chr5_1403100_1403177	16.594	2.66264	0.716791	3.71468	0.000203464	0.00491557	33683	Chr5	1403100	1403177	-	4.40276	0.741785	1.65609	1.05494	0.30019	0.329574	0	0	0.320182	0	1_0	1403101	0.273289	77	860	AT5G04830	18	Peak_70804	10	C1_0289653
Chr5_14089424_14089437	6.89768	6.60191	1.365	4.83658	1.32091e-06	8.16959e-05	31170	Chr5	14089424	14089437	+	5.04216	0.624661	1.0252	0.642137	0.30019	0.428447	0.570244	0.68284	0.768436	0	1_0	14089425	0.234248	13	1400	AT5G35940	1200	Peak_65151	1	C1_0267210
Chr5_14089894_14089966	47.8627	3.70405	0.499306	7.4184	1.18544e-13	4.36411e-11	35549	Chr5	14089894	14089966	-	43.8549	5.23153	6.13149	4.47203	2.83816	4.05377	7.07621	6.17525	7.87647	0	1_0	14089918	0.976032	63	15167	AT5G35930	15116	Peak_74653	17	C1_0305313
Chr5_1564225_1564368	60.2568	2.46593	0.510754	4.82802	1.37898e-06	8.41099e-05	29409	Chr5	1564225	1564368	+	6.55275	0.390413	2.8193	1.55948	0.32748	0	0.388803	0	1.06727	0	1_0	1564285	0.273289	137	965	AT5G05270	328	Peak_61488	3	C1_0252294
Chr5_17140371_17140398	12.1215	1.76397	0.703589	2.5071	0.0121727	0.0971426	31563	Chr5	17140371	17140398	+	4.75769	0.936991	1.22235	0.619204	0.791411	0	0.440643	0	0.74709	0	1_0	17140396	0.507537	27	4704	AT5G42740	64	Peak_66029	20	C1_0270572
Chr5_17245630_17245662	8.78906	2.50974	0.844176	2.97301	0.00294895	0.0364482	35940	Chr5	17245630	17245662	-	3.10101	0.624661	0.72947	0.435736	0.46393	0	0	0.356264	0.490945	0	1_0	17245650	0.234248	32	338	AT5G42990	94	Peak_75432	102	C1_0308490
Chr5_18984325_18984426	36.1144	1.61858	0.493109	3.2824	0.00102927	0.0171957	36214	Chr5	18984325	18984426	-	8.66608	1.01507	2.46443	1.46774	0.76412	0.692106	0	0	2.26262	0	1_0	18984327	0.624661	73	432	AT5G46790	87	Peak_76025	103	C1_0311008
Chr5_19692369_19692412	17.6711	2.32525	0.643045	3.61601	0.000299184	0.00668351	36349	Chr5	19692369	19692412	-	3.36118	0	1.7941	0	0.30019	0.362532	0.518404	0.385953	0	0	1_1	19692412	1.26179	43	1433	AT5G48570	521	Peak_76347	29	C1_0312259
Chr5_20304938_20304940	4.94548	4.54474	1.43913	3.15798	0.00158864	0.0236481	32079	Chr5	20304938	20304940	+	1.07025	0	0.749185	0.321069	0	0	0	0	0	0	1_1	20304939	0.5126	2	1525	AT5G49910	147	Peak_67156	177	C1_0275175
Chr5_20305746_20305784	11.5505	2.11894	0.758113	2.79501	0.00518974	0.0547179	32080	Chr5	20305746	20305784	+	1.89623	0	1.14349	0.389869	0	0	0	0	0.362872	0	1_1	20305766	0.650608	38	2352	AT5G49910	85	Peak_67159	36	C1_0275182
Chr5_21353441_21353496	22.3547	4.57438	0.824374	5.54891	2.87454e-08	3.15221e-06	32243	Chr5	21353441	21353496	+	2.65574	0.585619	2.07012	0	0	0	0	0	0	0	1_1	21353452	0.156165	55	1053	AT5G52640	1018	Peak_67520	15	C1_0276812
Chr5_21353606_21353612	16.6018	3.03962	0.722379	4.20779	2.57881e-05	0.000943752	32244	Chr5	21353606	21353612	+	2.70623	0	1.89268	0.321069	0	0	0.492484	0	0	0	1_1	21353607	1.45894	6	1208	AT5G52640	1173	Peak_67520	25	C1_0276813
Chr5_21354062_21354121	11.3879	4.17755	0.994576	4.20033	2.66524e-05	0.000964233	32245	Chr5	21354062	21354121	+	1.04492	0	1.04492	0	0	0	0	0	0	0	1_1	21354121	0.650608	59	1722	AT5G52640	936	Peak_67521	28	C1_0276818
Chr5_21354463_21354564	31.6008	2.44804	0.597827	4.09489	4.22369e-05	0.00140747	32247	Chr5	21354463	21354564	+	2.59854	0.390413	2.20813	0	0	0	0	0	0	0	1_1	21354494	0.156165	101	2095	AT5G52640	563	Peak_67521	1	C1_0276822
Chr5_21354704_21354818	59.5076	3.18218	0.554235	5.74158	9.37986e-09	1.17434e-06	32248	Chr5	21354704	21354818	+	8.319	0.780826	4.15995	1.39894	1.20076	0	0.362883	0.415642	0	0	1_0	21354800	0.546578	114	2401	AT5G52640	257	Peak_67521	5	C1_0276828
Chr5_2168595_2168677	22.191	2.31747	0.649587	3.5676	0.000360272	0.00773147	29518	Chr5	2168595	2168677	+	3.5881	0.624661	1.83353	0.59627	0	0	0	0	0.533636	0	1_0	2168598	0.390413	82	1004	AT5G06990	463	Peak_61752	9	C1_0253326
Chr5_22397021_22397061	12.3737	1.75213	0.689448	2.54135	0.0110426	0.0909119	36767	Chr5	22397021	22397061	-	2.80002	0.390413	0.72947	0.710938	0.62767	0	0	0	0.341527	0	1_0	22397061	0.31233	40	385	AT5G55210	169	Peak_77183	47	C1_0316149
Chr5_22683136_22683269	44.1421	1.44896	0.532248	2.72234	0.00648215	0.0636413	32510	Chr5	22683136	22683269	+	5.9262	0.429454	1.97154	0.688004	0	1.3183	1.19233	0.326576	0	0	1_1	22683269	0.273289	131	1136	AT5G56020	12	Peak_68086	31	C1_0278966
Chr5_22683454_22683532	35.6293	1.95208	0.607965	3.21085	0.00132343	0.02068	32511	Chr5	22683454	22683532	+	4.77131	0.624661	2.18841	0.52747	0.38206	0.329574	0	0.356264	0.362872	0	1_0	22683455	0.351372	78	950	AT5G56020	34	Peak_68087	10	C1_0278968
Chr5_22688066_22688171	19.9409	1.68364	0.575416	2.92596	0.00343397	0.040749	32516	Chr5	22688066	22688171	+	1.50637	0	1.14349	0	0	0	0	0	0.362872	0	1_1	22688171	0.394308	105	1369	AT5G56030	51	Peak_68099	11	C1_0278996
Chr5_22688658_22688715	32.1378	1.72411	0.540161	3.19184	0.0014137	0.0216101	32517	Chr5	22688658	22688715	+	6.66812	0.89795	2.38556	0.481603	0.49122	0.725064	0.466563	0.771906	0.448254	0	1_0	22688659	0.390413	39	1857	AT5G56030	328	Peak_68100	13	C1_0279004
Chr5_23718885_23718960	33.9539	1.80791	0.56475	3.20126	0.00136827	0.0211815	32720	Chr5	23718885	23718960	+	10.413	1.56165	3.1939	1.51361	1.25534	0.988723	0	0	1.89974	0	1_0	23718886	0.585619	75	1111	AT5G58710	6	Peak_68633	7	C1_0281013
Chr5_23735150_23735205	28.9767	2.5466	0.678509	3.75324	0.000174567	0.0043083	32724	Chr5	23735150	23735205	+	3.30372	0	2.66158	0.642137	0	0	0	0	0	0	1_1	23735151	1.99126	55	775	AT5G58770	778	Peak_68640	42	C1_0281058
Chr5_250946_250957	6.52309	4.9657	1.34794	3.68391	0.000229681	0.00541773	33453	Chr5	250946	250957	-	9.9168	1.01507	0.828047	0	0	1.02168	1.73665	1.90008	3.41527	0	1_1	250953	0.390413	3	1806	AT5G01660	6854	Peak_70307	616	C1_0287602
Chr5_25263215_25263219	6.03155	2.85694	1.12069	2.54927	0.0107947	0.0896672	37319	Chr5	25263215	25263219	-	0.72947	0	0.72947	0	0	0	0	0	0	0	1_1	25263216	0.47317	4	685	AT5G62950	314	Peak_78392	149	C1_0320981
Chr5_26004686_26004734	13.1406	2.00498	0.653384	3.06861	0.00215057	0.0294919	33183	Chr5	26004686	26004734	+	4.71238	0.429454	0.788616	0	0.40935	1.94449	0.414723	0	0.725745	0	1_1	26004723	0.31233	37	706	AT5G65090	1003	Peak_69702	36	C1_0285160
Chr5_26861496_26861500	9.6259	2.796	0.83933	3.33123	0.000864622	0.0150465	33354	Chr5	26861496	26861500	+	2.36149	0.390413	1.20264	0	0	0	0	0	0.768436	0	1_1	26861497	0.31233	4	230	AT5G67330	232	Peak_70137	74	C1_0286792
Chr5_3914690_3914753	26.259	2.45469	0.61011	4.02335	5.7375e-05	0.0018097	29854	Chr5	3914690	3914753	+	2.3067	0	2.3067	0	0	0	0	0	0	0	1_1	3914725	0.768901	63	257	AT5G12110	269	Peak_62518	266	C1_0256386
Chr5_3915119_3915211	26.7662	2.39294	0.566904	4.22106	2.43156e-05	0.000903768	29856	Chr5	3915119	3915211	+	1.64437	0	1.2815	0	0	0	0	0	0.362872	0	1_1	3915211	0.768901	92	743	AT5G12110	755	Peak_62518	44	C1_0256387
Chr5_4310751_4310754	12.5878	3.29054	0.998617	3.2951	0.000983869	0.0165986	34296	Chr5	4310751	4310754	-	2.80995	0	1.77439	0	0	0	0.388803	0.326576	0.320182	0	1_1	4310752	1.08435	3	571	AT5G13440	90	Peak_72227	67	C1_0295118
Chr5_4310900_4310902	6.44034	3.91343	1.24663	3.13921	0.00169405	0.0247692	34297	Chr5	4310900	4310902	-	1.82972	0.351372	0.966055	0	0	0	0	0	0.51229	0	1_1	4310902	0.195206	2	721	AT5G13440	60	Peak_72227	47	C1_0295119
Chr5_4311132_4311134	6.11764	3.06252	1.1704	2.61665	0.00887975	0.0786586	34298	Chr5	4311132	4311134	-	1.94874	0.351372	0.828047	0.321069	0	0	0	0	0.448254	0	1_0	4311134	0.273289	2	914	AT5G13450	70	Peak_72229	102	C1_0295122
Chr5_5238486_5238488	4.72274	3.82436	1.31304	2.91259	0.00358443	0.0420344	30119	Chr5	5238486	5238488	+	1.03726	0	0.670324	0.366935	0	0	0	0	0	0	1_1	5238487	0.394308	2	309	AT5G16030	7635	Peak_63084	0	C1_0258892
Chr5_5608236_5608307	15.3931	2.21432	0.832171	2.6609	0.00779322	0.0718752	34575	Chr5	5608236	5608307	-	1.00549	0	1.00549	0	0	0	0	0	0	0	1_1	5608237	0.630893	71	1255	AT5G17050	262	Peak_72819	21	C1_0297681
Chr5_6267318_6267353	23.2325	2.37722	0.693694	3.4269	0.000610521	0.0116802	30318	Chr5	6267318	6267353	+	7.05309	0.663702	2.68129	0.986139	0.73683	0	0	0	1.98513	0	1_0	6267353	0.234248	35	300	AT5G18800	30	Peak_63545	18	C1_0260723
Chr5_7304980_7305001	9.39264	2.48301	0.829402	2.99373	0.00275587	0.0348274	34898	Chr5	7304980	7305001	-	2.08808	0.31233	0.867478	0.389869	0	0	0.518404	0	0	0	1_1	7304999	0.156165	21	798	AT5G22060	153	Peak_73520	14	C1_0300736
Chr5_7916001_7916090	35.49	2.31234	0.459064	5.03707	4.72702e-07	3.48875e-05	30640	Chr5	7916001	7916090	+	5.52945	0.390413	3.11503	0.366935	0.38206	0.494362	0.311042	0	0.4696	0	1_1	7916068	0.234248	70	246	AT5G23480	3258	Peak_64268	2	C1_0263598
Chr5_8669923_8669924	6.68329	5.00629	1.31526	3.8063	0.000141062	0.00366708	35136	Chr5	8669923	8669924	-	1.00549	0	1.00549	0	0	0	0	0	0	0	1_1	8669924	1.00549	1	10602	AT5G25110	10655	Peak_74135	23	C1_0302851

## Sheet: EPICATs.IBM2
epicatID	baseMean	log2FoldChange	lfcSE	stat	pvalue	padj	consensus.cluster	chr	start	end	strand	tpm	ddm1	ibm1	ibm2	edm2	met1	pol4	pol5	suvh456	wild-type	expression_class	dominant_ctss	tpm.dominant_ctss	interquantile_width	distance2NearestCanonicalTSS	nearestGeneID
Chr1_17201892_17201905	7.07604	4.26418	1.17414	3.63176	0.000281496	0.0517248	7378	Chr1	17201892	17201905	-	25.5415	1.01507	0	0.963206	1.00973	5.37206	10.7569	1.36568	5.05887	0	1_1	17201902	0.468495	8	15368	AT1G45616
Chr1_28252923_28252958	16.4985	2.24309	0.625102	3.58835	0.000332779	0.056541	4360	Chr1	28252923	28252958	+	4.97941	0.702743	1.26179	1.28427	0.791411	0	0	0	0.939199	0	1_0	28252954	0.390413	35	936	AT1G75290
Chr1_6272280_6272416	9.03276	3.09331	0.89239	3.46633	0.000527624	0.0735446	6111	Chr1	6272280	6272416	-	3.17161	0	2.03069	0.458669	0.68225	0	0	0	0	0	1_1	6272359	1.00549	136	2552	AT1G18220
Chr1_6689734_6689810	10.9753	2.44911	0.726835	3.36955	0.000752909	0.0912195	1328	Chr1	6689734	6689810	+	1.09881	0	0.433739	0.665071	0	0	0	0	0	0	1_1	6689810	0.315446	76	1288	AT1G19350
Chr2_1602288_1602370	20.6683	2.23609	0.559044	3.99984	6.33851e-05	0.0216671	12745	Chr2	1602288	1602370	-	43.4135	8.04251	2.83902	2.01815	1.28263	10.5793	7.05029	3.53296	8.06857	0	0_1	1602325	1.21028	54	9658	AT2G04560
Chr2_2089023_2089030	32.2415	4.15153	0.543428	7.63952	2.18027e-14	8.94346e-11	12801	Chr2	2089023	2089030	-	58.3573	1.36645	5.85547	4.33443	4.58472	5.20728	24.5983	9.67852	2.73222	0	0_1	2089027	1.1322	1	897	AT2G05632
Chr2_5217886_5217936	7.65248	3.71937	0.994624	3.73948	0.000184403	0.0396528	12983	Chr2	5217886	5217936	-	30.8912	19.2864	0.828047	0.848538	0.60038	2.66955	0.596164	0	6.0621	0	1_1	5217917	7.80826	31	48732	AT2G12646
Chr2_9652485_9652554	12.3162	2.41232	0.707139	3.41137	0.00064637	0.0818925	10697	Chr2	9652485	9652554	+	70.7411	18.7789	2.36585	1.21547	0.49122	18.4232	3.3437	3.85953	22.2633	0	1_1	9652510	3.43563	37	4834	AT2G22720
Chr3_11470639_11470836	22.3884	3.29693	0.572248	5.76138	8.3431e-09	1.26086e-05	21479	Chr3	11470639	11470836	-	329.878	10.0336	8.89165	2.31628	0.62767	64.0363	112.001	131.224	0.74709	0	1_1	11470828	2.81097	48	1971	AT3G29636
Chr3_11479772_11480047	36.213	3.94387	0.542422	7.27085	3.57231e-13	1.28219e-09	21482	Chr3	11479772	11480047	-	343.695	57.9763	31.6629	3.53175	0.982441	121.844	83.3075	35.0624	9.32795	0	1_1	11480040	26.47	57	291	AT3G29639
Chr3_15952477_15952584	21.0589	3.19188	0.596471	5.35127	8.73391e-08	0.000109037	21725	Chr3	15952477	15952584	-	5.17176	0.468495	0.335162	1.92641	1.50095	0.428447	0	0	0.51229	0	1_0	15952478	0.31233	107	606	AT3G44260
Chr3_17445155_17445159	10.1598	2.97625	0.872324	3.41186	0.000645209	0.0818925	18138	Chr3	17445155	17445159	+	5.78374	1.75686	0.749185	1.21547	1.0916	0	0	0.415642	0.554981	0	1_0	17445158	0.624661	4	1660	AT3G47350
Chr3_4730623_4730737	46.3481	2.88411	0.591092	4.87929	1.06466e-06	0.000926384	16531	Chr3	4730623	4730737	+	16.4388	1.56165	1.55752	3.53175	1.52824	3.95489	1.60705	0.712529	1.98513	0	1_0	4730721	1.1322	76	898	AT3G14210
Chr3_4731267_4731304	24.3733	2.76381	0.633899	4.36002	1.30048e-05	0.00666824	16533	Chr3	4731267	4731304	+	13.6164	0.624661	1.38008	2.08695	1.20076	3.19687	1.39969	1.87039	1.85705	0	1_0	4731304	0.351372	37	1481	AT3G14210
Chr4_13201324_13201403	30.5978	2.01192	0.487091	4.13047	3.62024e-05	0.0137855	24905	Chr4	13201324	13201403	+	7.17026	1.05411	1.32093	1.72001	1.41908	0.494362	0	0.564085	0.597672	0	1_0	13201403	0.585619	54	810	AT4G26010
Chr4_17281671_17281674	7.84235	3.44856	0.986538	3.49562	0.000472966	0.0689378	28759	Chr4	17281671	17281674	-	2.92487	0	0.374593	0.963206	0.873281	0.329574	0	0	0.384218	0	1_0	17281672	0.236585	3	1058	AT4G36648
Chr4_9180175_9180269	12.1716	3.01423	0.902363	3.34037	0.000836668	0.0982046	27118	Chr4	9180175	9180269	-	54.1251	12.6494	1.22235	1.19254	0.57309	20.6643	0	0	17.8234	0	1_1	9180236	2.4596	56	403	AT4G16215
Chr5_14089894_14089966	37.631	3.49222	0.54408	6.41857	1.37561e-10	3.59083e-07	35549	Chr5	14089894	14089966	-	43.8549	5.23153	6.13149	4.47203	2.83816	4.05377	7.07621	6.17525	7.87647	0	1_0	14089918	0.976032	63	15167	AT5G35930
Chr5_20016237_20016238	6.91795	4.16596	1.0963	3.80001	0.000144689	0.0331535	36423	Chr5	20016237	20016238	-	2.50037	0.468495	0	0.940272	1.0916	0	0	0	0	0	1_1	20016238	0.468495	1	504	AT5G49360

## Sheet: EPICATs.EDM2
epicatID	baseMean	log2FoldChange	lfcSE	stat	pvalue	padj	consensus.cluster	chr	start	end	strand	tpm	ddm1	ibm1	ibm2	edm2	met1	pol4	pol5	suvh456	wild-type	expression_class	dominant_ctss	tpm.dominant_ctss	interquantile_width	distance2NearestCanonicalTSS	nearestGeneID
Chr1_13477643_13477787	67.1092	10.1442	1.08153	9.37949	6.62933e-21	3.58696e-17	2371	Chr1	13477643	13477787	+	21.7895	9.21374	0	0	7.66849	4.4163	0	0	0.490945	0	1_1	13477756	4.68495	66	16896	AT1G36100
Chr1_2190286_2190416	19.8927	3.09475	0.829595	3.73044	0.000191146	0.0218888	5268	Chr1	2190286	2190416	-	2.19832	0	0	0.321069	1.11889	0.395489	0	0	0.362872	0	1_1	2190398	0.321069	108	261	AT1G07135
Chr2_2089023_2089030	32.3729	4.26184	0.534245	7.97731	1.49561e-15	6.4739e-12	12801	Chr2	2089023	2089030	-	58.3573	1.36645	5.85547	4.33443	4.58472	5.20728	24.5983	9.67852	2.73222	0	0_1	2089027	1.1322	1	897	AT2G05632
Chr2_8912244_8912455	35.2071	2.08561	0.589213	3.53965	0.000400657	0.0345475	13408	Chr2	8912244	8912455	-	2.47412	0	0	0.344002	1.77385	0	0	0.356264	0	0	1_1	8912455	0.275202	211	1079	AT2G20670
Chr3_4730623_4730737	35.5912	2.50793	0.544581	4.60524	4.11997e-06	0.0015923	16531	Chr3	4730623	4730737	+	16.4388	1.56165	1.55752	3.53175	1.52824	3.95489	1.60705	0.712529	1.98513	0	1_0	4730721	1.1322	76	898	AT3G14210
Chr3_5953434_5953625	31.7565	1.36562	0.435022	3.13919	0.00169417	0.0726079	20625	Chr3	5953434	5953625	-	5.38212	0	1.63638	0.665071	0.791411	0.560277	0	0	1.72898	0	1_0	5953552	0.47317	185	532	AT3G17390
Chr4_11657422_11657558	41.9588	1.98314	0.450083	4.40617	1.05214e-05	0.0031627	27579	Chr4	11657422	11657558	-	7.38254	0.858908	0.394308	1.92641	2.53797	0	0	0	1.66494	0	1_0	11657462	0.390413	136	1705	AT4G21990
Chr4_13201324_13201403	26.65	1.84716	0.491189	3.76058	0.00016952	0.020612	24905	Chr4	13201324	13201403	+	7.17026	1.05411	1.32093	1.72001	1.41908	0.494362	0	0.564085	0.597672	0	1_0	13201403	0.585619	54	810	AT4G26010
Chr4_14819640_14819769	43.8959	1.25582	0.411641	3.05075	0.00228267	0.0857706	28229	Chr4	14819640	14819769	-	6.82348	1.36645	0.630893	2.08695	2.04675	0.329574	0	0	0.362872	0	1_0	14819683	0.351372	102	829	AT4G30260
Chr5_14089894_14089966	24.3016	2.8419	0.566494	5.01665	5.25793e-07	0.000307561	35549	Chr5	14089894	14089966	-	43.8549	5.23153	6.13149	4.47203	2.83816	4.05377	7.07621	6.17525	7.87647	0	1_0	14089918	0.976032	63	15167	AT5G35930

## Sheet: EPICATs.MET1
epicatID	baseMean	log2FoldChange	lfcSE	stat	pvalue	padj	consensus.cluster	chr	start	end	strand	tpm	ddm1	ibm1	ibm2	edm2	met1	pol4	pol5	suvh456	wild-type	expression_class	dominant_ctss	tpm.dominant_ctss	interquantile_width	distance2NearestCanonicalTSS	nearestGeneID	distance2NearestPEATTSS	peatTssID	distance2NearestTSS_Ref21	nearestTssID_Ref21
Chr1_10357375_10357510	22.0277	8.63065	1.14405	7.54392	4.56041e-14	2.97884e-12	1972	Chr1	10357375	10357510	+	7.73862	1.91302	0	0	0	1.81266	0	0	4.01294	0	1_1	10357438	0.585619	80	8011	AT1G29630	7918	Peak_4600	1610	C1_0018708
Chr1_10930357_10930362	8.26823	7.21686	1.29763	5.56159	2.67325e-08	8.83444e-07	2067	Chr1	10930357	10930362	+	2.5737	1.28836	0	0	0	1.28534	0	0	0	0	1_1	10930362	1.05411	5	2351	AT1G30790	10070	Peak_4892	802	C1_0019595
Chr1_10930936_10930987	24.728	8.79461	1.14471	7.68284	1.55603e-14	1.05843e-12	6908	Chr1	10930936	10930987	-	5.4709	2.53768	0	0	0	2.93321	0	0	0	0	1_1	10930973	1.48357	37	4412	AT1G30780	9245	Peak_15007	2753	C1_0062124
Chr1_11102532_11102589	26.3706	6.43744	0.876722	7.34262	2.09458e-13	1.27175e-11	2084	Chr1	11102532	11102589	+	15.889	4.21646	0	0	0	3.62532	0	0	8.04723	0	1_1	11102582	0.819867	57	8175	AT1G31090	14899	Peak_4943	1571	C1_0019726
Chr1_11218962_11218984	12.8456	1.93599	0.66117	2.92813	0.00341005	0.0374961	6943	Chr1	11218962	11218984	-	1.089	0	0	0.366935	0	0.395489	0	0.326576	0	0	1_1	11218984	0.366935	22	474	AT1G31340	151	Peak_15070	61	C1_0062386
Chr1_11310036_11310174	41.6553	9.54873	1.09912	8.68762	3.7012e-18	3.89346e-16	6959	Chr1	11310036	11310174	-	16.8433	7.30072	0	0	0	4.91066	0	0	4.63196	0	1_1	11310097	1.7959	84	6376	AT1G31600	4738	Peak_15103	1546	C1_0062489
Chr1_11511120_11511139	11.5362	7.69577	1.23173	6.24795	4.15874e-10	1.74383e-08	6996	Chr1	11511120	11511139	-	3.97818	2.26439	0	0	0	1.71379	0	0	0	0	1_1	11511139	0.819867	6	901	AT1G32010	25111	Peak_15160	8764	C1_0062787
Chr1_1189441_1189568	32.2199	1.24143	0.465201	2.66859	0.00761698	0.0712421	5041	Chr1	1189441	1189568	-	2.96137	0	0	0	0	0.758021	0.933127	0.950039	0.320182	0	1_1	1189525	0.428447	126	1008	AT1G04400	25	Peak_10992	48	C1_0045308
Chr1_12017348_12017349	2.3803	5.41919	1.80326	3.00522	0.0026539	0.0306142	7078	Chr1	12017348	12017349	-	1.02015	0.624661	0	0	0	0.395489	0	0	0	0	1_1	12017349	0.624661	1	14472	AT1G33102	28871	Peak_15306	3915	C1_0063383
Chr1_12019228_12019251	48.4134	9.76708	1.0916	8.9475	3.63613e-19	4.28601e-17	7079	Chr1	12019228	12019251	-	19.5781	12.5713	0	0	0	6.55853	0	0	0.448254	0	1_1	12019234	7.76922	20	16357	AT1G33102	26986	Peak_15306	2030	C1_0063383
Chr1_12142842_12142843	3.84736	6.10873	1.5672	3.89785	9.7051e-05	0.00173775	7099	Chr1	12142842	12142843	-	1.17277	0.546578	0	0	0	0.626191	0	0	0	0	1_1	12142843	0.546578	1	5406	AT1G33475	7355	Peak_15340	1959	C1_0063538
Chr1_12176895_12176986	30.6612	9.10781	1.11681	8.15521	3.48572e-16	2.82187e-14	7107	Chr1	12176895	12176986	-	11.7838	2.88906	0	0	0	4.647	0	0	4.24774	0	1_1	12176935	0.507537	81	10488	AT1G33607	12282	Peak_15357	1002	C1_0063602
Chr1_12207314_12207458	29.8782	4.25321	0.549584	7.73896	1.00233e-14	7.01575e-13	2241	Chr1	12207314	12207458	+	4.25147	2.53768	0	0	0	1.71379	0	0	0	0	1_1	12207414	0.663702	121	3469	AT1G33680	144	Peak_5295	54	C1_0021054
Chr1_12340390_12340395	2.98917	4.95803	1.66816	2.97216	0.00295713	0.0334719	7121	Chr1	12340390	12340395	-	0.883164	0	0	0	0	0.494362	0.388803	0	0	0	1_1	12340395	0.329574	5	1213	AT1G33950	9008	Peak_15377	8827	C1_0063686
Chr1_12406761_12406798	8.20539	7.20708	1.30155	5.53729	3.07182e-08	1.00597e-06	7139	Chr1	12406761	12406798	-	4.67054	2.42056	0	0	0	1.05464	0	0	1.19534	0	1_1	12406792	0.976032	37	5722	AT1G34095	14544	Peak_15392	101	C1_0063776
Chr1_12407179_12407180	2.13482	5.26572	1.8776	2.80449	0.00503965	0.0514297	2268	Chr1	12407179	12407180	+	2.80045	1.09316	0	0	0	0.362532	0	0	1.34476	0	1_1	12407180	1.09316	1	4897	AT1G34070	11237	Peak_5346	5041	C1_0021242
Chr1_12409416_12409578	125.292	10.4149	1.06257	9.80156	1.10858e-22	2.20418e-20	7140	Chr1	12409416	12409578	-	68.4368	32.9899	0	0	0	16.5776	0	0	18.8694	0	1_1	12409549	8.58908	86	2965	AT1G34095	11787	Peak_15392	2858	C1_0063776
Chr1_12566763_12566771	8.8476	7.31477	1.28224	5.70467	1.16568e-08	4.00973e-07	2290	Chr1	12566763	12566771	+	3.2009	1.71782	0	0	0	1.48308	0	0	0	0	1_1	12566766	0.702743	6	10761	AT1G34390	14403	Peak_5413	2247	C1_0021488
Chr1_12592173_12592211	22.4382	8.66036	1.16487	7.4346	1.04885e-13	6.58934e-12	2293	Chr1	12592173	12592211	+	6.78299	0.858908	0	0	0	3.39462	1.27009	0	1.25938	0	1_1	12592175	0.702743	5	2935	AT1G34460	5100	Peak_5416	1173	C1_0021506
Chr1_12627462_12627489	221.394	11.9593	1.056	11.3251	9.85853e-30	4.57372e-27	2296	Chr1	12627462	12627489	+	71.1282	34.5125	0	0	0	36.6157	0	0	0	0	1_1	12627464	13.9377	10	3987	AT1G34520	9577	Peak_5420	3219	C1_0021531
Chr1_12627685_12627686	7.23517	7.02107	1.34075	5.23667	1.63504e-07	4.80252e-06	2297	Chr1	12627685	12627686	+	1.18647	0	0	0	0	1.18647	0	0	0	0	1_1	12627686	1.18647	1	4209	AT1G34520	9355	Peak_5420	3441	C1_0021531
Chr1_12629144_12629145	6.50457	6.86593	1.38488	4.95777	7.13058e-07	1.89036e-05	2298	Chr1	12629144	12629145	+	2.22588	1.17124	0	0	0	1.05464	0	0	0	0	1_1	12629145	1.17124	1	5668	AT1G34520	7896	Peak_5420	4900	C1_0021531
Chr1_12664987_12664994	65.9259	10.2123	1.07923	9.46259	3.00408e-21	4.86261e-19	2301	Chr1	12664987	12664994	+	16.4675	5.42674	0	0	0	11.0407	0	0	0	0	1_1	12664994	3.08426	6	4443	AT1G34580	20246	Peak_5421	1253	C1_0021537
Chr1_12712882_12712883	2.99109	5.74787	1.67462	3.43234	0.000598404	0.00868262	7153	Chr1	12712882	12712883	-	0.494362	0	0	0	0	0.494362	0	0	0	0	1_1	12712883	0.494362	1	24340	AT1G34640	23302	Peak_15431	3206	C1_0063987
Chr1_12733007_12733079	35.7917	8.60565	1.11419	7.72365	1.13043e-14	7.85159e-13	7154	Chr1	12733007	12733079	-	7.85092	3.00618	0	0	0	4.84474	0	0	0	0	1_1	12733063	0.819867	68	5133	AT1G34750	3122	Peak_15431	3141	C1_0063988
Chr1_12906400_12906409	4.40237	4.77401	1.46756	3.25304	0.00114179	0.0151514	2316	Chr1	12906400	12906409	+	1.83882	0	0	0	0	0.560277	0.803526	0.475019	0	0	1_1	12906401	0.428447	9	2513	AT1G35220	2521	Peak_5456	1229	C1_0021646
Chr1_12907869_12907904	14.7297	8.05223	1.1994	6.71356	1.89935e-11	9.32588e-10	2317	Chr1	12907869	12907904	+	4.62141	0	0	0	0	2.14223	2.07362	0	0.405563	0	1_1	12907892	0.889851	26	1022	AT1G35220	1030	Peak_5456	32	C1_0021647
Chr1_12942521_12942522	7.69472	7.1089	1.33422	5.32812	9.92344e-08	3.01511e-06	2322	Chr1	12942521	12942522	+	3.32388	0.429454	0	0	0	1.25238	0.544324	0.564085	0.533636	0	1_1	12942522	0.429454	1	11278	AT1G35242	5436	Peak_5473	81	C1_0021680
Chr1_12950280_12950485	678.141	11.5585	0.871721	13.2593	3.98336e-40	3.00304e-37	2323	Chr1	12950280	12950485	+	385.992	273.133	0	0	0	111.792	0	0	1.06727	0	1_1	12950300	116.07	8	14746	AT1G35330	13214	Peak_5473	1606	C1_0021681
Chr1_12987210_12987211	7.2488	3.34989	0.924037	3.62527	0.000288658	0.00457141	2329	Chr1	12987210	12987211	+	3.08738	0.585619	0	0.412802	0	1.02168	0.362883	0	0.704399	0	1_1	12987211	0.585619	1	4181	AT1G35365	9419	Peak_5479	0	C1_0021713
Chr1_13008173_13008181	11.222	7.66017	1.2443	6.1562	7.45096e-10	3.01597e-08	7176	Chr1	13008173	13008181	-	5.15174	3.16234	0	0	0	1.64787	0	0	0.341527	0	1_1	13008177	2.03015	5	1990	AT1G35375	22954	Peak_15460	89	C1_0064150
Chr1_13008566_13008570	5.30856	6.57781	1.42473	4.61687	3.89564e-06	9.21383e-05	7177	Chr1	13008566	13008570	-	0.856893	0	0	0	0	0.856893	0	0	0	0	1_1	13008567	0.725064	4	2380	AT1G35375	22564	Peak_15460	479	C1_0064150
Chr1_13028494_13028500	164.701	10.8104	1.05815	10.2163	1.67656e-24	4.42844e-22	2333	Chr1	13028494	13028500	+	32.1811	4.95824	0	0	0	27.2228	0	0	0	0	1_1	13028495	4.60687	1	2257	AT1G35420	11541	Peak_5480	0	C1_0021734
Chr1_13066719_13066745	6.9327	6.95755	1.37254	5.0691	3.99705e-07	1.10498e-05	7180	Chr1	13066719	13066745	-	0.97933	0	0	0	0	0.659149	0	0	0.320182	0	1_1	13066745	0.428447	26	11757	AT1G35470	11779	Peak_15464	915	C1_0064177
Chr1_13127103_13127104	28.4438	8.99789	1.12447	8.00189	1.22524e-15	9.35398e-14	7183	Chr1	13127103	13127104	-	5.24655	0	0	0	0	4.71291	0	0	0.533636	0	1_1	13127104	4.71291	1	1840	AT1G35580	1893	Peak_15485	899	C1_0064240
Chr1_13127995_13128110	175.899	10.9044	1.06201	10.2677	9.85261e-25	2.72165e-22	7184	Chr1	13127995	13128110	-	49.6446	4.52879	0	0	0	25.542	0	0	19.5738	0	1_1	13128045	1.48357	33	2781	AT1G35580	2834	Peak_15485	42	C1_0064240
Chr1_13131865_13131878	148.391	9.941	1.03592	9.5963	8.28642e-22	1.46274e-19	2349	Chr1	13131865	13131878	+	50.8965	26.0796	0	0	0	24.817	0	0	0	0	1_1	13131867	13.8206	3	16725	AT1G35614	13737	Peak_5494	4512	C1_0021821
Chr1_13148864_13148865	2.99109	5.74787	1.67462	3.43234	0.000598404	0.00868262	7186	Chr1	13148864	13148865	-	0.494362	0	0	0	0	0.494362	0	0	0	0	1_1	13148865	0.494362	1	3877	AT1G35610	10281	Peak_15486	549	C1_0064251
Chr1_13149780_13149781	3.05392	5.77472	1.68476	3.42763	0.000608879	0.00879317	7187	Chr1	13149780	13149781	-	0.494362	0	0	0	0	0.494362	0	0	0	0	1_1	13149781	0.494362	1	4793	AT1G35610	9365	Peak_15486	1465	C1_0064251
Chr1_13192092_13192093	2.92825	5.7207	1.68526	3.39454	0.000687434	0.00977535	7188	Chr1	13192092	13192093	-	0.494362	0	0	0	0	0.494362	0	0	0	0	1_1	13192093	0.494362	1	27581	AT1G35630	31686	Peak_15487	3419	C1_0064264
Chr1_13212970_13212973	6.85815	6.95196	1.37818	5.04431	4.55165e-07	1.24875e-05	7189	Chr1	13212970	13212973	-	5.32484	4.13838	0	0	0	1.18647	0	0	0	0	1_1	13212971	3.39659	2	16825	AT1G35730	11348	Peak_15488	302	C1_0064269
Chr1_13218303_13218304	5.9449	6.745	1.40802	4.79042	1.6643e-06	4.17657e-05	2363	Chr1	13218303	13218304	+	1.02168	0	0	0	0	1.02168	0	0	0	0	1_1	13218304	1.02168	1	2636	AT1G35710	6968	Peak_5513	2364	C1_0021894
Chr1_13230686_13230690	5.69703	5.13597	1.47968	3.47101	0.000518508	0.00768041	7191	Chr1	13230686	13230690	-	6.03664	0.507537	0.670324	0	0	0.955766	2.15138	1.75163	0	0	1_1	13230689	0.468495	1	893	AT1G35730	6202	Peak_15491	4106	C1_0064275
Chr1_13236046_13236049	10.8731	6.87574	1.25491	5.47908	4.27535e-08	1.374e-06	7192	Chr1	13236046	13236049	-	3.45685	1.01507	0	0	0	1.84562	0.596164	0	0	0	1_1	13236049	0.89795	3	6253	AT1G35730	11562	Peak_15491	9466	C1_0064275
Chr1_13415208_13415214	2.59437	5.54245	1.75399	3.15991	0.00157817	0.0200383	7198	Chr1	13415208	13415214	-	1.05311	0.624661	0	0	0	0.428447	0	0	0	0	1_1	13415214	0.468495	6	19126	AT1G36020	39716	Peak_15498	639	C1_0064309
Chr1_13421119_13421199	14.5529	8.03267	1.1929	6.73375	1.65342e-11	8.185e-10	7199	Chr1	13421119	13421199	-	4.34327	1.95206	0	0	0	1.51604	0	0	0.875163	0	1_1	13421121	0.89795	79	13219	AT1G36020	33809	Peak_15498	6546	C1_0064309
Chr1_13435362_13435364	1.95217	5.13573	1.93526	2.65376	0.00796	0.0735756	7200	Chr1	13435362	13435364	-	0.329574	0	0	0	0	0.329574	0	0	0	0	1_1	13435363	0.197745	2	1023	AT1G36020	19567	Peak_15498	14919	C1_0064310
Chr1_13477643_13477787	39.7543	9.48232	1.10047	8.61658	6.89828e-18	7.03178e-16	2371	Chr1	13477643	13477787	+	21.7895	9.21374	0	0	7.66849	4.4163	0	0	0.490945	0	1_1	13477756	4.68495	66	16896	AT1G36100	25539	Peak_5531	260	C1_0021959
Chr1_13486868_13486869	2.29191	5.35766	1.90165	2.81738	0.0048417	0.0498738	7205	Chr1	13486868	13486869	-	0.674862	0.31233	0	0	0	0.362532	0	0	0	0	1_1	13486869	0.31233	1	4084	AT1G36078	16265	Peak_15501	7439	C1_0064343
Chr1_13501267_13501433	63.0902	7.38887	0.740018	9.98473	1.77787e-23	3.95163e-21	2372	Chr1	13501267	13501433	+	11.3428	5.23153	0	0	0	5.47094	0	0	0.640363	0	1_1	13501428	1.21028	157	6776	AT1G36100	31849	Peak_5532	1982	C1_0021960
Chr1_13559959_13559967	59.4075	10.0615	1.08225	9.29686	1.44658e-20	2.05284e-18	2376	Chr1	13559959	13559967	+	39.1992	11.5953	0	0	0	9.88723	0	0	17.7167	0	1_1	13559964	10.8144	1	13992	AT1G36180	2566	Peak_5553	1621	C1_0022036
Chr1_13574902_13574903	9.08723	7.35591	1.28669	5.71693	1.08466e-08	3.74885e-07	7206	Chr1	13574902	13574903	-	2.44695	0.89795	0	0	0	1.549	0	0	0	0	1_1	13574903	0.89795	1	39148	AT1G36230	104299	Peak_15501	9318	C1_0064360
Chr1_13576529_13576546	478.725	13.0723	1.05095	12.4386	1.61391e-35	1.00694e-32	7208	Chr1	13576529	13576546	-	171.803	92.6059	0	0	0	79.1967	0	0	0	0	1_1	13576541	76.6381	1	37510	AT1G36230	105937	Peak_15501	7680	C1_0064360
Chr1_13581052_13581061	58.351	10.0368	1.08611	9.24106	2.44076e-20	3.38405e-18	7209	Chr1	13581052	13581061	-	14.4977	4.84112	0	0	0	9.65653	0	0	0	0	1_1	13581058	2.57673	3	32993	AT1G36230	110454	Peak_15501	3163	C1_0064360
Chr1_13592189_13592190	2.13482	5.26572	1.8776	2.80449	0.00503965	0.0514297	2377	Chr1	13592189	13592190	+	0.752945	0.390413	0	0	0	0.362532	0	0	0	0	1_1	13592190	0.390413	1	22700	AT1G36240	34792	Peak_5553	45	C1_0022037
Chr1_13614673_13614797	110.912	10.9622	1.06498	10.2934	7.54627e-25	2.11688e-22	2378	Chr1	13614673	13614797	+	52.3138	34.005	0	0	0	16.281	0	0	2.02782	0	1_1	13614688	4.48975	69	202	AT1G36240	25890	Peak_5554	546	C1_0022038
Chr1_13626251_13626344	4.81759	6.441	1.47244	4.37438	1.21779e-05	0.000262	7210	Chr1	13626251	13626344	-	1.14336	0.780826	0	0	0	0.362532	0	0	0	0	1_1	13626252	0.351372	93	9269	AT1G36272	70085	Peak_15502	9750	C1_0064364
Chr1_13628203_13628295	27.9806	8.97589	1.84483	4.86543	1.14206e-06	2.93939e-05	7212	Chr1	13628203	13628295	-	70.0118	65.6284	0	0	0	4.38334	0	0	0	0	1_1	13628291	30.8036	10	7230	AT1G36272	68046	Peak_15502	7711	C1_0064364
Chr1_13632309_13632313	18.5083	8.38221	1.17679	7.12295	1.05641e-12	5.92685e-11	7213	Chr1	13632309	13632313	-	7.06804	3.90413	0	0	0	3.16391	0	0	0	0	1_1	13632311	2.57673	2	3210	AT1G36272	64026	Peak_15502	3691	C1_0064364
Chr1_13666524_13666530	6.6558	6.90013	1.36745	5.04597	4.51227e-07	1.23889e-05	2381	Chr1	13666524	13666530	+	38.4601	0	0	0	0	1.0876	21.8507	15.0522	0.4696	0	1_1	13666529	0.626191	5	2912	AT1G36310	2969	Peak_5555	45	C1_0022048
Chr1_13689350_13689351	4.33247	6.28442	1.50012	4.18929	2.79834e-05	0.000558542	2386	Chr1	13689350	13689351	+	1.15452	0.429454	0	0	0	0.725064	0	0	0	0	1_1	13689351	0.429454	1	11463	AT1G36380	11551	Peak_5558	2887	C1_0022084
Chr1_13710089_13710104	4.39531	6.30286	1.4986	4.20584	2.60116e-05	0.000524684	2388	Chr1	13710089	13710104	+	1.40702	0.780826	0	0	0	0.626191	0	0	0	0	1_1	13710090	0.507537	15	9276	AT1G36380	8628	Peak_5563	7590	C1_0022099
Chr1_13722074_13722075	2.07198	5.22709	1.94401	2.68882	0.00717053	0.0679614	2389	Chr1	13722074	13722075	+	5.86735	5.50482	0	0	0	0.362532	0	0	0	0	1_1	13722075	5.50482	1	21261	AT1G36380	20613	Peak_5563	19575	C1_0022099
Chr1_13738007_13738008	2.59437	5.54245	1.75399	3.15991	0.00157817	0.0200383	7223	Chr1	13738007	13738008	-	0.935984	0.507537	0	0	0	0.428447	0	0	0	0	1_1	13738008	0.507537	1	34436	AT1G36390	34449	Peak_15509	23009	C1_0064397
Chr1_13738253_13738317	106.787	8.89428	0.891824	9.97313	1.9983e-23	4.38258e-21	7224	Chr1	13738253	13738317	-	41.1452	25.2597	0	0	0	15.8855	0	0	0	0	1_1	13738314	16.046	14	34742	AT1G36390	34755	Peak_15509	22703	C1_0064397
Chr1_13742736_13742740	38.7899	9.44555	1.10433	8.55318	1.19748e-17	1.17434e-15	7225	Chr1	13742736	13742740	-	11.4422	5.11441	0	0	0	6.32783	0	0	0	0	1_1	13742740	4.06029	4	39168	AT1G36390	39181	Peak_15509	18277	C1_0064397
Chr1_13772069_13772242	22.4403	7.92585	1.14281	6.9354	4.0506e-12	2.12742e-10	2390	Chr1	13772069	13772242	+	3.84889	2.06919	0	0	0	1.7797	0	0	0	0	1_1	13772242	0.741785	170	10316	AT1G36510	70780	Peak_5563	17364	C1_0022100
Chr1_13776790_13776791	2.3803	5.41919	1.80326	3.00522	0.0026539	0.0306142	2393	Chr1	13776790	13776791	+	0.395489	0	0	0	0	0.395489	0	0	0	0	1_1	13776791	0.395489	1	14865	AT1G36510	75329	Peak_5563	21913	C1_0022100
Chr1_13778339_13778346	37.8591	9.41227	1.10387	8.52661	1.50703e-17	1.45426e-15	2394	Chr1	13778339	13778346	+	10.232	3.90413	0	0	0	6.32783	0	0	0	0	1_1	13778341	2.03015	6	16415	AT1G36510	76879	Peak_5563	23463	C1_0022100
Chr1_13840283_13840403	36.7004	9.36737	1.10554	8.47314	2.38862e-17	2.22203e-15	7228	Chr1	13840283	13840403	-	7.81591	4.68495	0	0	0	3.13096	0	0	0	0	1_1	13840284	2.38152	69	3330	AT1G36622	1201	Peak_15511	1108	C1_0064408
Chr1_13840680_13840722	30.6356	9.10585	1.11683	8.15331	3.54093e-16	2.86017e-14	7229	Chr1	13840680	13840722	-	8.95472	4.80208	0	0	0	4.15264	0	0	0	0	1_1	13840722	3.31851	34	3768	AT1G36622	1639	Peak_15511	1546	C1_0064408
Chr1_13840830_13840991	86.766	9.17107	1.0486	8.74604	2.20961e-18	2.40841e-16	7230	Chr1	13840830	13840991	-	21.5429	10.5021	0	0	0	11.0407	0	0	0	0	1_1	13840834	3.16234	118	3880	AT1G36622	1751	Peak_15511	1658	C1_0064408
Chr1_13841196_13841295	22.0474	8.63418	1.15475	7.47713	7.59643e-14	4.86534e-12	7231	Chr1	13841196	13841295	-	4.08213	1.87398	0	0	0	2.20815	0	0	0	0	1_1	13841295	0.546578	99	4341	AT1G36622	2212	Peak_15511	2119	C1_0064408
Chr1_13841479_13841665	883.021	11.2077	0.693218	16.1676	8.53829e-59	1.54488e-55	7232	Chr1	13841479	13841665	-	336.153	190.834	0	0	0	143.398	0	0	1.92109	0	1_1	13841661	111.229	7	4707	AT1G36622	2578	Peak_15511	2485	C1_0064408
Chr1_13842033_13842175	106.508	7.87694	0.664493	11.8541	2.05023e-32	1.07524e-29	2395	Chr1	13842033	13842175	+	49.0351	33.3803	0	0	0	15.6548	0	0	0	0	1_1	13842074	9.95553	66	25494	AT1G36675	140612	Peak_5563	5579	C1_0022106
Chr1_13842297_13842323	3.72169	6.06606	1.56588	3.87391	0.000107105	0.00188788	2396	Chr1	13842297	13842323	+	1.63264	1.17124	0	0	0	0.461404	0	0	0	0	1_1	13842298	0.663702	26	25270	AT1G36675	140836	Peak_5563	5803	C1_0022106
Chr1_13850654_13850680	6.62438	6.89399	1.36372	5.05529	4.29735e-07	1.18709e-05	7233	Chr1	13850654	13850680	-	0.395489	0	0	0	0	0.395489	0	0	0	0	1_1	13850655	0.26366	26	3032	AT1G36640	2676	Peak_15512	445	C1_0064409
Chr1_13857761_13857839	78.0478	9.0164	1.05002	8.58687	8.93673e-18	8.95827e-16	2397	Chr1	13857761	13857839	+	17.1905	7.10551	0	0	0	10.085	0	0	0	0	1_1	13857781	2.10823	50	9787	AT1G36675	146240	Peak_5564	4993	C1_0022108
Chr1_13868295_13868296	4.64501	5.62323	1.44691	3.88638	0.000101748	0.00180577	7235	Chr1	13868295	13868296	-	1.10939	0.351372	0	0	0	0.758021	0	0	0	0	1_1	13868296	0.351372	1	14609	AT1G36640	14691	Peak_15513	985	C1_0064420
Chr1_13868483_13868485	6.80117	6.93716	1.35324	5.12634	2.95423e-07	8.30005e-06	7236	Chr1	13868483	13868485	-	3.27877	1.09316	0.591462	0	0	1.15351	0.440643	0	0	0	1_1	13868485	1.09316	1	14798	AT1G36640	14880	Peak_15513	796	C1_0064420
Chr1_13868856_13869000	125.003	7.32882	1.54702	4.73738	2.16504e-06	5.34058e-05	2398	Chr1	13868856	13869000	+	53.3299	16.2412	4.06137	0.986139	0	17.9948	9.27943	1.54381	3.22316	0	1_1	13868858	12.1418	24	1290	AT1G36675	135163	Peak_5564	2	C1_0022109
Chr1_13940439_13940442	3.20516	5.84686	1.64185	3.56115	0.000369238	0.00567855	2400	Chr1	13940439	13940442	+	1.2691	0.741785	0	0	0	0.527319	0	0	0	0	1_1	13940440	0.31233	3	23109	AT1G36756	63581	Peak_5564	38161	C1_0022118
Chr1_13972518_13972532	62.138	9.40201	1.07998	8.70569	3.15639e-18	3.35798e-16	2401	Chr1	13972518	13972532	+	18.4008	8.3158	0	0	0	10.085	0	0	0	0	1_1	13972521	3.16234	12	10991	AT1G36920	31500	Peak_5564	16555	C1_0022119
Chr1_13976559_13976565	9.94935	7.48219	1.25965	5.93988	2.85238e-09	1.06963e-07	7241	Chr1	13976559	13976565	-	2.54328	1.09316	0	0	0	1.45013	0	0	0	0	1_1	13976560	0.546578	6	29781	AT1G36942	51640	Peak_15528	6335	C1_0064447
Chr1_14034726_14034816	11.2752	1.81596	0.696018	2.60907	0.00907899	0.0811815	2405	Chr1	14034726	14034816	+	6.51731	2.96714	0	0	0	0.988723	0	0	2.56145	0	1_1	14034727	1.24932	90	1311	AT1G37000	7944	Peak_5573	23	C1_0022137
Chr1_14036249_14036276	9.24431	7.37799	1.27262	5.79747	6.73241e-09	2.38849e-07	7243	Chr1	14036249	14036276	-	1.35835	0.468495	0	0	0	0.889851	0	0	0	0	1_1	14036250	0.234248	27	3770	AT1G37007	5747	Peak_15535	5747	C1_0064469
Chr1_14071284_14071289	35.0134	9.30057	1.11327	8.3543	6.58198e-17	5.82352e-15	2407	Chr1	14071284	14071289	+	15.6357	9.29183	0	0	0	5.76755	0	0	0.576327	0	1_1	14071285	9.13566	1	24550	AT1G37020	44502	Peak_5573	4745	C1_0022142
Chr1_14096691_14096694	2.13482	5.26572	1.8776	2.80449	0.00503965	0.0514297	7245	Chr1	14096691	14096694	-	2.0882	1.40549	0	0	0	0.362532	0	0	0.320182	0	1_1	14096692	0.936991	3	56672	AT1G37007	66189	Peak_15535	43114	C1_0064470
Chr1_14113510_14113561	97.6319	10.7785	1.06772	10.0949	5.8199e-24	1.42301e-21	7246	Chr1	14113510	14113561	-	18.234	4.9192	0	0	0	13.3148	0	0	0	0	1_1	14113546	1.1322	19	58495	AT1G37140	83043	Peak_15535	26260	C1_0064470
Chr1_14185133_14185179	23.5634	8.72576	1.14257	7.63695	2.2242e-14	1.49327e-12	7250	Chr1	14185133	14185179	-	4.60945	1.87398	0	0	0	2.73547	0	0	0	0	1_1	14185170	0.89795	46	317	AT1G37162	110650	Peak_15536	6287	C1_0064495
Chr1_14188258_14188283	7.72028	7.11704	1.31471	5.4134	6.18381e-08	1.94079e-06	2417	Chr1	14188258	14188283	+	1.77209	0.585619	0	0	0	1.18647	0	0	0	0	1_1	14188259	0.234248	25	29732	AT1G37130	26872	Peak_5587	8031	C1_0022193
Chr1_14217071_14217072	2.31747	5.38494	1.82874	2.94461	0.0032336	0.0359712	7252	Chr1	14217071	14217072	-	1.80098	1.40549	0	0	0	0.395489	0	0	0	0	1_1	14217072	1.40549	1	32219	AT1G37162	78748	Peak_15536	20627	C1_0064497
Chr1_14220175_14220285	16.4481	8.20811	1.17712	6.97306	3.10131e-12	1.66262e-10	7254	Chr1	14220175	14220285	-	7.26881	5.19249	0	0	0	2.07632	0	0	0	0	1_1	14220280	1.52261	60	35427	AT1G37162	75540	Peak_15536	23835	C1_0064497
Chr1_14252057_14252061	24.3925	8.04712	1.13461	7.09241	1.31799e-12	7.32627e-11	2420	Chr1	14252057	14252061	+	14.3789	10.424	0	0	0	3.95489	0	0	0	0	1_1	14252059	8.66717	3	93532	AT1G37130	90672	Peak_5587	32973	C1_0022195
Chr1_14262629_14262641	86.1292	10.5987	1.07691	9.84175	7.44074e-23	1.50423e-20	2421	Chr1	14262629	14262641	+	23.2257	8.82333	0	0	0	14.4024	0	0	0	0	1_1	14262630	3.94317	5	104103	AT1G37130	101243	Peak_5587	22402	C1_0022195
Chr1_1441802_1441803	19.9243	8.48542	1.15405	7.3527	1.94238e-13	1.18331e-11	269	Chr1	1441802	1441803	+	4.04296	0.351372	0	0	0	3.3287	0.362883	0	0	0	1_1	1441803	0.351372	1	16210	AT1G05000	13708	Peak_668	1214	C1_0002751
Chr1_14465575_14465577	4.23822	6.25621	1.5224	4.10943	3.96644e-05	0.000772249	2422	Chr1	14465575	14465577	+	3.26275	2.53768	0	0	0	0.725064	0	0	0	0	1_1	14465577	1.60069	2	122275	AT1G38950	304190	Peak_5587	41993	C1_0022200
Chr1_14481109_14481120	77.7014	8.95961	1.79166	5.00073	5.71123e-07	1.53091e-05	2423	Chr1	14481109	14481120	+	31.4087	17.6467	0.315446	0	0	13.4466	0	0	0	0	1_1	14481115	8.00346	4	106737	AT1G38950	319728	Peak_5587	57531	C1_0022200
Chr1_14481548_14481566	3.26214	5.87918	1.64515	3.57364	0.000352056	0.00545604	2424	Chr1	14481548	14481566	+	0.851817	0.390413	0	0	0	0.461404	0	0	0	0	1_1	14481549	0.273289	18	106303	AT1G38950	320162	Peak_5587	57965	C1_0022200
Chr1_14485445_14485453	4.27549	6.26022	1.53085	4.08938	4.32519e-05	0.000836983	2425	Chr1	14485445	14485453	+	1.8243	1.1322	0	0	0	0.692106	0	0	0	0	1_1	14485446	0.780826	8	102406	AT1G38950	324059	Peak_5587	61862	C1_0022200
Chr1_14588093_14588192	19.6846	8.46681	1.15752	7.31461	2.58128e-13	1.55422e-11	7256	Chr1	14588093	14588192	-	6.65986	4.88016	0	0	0	1.7797	0	0	0	0	1_1	14588168	1.01507	80	43640	AT1G38790	291977	Peak_15539	291933	C1_0064508
Chr1_14593003_14593004	2.41565	4.6169	1.76827	2.61097	0.00902851	0.0809545	7257	Chr1	14593003	14593004	-	1.06528	0.702743	0	0	0	0.362532	0	0	0	0	1_1	14593004	0.702743	1	48476	AT1G38790	296813	Peak_15539	296769	C1_0064508
Chr1_14593725_14593783	68.3728	10.2631	1.08365	9.47085	2.77572e-21	4.58652e-19	7258	Chr1	14593725	14593783	-	19.1202	9.76032	0	0	0	9.35991	0	0	0	0	1_1	14593781	3.74796	31	49253	AT1G38790	297590	Peak_15539	297546	C1_0064508
Chr1_14598260_14598268	26.6999	8.90737	1.12729	7.90161	2.75326e-15	2.03331e-13	7259	Chr1	14598260	14598268	-	7.58473	3.20139	0	0	0	4.38334	0	0	0	0	1_1	14598267	2.14727	4	53739	AT1G38790	302076	Peak_15539	302032	C1_0064508
Chr1_15139687_15139712	10.6858	7.58335	1.25734	6.03126	1.62687e-09	6.30317e-08	2427	Chr1	15139687	15139712	+	5.48963	4.13838	0	0	0	1.35126	0	0	0	0	1_1	15139711	1.3274	25	57759	AT1G40104	751664	Peak_5588	74623	C1_0022205
Chr1_15190422_15190426	2.50598	5.48633	1.85617	2.95573	0.00311935	0.0349906	2428	Chr1	15190422	15190426	+	1.22752	0.89795	0	0	0	0.329574	0	0	0	0	1_1	15190423	0.546578	4	50130	AT1G40129	700952	Peak_5588	23911	C1_0022205
Chr1_15209772_15209777	18.6968	8.39556	1.16532	7.20451	5.82537e-13	3.35673e-11	2429	Chr1	15209772	15209777	+	7.85495	4.724	0	0	0	3.13096	0	0	0	0	1_1	15209777	3.35755	5	30776	AT1G40129	681598	Peak_5588	4557	C1_0022205
Chr1_15214721_15214731	4.36389	6.29366	1.4981	4.2011	2.65623e-05	0.000533117	2430	Chr1	15214721	15214731	+	0.995815	0.468495	0	0	0	0.527319	0	0	0	0	1_1	15214722	0.351372	10	25831	AT1G40129	676653	Peak_5588	324	C1_0022206
Chr1_15415024_15415121	51.3906	9.85175	1.08933	9.04383	1.51283e-19	1.91416e-17	2431	Chr1	15415024	15415121	+	12.9517	6.12948	0	0	0	6.82219	0	0	0	0	1_1	15415097	1.67878	87	174544	AT1G40129	476278	Peak_5588	4026	C1_0022212
Chr1_15499857_15499939	43.1479	9.59979	1.09661	8.75407	2.05795e-18	2.24988e-16	2433	Chr1	15499857	15499939	+	12.5815	6.7151	0	0	0	5.86642	0	0	0	0	1_1	15499929	1.24932	70	150243	AT1G41875	391446	Peak_5588	67428	C1_0022213
Chr1_15562556_15562559	5.91934	6.73435	1.38888	4.84875	1.24244e-06	3.1774e-05	2434	Chr1	15562556	15562559	+	3.49953	2.57673	0	0	0	0.922808	0	0	0	0	1_1	15562559	2.10823	3	87613	AT1G41875	328816	Peak_5588	19633	C1_0022214
Chr1_15610361_15610362	2.43728	5.46185	1.85575	2.94321	0.00324828	0.0361012	7265	Chr1	15610361	15610362	-	2.84521	0.429454	0	0	0	0.428447	0.829446	1.15786	0	0	1_1	15610362	0.429454	1	2396	AT1G41830	2401	Peak_15551	2382	C1_0064545
Chr1_15655442_15655455	6.51464	6.11586	1.39262	4.39162	1.12508e-05	0.000244819	7272	Chr1	15655442	15655455	-	4.28644	3.39659	0	0	0	0.889851	0	0	0	0	1_1	15655455	1.36645	13	2913	AT1G41880	2964	Peak_15556	1509	C1_0064559
Chr1_15673431_15673454	10.4717	7.5543	1.25973	5.99677	2.01286e-09	7.68347e-08	7273	Chr1	15673431	15673454	-	2.13208	0.780826	0	0	0	1.35126	0	0	0	0	1_1	15673432	0.390413	23	11055	AT1G41920	20941	Peak_15556	14732	C1_0064560
Chr1_15706939_15706940	6.03916	6.76533	1.38627	4.88023	1.05961e-06	2.73886e-05	7275	Chr1	15706939	15706940	-	1.76347	0.741785	0	0	0	1.02168	0	0	0	0	1_1	15706940	0.741785	1	10229	AT1G42080	54449	Peak_15556	3031	C1_0064561
Chr1_15709966_15709973	66.14	10.217	1.07905	9.46854	2.83784e-21	4.64674e-19	7276	Chr1	15709966	15709973	-	21.5307	10.424	0	0	0	11.1067	0	0	0	0	1_1	15709971	8.66717	2	7198	AT1G42080	57480	Peak_15556	0	C1_0064561
Chr1_15728691_15728693	81.8047	10.5249	1.08992	9.6566	4.60917e-22	8.42384e-20	2438	Chr1	15728691	15728693	+	19.9412	5.93428	0	0	0	14.0069	0	0	0	0	1_1	15728692	5.81715	1	32390	AT1G42190	162683	Peak_5588	8996	C1_0022225
Chr1_15731912_15731950	54.0675	9.92564	1.08588	9.14062	6.20949e-20	8.23087e-18	2439	Chr1	15731912	15731950	+	9.50133	2.81097	0	0	0	6.69036	0	0	0	0	1_1	15731950	0.89795	38	29132	AT1G42190	159425	Peak_5588	5738	C1_0022225
Chr1_15767539_15767542	9.89237	7.47184	1.27392	5.86526	4.48442e-09	1.63421e-07	7277	Chr1	15767539	15767542	-	3.09848	1.48357	0	0	0	1.61491	0	0	0	0	1_1	15767540	1.21028	2	50371	AT1G42080	115049	Peak_15556	29812	C1_0064565
Chr1_15772974_15772975	2.62387	4.7583	1.7204	2.76581	0.0056782	0.0566833	2440	Chr1	15772974	15772975	+	1.13119	0.702743	0	0	0	0.428447	0	0	0	0	1_1	15772975	0.702743	1	11893	AT1G42190	118400	Peak_5588	35287	C1_0022225
Chr1_15827144_15827168	3.26214	5.87918	1.64515	3.57364	0.000352056	0.00545604	7278	Chr1	15827144	15827168	-	0.863985	0.468495	0	0	0	0.395489	0	0	0	0	1_1	15827168	0.351372	24	72887	AT1G42440	69051	Peak_15557	74	C1_0064566
Chr1_15839356_15839380	5.12591	6.52685	1.43672	4.54289	5.54876e-06	0.000127812	7279	Chr1	15839356	15839380	-	1.42172	0.663702	0	0	0	0.758021	0	0	0	0	1_1	15839380	0.468495	24	60675	AT1G42440	56839	Peak_15557	12286	C1_0064566
Chr1_15869865_15869866	8.87316	7.32186	1.29463	5.65556	1.55343e-08	5.27336e-07	2441	Chr1	15869865	15869866	+	1.98454	0.468495	0	0	0	1.51604	0	0	0	0	1_1	15869866	0.468495	1	21509	AT1G42430	21509	Peak_5588	10177	C1_0022227
Chr1_15871051_15871053	3.38781	5.92765	1.61138	3.67862	0.000234496	0.00380866	2443	Chr1	15871051	15871053	+	1.06781	0.507537	0	0	0	0.560277	0	0	0	0	1_1	15871052	0.31233	2	20323	AT1G42430	20323	Peak_5588	8991	C1_0022227
Chr1_15952949_15953056	16.9135	8.24622	1.18565	6.955	3.52573e-12	1.86802e-10	7283	Chr1	15952949	15953056	-	2.70235	0.936991	0	0	0	0.527319	0	0	1.23804	0	1_1	15952950	0.351372	103	30378	AT1G42560	26663	Peak_15562	6760	C1_0064589
Chr1_15953625_15953725	11.0511	7.63231	1.24724	6.11934	9.39648e-10	3.75309e-08	7284	Chr1	15953625	15953725	-	1.90392	0.585619	0	0	0	1.3183	0	0	0	0	1_1	15953725	0.585619	100	29603	AT1G42560	25888	Peak_15562	7535	C1_0064589
Chr1_15954251_15954276	553.018	10.5245	0.689134	15.272	1.17509e-52	1.63549e-49	7285	Chr1	15954251	15954276	-	160.801	70.8599	0	0	0	89.9409	0	0	0	0	1_1	15954273	31.7406	21	29055	AT1G42560	25340	Peak_15562	8083	C1_0064589
Chr1_15962065_15962078	30.838	9.11703	1.11918	8.14618	3.75609e-16	3.02721e-14	2449	Chr1	15962065	15962078	+	13.6975	8.58908	0	0	0	5.1084	0	0	0	0	1_1	15962068	3.47467	7	4313	AT1G42525	11050	Peak_5606	11036	C1_0022283
Chr1_15995939_15995955	13.0975	7.87712	1.22192	6.44652	1.14448e-10	5.11931e-09	2453	Chr1	15995939	15995955	+	2.52757	0.780826	0	0	0	1.74674	0	0	0	0	1_1	15995940	0.624661	16	18926	AT1G42550	21095	Peak_5610	2136	C1_0022334
Chr1_16037154_16037161	4.69777	6.4022	1.46979	4.35587	1.32538e-05	0.000283964	2454	Chr1	16037154	16037161	+	1.00444	0.31233	0	0	0	0.692106	0	0	0	0	1_1	16037155	0.195206	7	4501	AT1G42680	31675	Peak_5611	5107	C1_0022335
Chr1_16080984_16080985	2.25463	5.34925	1.89661	2.82043	0.00479598	0.0494591	2457	Chr1	16080984	16080985	+	1.02015	0.624661	0	0	0	0.395489	0	0	0	0	1_1	16080985	0.624661	1	14054	AT1G42700	12155	Peak_5611	35870	C1_0022338
Chr1_16085471_16085482	40.2138	9.49869	1.09977	8.637	5.77107e-18	5.94979e-16	2458	Chr1	16085471	16085482	+	13.7933	7.30072	0	0	0	6.49262	0	0	0	0	1_1	16085475	3.90413	10	18544	AT1G42700	16645	Peak_5611	31380	C1_0022338
Chr1_16086078_16086079	15.3522	8.10774	1.18902	6.81886	9.1767e-12	4.64444e-10	2459	Chr1	16086078	16086079	+	2.53772	0	0	0	0	2.53772	0	0	0	0	1_1	16086079	2.53772	1	19148	AT1G42700	17249	Peak_5611	30776	C1_0022338
Chr1_16086323_16086324	1.88933	5.09358	1.99951	2.54741	0.0108526	0.0927764	2460	Chr1	16086323	16086324	+	0.329574	0	0	0	0	0.329574	0	0	0	0	1_1	16086324	0.329574	1	19393	AT1G42700	17494	Peak_5611	30531	C1_0022338
Chr1_16099385_16099487	10.46	7.55858	1.25615	6.01729	1.77367e-09	6.81355e-08	7287	Chr1	16099385	16099487	-	7.97103	6.94935	0	0	0	1.02168	0	0	0	0	1_1	16099386	2.42056	102	20819	AT1G42710	37028	Peak_15563	16717	C1_0064609
Chr1_16111316_16111326	19.4961	8.45433	1.15639	7.31097	2.65226e-13	1.59431e-11	2461	Chr1	16111316	16111326	+	7.23029	4.09934	0	0	0	3.13096	0	0	0	0	1_1	16111319	2.10823	8	14463	AT1G42960	14356	Peak_5612	5536	C1_0022338
Chr1_16122642_16122667	13.3057	7.9019	1.20755	6.54374	6.00006e-11	2.77298e-09	2463	Chr1	16122642	16122667	+	10.7046	8.55004	0	0	0	1.45013	0	0	0.704399	0	1_1	16122662	4.21646	8	3120	AT1G42960	3013	Peak_5612	2798	C1_0022339
Chr1_16174598_16174599	4.78617	6.43251	1.48405	4.33444	1.46129e-05	0.000310509	2477	Chr1	16174598	16174599	+	0.823936	0	0	0	0	0.823936	0	0	0	0	1_1	16174599	0.823936	1	9610	AT1G43040	9532	Peak_5621	1218	C1_0022385
Chr1_16193199_16193200	2.86542	5.69279	1.71884	3.312	0.000926301	0.0126651	2479	Chr1	16193199	16193200	+	0.923816	0.429454	0	0	0	0.494362	0	0	0	0	1_1	16193200	0.429454	1	8991	AT1G43040	8772	Peak_5622	9054	C1_0022387
Chr1_16193422_16193500	54.3386	9.93312	1.08569	9.14912	5.74e-20	7.69309e-18	2480	Chr1	16193422	16193500	+	11.4722	3.82605	0	0	0	7.64613	0	0	0	0	1_1	16193498	1.21028	62	9289	AT1G43040	9070	Peak_5622	9352	C1_0022387
Chr1_16193821_16193862	17.3939	6.82984	1.15146	5.93147	3.00236e-09	1.12354e-07	2481	Chr1	16193821	16193862	+	5.35123	2.61577	0	0	0	2.73547	0	0	0	0	1_1	16193834	1.05411	41	9625	AT1G43040	9406	Peak_5622	9688	C1_0022387
Chr1_16240047_16240092	6.61852	6.89761	1.35963	5.07314	3.91299e-07	1.08422e-05	7297	Chr1	16240047	16240092	-	1.49981	0.741785	0	0	0	0.758021	0	0	0	0	1_1	16240054	0.429454	45	8821	AT1G43130	8859	Peak_15574	8821	C1_0064662
Chr1_16281732_16281733	2.53154	5.51107	1.7686	3.11607	0.00183279	0.0225973	2489	Chr1	16281732	16281733	+	1.3264	0.89795	0	0	0	0.428447	0	0	0	0	1_1	16281733	0.89795	1	12658	AT1G43171	13306	Peak_5640	4325	C1_0022438
Chr1_16286763_16286765	32.1027	9.17299	1.11424	8.23248	1.83373e-16	1.52896e-14	7301	Chr1	16286763	16286765	-	7.48638	2.14727	0	0	0	5.33911	0	0	0	0	1_1	16286764	1.60069	2	8140	AT1G43190	8099	Peak_15578	8018	C1_0064697
Chr1_16298690_16298722	22.3301	8.65091	1.14379	7.56339	3.92693e-14	2.57901e-12	7302	Chr1	16298690	16298722	-	5.66155	2.06919	0	0	0	3.59236	0	0	0	0	1_1	16298720	0.936991	29	12210	AT1G43245	10659	Peak_15579	10319	C1_0064698
Chr1_16305842_16305845	2.65721	5.57339	1.76647	3.1551	0.00160444	0.0203006	2490	Chr1	16305842	16305845	+	0.395489	0	0	0	0	0.395489	0	0	0	0	1_1	16305845	0.230702	3	12408	AT1G43260	37418	Peak_5640	4664	C1_0022439
Chr1_16342368_16342398	5.39503	5.84494	1.47498	3.96271	7.4103e-05	0.0013557	7304	Chr1	16342368	16342398	-	0.806692	0.31233	0	0	0	0.494362	0	0	0	0	1_1	16342390	0.156165	30	4085	AT1G43310	31404	Peak_15585	1659	C1_0064710
Chr1_16343570_16343574	4.11841	6.21199	1.52153	4.08273	4.45095e-05	0.000855371	2492	Chr1	16343570	16343574	+	1.31677	0.624661	0	0	0	0.692106	0	0	0	0	1_1	16343571	0.351372	4	13191	AT1G43320	68768	Peak_5641	3284	C1_0022441
Chr1_16352564_16352660	17.6265	8.31126	1.17689	7.06203	1.64083e-12	9.0238e-11	2493	Chr1	16352564	16352660	+	9.52839	1.87398	0.335162	0	0	1.94449	2.85122	2.52354	0	0	1_1	16352590	0.858908	88	4172	AT1G43320	59749	Peak_5641	12303	C1_0022441
Chr1_16366345_16366479	143.693	10.6131	1.06016	10.0109	1.36494e-23	3.10648e-21	7306	Chr1	16366345	16366479	-	43.4857	24.2056	0	0	0	19.2801	0	0	0	0	1_1	16366451	3.70892	83	19976	AT1G43310	33427	Peak_15586	25613	C1_0064711
Chr1_16521875_16521876	6.25323	6.81509	1.37405	4.95987	7.054e-07	1.8728e-05	7315	Chr1	16521875	16521876	-	2.30396	1.24932	0	0	0	1.05464	0	0	0	0	1_1	16521876	1.24932	1	9189	AT1G43760	33492	Peak_15609	16076	C1_0064801
Chr1_16539988_16540050	30.9184	9.11792	1.12024	8.13927	3.97674e-16	3.19083e-14	7316	Chr1	16539988	16540050	-	4.4347	0.546578	0	0	0	2.73547	0	0	1.15265	0	1_1	16539989	0.273289	41	8924	AT1G43760	51605	Peak_15609	2037	C1_0064801
Chr1_16543296_16543358	31.8945	9.16286	1.11765	8.19831	2.4378e-16	2.00493e-14	7317	Chr1	16543296	16543358	-	7.51019	3.35755	0	0	0	4.15264	0	0	0	0	1_1	16543297	1.05411	62	12232	AT1G43760	54913	Peak_15609	5345	C1_0064801
Chr1_16581752_16581771	26.1697	8.15106	1.13347	7.19122	6.42165e-13	3.68857e-11	2511	Chr1	16581752	16581771	+	7.67167	3.39659	0	0	0	3.95489	0	0	0.320182	0	1_1	16581753	1.36645	12	4143	AT1G43800	4041	Peak_5673	2615	C1_0022552
Chr1_16608376_16608388	49.5838	9.80061	1.08966	8.99419	2.3798e-19	2.93498e-17	2512	Chr1	16608376	16608388	+	10.6731	2.9281	0	0	0	7.745	0	0	0	0	1_1	16608378	2.38152	2	8751	AT1G43850	8753	Peak_5674	8649	C1_0022553
Chr1_16610187_16610188	3.07949	5.7956	1.67033	3.46974	0.000520958	0.00769779	2513	Chr1	16610187	16610188	+	0.878691	0.351372	0	0	0	0.527319	0	0	0	0	1_1	16610188	0.351372	1	6941	AT1G43850	6943	Peak_5674	6839	C1_0022553
Chr1_16626898_16627020	57.4478	9.2895	1.08458	8.56509	1.07988e-17	1.06479e-15	2515	Chr1	16626898	16627020	+	9.69046	2.96714	0	0	0	6.72332	0	0	0	0	1_1	16626983	1.40549	28	9854	AT1G43850	5134	Peak_5683	2565	C1_0022583
Chr1_16659980_16659990	76.8808	9.70982	1.0739	9.04161	1.54385e-19	1.94659e-17	2521	Chr1	16659980	16659990	+	27.0069	13.6645	0	0	0	12.7875	0	0	0.554981	0	1_1	16659981	5.3877	10	5951	AT1G43900	4660	Peak_5694	4079	C1_0022612
Chr1_16663983_16664050	16.0711	8.17806	1.18868	6.87996	5.98681e-12	3.06428e-10	7324	Chr1	16663983	16664050	-	4.05526	1.91302	0	0	0	2.14223	0	0	0	0	1_1	16664049	0.585619	67	6391	AT1G43910	6393	Peak_15619	30	C1_0064846
Chr1_16730829_16730849	31.2445	8.40632	1.11379	7.54751	4.43658e-14	2.90319e-12	7328	Chr1	16730829	16730849	-	8.72454	3.74796	0	0	0	4.97657	0	0	0	0	1_1	16730841	1.83494	4	4198	AT1G44030	12135	Peak_15622	4114	C1_0064870
Chr1_16745185_16745186	3.26214	5.87918	1.64515	3.57364	0.000352056	0.00545604	7329	Chr1	16745185	16745186	-	1.1459	0.585619	0	0	0	0.560277	0	0	0	0	1_1	16745186	0.585619	1	10484	AT1G44080	19920	Peak_15623	15510	C1_0064871
Chr1_16745424_16745448	97.0898	10.7702	1.06782	10.0862	6.35907e-24	1.5444e-21	7330	Chr1	16745424	16745448	-	15.5934	0.663702	0	0	0	14.9297	0	0	0	0	1_1	16745425	0.468495	24	10245	AT1G44080	19681	Peak_15623	15271	C1_0064871
Chr1_16746004_16746038	55.4194	9.23699	1.0851	8.51259	1.70085e-17	1.61598e-15	7331	Chr1	16746004	16746038	-	16.5197	8.511	0	0	0	8.00866	0	0	0	0	1_1	16746035	3.20139	8	9635	AT1G44080	19071	Peak_15623	14661	C1_0064871
Chr1_16881274_16881275	1.92075	5.11492	1.9594	2.61045	0.00904243	0.0809545	2528	Chr1	16881274	16881275	+	1.30561	0.976032	0	0	0	0.329574	0	0	0	0	1_1	16881275	0.976032	1	616	AT1G44674	6036	Peak_5700	5332	C1_0022684
Chr1_16961954_16961974	5.24572	6.56256	1.43405	4.57624	4.73402e-06	0.000110809	7355	Chr1	16961954	16961974	-	0.962857	0.468495	0	0	0	0.494362	0	0	0	0	1_1	16961974	0.234248	20	22445	AT1G44920	21974	Peak_15680	2809	C1_0065073
Chr1_17201892_17201905	33.3204	6.78226	0.849254	7.98614	1.39234e-15	1.05628e-13	7378	Chr1	17201892	17201905	-	25.5415	1.01507	0	0.963206	1.00973	5.37206	10.7569	1.36568	5.05887	0	1_1	17201902	0.468495	8	15368	AT1G45616	11863	Peak_15720	1656	C1_0065270
Chr1_17213998_17213999	4.48371	6.33558	1.48956	4.25332	2.10623e-05	0.000431586	2579	Chr1	17213998	17213999	+	0.758021	0	0	0	0	0.758021	0	0	0	0	1_1	17213999	0.758021	1	10843	AT1G46264	10851	Peak_5802	10853	C1_0023048
Chr1_17312452_17312454	10.623	7.57564	1.25214	6.05017	1.44697e-09	5.63029e-08	2588	Chr1	17312452	17312454	+	2.09812	0.351372	0	0	0	1.74674	0	0	0	0	1_1	17312454	0.195206	2	5880	AT1G47230	5731	Peak_5811	39	C1_0023138
Chr1_17324504_17324505	2.56295	5.52685	1.75795	3.14392	0.00166699	0.0209383	2591	Chr1	17324504	17324505	+	0.898046	0	0	0	0	0.428447	0	0	0.4696	0	1_1	17324505	0.428447	1	187	AT1G47265	2067	Peak_5813	173	C1_0023162
Chr1_17528927_17528933	112.399	10.9817	1.06473	10.3141	6.08773e-25	1.72107e-22	7411	Chr1	17528927	17528933	-	31.3892	12.1028	0	0	0	18.7528	0	0	0.533636	0	1_1	17528930	6.55894	3	6621	AT1G47660	8132	Peak_15785	2870	C1_0065513
Chr1_17535872_17535873	6.31606	6.82788	1.36911	4.98708	6.12988e-07	1.63706e-05	7412	Chr1	17535872	17535873	-	1.40601	0.351372	0	0	0	1.05464	0	0	0	0	1_1	17535873	0.351372	1	322	AT1G47660	1189	Peak_15785	832	C1_0065514
Chr1_17574005_17574022	5.39696	6.60478	1.4322	4.61165	3.99492e-06	9.42399e-05	7416	Chr1	17574005	17574022	-	0.889851	0	0	0	0	0.889851	0	0	0	0	1_1	17574022	0.659149	17	2070	AT1G47765	3867	Peak_15797	1259	C1_0065562
Chr1_17621083_17621084	3.78452	6.08749	1.55986	3.90259	9.51685e-05	0.00170742	2630	Chr1	17621083	17621084	+	0.626191	0	0	0	0	0.626191	0	0	0	0	1_1	17621084	0.626191	1	9121	AT1G47820	9117	Peak_5905	836	C1_0023506
Chr1_17713643_17713649	23.6187	8.00266	1.13654	7.04123	1.90552e-12	1.04162e-10	2637	Chr1	17713643	17713649	+	41.1332	0.390413	0	0	0	3.95489	27.3717	8.6691	0.74709	0	1_1	17713644	0.195206	3	9808	AT1G48050	9787	Peak_5915	0	C1_0023553
Chr1_17824074_17824146	66.3641	9.49755	1.07797	8.81057	1.24515e-18	1.39069e-16	7445	Chr1	17824074	17824146	-	10.3312	1.56165	0	0	0	7.745	0	0	1.02458	0	1_1	17824119	0.585619	26	6301	AT1G48270	4175	Peak_15857	2411	C1_0065790
Chr1_17838182_17838188	531.876	10.4701	0.690181	15.17	5.58358e-52	7.48345e-49	7448	Chr1	17838182	17838188	-	109.207	8.12059	1.0252	0.366935	0	88.0293	4.58787	3.38451	3.69276	0	1_1	17838188	7.96442	1	7768	AT1G48270	7892	Peak_15862	0	C1_0065802
Chr1_17873827_17873844	9.76085	7.45762	1.26374	5.90124	3.60774e-09	1.33627e-07	2661	Chr1	17873827	17873844	+	1.46936	0	0	0	0	1.05464	0.414723	0	0	0	1_1	17873828	0.790979	17	684	AT1G48370	695	Peak_5954	695	C1_0023737
Chr1_18111052_18111070	57.4617	10.0137	2.54139	3.94025	8.1397e-05	0.00148314	7493	Chr1	18111052	18111070	-	57.6302	0	0	0	0	10.0191	28.6159	15.9428	3.0524	0	1_1	18111066	2.93321	10	314	AT1G48953	6270	Peak_16011	312	C1_0066265
Chr1_18160465_18160466	6.68722	6.90629	1.37237	5.03238	4.84433e-07	1.32004e-05	2710	Chr1	18160465	18160466	+	3.02362	1.21028	0	0	0	1.0876	0	0	0.725745	0	1_1	18160466	1.21028	1	9928	AT1G49050	8893	Peak_6036	5152	C1_0024104
Chr1_18164010_18164031	8.29379	7.22447	1.31006	5.51463	3.49513e-08	1.13739e-06	2711	Chr1	18164010	18164031	+	8.51359	1.36645	0.374593	0	0	1.38421	2.3069	2.07821	1.00324	0	1_1	18164024	0.546578	8	7571	AT1G49110	12451	Peak_6036	1594	C1_0024104
Chr1_18164400_18164409	5.53894	5.88375	1.40231	4.19575	2.71966e-05	0.000544941	7498	Chr1	18164400	18164409	-	5.24687	0.507537	0	0	0	0.790979	1.50337	1.48444	0.960545	0	1_1	18164401	0.234248	3	5704	AT1G49100	13639	Peak_16026	32	C1_0066319
Chr1_18270069_18270070	8.33107	7.22657	1.29682	5.57251	2.51088e-08	8.3359e-07	7510	Chr1	18270069	18270070	-	1.38421	0	0	0	0	1.38421	0	0	0	0	1_1	18270070	1.38421	1	622	AT1G49360	611	Peak_16042	671	C1_0066431
Chr1_18272037_18272095	32.2157	7.71983	1.08879	7.09025	1.33866e-12	7.42976e-11	7511	Chr1	18272037	18272095	-	5.56876	2.10823	0	0	0	3.46053	0	0	0	0	1_1	18272039	0.819867	57	2591	AT1G49360	2580	Peak_16042	2640	C1_0066431
Chr1_18272247_18272248	5.18874	6.54246	1.43616	4.55553	5.22528e-06	0.0001216	7512	Chr1	18272247	18272248	-	0.856893	0	0	0	0	0.856893	0	0	0	0	1_1	18272248	0.856893	1	2800	AT1G49360	2789	Peak_16042	2849	C1_0066431
Chr1_18649236_18649237	3.87878	6.11934	1.57605	3.8827	0.000103301	0.00182617	7582	Chr1	18649236	18649237	-	0.626191	0	0	0	0	0.626191	0	0	0	0	1_1	18649237	0.626191	1	1388	AT1G50340	9729	Peak_16161	5439	C1_0066988
Chr1_18697073_18697074	1.98359	5.15616	1.92766	2.67483	0.00747661	0.070165	2790	Chr1	18697073	18697074	+	0.329574	0	0	0	0	0.329574	0	0	0	0	1_1	18697074	0.329574	1	3390	AT1G50460	2812	Peak_6242	19	C1_0024848
Chr1_18703204_18703342	28.54	1.24701	0.446097	2.79537	0.00518403	0.0525622	2793	Chr1	18703204	18703342	+	8.4635	0.468495	1.57723	1.55948	0.65496	1.3183	0.751686	0.831284	1.30207	0	1_0	18703240	0.195206	135	1289	AT1G50480	67	Peak_6249	34	C1_0024868
Chr1_18807307_18807432	126.643	11.1539	1.06263	10.4965	8.96823e-26	2.7977e-23	7610	Chr1	18807307	18807432	-	24.9074	4.02125	0	0	0	17.9618	0	0	2.92432	0	1_1	18807398	2.49864	64	4892	AT1G50750	17694	Peak_16226	81	C1_0067205
Chr1_18849713_18849714	4.54654	6.35338	1.48123	4.28926	1.79266e-05	0.000373724	7612	Chr1	18849713	18849714	-	1.65597	0.89795	0	0	0	0.758021	0	0	0	0	1_1	18849714	0.89795	1	11772	AT1G50830	13334	Peak_16227	278	C1_0067218
Chr1_18849938_18849999	132.712	11.2209	1.06245	10.5613	4.50441e-26	1.44249e-23	7613	Chr1	18849938	18849999	-	42.7262	22.2926	0	0	0	20.4336	0	0	0	0	1_1	18849996	9.91649	14	12054	AT1G50830	13052	Peak_16227	4	C1_0067218
Chr1_18854417_18854423	25.7121	8.85508	1.13435	7.80633	5.88759e-15	4.23101e-13	7614	Chr1	18854417	18854423	-	8.89742	4.64591	0	0	0	4.25151	0	0	0	0	1_1	18854421	2.34248	4	11618	AT1G50890	8627	Peak_16227	4429	C1_0067218
Chr1_19214676_19214678	4.29984	4.18864	1.46338	2.86232	0.00420558	0.0444992	2882	Chr1	19214676	19214678	+	0.952767	0	0	0	0	0.626191	0	0.326576	0	0	1_1	19214677	0.461404	2	529	AT1G51800	121	Peak_6438	31	C1_0025581
Chr1_19397921_19397927	14.2495	2.91322	0.812854	3.58394	0.000338447	0.00527223	7696	Chr1	19397921	19397927	-	2.73694	0	0	0	0	1.68083	0.699845	0.356264	0	0	1_1	19397922	0.758021	5	322	AT1G52120	9548	Peak_16405	316	C1_0067888
Chr1_19428927_19428945	5.64516	2.86853	0.997133	2.87678	0.00401757	0.042824	7702	Chr1	19428927	19428945	-	3.56356	0.507537	0	0	0	0.725064	1.14049	0.742218	0.448254	0	1_1	19428945	0.390413	14	3017	AT1G52180	4537	Peak_16416	1731	C1_0067928
Chr1_19599648_19599706	49.5918	9.8026	1.09529	8.94976	3.56256e-19	4.21302e-17	7732	Chr1	19599648	19599706	-	15.9292	5.97332	0	0	0	7.05289	0	0	2.90298	0	1_1	19599682	3.94317	12	2663	AT1G52615	3521	Peak_16450	3412	C1_0068117
Chr1_19676789_19676815	421.236	12.1656	1.05157	11.569	5.91941e-31	2.93432e-28	2954	Chr1	19676789	19676815	+	141.398	72.1873	0	0	0	69.2106	0	0	0	0	1_1	19676795	40.9153	10	7612	AT1G52820	8941	Peak_6551	3319	C1_0026114
Chr1_19677557_19677558	3.26799	5.87203	1.65594	3.54603	0.000391075	0.00595615	2955	Chr1	19677557	19677558	+	1.11294	0.585619	0	0	0	0.527319	0	0	0	0	1_1	19677558	0.585619	1	8187	AT1G52870	8178	Peak_6551	4082	C1_0026114
Chr1_19677714_19677735	8.18569	7.19697	1.33778	5.37979	7.45722e-08	2.32033e-06	2956	Chr1	19677714	19677735	+	1.31068	0.585619	0	0	0	0.725064	0	0	0	0	1_1	19677735	0.585619	21	8010	AT1G52870	8001	Peak_6551	4259	C1_0026114
Chr1_19678171_19678172	2.53154	5.51107	1.7686	3.11607	0.00183279	0.0225973	2957	Chr1	19678171	19678172	+	0.935984	0.507537	0	0	0	0.428447	0	0	0	0	1_1	19678172	0.507537	1	7573	AT1G52870	7564	Peak_6551	4696	C1_0026114
Chr1_19678547_19678548	2.13482	5.26572	1.8776	2.80449	0.00503965	0.0514297	2959	Chr1	19678547	19678548	+	1.49473	1.1322	0	0	0	0.362532	0	0	0	0	1_1	19678548	1.1322	1	7197	AT1G52870	7188	Peak_6551	4555	C1_0026115
Chr1_19678785_19678786	17.5381	8.3032	1.17231	7.08278	1.41296e-12	7.80622e-11	2960	Chr1	19678785	19678786	+	5.89427	2.9281	0	0	0	2.96617	0	0	0	0	1_1	19678786	2.9281	1	6959	AT1G52870	6950	Peak_6551	4317	C1_0026115
Chr1_20085496_20085522	43.3796	9.60599	1.10637	8.68245	3.87336e-18	4.06277e-16	3028	Chr1	20085496	20085522	+	26.3116	8.39388	0	0	0	7.05289	0	0	10.8648	0	1_1	20085497	7.41785	2	3798	AT1G53800	3799	Peak_6714	1122	C1_0026755
Chr1_20853567_20853584	3.8109	4.56974	1.47505	3.09803	0.00194809	0.0237679	7943	Chr1	20853567	20853584	-	1.03388	0	0	0	0	0.593234	0.440643	0	0	0	1_1	20853570	0.230702	17	2004	AT1G55770	183	Peak_16922	1981	C1_0069896
Chr1_21456732_21457049	219.017	11.9434	1.05914	11.2765	1.71418e-29	7.7539e-27	8054	Chr1	21456732	21457049	-	29.0428	7.76922	0	0	0	20.6973	0	0	0.576327	0	1_1	21456811	1.99111	237	5432	AT1G58025	2004	Peak_17164	754	C1_0070696
Chr1_21457185_21457584	4174.32	12.3065	0.494883	24.8675	1.67215e-136	2.017e-132	8055	Chr1	21457185	21457584	-	1442.85	717.501	0.374593	0	0	679.385	0	0	45.5938	0	1_1	21457546	238.503	37	4697	AT1G58025	1269	Peak_17164	19	C1_0070696
Chr1_21469818_21469830	7.61489	3.25562	0.986462	3.30029	0.000965836	0.0131295	8061	Chr1	21469818	21469830	-	4.36508	0.780826	0.552031	0	0	0.922808	1.06273	0.534397	0.51229	0	1_1	21469830	0.507537	12	1410	AT1G58030	1442	Peak_17189	3	C1_0070739
Chr1_21746653_21746667	7.56497	2.23832	0.835956	2.67755	0.0074162	0.0698516	3254	Chr1	21746653	21746667	+	0.812776	0.351372	0	0	0	0.461404	0	0	0	0	1_1	21746654	0.195206	14	300	AT1G58602	39276	Peak_7219	1	C1_0028934
Chr1_21747461_21747462	4.51512	6.34451	1.48418	4.27476	1.91343e-05	0.000396343	3255	Chr1	21747461	21747462	+	0.758021	0	0	0	0	0.758021	0	0	0	0	1_1	21747462	0.758021	1	1108	AT1G58602	40084	Peak_7219	211	C1_0028935
Chr1_21747634_21747751	11.0684	3.79001	0.829283	4.57022	4.87203e-06	0.000113818	3256	Chr1	21747634	21747751	+	0.790979	0	0	0	0	0.790979	0	0	0	0	1_1	21747635	0.428447	117	1281	AT1G58602	40257	Peak_7219	38	C1_0028935
Chr1_21992694_21992718	41.0701	9.52888	1.09873	8.67264	4.22226e-18	4.4032e-16	8115	Chr1	21992694	21992718	-	7.09983	0.429454	0	0	0	5.24023	0	0	1.43014	0	1_1	21992695	0.117124	24	2520	AT1G59760	2529	Peak_17300	1393	C1_0071262
Chr1_22061187_22061247	20.2267	8.50782	1.15289	7.37958	1.58794e-13	9.77261e-12	8121	Chr1	22061187	22061247	-	2.85614	0.351372	0	0	0	2.50477	0	0	0	0	1_1	22061188	0.195206	60	293	AT1G59930	3897	Peak_17325	319	C1_0071350
Chr1_22102617_22102643	4.42673	6.31204	1.50162	4.20348	2.62839e-05	0.000528997	3304	Chr1	22102617	22102643	+	1.0019	0.507537	0	0	0	0.494362	0	0	0	0	1_1	22102643	0.273289	26	21854	AT1G59980	19521	Peak_7342	1915	C1_0029519
Chr1_22164993_22164994	2.56295	5.52685	1.75795	3.14392	0.00166699	0.0209383	8141	Chr1	22164993	22164994	-	0.428447	0	0	0	0	0.428447	0	0	0	0	1_1	22164994	0.428447	1	10405	AT1G60080	10410	Peak_17355	1285	C1_0071452
Chr1_22168837_22168838	2.30822	4.5631	1.75656	2.59774	0.00938392	0.0831886	3308	Chr1	22168837	22168838	+	0.689108	0	0	0	0	0.362532	0	0.326576	0	0	1_1	22168838	0.362532	1	336	AT1G60110	6719	Peak_7347	327	C1_0029551
Chr1_22327920_22327921	6.3436	3.8888	1.13931	3.41331	0.00064179	0.0091978	3318	Chr1	22327920	22327921	+	1.38233	0	0	0	0	0.889851	0.492484	0	0	0	1_1	22327921	0.889851	1	3185	AT1G60620	3218	Peak_7366	1	C1_0029692
Chr1_22410047_22410065	10.0637	3.37002	0.820712	4.10621	4.02207e-05	0.000781668	8195	Chr1	22410047	22410065	-	0.593234	0	0	0	0	0.593234	0	0	0	0	1_1	22410048	0.230702	18	2271	AT1G60860	161	Peak_17503	4	C1_0071923
[truncated: 1,264 more rows]

## Sheet: EPICATs.POL4
epicatID	baseMean	log2FoldChange	lfcSE	stat	pvalue	padj	consensus.cluster	chr	start	end	strand	tpm	ddm1	ibm1	ibm2	edm2	met1	pol4	pol5	suvh456	wild-type	expression_class	dominant_ctss	tpm.dominant_ctss	interquantile_width	distance2NearestCanonicalTSS	nearestGeneID	distance2NearestPEATTSS	peatTssID	distance2NearestTSS_Ref21	nearestTssID_Ref21
[truncated: 169 more rows]

[truncated: 2 more sheets: EPICATs.POL5, EPICATs.SUVH456]
