# Supplementary material for: Epigenetic regulation of spurious transcription initiation in Arabidopsis
Source: Nat Commun. 2020 Jun 26;11:3224. doi: 10.1038/s41467-020-16951-w (PMC7319988; doi:10.1038/s41467-020-16951-w)
Supplement: Supplementary file 7 — Supplementary Data 4 [file 41467_2020_16951_MOESM7_ESM.xlsx]

## Sheet: Sheet1
Supplementary Data 4: Gene-body EPICATs in met1 and ibm1. Loci selected for validation by 5'-RACE are marked in red.

## Sheet: met1EPICATs.GeneBody.lowCHGme
methID	geneID	tssID	baseMean	log2FoldChange	lfcSE	stat	pvalue	padj	consensus.cluster	chr	start	end	strand	tpm	ddm1	ibm1	ibm2	edm2	met1	pol4	pol5	suvh456	wild-type	expression_class	dominant_ctss	tpm.dominant_ctss	interquantile_width	distance2NearestCanonicalTSS	nearestGeneID	geneStart	geneEnd	geneStrand	wtCHG	wtCHH	wtCpG
1_11218934_11219035	AT1G31340	Chr1_11218962_11218984	12.8456	1.93599	0.66117	2.92813	0.00341005	0.0374961	6943	Chr1	11218962	11218984	-	1.089	0	0	0.366935	0	0.395489	0	0.326576	0	0	1_1	11218984	0.366935	22	474	AT1G31340	11217845	11219458	-	1.92308	0	NA
1_1189475_1189576	AT1G04410	Chr1_1189441_1189568	32.2199	1.24143	0.465201	2.66859	0.00761698	0.0712421	5041	Chr1	1189441	1189568	-	2.96137	0	0	0	0	0.758021	0.933127	0.950039	0.320182	0	1_1	1189525	0.428447	126	1008	AT1G04400	1189078	1191412	-	0	1.0101	0
1_12207364_12207465	AT1G33680	Chr1_12207314_12207458	29.8782	4.25321	0.549584	7.73896	1e-14	7.02e-13	2241	Chr1	12207314	12207458	+	4.25147	2.53768	0	0	0	1.71379	0	0	0	0	1_1	12207414	0.663702	121	3469	AT1G33680	12203945	12208698	+	0	0.992556	66.6667
1_12592125_12592226	AT1G34440	Chr1_12592173_12592211	22.4382	8.66036	1.16487	7.4346	1.05e-13	6.59e-12	2293	Chr1	12592173	12592211	+	6.78299	0.858908	0	0	0	3.39462	1.27009	0	1.25938	0	1_1	12592175	0.702743	5	2935	AT1G34460	12591348	12592737	-	9.72222	3.68098	31.5789
1_13868246_13868347	AT1G36675	Chr1_13868295_13868296	4.64501	5.62323	1.44691	3.88638	0.000101748	0.00180577	7235	Chr1	13868295	13868296	-	1.10939	0.351372	0	0	0	0.758021	0	0	0	0	1_1	13868296	0.351372	1	14609	AT1G36640	13867568	13869490	+	8.92857	11.6883	72.8261
1_18697024_18697125	AT1G50460	Chr1_18697073_18697074	1.98359	5.15616	1.92766	2.67483	0.00747661	0.070165	2790	Chr1	18697073	18697074	+	0.329574	0	0	0	0	0.329574	0	0	0	0	1_1	18697074	0.329574	1	3390	AT1G50460	18693684	18697659	+	0.858369	1.43885	75.5682
1_18703190_18703291	AT1G50480	Chr1_18703204_18703342	28.54	1.24701	0.446097	2.79537	0.00518403	0.0525622	2793	Chr1	18703204	18703342	+	8.4635	0.468495	1.57723	1.55948	0.65496	1.3183	0.751686	0.831284	1.30207	0	1_0	18703240	0.195206	135	1289	AT1G50480	18701951	18704938	+	0	1.7192	80.7692
1_19214627_19214728	AT1G51800	Chr1_19214676_19214678	4.29984	4.18864	1.46338	2.86232	0.00420558	0.0444992	2882	Chr1	19214676	19214678	+	0.952767	0	0	0	0	0.626191	0	0.326576	0	0	1_1	19214677	0.461404	2	529	AT1G51800	19214148	19217970	+	0	0.389105	0
1_19397872_19397973	AT1G52120	Chr1_19397921_19397927	14.2495	2.91322	0.812854	3.58394	0.000338447	0.00527223	7696	Chr1	19397921	19397927	-	2.73694	0	0	0	0	1.68083	0.699845	0.356264	0	0	1_1	19397922	0.758021	5	322	AT1G52120	19396081	19398244	-	0	0.74813	3.22581
1_20853520_20853621	AT1G55790	Chr1_20853567_20853584	3.8109	4.56974	1.47505	3.09803	0.00194809	0.0237679	7943	Chr1	20853567	20853584	-	1.03388	0	0	0	0	0.593234	0.440643	0	0	0	1_1	20853570	0.230702	17	2004	AT1G55770	20852324	20856122	-	0.854701	0.961538	0
1_21746604_21746705	AT1G58602	Chr1_21746653_21746667	7.56497	2.23832	0.835956	2.67755	0.0074162	0.0698516	3254	Chr1	21746653	21746667	+	0.812776	0.351372	0	0	0	0.461404	0	0	0	0	1_1	21746654	0.195206	14	300	AT1G58602	21746354	21765705	+	0	1.11111	NA
1_22168788_22168889	AT1G60110	Chr1_22168837_22168838	2.30822	4.5631	1.75656	2.59774	0.00938392	0.0831886	3308	Chr1	22168837	22168838	+	0.689108	0	0	0	0	0.362532	0	0.326576	0	0	1_1	22168838	0.362532	1	336	AT1G60110	22168502	22170649	+	0	1.66667	0.793651
1_22409998_22410099	AT1G60870	Chr1_22410047_22410065	10.0637	3.37002	0.820712	4.10621	4.02e-05	0.000781668	8195	Chr1	22410047	22410065	-	0.593234	0	0	0	0	0.593234	0	0	0	0	1_1	22410048	0.230702	18	2271	AT1G60860	22409472	22410654	+	0.819672	6.94444	0.791557
1_2463325_2463426	AT1G07940	Chr1_2463374_2463384	13.339	2.57109	0.884397	2.90717	0.00364713	0.0395856	5339	Chr1	2463374	2463384	-	0.823936	0	0	0	0	0.823936	0	0	0	0	1_1	2463375	0.428447	10	2129	AT1G07940	2462953	2465504	-	0	0	0
1_2668740_2668841	AT1G08450	Chr1_2668789_2668790	9.32433	2.11584	0.796475	2.65651	0.00789552	0.0732331	5383	Chr1	2668789	2668790	-	2.41999	0	0.453454	0	0	1.05464	0.466563	0.445331	0	0	1_1	2668790	0.453454	1	3102	AT1G08450	2667798	2671892	-	1.10497	1.08401	98.1132
1_27432856_27432957	AT1G72900	Chr1_27432905_27432907	3.00116	4.96256	1.65663	2.99557	0.00273929	0.0314089	4194	Chr1	27432905	27432907	+	0.796566	0	0.335162	0	0	0.461404	0	0	0	0	1_1	27432906	0.216869	2	711	AT1G72900	27432195	27433782	+	1.44928	1.00671	0.564972
1_27916584_27916685	AT1G74230	Chr1_27916633_27916639	4.90387	3.14264	1.17349	2.67804	0.00740538	0.0697679	9111	Chr1	27916633	27916639	-	0.329574	0	0	0	0	0.329574	0	0	0	0	1_1	27916634	0.197745	6	2500	AT1G74220	27914699	27917083	+	2.73973	0	78.9474
1_28441936_28442037	AT1G75750	Chr1_28441981_28442042	19.9463	1.57893	0.537314	2.93857	0.00329728	0.0365001	9245	Chr1	28441981	28442042	-	3.82245	0	0.98577	0.321069	0.35477	0.922808	0	0	1.23804	0	1_1	28441986	0.433739	57	381	AT1G75750	28441526	28442367	-	0	0	1.33333
1_28543507_28543608	AT1G76060	Chr1_28543556_28543557	2.07784	5.21643	1.95555	2.6675	0.00764168	0.0713993	9268	Chr1	28543556	28543557	-	0.329574	0	0	0	0	0.329574	0	0	0	0	1_1	28543557	0.329574	1	293	AT1G76060	28543100	28543850	-	1.31579	2.8436	1.64609
1_28779470_28779571	AT1G76690	Chr1_28779519_28779542	3.97696	5.37276	1.67931	3.19939	0.00137718	0.0178304	4464	Chr1	28779519	28779542	+	0.428447	0	0	0	0	0.428447	0	0	0	0	1_1	28779520	0.26366	23	630	AT1G76690	28778890	28780483	+	2.17391	1.70068	2.91262
1_29090181_29090282	AT1G77410	Chr1_29090230_29090234	5.89313	3.36012	1.15873	2.89982	0.00373383	0.0403813	9375	Chr1	29090230	29090234	-	1.64573	0.390413	0	0	0	0.659149	0.596164	0	0	0	1_1	29090231	0.195206	4	3033	AT1G77410	29088697	29093264	-	0	0	0
1_29866530_29866631	AT1G79400	Chr1_29866579_29866581	2.83986	5.67039	1.71811	3.30037	0.000965576	0.0131295	4674	Chr1	29866579	29866581	+	0.461404	0	0	0	0	0.461404	0	0	0	0	1_1	29866580	0.26366	2	1588	AT1G79400	29864992	29867840	+	0	0.310559	0
1_3801191_3801292	AT1G11310	Chr1_3801198_3801243	16.2616	2.07402	0.640364	3.23881	0.00120029	0.0158175	5612	Chr1	3801198	3801243	-	3.0083	0	0	0	0	1.28534	1.21825	0.504708	0	0	1_1	3801241	0.26366	43	2944	AT1G11310	3800738	3804185	-	0	0.4662	83.1461
1_4377032_4377133	AT1G12840	Chr1_4377081_4377100	5.84492	2.69712	1.00761	2.67676	0.00743384	0.0699995	838	Chr1	4377081	4377100	+	0.560277	0	0	0	0	0.560277	0	0	0	0	1_1	4377082	0.329574	19	1567	AT1G12840	4375515	4378514	+	0	1.37931	91
1_5133095_5133196	AT1G14880	Chr1_5133144_5133145	2.13482	5.26572	1.8776	2.80449	0.00503965	0.0514297	5884	Chr1	5133144	5133145	-	0.362532	0	0	0	0	0.362532	0	0	0	0	1_1	5133145	0.362532	1	571	AT1G14880	5132535	5133716	-	0	0.245098	0
1_5165938_5166039	AT1G14980	Chr1_5165985_5166038	16.5826	1.52102	0.586585	2.59302	0.00951385	0.0840317	5898	Chr1	5165985	5166038	-	5.14595	0.624661	0.5126	0.458669	0.46393	1.3183	0.725765	0.593774	0.448254	0	0_1	5165988	0.195206	53	757	AT1G14980	5165628	5166745	-	0	0	0
1_659166_659267	AT1G02920	Chr1_659215_659228	7.41047	4.98077	1.22218	4.07533	4.6e-05	0.000879786	4922	Chr1	659215	659228	-	0.823936	0	0	0	0	0.823936	0	0	0	0	1_1	659216	0.494362	13	555	AT1G02920	658657	659771	-	0	0.226244	0
1_661527_661628	AT1G02930	Chr1_661538_661578	19.1406	3.44811	0.642628	5.36564	8.07e-08	2.49e-06	4924	Chr1	661538	661578	-	4.21428	0	1.57723	0	0	1.58196	0.414723	0	0.640363	0	1_1	661577	1.30122	2	850	AT1G02930	661177	662427	-	0	0	0
1_7453531_7453632	AT1G21310	Chr1_7453565_7453581	7.14206	2.54208	0.899876	2.82492	0.0047292	0.0488959	6324	Chr1	7453565	7453581	-	1.73467	0.429454	0	0	0.38206	0.560277	0.362883	0	0	0	1_1	7453581	0.156165	13	1428	AT1G21310	7453236	7455009	-	0	1.10906	0
1_7534502_7534603	AT1G21520	Chr1_7534551_7534578	14.6708	2.69154	0.761854	3.53288	0.00041106	0.00621866	6341	Chr1	7534551	7534578	-	3.85224	0.429454	0	0.550403	0.73683	1.74674	0.388803	0	0	0	1_1	7534552	0.195206	27	237	AT1G21520	7534154	7534789	-	0	0	0
1_7912480_7912581	AT1G22410	Chr1_7912505_7912530	11.6621	1.97983	0.742283	2.66722	0.00764811	0.0714409	1558	Chr1	7912505	7912530	+	3.44607	0.702743	0.768901	0.366935	0.35477	0.889851	0	0	0.362872	0	1_1	7912530	0.234248	25	484	AT1G22410	7912046	7915003	+	3	6.07143	1.5544
1_977417_977518	AT1G03850	Chr1_977466_977469	5.06204	3.09552	1.19142	2.59817	0.0093721	0.0831602	4992	Chr1	977466	977469	-	1.15163	0	0	0	0	0.659149	0.492484	0	0	0	1_1	977467	0.494362	3	294	AT1G03850	976097	977761	-	2.5	0.888889	0.917431
2_10627668_10627769	AT2G24990	Chr2_10627717_10627757	12.1378	2.13655	0.696239	3.0687	0.00214994	0.0257957	10840	Chr2	10627717	10627757	+	1.39241	0	0	0	0	0.922808	0	0	0.4696	0	1_1	10627718	0.395489	40	2019	AT2G25000	10625214	10628299	+	0	0	76.3158
2_11247618_11247719	AT2G26440	Chr2_11247667_11247684	5.4366	3.09753	1.10311	2.808	0.00498499	0.051088	10929	Chr2	11247667	11247684	+	0.527319	0	0	0	0	0.527319	0	0	0	0	1_1	11247668	0.329574	17	285	AT2G26440	11247383	11249493	+	0.70922	0.4	0
2_11248208_11248309	AT2G26440	Chr2_11248257_11248258	9.07713	2.94338	1.01915	2.88807	0.00387618	0.0416347	10930	Chr2	11248257	11248258	+	1.65303	0	0	0	0	1.18647	0.466563	0	0	0	1_1	11248258	1.18647	1	875	AT2G26440	11247383	11249493	+	0	0.254453	1.0989
2_13555543_13555644	AT2G31880	Chr2_13555592_13555601	6.82945	3.1428	1.07567	2.92171	0.00348118	0.038116	11278	Chr2	13555592	13555601	+	0.692106	0	0	0	0	0.692106	0	0	0	0	1_1	13555593	0.494362	9	699	AT2G31880	13554894	13556977	+	0	0	1.05263
2_14464500_14464601	AT2G34250	Chr2_14464549_14464550	3.16449	5.03947	1.60842	3.13318	0.00172921	0.021585	11428	Chr2	14464549	14464550	+	0.494362	0	0	0	0	0.494362	0	0	0	0	1_1	14464550	0.494362	1	1299	AT2G34260	14462059	14464862	+	1.21951	1.02389	80.4124
2_15321884_15321985	AT2G36530	Chr2_15321755_15321940	44.9097	1.31665	0.398372	3.30507	0.000949521	0.0129466	14638	Chr2	15321755	15321940	-	9.45256	1.60069	1.93211	1.10081	0.818701	1.28534	0.855366	0.92035	0.939199	0	1_0	15321934	0.351372	185	1935	AT2G36530	15320756	15323869	-	0	0	0
2_17138455_17138556	AT2G41100	Chr2_17138488_17138505	7.75027	2.54849	0.903729	2.81997	0.00480281	0.0495014	11918	Chr2	17138488	17138505	+	1.75462	0	0.374593	0	0.65496	0.725064	0	0	0	0	1_1	17138505	0.374593	17	676	AT2G41100	17137829	17139607	+	1.16279	0	0
2_17920837_17920938	AT2G43100	Chr2_17920886_17920887	11.3018	2.52435	0.782141	3.22749	0.00124881	0.0163616	12085	Chr2	17920886	17920887	+	2.28903	0	0	0	0	1.38421	0.311042	0.593774	0	0	1_1	17920887	1.38421	1	227	AT2G43100	17920660	17921689	+	2.10526	9.67742	1.67598
2_18077177_18077278	AT2G43570	Chr2_18077226_18077227	2.16624	5.28441	1.86251	2.83725	0.00455037	0.0472629	15243	Chr2	18077226	18077227	-	0.362532	0	0	0	0	0.362532	0	0	0	0	1_1	18077227	0.362532	1	236	AT2G43570	18076224	18077463	-	0	0	0
2_18132177_18132278	AT2G43750	Chr2_18132226_18132227	2.5983	4.73057	1.71504	2.75829	0.00581048	0.0576769	15265	Chr2	18132226	18132227	-	0.395489	0	0	0	0	0.395489	0	0	0	0	1_1	18132227	0.395489	1	410	AT2G43750	18129435	18132637	-	0.854701	0	0
2_18249519_18249620	AT2G44120	Chr2_18249554_18249569	9.37724	2.1305	0.783541	2.71906	0.00654675	0.0635822	15305	Chr2	18249554	18249569	-	3.48574	0.31233	0.433739	0	0.57309	0.955766	0.440643	0.385953	0.384218	0	1_1	18249569	0.195206	15	1240	AT2G44110	18249042	18251156	-	0	0.327869	0
2_18645562_18645663	AT2G45220	Chr2_18645607_18645613	8.43273	4.36145	1.02525	4.25405	2.1e-05	0.000430912	12257	Chr2	18645607	18645613	+	2.82463	0	0	0	0	1.15351	1.16641	0.504708	0	0	1_1	18645612	0.296617	6	4046	AT2G45210	18644084	18646447	-	0	0.364964	0
2_2982773_2982874	AT2G07180	Chr2_2982822_2982823	2.41126	4.59896	1.74893	2.62959	0.00854877	0.0776687	9989	Chr2	2982822	2982823	+	0.362532	0	0	0	0	0.362532	0	0	0	0	1_1	2982823	0.362532	1	4544	AT2G07190	2980899	2983602	-	0	4.56853	NA
2_6214462_6214563	AT2G14560	Chr2_6214478_6214573	48.9944	4.70995	0.593848	7.93124	2.17e-15	1.63e-13	10175	Chr2	6214478	6214573	+	10.69	0	0	0	0.40935	6.45966	2.3069	1.51412	0	0	1_1	6214512	0.21832	65	540	AT2G14560	6213972	6215901	+	0	0.561798	1.06383
2_7698569_7698670	AT2G17720	Chr2_7698618_7698654	9.17489	2.09883	0.790596	2.65474	0.00793693	0.0735329	10361	Chr2	7698618	7698654	+	0.88671	0	0	0	0.49122	0.395489	0	0	0	0	1_1	7698619	0.21832	36	1283	AT2G17720	7697336	7699568	+	0	0	0
2_8310317_8310418	AT2G19160	Chr2_8310366_8310367	3.45393	3.67017	1.43658	2.55479	0.0106251	0.0915017	13320	Chr2	8310366	8310367	-	0.935005	0	0	0	0	0.494362	0.440643	0	0	0	1_1	8310367	0.494362	1	8229	AT2G19170	8309816	8314008	+	0.625	1.37931	0
2_851754_851855	AT2G02930	Chr2_851798_851808	9.0204	3.48073	0.866491	4.01704	5.89e-05	0.00110273	12650	Chr2	851798	851808	-	2.13829	0	0.690039	0	0	0.955766	0.492484	0	0	0	1_1	851804	0.394308	10	418	AT2G02930	851164	852222	-	0	0.862069	0
2_8943588_8943689	AT2G20760	Chr2_8943637_8943641	8.25684	2.51343	0.885831	2.83737	0.00454865	0.0472629	13422	Chr2	8943637	8943641	-	1.5713	0	0.354877	0	0	0.889851	0	0.326576	0	0	1_1	8943638	0.354877	1	1606	AT2G20760	8942763	8945244	-	0.561798	2.35988	0
2_9037130_9037231	AT2G21060	Chr2_9037179_9037182	4.12161	3.53221	1.3839	2.55235	0.0106998	0.0919485	10587	Chr2	9037179	9037182	+	0.461404	0	0	0	0	0.461404	0	0	0	0	1_1	9037180	0.230702	3	3090	AT2G21050	9036793	9037650	-	3.8961	2.03562	2.75862
3_15952428_15952529	AT3G44260	Chr3_15952477_15952584	9.65304	1.92095	0.762493	2.5193	0.0117587	0.0985669	21725	Chr3	15952477	15952584	-	5.17176	0.468495	0.335162	1.92641	1.50095	0.428447	0	0	0.51229	0	1_0	15952478	0.31233	107	606	AT3G44260	15952045	15953084	-	0	1.13636	0
3_15984693_15984794	AT3G44300	Chr3_15984722_15984743	6.45992	2.71202	0.940723	2.88292	0.00394012	0.0421836	17971	Chr3	15984722	15984743	+	3.14003	0.390413	1.5378	0.52747	0.35477	0.329574	0	0	0	0	1_1	15984743	0.234248	21	1432	AT3G44300	15983311	15985535	+	0	0	0
3_18208880_18208981	AT3G49120	Chr3_18208867_18208930	17.3073	2.30028	0.622081	3.69772	0.000217545	0.00356535	18281	Chr3	18208867	18208930	+	5.39597	0.546578	0.690039	0.619204	0.60038	1.45013	1.06273	0	0.426909	0	1_1	18208930	0.390413	58	1279	AT3G49120	18207651	18210132	+	0	0	0
3_183277_183378	AT3G01470	Chr3_183304_183329	12.2409	1.90007	0.661896	2.87064	0.00409642	0.0435223	15614	Chr3	183304	183329	+	4.53216	0.585619	0.394308	0.52747	0.32748	1.25238	0.725765	0.356264	0.362872	0	0_1	183327	0.273289	25	5057	AT3G01480	182396	184403	-	0	0	0
3_183277_183378	AT3G01472	Chr3_183304_183329	12.2409	1.90007	0.661896	2.87064	0.00409642	0.0435223	15614	Chr3	183304	183329	+	4.53216	0.585619	0.394308	0.52747	0.32748	1.25238	0.725765	0.356264	0.362872	0	0_1	183327	0.273289	25	5057	AT3G01480	182396	184403	-	0	0	0
3_19213087_19213188	AT3G51800	Chr3_19213136_19213137	2.04642	5.19637	1.93034	2.69195	0.00710346	0.0674679	22250	Chr3	19213136	19213137	-	0.329574	0	0	0	0	0.329574	0	0	0	0	1_1	19213137	0.329574	1	572	AT3G51800	19211027	19213709	-	0	0	0
3_19860221_19860322	AT3G53560	Chr3_19860270_19860271	3.40072	4.3628	1.6423	2.65652	0.0078952	0.0732331	18576	Chr3	19860270	19860271	+	0.494362	0	0	0	0	0.494362	0	0	0	0	1_1	19860271	0.494362	1	3401	AT3G53550	19859627	19861031	-	3.0303	1.20482	1.3245
3_19891074_19891175	AT3G53668	Chr3_19891123_19891186	9.62017	2.16022	0.765414	2.82229	0.00476814	0.0492422	18587	Chr3	19891123	19891186	+	1.65068	0	0	0	0	0.889851	0.440643	0	0.320182	0	1_1	19891124	0.494362	63	703	AT3G53668	19890421	19892404	+	0	0	NA
3_19891074_19891175	AT3G53670	Chr3_19891123_19891186	9.62017	2.16022	0.765414	2.82229	0.00476814	0.0492422	18587	Chr3	19891123	19891186	+	1.65068	0	0	0	0	0.889851	0.440643	0	0.320182	0	1_1	19891124	0.494362	63	703	AT3G53668	19890364	19892443	+	0	0	NA
3_20224302_20224403	AT3G54640	Chr3_20224350_20224397	16.6902	1.71082	0.640604	2.67064	0.00757065	0.0708463	22504	Chr3	20224350	20224397	-	4.9018	0	1.47866	0	1.14618	1.25238	0	0	1.02458	0	1_1	20224352	0.768901	40	1171	AT3G54640	20223148	20225523	-	3.38983	1.81159	5.40541
3_21189283_21189384	AT3G57260	Chr3_21189331_21189333	11.2452	2.66215	0.732437	3.63464	0.000278364	0.00442193	22695	Chr3	21189331	21189333	-	2.71954	0	0.630893	0	0.32748	1.45013	0.311042	0	0	0	1_1	21189333	0.374593	2	526	AT3G57260	21188517	21189859	-	0	0	15.7143
3_21189456_21189557	AT3G57260	Chr3_21189505_21189506	3.22147	5.07479	1.60311	3.16559	0.0015477	0.0197468	22696	Chr3	21189505	21189506	-	0.527319	0	0	0	0	0.527319	0	0	0	0	1_1	21189506	0.527319	1	353	AT3G57260	21188517	21189859	-	1.27119	2.2508	1.38408
3_2165497_2165598	AT3G06860	Chr3_2165538_2165608	21.6246	2.08717	0.540992	3.85804	0.000114299	0.00200394	16032	Chr3	2165538	2165608	+	3.27845	0.546578	0	0	0.30019	1.81266	0	0	0.619018	0	1_1	2165547	0.273289	70	2183	AT3G06868	2161869	2166349	+	0.598802	1.57233	46.5116
3_2605762_2605863	AT3G08580	Chr3_2605807_2605836	17.4402	2.21423	0.767363	2.88551	0.00390785	0.0418754	19877	Chr3	2605807	2605836	-	4.18169	0.507537	0	0.573337	0	1.61491	1.01089	0.475019	0	0	1_1	2605812	0.31233	24	1400	AT3G08570	2605442	2607787	-	0	0	0
3_2904499_2904600	AT3G09440	Chr3_2904548_2904671	16.2261	1.63164	0.588312	2.77343	0.00554696	0.0555879	19953	Chr3	2904548	2904671	-	1.96595	0	1.63638	0	0	0.329574	0	0	0	0	1_1	2904549	0.690039	123	1180	AT3G09440	2903198	2905729	-	0.819672	0.425532	1.42857
3_327347_327448	AT3G01970	Chr3_327392_327397	4.63887	5.61442	1.45005	3.87188	0.000107999	0.00189993	15661	Chr3	327392	327397	+	1.06906	0	0	0	0	0.758021	0.311042	0	0	0	1_1	327397	0.494362	5	2216	AT3G01961	326397	327412	-	3.44828	1.45349	NA
3_3963343_3963444	AT3G12500	Chr3_3963384_3963420	14.6404	2.14046	0.629183	3.40197	0.000669013	0.00953508	16401	Chr3	3963384	3963420	+	7.18755	2.06919	0	0.825605	0.955151	1.38421	1.06273	0.890661	0	0	1_1	3963393	0.585619	31	269	AT3G12502	3962382	3963984	-	0	0.862069	NA
3_3963343_3963444	AT3G12502	Chr3_3963384_3963420	14.6404	2.14046	0.629183	3.40197	0.000669013	0.00953508	16401	Chr3	3963384	3963420	+	7.18755	2.06919	0	0.825605	0.955151	1.38421	1.06273	0.890661	0	0	1_1	3963393	0.585619	31	269	AT3G12502	3963124	3964222	+	0	0.862069	NA
3_4200809_4200910	AT3G13080	Chr3_4200858_4200860	2.31747	5.38494	1.82874	2.94461	0.0032336	0.0359712	20262	Chr3	4200858	4200860	-	0.751754	0	0	0	0	0.395489	0	0.356264	0	0	1_1	4200859	0.26366	2	406	AT3G13080	4195786	4201265	-	0	0	0
3_4730671_4730772	AT3G14210	Chr3_4730623_4730737	55.1085	3.42929	0.474562	7.22622	4.97e-13	2.9e-11	16531	Chr3	4730623	4730737	+	16.4388	1.56165	1.55752	3.53175	1.52824	3.95489	1.60705	0.712529	1.98513	0	1_0	4730721	1.1322	76	898	AT3G14210	4729823	4731803	+	0	0.643087	1.36054
3_4731254_4731355	AT3G14210	Chr3_4731267_4731304	30.9266	3.42552	0.501075	6.83633	8.12e-12	4.14e-10	16533	Chr3	4731267	4731304	+	13.6164	0.624661	1.38008	2.08695	1.20076	3.19687	1.39969	1.87039	1.85705	0	1_0	4731304	0.351372	37	1481	AT3G14210	4729823	4731803	+	0	1.25628	2.25989
3_4774768_4774869	AT3G14310	Chr3_4774747_4774818	15.0592	1.71106	0.669922	2.55411	0.0106459	0.0916063	20396	Chr3	4774747	4774818	-	1.47152	0.31233	0.315446	0	0	0.395489	0	0	0.448254	0	1_1	4774818	0.234248	71	301	AT3G14310	4771902	4775119	-	0	0	0
3_5175168_5175269	AT3G15356	Chr3_5175217_5175281	16.9131	4.07975	0.739154	5.51949	3.4e-08	1.11e-06	20455	Chr3	5175217	5175281	-	1.12055	0	0	0	0	1.12055	0	0	0	0	1_1	5175218	0.692106	64	251	AT3G15356	5174402	5175469	-	1.44928	1.39665	0
3_5624811_5624912	AT3G16530	Chr3_5624860_5624861	4.19369	4.02313	1.41392	2.84538	0.0044359	0.0463802	20569	Chr3	5624860	5624861	-	1.52948	0	0.552031	0	0	0.593234	0	0	0.384218	0	1_1	5624861	0.552031	1	609	AT3G16530	5624377	5625470	-	0	0	0.980392
3_5625229_5625330	AT3G16530	Chr3_5625261_5625279	8.51722	2.70986	0.886216	3.05779	0.00222976	0.026665	20571	Chr3	5625261	5625279	-	3.6412	0.702743	1.20264	0	0	0.988723	0	0	0.74709	0	1_1	5625279	0.429454	18	191	AT3G16530	5624377	5625470	-	1.53846	1.67224	0.990099
3_5953267_5953368	AT3G17390	Chr3_5953306_5953317	8.0669	2.39514	0.950225	2.5206	0.0117155	0.0983073	20624	Chr3	5953306	5953317	-	5.27268	0.819867	0.887193	0.412802	0.40935	0.823936	0.544324	0.564085	0.811126	0	1_0	5953317	0.195206	11	767	AT3G17390	5952187	5954084	-	3.09278	4.88323	NA
3_6260634_6260735	AT3G18260	Chr3_6260679_6260693	9.73389	5.287	1.13993	4.63801	3.52e-06	8.4e-05	20677	Chr3	6260679	6260693	-	2.10294	0	0	0	0	1.35126	0.751686	0	0	0	1_1	6260684	0.560277	13	907	AT3G18260	6260241	6261591	-	0	0	0
3_6484966_6485067	AT3G18820	Chr3_6485015_6485017	10.5232	2.12524	0.814661	2.60874	0.0090875	0.0812175	16947	Chr3	6485015	6485017	+	2.99132	0.31233	0.394308	0.389869	0	1.15351	0.414723	0.326576	0	0	1_1	6485016	0.234248	2	948	AT3G18820	6484068	6486247	+	1	0.980392	NA
3_6896343_6896444	AT3G19840	Chr3_6896392_6896393	12.3036	7.04352	1.22851	5.73337	9.85e-09	3.44e-07	17015	Chr3	6896392	6896393	+	1.97745	0	0	0	0	1.97745	0	0	0	0	1_1	6896393	1.97745	1	5307	AT3G19840	6891086	6897356	+	1.93548	1.04987	69.4268
3_6896480_6896581	AT3G19840	Chr3_6896529_6896530	2.90644	4.11087	1.58651	2.59115	0.00956555	0.0843174	17016	Chr3	6896529	6896530	+	0.428447	0	0	0	0	0.428447	0	0	0	0	1_1	6896530	0.428447	1	5444	AT3G19840	6891086	6897356	+	0	0	NA
3_7389553_7389654	AT3G21080	Chr3_7389602_7389609	11.3632	4.5378	0.937411	4.84078	1.29e-06	3.3e-05	20867	Chr3	7389602	7389609	-	1.49047	0	0	0	0	1.15351	0.336962	0	0	0	1_1	7389603	0.823936	7	371	AT3G21080	7388367	7389974	-	0.970874	0.806452	NA
3_8504158_8504259	AT3G23640	Chr3_8504207_8504208	10.7812	4.76345	0.935258	5.09319	3.52e-07	9.82e-06	17318	Chr3	8504207	8504208	+	2.70375	0.702743	0	0	0	1.68083	0	0	0.320182	0	1_1	8504208	0.702743	1	2398	AT3G23640	8501810	8509584	+	0	0	0
4_10090011_10090112	AT4G18250	Chr4_10090060_10090061	2.22907	5.32114	1.86001	2.86081	0.00422562	0.0446199	27319	Chr4	10090060	10090061	-	0.362532	0	0	0	0	0.362532	0	0	0	0	1_1	10090061	0.362532	1	1902	AT4G18250	10087343	10091963	-	0	0.315457	0
4_1111256_1111357	AT4G02520	Chr4_1111305_1111306	4.33658	3.24024	1.20202	2.69567	0.00702463	0.0671067	26193	Chr4	1111305	1111306	-	1.12555	0	0.532316	0	0	0.593234	0	0	0	0	1_1	1111306	0.532316	1	354	AT4G02520	1110452	1111660	-	1.63934	2.0979	NA
4_12336581_12336682	AT4G23680	Chr4_12336628_12336631	7.8287	3.02675	0.906442	3.33916	0.000840335	0.01166	24720	Chr4	12336628	12336631	+	1.96703	0	0	0	0	1.02168	0.440643	0.504708	0	0	1_1	12336631	0.626191	3	13458	AT4G23710	12336186	12337482	-	0	2.51889	2.59067
4_12687207_12687308	AT4G24570	Chr4_12687255_12687257	6.21985	2.99519	1.0314	2.90401	0.00368422	0.0399404	24808	Chr4	12687255	12687257	+	2.5732	0.31233	0	0.458669	0.65496	0.790979	0	0.356264	0	0	1_1	12687257	0.234248	2	798	AT4G24570	12686459	12687650	+	0	0.361011	0.45045
4_12820371_12820472	AT4G24920	Chr4_12820420_12820433	5.44739	3.0019	1.10647	2.71305	0.00666662	0.0644007	27815	Chr4	12820420	12820433	-	0.428447	0	0	0	0	0.428447	0	0	0	0	1_1	12820421	0.230702	13	315	AT4G24920	12819511	12820736	-	0	2.5974	0
4_13162593_13162694	AT4G25900	Chr4_13162631_13162643	10.0661	2.35141	0.785797	2.99239	0.002768	0.0316679	24896	Chr4	13162631	13162643	+	2.84165	0.546578	0.335162	0	0.38206	0.955766	0.622085	0	0	0	1_1	13162643	0.31233	12	1286	AT4G25910	13161346	13163636	+	0	0	0
4_13216010_13216111	AT4G26060	Chr4_13216059_13216060	9.04627	3.32515	0.872404	3.81148	0.00013814	0.00238609	27903	Chr4	13216059	13216060	-	2.25661	0	0	0	0	1.28534	0.466563	0.504708	0	0	1_1	13216060	1.28534	1	401	AT4G26060	13214746	13216461	-	0	0	0
4_14920754_14920855	AT4G30530	Chr4_14920708_14920887	47.3244	1.11506	0.379156	2.9409	0.00327264	0.0363162	25232	Chr4	14920708	14920887	+	4.61937	0.858908	1.06463	0	0.40935	0.790979	0.492484	0.68284	0.320182	0	1_1	14920804	0.273289	96	270	AT4G30530	14920534	14922494	+	2.63158	4.03727	2.72109
4_15177104_15177205	AT4G31240	Chr4_15177153_15177154	10.591	2.64702	0.962197	2.75102	0.00594105	0.058708	28319	Chr4	15177153	15177154	-	3.02333	0	0	0	0	1.3183	0.933127	0.771906	0	0	1_1	15177154	1.3183	1	1045	AT4G31230	15176455	15178768	-	0	1.00671	53.4884
4_16182899_16183000	AT4G33720	Chr4_16182947_16182975	19.7687	2.76888	0.666384	4.15508	3.25e-05	0.000641966	25476	Chr4	16182947	16182975	+	5.00201	0.780826	1.73496	0	0	2.17519	0.311042	0	0	0	1_1	16182949	0.273289	22	197	AT4G33720	16182752	16183533	+	1.03093	3.2345	0.943396
4_16370591_16370692	AT4G34180	Chr4_16370640_16370684	6.82522	2.81648	0.923776	3.04888	0.00229699	0.0272975	28554	Chr4	16370640	16370684	-	1.17082	0	0	0.412802	0	0.758021	0	0	0	0	1_1	16370641	0.412802	44	789	AT4G34180	16369357	16371430	-	0	0.268817	0
4_17278916_17279017	AT4G36640	Chr4_17278955_17278966	3.33596	3.7	1.45772	2.53822	0.0111419	0.0944689	25698	Chr4	17278955	17278966	+	0.706532	0	0	0	0	0.395489	0.311042	0	0	0	1_1	17278966	0.197745	11	15300	AT4G36600	17276936	17279201	-	0	0.546448	0
4_17441495_17441596	AT4G36988	Chr4_17441419_17441545	23.4099	1.39025	0.52384	2.65396	0.0079553	0.0735756	25727	Chr4	17441419	17441545	+	6.17843	0.741785	2.563	0.344002	0.32748	1.0876	1.11457	0	0	0	1_1	17441545	0.390413	126	1067	AT4G37000	17440177	17442151	+	0	0.456621	1.05634
4_17441495_17441596	AT4G36990	Chr4_17441419_17441545	23.4099	1.39025	0.52384	2.65396	0.0079553	0.0735756	25727	Chr4	17441419	17441545	+	6.17843	0.741785	2.563	0.344002	0.32748	1.0876	1.11457	0	0	0	1_1	17441545	0.390413	126	1067	AT4G37000	17440177	17442151	+	0	0.456621	1.05634
4_17632229_17632330	AT4G37520	Chr4_17632278_17632351	11.0205	3.16705	0.780463	4.05791	4.95e-05	0.000941044	25780	Chr4	17632278	17632351	+	0.959339	0	0	0	0.30019	0.659149	0	0	0	0	1_1	17632279	0.30019	73	717	AT4G37520	17631562	17633249	+	0	0.315457	0
4_2326212_2326313	AT4G04610	Chr4_2326179_2326342	33.0075	1.37721	0.445326	3.0926	0.00198413	0.0241445	23499	Chr4	2326179	2326342	+	5.17284	0	0.966055	0.550403	0.43664	1.48308	0.570244	0.504708	0.661708	0	0_1	2326262	0.374593	158	1259	AT4G04610	2325003	2327013	+	1.25	0.896861	66.6667
4_5638194_5638295	AT4G08850	Chr4_5638135_5638244	16.0353	2.21265	0.740816	2.98678	0.00281933	0.0321636	26548	Chr4	5638135	5638244	-	1.7356	0	0	0	0	1.0876	0.648005	0	0	0	1_1	5638244	0.428447	109	2392	AT4G08850	5636489	5640636	-	0	0	0
4_6698624_6698725	AT4G10920	Chr4_6698673_6698687	4.75198	2.9877	1.16421	2.56629	0.0102792	0.0891384	26661	Chr4	6698673	6698687	-	0.428447	0	0	0	0	0.428447	0	0	0	0	1_1	6698674	0.296617	14	525	AT4G10920	6696712	6699199	-	0	5.5794	2.94118
4_8242649_8242750	AT4G14320	Chr4_8242698_8242788	16.2294	2.43535	0.704138	3.45862	0.000542944	0.00798031	26948	Chr4	8242698	8242788	-	2.68795	0	0	0	0	1.15351	0.881286	0.653152	0	0	1_1	8242699	0.362532	90	1211	AT4G14320	8241732	8243910	-	0	3.10345	0
4_9200914_9201015	AT4G16260	Chr4_9200913_9200965	12.1482	2.2676	0.788999	2.87402	0.00405285	0.0431227	27120	Chr4	9200913	9200965	-	2.81939	0.31233	0.847762	0	0	1.02168	0.311042	0.326576	0	0	1_1	9200964	0.31233	49	588	AT4G16260	9200010	9201552	-	0	0	0
4_9759457_9759558	AT4G17500	Chr4_9759506_9759509	3.29309	5.08763	1.58545	3.20894	0.00133225	0.0173287	24310	Chr4	9759506	9759509	+	0.838361	0	0	0	0	0.527319	0.311042	0	0	0	1_1	9759507	0.362532	3	182	AT4G17500	9759325	9760340	+	0	0	0
5_10542963_10543064	AT5G28540	Chr5_10542986_10543047	16.084	1.72147	0.596306	2.88689	0.00389076	0.0417294	35348	Chr5	10542986	10543047	-	2.94495	0	0.47317	0.59627	0	1.02168	0.362883	0	0.490945	0	1_1	10543013	0.197154	59	362	AT5G28540	10540460	10543375	-	0	0	0
5_14537600_14537701	AT5G36880	Chr5_14537649_14537650	4.18599	4.07572	1.39423	2.92328	0.00346368	0.0379589	31190	Chr5	14537649	14537650	+	0.593234	0	0	0	0	0.593234	0	0	0	0	1_1	14537650	0.593234	1	9274	AT5G36900	14534613	14540299	-	0	1.5748	33.3333
5_14933916_14934017	AT5G37600	Chr5_14933955_14934055	23.1516	2.23449	0.680026	3.28589	0.00101661	0.013681	35614	Chr5	14933955	14934055	-	3.17144	0.351372	0.552031	0	0	0.395489	1.16641	0.385953	0.320182	0	1_1	14933966	0.156165	100	1179	AT5G37590	14933336	14935841	-	0	0.791557	1.68539
5_16177527_16177628	AT5G40430	Chr5_16177573_16177577	6.14879	4.60597	1.2266	3.75507	0.000173292	0.00291535	31383	Chr5	16177573	16177577	+	1.50234	0.546578	0	0	0	0.955766	0	0	0	0	1_1	16177577	0.468495	4	4105	AT5G40440	16176427	16177731	-	0	0	3.84615
5_16185474_16185575	AT5G40450	Chr5_16185523_16185525	11.3271	2.41759	0.752053	3.21465	0.00130602	0.017035	35760	Chr5	16185523	16185525	-	4.54748	0	0.47317	0.435736	0.40935	1.38421	1.03681	0.445331	0.362872	0	1_1	16185524	0.394308	2	7793	AT5G40430	16184650	16195651	-	0	1.44928	4.34783
5_16757763_16757864	AT5G41850	Chr5_16757800_16757817	15.9817	2.74538	0.632686	4.33925	1.43e-05	0.000304332	35846	Chr5	16757800	16757817	-	4.81999	0	0.571747	0	0.38206	2.07632	0.803526	0.623463	0.362872	0	1_1	16757813	0.177439	9	407	AT5G41850	16756698	16758220	-	1.36986	1.24224	1.53846
5_17667560_17667661	AT5G43910	Chr5_17667589_17667610	6.47826	3.66247	1.04953	3.48964	0.000483668	0.0072086	31638	Chr5	17667589	17667610	+	1.20089	0	0	0	0	0.889851	0.311042	0	0	0	1_1	17667610	0.626191	21	5059	AT5G43920	17667310	17670239	-	2.8169	4.7619	2.40964
5_18431708_18431809	AT5G45490	Chr5_18431757_18431799	11.952	2.16668	0.698548	3.1017	0.00192414	0.0235312	31762	Chr5	18431757	18431799	+	2.6175	0	0	0.321069	0.43664	1.21943	0	0	0.640363	0	1_1	18431758	0.252268	41	2711	AT5G45490	18429047	18432128	+	0	4.63918	16
5_18964266_18964367	AT5G46730	Chr5_18964288_18964316	18.647	2.18061	0.782056	2.7883	0.00529855	0.0535362	36204	Chr5	18964288	18964316	-	3.83935	0	0	0	0	1.549	1.39969	0.890661	0	0	1_1	18964316	0.395489	28	4426	AT5G46740	18964012	18965068	+	0	4.83871	0
5_1931492_1931593	AT5G06320	Chr5_1931265_1931589	59.8041	1.78396	0.383254	4.65478	3.24e-06	7.79e-05	33797	Chr5	1931265	1931589	-	12.2713	1.28836	0.828047	1.46774	1.6374	2.66955	2.15138	1.24693	0.98189	0	0_1	1931542	0.390413	321	226	AT5G06320	1930793	1931768	-	0.714286	0.864553	0.769231
5_21131121_21131222	AT5G52040	Chr5_21131170_21131171	2.53547	4.69767	1.70712	2.75182	0.00592653	0.0585874	32205	Chr5	21131170	21131171	+	0.395489	0	0	0	0	0.395489	0	0	0	0	1_1	21131171	0.395489	1	851	AT5G52040	21130320	21133621	+	0	1.34228	1.69492
5_21386995_21387096	AT5G52760	Chr5_21387039_21387045	7.65826	5.62327	1.27686	4.404	1.06e-05	0.000231844	32256	Chr5	21387039	21387045	+	2.02776	0	0	0	0	1.12055	0.907207	0	0	0	1_1	21387045	0.823936	6	221	AT5G52760	21386824	21387703	+	0	0	0
5_22683219_22683320	AT5G56010	Chr5_22683136_22683269	34.5353	1.44689	0.481762	3.00332	0.00267052	0.0307569	32510	Chr5	22683136	22683269	+	5.9262	0.429454	1.97154	0.688004	0	1.3183	1.19233	0.326576	0	0	1_1	22683269	0.273289	131	1136	AT5G56020	22681305	22684129	+	0	2.96296	70
5_2402087_2402188	AT5G07590	Chr5_2402134_2402141	18.7159	4.8783	0.735294	6.63449	3.26e-11	1.55e-09	33883	Chr5	2402134	2402141	-	5.71778	1.28836	0	0.412802	0	2.90025	0	0.326576	0.789781	0	1_1	2402137	0.585619	6	1740	AT5G07590	2401581	2403877	-	0	0	51.6484
5_25524673_25524774	AT5G63780	Chr5_25524722_25524728	10.3081	2.28301	0.882207	2.58783	0.00965813	0.0849328	33067	Chr5	25524722	25524728	+	4.51879	0	0.906909	0.458669	0.43664	1.18647	0.414723	0.475019	0.640363	0	1_0	25524723	0.72947	6	878	AT5G63780	25523845	25526593	+	0	0	NA
5_25903842_25903943	AT5G64790	Chr5_25903891_25903893	4.88628	6.4529	1.47989	4.3604	1.3e-05	0.000278643	33140	Chr5	25903891	25903893	+	1.17978	0	0	0	0	0.790979	0.388803	0	0	0	1_1	25903892	0.593234	2	1251	AT5G64790	25902641	25904701	+	3.0303	2.04678	46.5909
5_25969499_25969600	AT5G65010	Chr5_25969548_25969549	6.17463	3.25709	1.16528	2.79511	0.00518817	0.0525894	33168	Chr5	25969548	25969549	+	1.1802	0	0	0	0	0.823936	0	0.356264	0	0	1_1	25969549	0.823936	1	360	AT5G65010	25969189	25972575	+	0	0	0
5_2820887_2820988	AT5G08670	Chr5_2820894_2821009	15.4094	1.62175	0.616709	2.62969	0.00854622	0.0776687	33954	Chr5	2820894	2821009	-	1.83149	0	0.72947	0	0	0.790979	0.311042	0	0	0	1_1	2820937	0.315446	97	239	AT5G08670	2818117	2821176	-	3.44828	4.8951	3.125
5_2855364_2855465	AT5G08760	Chr5_2855411_2855414	9.23052	2.3772	0.777836	3.05617	0.00224182	0.026765	29650	Chr5	2855411	2855414	+	3.45202	0	0.690039	0	0	1.12055	1.16641	0.475019	0	0	1_1	2855414	0.532316	2	474	AT5G08760	2854940	2855617	+	0	0	0
5_3256059_3256160	AT5G10350	Chr5_3256108_3256109	3.9067	3.05579	1.2023	2.54162	0.011034	0.0937958	34064	Chr5	3256108	3256109	-	0.527319	0	0	0	0	0.527319	0	0	0	0	1_1	3256109	0.527319	1	1698	AT5G10350	3255434	3257807	-	0	3.16092	51.3889
5_4008467_4008568	AT5G12370	Chr5_4008516_4008517	3.88584	4.57711	1.52189	3.00751	0.002634	0.0305111	34221	Chr5	4008516	4008517	-	0.956117	0	0	0	0	0.593234	0.362883	0	0	0	1_1	4008517	0.593234	1	287	AT5G12370	4002775	4008804	-	2.76817	1.07858	2.63158
5_6138900_6139001	AT5G18500	Chr5_6138949_6139048	20.3145	2.2346	0.594636	3.75793	0.000171322	0.00288758	30295	Chr5	6138949	6139048	+	4.92014	0.780826	0	0.321069	0.5458	1.74674	0.336962	0.356264	0.832472	0	1_1	6138950	0.234248	99	567	AT5G18500	6138383	6141630	+	0	0	NA
5_7040067_7040168	AT5G20790	Chr5_7040116_7040126	11.5181	2.99496	0.979824	3.05663	0.0022384	0.0267418	30488	Chr5	7040116	7040126	+	2.48409	0	0	0	0	1.45013	0.648005	0.385953	0	0	1_1	7040117	0.758021	10	3781	AT5G20810	7039911	7040654	-	0.757576	0	0
5_8218611_8218712	AT5G24210	Chr5_8218660_8218661	8.43445	2.31302	0.830102	2.78643	0.00532919	0.0537629	30689	Chr5	8218660	8218661	+	1.45529	0	0	0	0	0.988723	0.466563	0	0	0	1_1	8218661	0.988723	1	1326	AT5G24210	8217335	8219619	+	0	1.38568	4.09836
5_8380357_8380458	AT5G24530	Chr5_8380406_8380408	9.76429	3.58959	0.870515	4.12352	3.73e-05	0.00072945	35082	Chr5	8380406	8380408	-	4.15576	0.624661	0	0.435736	0	1.41717	1.32193	0.356264	0	0	1_1	8380407	0.585619	1	7560	AT5G24520	8378833	8383401	+	0	0	0

## Sheet: ibm11EPICATs.GeneBody
tssID	geneID	baseMean	log2FoldChange	lfcSE	stat	pvalue	padj	consensus.cluster	chr	start	end	strand	tpm	ddm1	ibm1	ibm2	edm2	met1	pol4	pol5	suvh456	wild-type	expression_class	dominant_ctss	tpm.dominant_ctss	interquantile_width	distance2NearestCanonicalTSS	nearestGeneID
Chr1_10498836_10498847	AT1G29965	7.94	2.68439	0.887584	3.02438	0.00249145	0.0325662	6848	Chr1	10498836	10498847	-	2.3903	0.429454	0.946339	0	0	0.395489	0	0	0.619018	0	1_1	10498847	0.195206	11	615	AT1G29965
Chr1_10498836_10498847	AT1G29970	7.94	2.68439	0.887584	3.02438	0.00249145	0.0325662	6848	Chr1	10498836	10498847	-	2.3903	0.429454	0.946339	0	0	0.395489	0	0	0.619018	0	1_1	10498847	0.195206	11	615	AT1G29965
Chr1_13868856_13869000	AT1G36675	32.2159	4.9543	1.55179	3.19264	0.00140978	0.0215799	2398	Chr1	13868856	13869000	+	53.3299	16.2412	4.06137	0.986139	0	17.9948	9.27943	1.54381	3.22316	0	1_1	13868858	12.1418	24	1290	AT1G36675
Chr1_17847832_17847851	AT1G48300	14.9365	2.57822	0.792585	3.25292	0.00114225	0.0186338	2653	Chr1	17847832	17847851	+	4.87201	0.31233	1.5378	0.665071	0.35477	0.593234	0	0	1.4088	0	1_0	17847833	0.117124	19	477	AT1G48300
Chr1_17855432_17855433	AT1G48315	5.04157	6.15214	1.45767	4.22052	2.43741e-05	0.000904658	7450	Chr1	17855432	17855433	-	1.2575	0.429454	0.828047	0	0	0	0	0	0	0	1_1	17855433	0.429454	1	282	AT1G48320
Chr1_17855432_17855433	AT1G48320	5.04157	6.15214	1.45767	4.22052	2.43741e-05	0.000904658	7450	Chr1	17855432	17855433	-	1.2575	0.429454	0.828047	0	0	0	0	0	0	0	1_1	17855433	0.429454	1	282	AT1G48320
Chr1_19516670_19516734	AT1G52400	28.2952	1.58653	0.51701	3.06866	0.00215022	0.0294919	2921	Chr1	19516670	19516734	+	4.56196	0.624661	1.34065	0	0.43664	0	0.466563	0.860972	0.832472	0	1_0	19516671	0.507537	2	1528	AT1G52400
Chr1_19516904_19517042	AT1G52400	63.7109	1.92934	0.445816	4.32767	1.50698e-05	0.000609174	2922	Chr1	19516904	19517042	+	8.52741	0.31233	4.39653	0.59627	0.845991	0	0	1.54381	0.832472	0	1_0	19517035	0.273289	131	1892	AT1G52400
Chr1_19517175_19517205	AT1G52400	14.3695	1.87696	0.697552	2.69078	0.00712841	0.0678483	2923	Chr1	19517175	19517205	+	1.13491	0	0.808332	0	0	0	0	0.326576	0	0	1_1	19517176	0.335162	6	2033	AT1G52400
Chr1_19517336_19517416	AT1G52400	24.2573	1.98659	0.573506	3.46395	0.000532314	0.0104782	2924	Chr1	19517336	19517416	+	1.43922	0	1.43922	0	0	0	0	0	0	0	1_1	19517337	0.591462	78	2194	AT1G52400
Chr1_20729742_20729902	AT1G55530	20.0481	1.64441	0.607342	2.70755	0.00677813	0.0654	7921	Chr1	20729742	20729902	-	2.11612	0.31233	1.08435	0.389869	0	0.329574	0	0	0	0	1_1	20729821	0.195206	160	1076	AT1G55525
Chr1_21234213_21234269	AT1G56650	13.0133	2.79773	0.774345	3.61303	0.000302642	0.00673787	8020	Chr1	21234213	21234269	-	1.32093	0	1.32093	0	0	0	0	0	0	0	1_1	21234269	0.690039	56	868	AT1G56650
Chr1_22976239_22976318	AT1G62180	25.9435	1.43054	0.533033	2.68377	0.00727972	0.0687593	8275	Chr1	22976239	22976318	-	2.18387	0	0.690039	0.344002	0	0	0.336962	0.385953	0.426909	0	1_0	22976303	0.414023	79	1299	AT1G62180
Chr1_229881_229936	AT1G01630	9.10507	2.22061	0.881949	2.51785	0.0118074	0.0951735	45	Chr1	229881	229936	+	2.25048	0	0.72947	0.504536	0.35477	0	0	0	0.661708	0	1_0	229883	0.72947	25	870	AT1G01630
Chr1_24399088_24399265	AT1G65620	36.1438	1.07613	0.431003	2.4968	0.0125321	0.0991615	3640	Chr1	24399088	24399265	+	1.78293	0	1.12378	0	0	0.659149	0	0	0	0	1_1	24399260	0.374593	172	1117	AT1G65620
Chr1_25237345_25237407	AT1G67360	16.6704	1.9715	0.679875	2.8998	0.00373405	0.043167	8634	Chr1	25237345	25237407	-	2.65047	0.351372	1.32093	0.366935	0.30019	0	0.311042	0	0	0	1_1	25237346	0.351372	62	870	AT1G67360
Chr1_27465437_27465463	AT1G73010	11.6018	2.10557	0.714406	2.9473	0.00320562	0.0387816	9013	Chr1	27465437	27465463	-	1.7294	0.390413	0.847762	0	0.49122	0	0	0	0	0	1_1	27465443	0.195206	21	813	AT1G73010
Chr1_2746743_2746747	AT1G08630	5.82913	2.78035	1.01664	2.73484	0.00624105	0.0619341	5405	Chr1	2746743	2746747	-	0.571747	0	0.571747	0	0	0	0	0	0	0	1_1	2746747	0.354877	4	1220	AT1G08630
Chr1_28348027_28348028	AT1G75510	5.34271	2.91438	1.15544	2.52231	0.0116587	0.0943062	9223	Chr1	28348027	28348028	-	2.40296	0.390413	0.709754	0.435736	0.35477	0	0	0	0.51229	0	1_0	28348028	0.390413	1	707	AT1G75510
Chr1_28867628_28867632	AT1G76878	7.36588	2.79253	0.984058	2.83777	0.00454298	0.0497564	4476	Chr1	28867628	28867632	+	2.20595	0	0.887193	0	0.60038	0.329574	0.388803	0	0	0	1_1	28867629	0.552031	4	2129	AT1G76880
Chr1_28867628_28867632	AT1G76880	7.36588	2.79253	0.984058	2.83777	0.00454298	0.0497564	4476	Chr1	28867628	28867632	+	2.20595	0	0.887193	0	0.60038	0.329574	0.388803	0	0	0	1_1	28867629	0.552031	4	2129	AT1G76880
Chr1_29551915_29551918	AT1G78570	11.6671	2.57957	0.733276	3.51787	0.00043502	0.00897436	4603	Chr1	29551915	29551918	+	4.8504	0.780826	1.41951	1.07787	0.60038	0.395489	0	0	0.576327	0	1_0	29551918	0.741785	1	2269	AT1G78570
Chr1_631293_631294	AT1G02850	11.981	3.2422	0.777287	4.17118	3.03029e-05	0.00106851	132	Chr1	631293	631294	+	3.57698	0.31233	1.63638	0.366935	0	0.593234	0	0.326576	0.341527	0	1_1	631294	0.31233	1	789	AT1G02850
Chr1_661538_661578	AT1G02930	16.493	2.75936	0.729363	3.78325	0.000154795	0.00393698	4924	Chr1	661538	661578	-	4.21428	0	1.57723	0	0	1.58196	0.414723	0	0.640363	0	1_1	661577	1.30122	2	850	AT1G02930
Chr1_9833410_9833415	AT1G28140	6.73927	2.72696	1.03815	2.62675	0.00862042	0.0771348	6712	Chr1	9833410	9833415	-	2.53517	0	0.788616	0.688004	0.30019	0.395489	0	0	0.362872	0	1_0	9833414	0.335162	5	1013	AT1G28140
Chr2_11927252_11927256	AT2G28000	13.8271	2.22262	0.720939	3.08295	0.00204959	0.0285374	11023	Chr2	11927252	11927256	+	5.85777	0.429454	1.59695	0.52747	0.51851	0.790979	0.311042	0.445331	1.23804	0	1_0	11927256	0.273289	3	807	AT2G28000
Chr2_11927740_11927980	AT2G28000	74.6642	1.83932	0.450539	4.08248	4.45577e-05	0.00147369	11025	Chr2	11927740	11927980	+	18.6757	1.56165	5.91462	3.46295	1.39179	1.45013	0.362883	0.326576	4.20505	0	1_0	11927881	0.351372	237	1432	AT2G28000
Chr2_12672883_12672889	AT2G29640	15.4412	2.78128	0.692168	4.01822	5.8639e-05	0.00184035	11133	Chr2	12672883	12672889	+	5.1904	0.31233	1.81382	1.00907	0.73683	0.428447	0	0.356264	0.533636	0	1_0	12672889	0.234248	6	1683	AT2G29640
Chr2_15618266_15618312	AT2G37180	13.8498	2.38759	0.783995	3.04542	0.00232359	0.0311001	11632	Chr2	15618266	15618312	+	1.28712	0	0.966055	0.321069	0	0	0	0	0	0	1_1	15618300	0.394308	46	592	AT2G37180
Chr2_16420613_16420640	AT2G39330	10.3395	3.76842	0.95242	3.95668	7.59998e-05	0.00227514	14906	Chr2	16420613	16420640	-	1.34065	0	1.34065	0	0	0	0	0	0	0	1_1	16420640	0.847762	27	1212	AT2G39330
Chr2_16460965_16460984	AT2G39420	10.7933	1.93272	0.764781	2.52715	0.0114993	0.0935059	11793	Chr2	16460965	16460984	+	4.06717	0.858908	1.14349	0.481603	0.35477	0	0.466563	0.356264	0.405563	0	1_0	16460984	0.546578	19	620	AT2G39420
Chr2_17151831_17151863	AT2G41140	15.6749	1.78825	0.708374	2.52445	0.0115881	0.0939964	11924	Chr2	17151831	17151863	+	1.18292	0	1.18292	0	0	0	0	0	0	0	1_1	17151832	0.532316	32	1445	AT2G41140
Chr2_17201359_17201420	AT2G41250	25.9983	1.70061	0.536924	3.16732	0.00153849	0.0230283	15062	Chr2	17201359	17201420	-	4.26546	0.546578	1.75467	0.825605	0.32748	0	0	0	0.811126	0	1_0	17201362	0.117124	61	1256	AT2G41250
Chr2_18425568_18425669	AT2G44670	31.2304	1.66789	0.531126	3.14029	0.00168782	0.0247015	12217	Chr2	18425568	18425669	+	2.57415	0.858908	1.71524	0	0	0	0	0	0	0	1_1	18425578	0.351372	101	398	AT2G44670
Chr2_386686_386896	AT2G01850	52.1428	1.47401	0.435289	3.38627	0.000708493	0.0129183	9706	Chr2	386686	386896	+	6.88297	0.936991	2.46443	1.44481	1.11889	0	0	0	0.917854	0	1_0	386687	0.31233	210	1368	AT2G01860
Chr2_6798305_6798372	AT2G15580	20.0976	1.53424	0.603243	2.54332	0.0109803	0.0905954	13104	Chr2	6798305	6798372	-	4.67716	0.546578	1.55752	0.435736	0.40935	0.362532	0.570244	0.475019	0.320182	0	1_0	6798372	0.429454	3	5439	AT2G15570
Chr2_8848619_8848621	AT2G20560	8.62855	3.23215	1.13933	2.8369	0.00455546	0.0498665	13395	Chr2	8848619	8848621	-	1.56958	0	1.20264	0.366935	0	0	0	0	0	0	1_1	8848621	0.630893	2	1310	AT2G20550
Chr3_10121907_10121968	AT3G27340	14.1266	2.04747	0.70517	2.90351	0.00369008	0.0427946	17597	Chr3	10121907	10121968	+	1.76737	0.702743	1.06463	0	0	0	0	0	0	0	1_1	10121968	0.702743	59	734	AT3G27340
Chr3_10142826_10142827	AT3G27400	4.73836	3.79124	1.34735	2.81385	0.00489525	0.0524535	17603	Chr3	10142826	10142827	+	0.650608	0	0.650608	0	0	0	0	0	0	0	1_1	10142827	0.650608	1	2504	AT3G27400
Chr3_10453332_10453337	AT3G28080	11.1485	2.92854	0.862545	3.39523	0.000685707	0.0126499	17648	Chr3	10453332	10453337	+	1.91208	0	1.39979	0	0	0	0	0	0.51229	0	1_1	10453333	0.887193	5	1815	AT3G28080
Chr3_10960522_10960578	AT3G28930	17.171	2.64935	0.630707	4.2006	2.66204e-05	0.000964233	21411	Chr3	10960522	10960578	-	1.76626	0	1.32093	0	0	0	0	0.445331	0	0	1_1	10960523	0.394308	56	285	AT3G28930
Chr3_11473749_11473787	AT3G29638	6.46493	2.72417	1.02148	2.66688	0.00765587	0.0709895	21480	Chr3	11473749	11473787	-	8.22794	0.89795	0.571747	0	0	1.0876	2.12546	2.96887	0.576327	0	1_1	11473777	0.273289	30	4920	AT3G29636
Chr3_15984722_15984743	AT3G44300	13.525	3.59721	0.861067	4.17762	2.94578e-05	0.00104347	17971	Chr3	15984722	15984743	+	3.14003	0.390413	1.5378	0.52747	0.35477	0.329574	0	0	0	0	1_1	15984743	0.234248	21	1432	AT3G44300
Chr3_17134686_17134698	AT3G46540	10.838	2.11872	0.761982	2.78054	0.00542679	0.0565807	21864	Chr3	17134686	17134698	-	2.73297	0	1.14349	0.504536	0	0.395489	0	0.326576	0.362872	0	1_0	17134698	0.808332	12	889	AT3G46540
Chr3_19025973_19026019	AT3G51238	15.4775	2.87765	0.667324	4.31222	1.61625e-05	0.000647421	18399	Chr3	19025973	19026019	+	1.24207	0	1.24207	0	0	0	0	0	0	0	1_1	19025974	0.433739	46	782	AT3G51240
Chr3_19025973_19026019	AT3G51240	15.4775	2.87765	0.667324	4.31222	1.61625e-05	0.000647421	18399	Chr3	19025973	19026019	+	1.24207	0	1.24207	0	0	0	0	0	0	0	1_1	19025974	0.433739	46	782	AT3G51240
Chr3_19716012_19716092	AT3G53190	16.7148	2.72529	0.624116	4.36665	1.26169e-05	0.000529398	18558	Chr3	19716012	19716092	+	1.66083	0	1.34065	0	0	0	0	0	0.320182	0	1_1	19716013	0.571747	80	2085	AT3G53190
Chr3_20224350_20224397	AT3G54640	20.3285	1.61257	0.609834	2.64427	0.00818672	0.0743076	22504	Chr3	20224350	20224397	-	4.9018	0	1.47866	0	1.14618	1.25238	0	0	1.02458	0	1_1	20224352	0.768901	40	1171	AT3G54640
Chr3_20313473_20313528	AT3G54830	39.375	2.32351	0.536033	4.33463	1.46004e-05	0.000594084	22523	Chr3	20313473	20313528	-	9.7113	0.31233	3.86422	1.07787	0.62767	1.41717	0	0	2.41203	0	1_0	20313508	0.31233	43	1522	AT3G54830
Chr3_20430830_20430834	AT3G55120	9.62267	2.71746	0.860024	3.15975	0.00157906	0.0235557	22550	Chr3	20430830	20430834	-	1.58643	0	0.966055	0	0.30019	0	0	0	0.320182	0	1_1	20430834	0.788616	4	636	AT3G55120
Chr3_2243589_2243689	AT3G07090	17.2447	2.31421	0.701747	3.29778	0.000974509	0.0164766	19786	Chr3	2243589	2243689	-	3.86712	0.468495	1.63638	0.435736	0.30019	0	0	0.385953	0.640363	0	1_0	2243590	0.351372	98	1230	AT3G07090
Chr3_22737250_22737397	AT3G61440	55.1758	1.29291	0.483979	2.67141	0.00755334	0.0703784	19122	Chr3	22737250	22737397	+	4.95563	0	2.08983	0.344002	0	0.790979	0.699845	0.326576	0.704399	0	1_1	22737251	0.5126	144	1102	AT3G61450
Chr3_2904548_2904671	AT3G09440	30.6986	2.48441	0.518097	4.79526	1.62467e-06	9.60635e-05	19953	Chr3	2904548	2904671	-	1.96595	0	1.63638	0	0	0.329574	0	0	0	0	1_1	2904549	0.690039	123	1180	AT3G09440
Chr3_3534083_3534129	AT3G11280	16.0298	2.15501	0.695814	3.0971	0.00195421	0.0275317	20095	Chr3	3534083	3534129	-	3.75507	0.351372	1.22235	0.848538	0	0.329574	0	0	1.00324	0	1_0	3534084	0.351372	44	763	AT3G11280
Chr3_3992551_3992635	AT3G12580	32.5143	1.56874	0.607871	2.58071	0.00985984	0.0845082	20206	Chr3	3992551	3992635	-	2.79219	0.741785	2.0504	0	0	0	0	0	0	0	1_1	3992635	0.741785	84	1157	AT3G12580
Chr3_3992813_3992956	AT3G12580	45.3144	2.45181	0.600684	4.0817	4.47075e-05	0.00147707	20207	Chr3	3992813	3992956	-	6.77796	1.05411	3.92337	1.00907	0.791411	0	0	0	0	0	1_1	3992847	0.468495	133	945	AT3G12580
Chr3_3993095_3993273	AT3G12580	42.4634	2.49717	0.585616	4.26417	2.00645e-05	0.000768866	20208	Chr3	3993095	3993273	-	1.45543	0.351372	1.10406	0	0	0	0	0	0	0	1_1	3993174	0.351372	79	618	AT3G12580
Chr3_4730623_4730737	AT3G14210	33.1207	1.99444	0.587552	3.39449	0.000687565	0.0126521	16531	Chr3	4730623	4730737	+	16.4388	1.56165	1.55752	3.53175	1.52824	3.95489	1.60705	0.712529	1.98513	0	1_0	4730721	1.1322	76	898	AT3G14210
Chr3_4731267_4731304	AT3G14210	20.0852	2.16308	0.551526	3.92199	8.78219e-05	0.00255604	16533	Chr3	4731267	4731304	+	13.6164	0.624661	1.38008	2.08695	1.20076	3.19687	1.39969	1.87039	1.85705	0	1_0	4731304	0.351372	37	1481	AT3G14210
Chr3_4995937_4995942	AT3G14850	7.93145	2.27342	0.900759	2.52389	0.0116063	0.0940793	20428	Chr3	4995937	4995942	-	0.709754	0	0.709754	0	0	0	0	0	0	0	1_1	4995938	0.374593	5	5108	AT3G14860
Chr3_5175049_5175054	AT3G15356	6.97993	3.32895	1.01901	3.26685	0.0010875	0.017984	20454	Chr3	5175049	5175054	-	2.00191	0	0.966055	0	0	0.395489	0	0	0.640363	0	1_1	5175051	0.650608	4	418	AT3G15356
Chr3_5625047_5625049	AT3G16530	9.79711	2.83941	1.02323	2.77493	0.00552134	0.0571093	20570	Chr3	5625047	5625049	-	3.34455	0	1.2815	0.412802	0.30019	0.560277	0	0	0.789781	0	1_0	5625049	1.22235	1	421	AT3G16530
Chr3_5625261_5625279	AT3G16530	11.2518	2.78506	0.818023	3.40463	0.000662542	0.0123648	20571	Chr3	5625261	5625279	-	3.6412	0.702743	1.20264	0	0	0.988723	0	0	0.74709	0	1_1	5625279	0.429454	18	191	AT3G16530
Chr3_5953434_5953625	AT3G17390	39.6516	1.47678	0.520414	2.83771	0.00454379	0.0497564	20625	Chr3	5953434	5953625	-	5.38212	0	1.63638	0.665071	0.791411	0.560277	0	0	1.72898	0	1_0	5953552	0.47317	185	532	AT3G17390
Chr3_71832_71929	AT3G01210	20.3923	2.58636	0.618872	4.17915	2.92599e-05	0.0010382	15597	Chr3	71832	71929	+	3.17387	0.390413	1.77439	1.00907	0	0	0	0	0	0	1_1	71923	0.234248	97	297	AT3G01210
Chr3_7846339_7846344	AT3G22231	5.75983	2.75354	1.10393	2.4943	0.0126207	0.0994945	20952	Chr3	7846339	7846344	-	3.69828	0.663702	0.709754	0.733871	0.32748	0	0.907207	0.356264	0	0	1_0	7846340	0.273289	5	265	AT3G22231
Chr3_8084559_8084630	AT3G22840	17.1359	2.40683	0.713401	3.37375	0.000741524	0.0133348	17229	Chr3	8084559	8084630	+	4.24795	1.01507	1.89268	0.550403	0	0	0.362883	0	0.426909	0	1_1	8084630	0.624661	71	2677	AT3G22845
Chr3_8731286_8731329	AT3G24170	17.289	1.96329	0.713241	2.75262	0.00591196	0.0595703	21089	Chr3	8731286	8731329	-	1.77408	0	1.26179	0	0	0	0	0	0.51229	0	1_1	8731287	0.47317	43	3275	AT3G24170
Chr3_9190014_9190023	AT3G25230	14.2471	2.34193	0.842085	2.78111	0.00541737	0.0565014	17423	Chr3	9190014	9190023	+	4.89607	0.468495	1.55752	0.412802	0.38206	0.461404	0.336962	0.593774	0.683054	0	1_0	9190015	0.273289	9	1834	AT3G25230
Chr3_9295615_9295621	AT3G25585	12.0593	2.09275	0.686251	3.04955	0.00229186	0.0307878	21166	Chr3	9295615	9295621	-	2.33463	0	1.06463	0.52747	0	0	0.336962	0	0.405563	0	1_0	9295616	0.670324	6	6278	AT3G25572
Chr4_11988016_11988018	AT4G22820	14.5499	2.30125	0.741426	3.10381	0.00191044	0.0270629	27650	Chr4	11988016	11988018	-	5.68321	0.351372	1.73496	0.642137	0.32748	0.461404	0.699845	1.0391	0.426909	0	1_0	11988017	0.351372	1	989	AT4G22820
Chr4_12191714_12191715	AT4G23320	6.98328	2.6177	0.936286	2.79583	0.00517669	0.0546558	27685	Chr4	12191714	12191715	-	1.56697	0	0.867478	0	0	0.362532	0.336962	0	0	0	1_1	12191715	0.867478	1	262	AT4G23320
Chr4_12312238_12312240	AT4G23600	9.75461	2.96509	0.920782	3.22018	0.00128108	0.0201712	24709	Chr4	12312238	12312240	+	2.61431	0	1.30122	0.412802	0.40935	0	0	0	0.490945	0	1_0	12312239	0.828047	2	1620	AT4G23600
Chr4_1294430_1294521	AT4G02920	34.5732	2.34108	0.649016	3.60712	0.00030961	0.00686828	23387	Chr4	1294430	1294521	+	6.46254	0	3.35162	1.23841	0.46393	0	0	0.68284	0.725745	0	1_0	1294504	1.61666	35	1981	AT4G02920
Chr4_13346094_13346117	AT4G26400	16.967	2.84097	0.686078	4.14089	3.45954e-05	0.00119667	27931	Chr4	13346094	13346117	-	2.46062	0	1.20264	0.59627	0	0	0	0	0.661708	0	1_0	13346115	0.453454	23	482	AT4G26400
Chr4_13503882_13503883	AT4G26860	4.95705	3.994	1.39692	2.85914	0.00424793	0.0473606	27982	Chr4	13503882	13503883	-	1.13905	0	0.749185	0.389869	0	0	0	0	0	0	1_1	13503883	0.749185	1	897	AT4G26860
Chr4_15676531_15676594	AT4G32480	16.0343	1.97199	0.733215	2.68951	0.00715573	0.0680246	25385	Chr4	15676531	15676594	+	3.05395	0.624661	1.0252	0.458669	0.51851	0	0	0	0.426909	0	1_0	15676594	0.624661	63	190	AT4G32480
Chr4_16182947_16182975	AT4G33720	18.6743	2.16321	0.712224	3.03726	0.0023874	0.0315773	25476	Chr4	16182947	16182975	+	5.00201	0.780826	1.73496	0	0	2.17519	0.311042	0	0	0	1_1	16182949	0.273289	22	197	AT4G33720
Chr4_16372771_16372774	AT4G34190	14.2977	2.28432	0.707207	3.23006	0.00123764	0.0197079	28557	Chr4	16372771	16372774	-	4.92775	0.702743	1.67581	0.802671	0.40935	0	0	0.504708	0.832472	0	1_0	16372772	0.702743	1	854	AT4G34190
Chr4_17441419_17441545	AT4G36988	32.566	1.61299	0.555256	2.90494	0.00367321	0.042655	25727	Chr4	17441419	17441545	+	6.17843	0.741785	2.563	0.344002	0.32748	1.0876	1.11457	0	0	0	1_1	17441545	0.390413	126	1067	AT4G37000
Chr4_17441419_17441545	AT4G36990	32.566	1.61299	0.555256	2.90494	0.00367321	0.042655	25727	Chr4	17441419	17441545	+	6.17843	0.741785	2.563	0.344002	0.32748	1.0876	1.11457	0	0	0	1_1	17441545	0.390413	126	1067	AT4G37000
Chr4_17560323_17560326	AT4G37320	7.07761	2.86193	0.952881	3.00345	0.00266938	0.0341107	28816	Chr4	17560323	17560326	-	1.26925	0	0.887193	0	0.38206	0	0	0	0	0	1_1	17560324	0.47317	3	1381	AT4G37310
Chr4_17640056_17640125	AT4G37540	19.3012	1.4326	0.541383	2.64619	0.00814032	0.0740168	28837	Chr4	17640056	17640125	-	4.98966	0.663702	1.32093	0	0.65496	0.659149	0.311042	0.504708	0.875163	0	1_0	17640125	0.351372	46	540	AT4G37540
Chr4_186731_186740	AT4G00430	12.7675	2.03825	0.694405	2.93525	0.00333284	0.0398857	26018	Chr4	186731	186740	-	5.24209	0.546578	1.39979	1.12374	0.57309	0	0.388803	0.356264	0.853817	0	1_0	186737	0.195206	9	890	AT4G00430
Chr4_5598682_5598684	AT4G08770	6.20052	3.38304	1.1589	2.91919	0.00350942	0.041343	26541	Chr4	5598682	5598684	-	1.88154	0.585619	0.867478	0	0	0.428447	0	0	0	0	1_1	5598684	0.429454	2	1628	AT4G08770
Chr4_5646888_5646977	AT4G08870	11.2281	1.8638	0.698844	2.66698	0.0076536	0.0709895	26552	Chr4	5646888	5646977	-	0.670324	0	0.670324	0	0	0	0	0	0	0	1_1	5646977	0.335162	89	1750	AT4G08870
Chr4_627353_627356	AT4G01480	15.0381	2.33958	0.703992	3.32331	0.000889561	0.0153623	23259	Chr4	627353	627356	+	6.45929	1.01507	1.77439	1.19254	1.17347	0	0.362883	0.385953	0.554981	0	1_0	627354	0.702743	3	1236	AT4G01480
Chr4_7340802_7340810	AT4G12400	14.511	2.31453	0.689028	3.35912	0.000781912	0.0138408	26760	Chr4	7340802	7340810	-	4.212	0.546578	1.65609	0.344002	0	0.329574	0.570244	0.445331	0.320182	0	1_0	7340810	0.31233	8	551	AT4G12400
Chr4_8122923_8122924	AT4G14090	7.95178	2.40771	0.899858	2.67565	0.00745837	0.069786	26925	Chr4	8122923	8122924	-	0.946339	0	0.946339	0	0	0	0	0	0	0	1_1	8122924	0.946339	1	911	AT4G14090
Chr4_8666736_8666808	AT4G15210	15.2671	2.97837	0.944883	3.15211	0.00162096	0.0239267	27037	Chr4	8666736	8666808	-	3.05665	0.429454	1.61666	0	0.32748	0	0	0	0.683054	0	1_1	8666808	0.195206	72	1049	AT4G15200
Chr4_8667096_8667169	AT4G15210	12.6667	4.33076	0.935786	4.62794	3.69329e-06	0.000192484	27038	Chr4	8667096	8667169	-	2.35692	0	1.18292	0	0	0	0	0	1.174	0	1_1	8667107	0.315446	73	1348	AT4G15200
Chr4_8667816_8667863	AT4G15210	16.2962	2.9189	0.7486	3.89915	9.65307e-05	0.00275237	27039	Chr4	8667816	8667863	-	3.01925	0.585619	1.26179	0	0.38206	0	0	0	0.789781	0	1_1	8667837	0.273289	47	1633	AT4G15210
Chr4_8668157_8668177	AT4G15210	13.3556	4.33076	1.06027	4.08457	4.41581e-05	0.0014644	27040	Chr4	8668157	8668177	-	3.80047	0.624661	1.95182	0	0.32748	0	0	0	0.896508	0	1_1	8668158	0.273289	20	1312	AT4G15210
Chr4_9605421_9605422	AT4G17090	9.53387	3.37869	0.971187	3.47893	0.000503427	0.0100568	27215	Chr4	9605421	9605422	-	1.99221	0.351372	1.34065	0	0.30019	0	0	0	0	0	1_1	9605422	0.351372	1	1912	AT4G17090
Chr4_9605712_9605713	AT4G17090	4.76914	3.39544	1.29455	2.62287	0.00871922	0.0778387	27216	Chr4	9605712	9605713	-	1.03726	0	0.670324	0.366935	0	0	0	0	0	0	1_1	9605713	0.670324	1	1621	AT4G17090
Chr4_9606857_9606859	AT4G17090	12.1201	2.26638	0.723712	3.13161	0.00173853	0.0252523	27218	Chr4	9606857	9606859	-	3.16771	0.585619	1.39979	0.412802	0.35477	0	0.414723	0	0	0	1_1	9606858	0.351372	2	476	AT4G17090
Chr5_1403100_1403177	AT5G04830	16.594	2.66264	0.716791	3.71468	0.000203464	0.00491557	33683	Chr5	1403100	1403177	-	4.40276	0.741785	1.65609	1.05494	0.30019	0.329574	0	0	0.320182	0	1_0	1403101	0.273289	77	860	AT5G04830
Chr5_1564225_1564368	AT5G05270	60.2568	2.46593	0.510754	4.82802	1.37898e-06	8.41099e-05	29409	Chr5	1564225	1564368	+	6.55275	0.390413	2.8193	1.55948	0.32748	0	0.388803	0	1.06727	0	1_0	1564285	0.273289	137	965	AT5G05270
Chr5_17140371_17140398	AT5G42740	12.1215	1.76397	0.703589	2.5071	0.0121727	0.0971426	31563	Chr5	17140371	17140398	+	4.75769	0.936991	1.22235	0.619204	0.791411	0	0.440643	0	0.74709	0	1_0	17140396	0.507537	27	4704	AT5G42740
Chr5_17245630_17245662	AT5G42990	8.78906	2.50974	0.844176	2.97301	0.00294895	0.0364482	35940	Chr5	17245630	17245662	-	3.10101	0.624661	0.72947	0.435736	0.46393	0	0	0.356264	0.490945	0	1_0	17245650	0.234248	32	338	AT5G42990
Chr5_18984325_18984426	AT5G46790	36.1144	1.61858	0.493109	3.2824	0.00102927	0.0171957	36214	Chr5	18984325	18984426	-	8.66608	1.01507	2.46443	1.46774	0.76412	0.692106	0	0	2.26262	0	1_0	18984327	0.624661	73	432	AT5G46790
Chr5_19692369_19692412	AT5G48570	17.6711	2.32525	0.643045	3.61601	0.000299184	0.00668351	36349	Chr5	19692369	19692412	-	3.36118	0	1.7941	0	0.30019	0.362532	0.518404	0.385953	0	0	1_1	19692412	1.26179	43	1433	AT5G48570
Chr5_20304938_20304940	AT5G49910	4.94548	4.54474	1.43913	3.15798	0.00158864	0.0236481	32079	Chr5	20304938	20304940	+	1.07025	0	0.749185	0.321069	0	0	0	0	0	0	1_1	20304939	0.5126	2	1525	AT5G49910
Chr5_20305746_20305784	AT5G49910	11.5505	2.11894	0.758113	2.79501	0.00518974	0.0547179	32080	Chr5	20305746	20305784	+	1.89623	0	1.14349	0.389869	0	0	0	0	0.362872	0	1_1	20305766	0.650608	38	2352	AT5G49910
Chr5_21353441_21353496	AT5G52640	22.3547	4.57438	0.824374	5.54891	2.87454e-08	3.15221e-06	32243	Chr5	21353441	21353496	+	2.65574	0.585619	2.07012	0	0	0	0	0	0	0	1_1	21353452	0.156165	55	1053	AT5G52640
Chr5_21353606_21353612	AT5G52640	16.6018	3.03962	0.722379	4.20779	2.57881e-05	0.000943752	32244	Chr5	21353606	21353612	+	2.70623	0	1.89268	0.321069	0	0	0.492484	0	0	0	1_1	21353607	1.45894	6	1208	AT5G52640
Chr5_21354062_21354121	AT5G52640	11.3879	4.17755	0.994576	4.20033	2.66524e-05	0.000964233	32245	Chr5	21354062	21354121	+	1.04492	0	1.04492	0	0	0	0	0	0	0	1_1	21354121	0.650608	59	1722	AT5G52640
Chr5_21354463_21354564	AT5G52640	31.6008	2.44804	0.597827	4.09489	4.22369e-05	0.00140747	32247	Chr5	21354463	21354564	+	2.59854	0.390413	2.20813	0	0	0	0	0	0	0	1_1	21354494	0.156165	101	2095	AT5G52640
Chr5_21354704_21354818	AT5G52640	59.5076	3.18218	0.554235	5.74158	9.37986e-09	1.17434e-06	32248	Chr5	21354704	21354818	+	8.319	0.780826	4.15995	1.39894	1.20076	0	0.362883	0.415642	0	0	1_0	21354800	0.546578	114	2401	AT5G52640
Chr5_2168595_2168677	AT5G06980	22.191	2.31747	0.649587	3.5676	0.000360272	0.00773147	29518	Chr5	2168595	2168677	+	3.5881	0.624661	1.83353	0.59627	0	0	0	0	0.533636	0	1_0	2168598	0.390413	82	1004	AT5G06990
Chr5_22397021_22397061	AT5G55210	12.3737	1.75213	0.689448	2.54135	0.0110426	0.0909119	36767	Chr5	22397021	22397061	-	2.80002	0.390413	0.72947	0.710938	0.62767	0	0	0	0.341527	0	1_0	22397061	0.31233	40	385	AT5G55210
Chr5_22683136_22683269	AT5G56010	44.1421	1.44896	0.532248	2.72234	0.00648215	0.0636413	32510	Chr5	22683136	22683269	+	5.9262	0.429454	1.97154	0.688004	0	1.3183	1.19233	0.326576	0	0	1_1	22683269	0.273289	131	1136	AT5G56020
Chr5_22688066_22688171	AT5G56030	19.9409	1.68364	0.575416	2.92596	0.00343397	0.040749	32516	Chr5	22688066	22688171	+	1.50637	0	1.14349	0	0	0	0	0	0.362872	0	1_1	22688171	0.394308	105	1369	AT5G56030
Chr5_22688658_22688715	AT5G56030	32.1378	1.72411	0.540161	3.19184	0.0014137	0.0216101	32517	Chr5	22688658	22688715	+	6.66812	0.89795	2.38556	0.481603	0.49122	0.725064	0.466563	0.771906	0.448254	0	1_0	22688659	0.390413	39	1857	AT5G56030
Chr5_23718885_23718960	AT5G58710	33.9539	1.80791	0.56475	3.20126	0.00136827	0.0211815	32720	Chr5	23718885	23718960	+	10.413	1.56165	3.1939	1.51361	1.25534	0.988723	0	0	1.89974	0	1_0	23718886	0.585619	75	1111	AT5G58710
Chr5_23735150_23735205	AT5G58770	28.9767	2.5466	0.678509	3.75324	0.000174567	0.0043083	32724	Chr5	23735150	23735205	+	3.30372	0	2.66158	0.642137	0	0	0	0	0	0	1_1	23735151	1.99126	55	775	AT5G58770
Chr5_25263215_25263219	AT5G62950	6.03155	2.85694	1.12069	2.54927	0.0107947	0.0896672	37319	Chr5	25263215	25263219	-	0.72947	0	0.72947	0	0	0	0	0	0	0	1_1	25263216	0.47317	4	685	AT5G62950
Chr5_26004686_26004734	AT5G65090	13.1406	2.00498	0.653384	3.06861	0.00215057	0.0294919	33183	Chr5	26004686	26004734	+	4.71238	0.429454	0.788616	0	0.40935	1.94449	0.414723	0	0.725745	0	1_1	26004723	0.31233	37	706	AT5G65090
Chr5_3914690_3914753	AT5G12110	26.259	2.45469	0.61011	4.02335	5.7375e-05	0.0018097	29854	Chr5	3914690	3914753	+	2.3067	0	2.3067	0	0	0	0	0	0	0	1_1	3914725	0.768901	63	257	AT5G12110
Chr5_3915119_3915211	AT5G12110	26.7662	2.39294	0.566904	4.22106	2.43156e-05	0.000903768	29856	Chr5	3915119	3915211	+	1.64437	0	1.2815	0	0	0	0	0	0.362872	0	1_1	3915211	0.768901	92	743	AT5G12110
Chr5_5238486_5238488	AT5G16030	4.72274	3.82436	1.31304	2.91259	0.00358443	0.0420344	30119	Chr5	5238486	5238488	+	1.03726	0	0.670324	0.366935	0	0	0	0	0	0	1_1	5238487	0.394308	2	309	AT5G16030
Chr5_5608236_5608307	AT5G17050	15.3931	2.21432	0.832171	2.6609	0.00779322	0.0718752	34575	Chr5	5608236	5608307	-	1.00549	0	1.00549	0	0	0	0	0	0	0	1_1	5608237	0.630893	71	1255	AT5G17050
Chr5_6267318_6267353	AT5G18800	23.2325	2.37722	0.693694	3.4269	0.000610521	0.0116802	30318	Chr5	6267318	6267353	+	7.05309	0.663702	2.68129	0.986139	0.73683	0	0	0	1.98513	0	1_0	6267353	0.234248	35	300	AT5G18800
Chr5_7304980_7305001	AT5G22060	9.39264	2.48301	0.829402	2.99373	0.00275587	0.0348274	34898	Chr5	7304980	7305001	-	2.08808	0.31233	0.867478	0.389869	0	0	0.518404	0	0	0	1_1	7304999	0.156165	21	798	AT5G22060
Chr5_8669923_8669924	AT5G25130	6.68329	5.00629	1.31526	3.8063	0.000141062	0.00366708	35136	Chr5	8669923	8669924	-	1.00549	0	1.00549	0	0	0	0	0	0	0	1_1	8669924	1.00549	1	10602	AT5G25110
