# Supplementary material for: Epigenetic regulation of spurious transcription initiation in Arabidopsis
Source: Nat Commun. 2020 Jun 26;11:3224. doi: 10.1038/s41467-020-16951-w (PMC7319988; doi:10.1038/s41467-020-16951-w)
Supplement: Supplementary file 8 — Supplementary Data 5 [file 41467_2020_16951_MOESM8_ESM.xlsx]

## Sheet: Supplementary_Data_5
Supplementary Data 5: TEs harboring active TSSs in wild-type A.thaliana.
transposonID	tssID	consensus.cluster	chr	start	end	strand	dominant_ctss	tpm	tpm.dominant_ctss	q_0.1	q_0.9	interquantile_width	family
AT1TE02540	Chr1_782904_782944	156	Chr1	782904	782944	+	782940	3.67708	1.55672	782910	782940	31	RC/Helitron
AT1TE02770	Chr1_846671_846834	170	Chr1	846671	846834	+	846816	5.7035	1.66408	846710	846829	120	Unassigned
AT1TE02770	Chr1_847585_847590	4928	Chr1	847585	847590	-	847590	0.30866	0.2013	847586	847590	5	Unassigned
AT1TE02770	Chr1_847710_847714	4929	Chr1	847710	847714	-	847712	0.64416	0.21472	847711	847714	4	Unassigned
AT1TE04835	Chr1_1477919_1477937	5083	Chr1	1477919	1477937	-	1477926	0.4697	0.14762	1477922	1477932	11	LTR/Gypsy
AT1TE04835	Chr1_1478273_1478286	5085	Chr1	1478273	1478286	-	1478274	1.2078	0.29524	1478274	1478283	10	LTR/Gypsy
AT1TE06560	Chr1_2002213_2002214	358	Chr1	2002213	2002214	+	2002214	0.49654	0.49654	2002214	2002214	1	DNA/MuDR
AT1TE06650	Chr1_2029947_2030021	362	Chr1	2029947	2030021	+	2029992	12.0377	3.18054	2029952	2030010	59	DNA/Harbinger
AT1TE06780	Chr1_2070725_2070737	374	Chr1	2070725	2070737	+	2070737	0.59048	0.59048	2070726	2070737	12	Unassigned
AT1TE08710	Chr1_2675845_2676009	500	Chr1	2675845	2676009	+	2675846	3.67708	1.66408	2675846	2675971	126	DNA/MuDR
AT1TE10610	Chr1_3263586_3263598	5476	Chr1	3263586	3263598	-	3263588	0.37576	0.21472	3263587	3263598	12	DNA/Harbinger
AT1TE11020	Chr1_3388384_3388398	5500	Chr1	3388384	3388398	-	3388398	3.30132	1.86538	3388391	3388398	8	DNA/En-Spm
AT1TE12090	Chr1_3715109_3715178	694	Chr1	3715109	3715178	+	3715177	1.18096	0.4026	3715110	3715177	68	LTR/Gypsy
AT1TE12305	Chr1_3790811_3790814	5583	Chr1	3790811	3790814	-	3790814	0.79178	0.68442	3790812	3790814	3	LTR/Copia
AT1TE12665	Chr1_3896912_3896971	5599	Chr1	3896912	3896971	-	3896932	2.22772	0.36234	3896923	3896948	26	LTR/Copia
AT1TE14210	Chr1_4374764_4374806	5685	Chr1	4374764	4374806	-	4374773	0.30866	0.14762	4374773	4374806	34	DNA/MuDR
AT1TE15170	Chr1_4683225_4683227	886	Chr1	4683225	4683227	+	4683227	0.56364	0.34892	4683226	4683227	2	DNA/MuDR
AT1TE15890	Chr1_4908364_4908430	941	Chr1	4908364	4908430	+	4908420	6.96498	1.43594	4908370	4908420	51	LTR/Copia
AT1TE16370	Chr1_5058692_5058845	961	Chr1	5058692	5058845	+	5058721	32.8388	14.8694	5058721	5058811	91	RC/Helitron
AT1TE17050	Chr1_5276152_5276283	5902	Chr1	5276152	5276283	-	5276153	1.50304	0.48312	5276153	5276283	131	DNA/MuDR
AT1TE19430	Chr1_6009402_6009404	6021	Chr1	6009402	6009404	-	6009403	1.18096	0.69784	6009403	6009404	2	LTR/Copia
AT1TE21130	Chr1_6515423_6515446	1286	Chr1	6515423	6515446	+	6515439	4.52254	1.9459	6515426	6515439	14	RC/Helitron
AT1TE21575	Chr1_6662485_6662694	1307	Chr1	6662485	6662694	+	6662497	3.54288	0.72468	6662486	6662615	130	RC/Helitron
AT1TE21830	Chr1_6753997_6754080	6159	Chr1	6753997	6754080	-	6754001	0.32208	0.18788	6753998	6754080	83	DNA/MuDR
AT1TE23520	Chr1_7285915_7285954	1448	Chr1	7285915	7285954	+	7285916	0.85888	0.3355	7285916	7285954	39	DNA/MuDR
AT1TE23620	Chr1_7313946_7314060	1450	Chr1	7313946	7314060	+	7313994	5.94506	1.26148	7313950	7314048	99	DNA/MuDR
AT1TE23980	Chr1_7442966_7443008	6293	Chr1	7442966	7443008	-	7442969	3.38184	1.63724	7442969	7443001	33	Unassigned
AT1TE24850	Chr1_7719570_7719591	1516	Chr1	7719570	7719591	+	7719588	2.12036	0.61732	7719572	7719591	20	LTR/Copia
AT1TE25360	Chr1_7881113_7881239	6357	Chr1	7881113	7881239	-	7881148	166.65	31.0673	7881138	7881190	53	LTR/Copia
AT1TE27340	Chr1_8471386_8471410	6464	Chr1	8471386	8471410	-	8471399	8.15936	1.85196	8471387	8471399	13	RC/Helitron
AT1TE27475	Chr1_8515506_8515509	1671	Chr1	8515506	8515509	+	8515508	0.52338	0.29524	8515507	8515509	3	LTR/Gypsy
AT1TE29460	Chr1_9145981_9146083	6585	Chr1	9145981	9146083	-	9146021	2.7511	0.671	9145987	9146060	74	RC/Helitron
AT1TE29570	Chr1_9175546_9175637	1761	Chr1	9175546	9175637	+	9175626	0.83204	0.50996	9175592	9175626	35	DNA/Harbinger
AT1TE30340	Chr1_9415914_9415948	6621	Chr1	9415914	9415948	-	9415947	0.38918	0.24156	9415915	9415948	34	RC/Helitron
AT1TE30550	Chr1_9478601_9478643	6628	Chr1	9478601	9478643	-	9478624	1.10044	0.2684	9478602	9478638	37	LTR/Copia
AT1TE31750	Chr1_9862576_9862676	6692	Chr1	9862576	9862676	-	9862634	2.65716	0.4026	9862589	9862673	85	RC/Helitron
AT1TE31775	Chr1_9872005_9872215	6694	Chr1	9872005	9872215	-	9872073	16.6005	3.71734	9872073	9872215	143	RC/Helitron
AT1TE31955	Chr1_9913860_9913863	6705	Chr1	9913860	9913863	-	9913861	0.34892	0.17446	9913861	9913863	3	RC/Helitron
AT1TE32180	Chr1_9979644_9979899	1903	Chr1	9979644	9979899	+	9979826	6.85762	2.25456	9979652	9979838	187	DNA/En-Spm
AT1TE34890	Chr1_10800948_10801104	6851	Chr1	10800948	10801104	-	10800978	9.70267	5.38142	10800961	10800986	26	DNA/MuDR
AT1TE35020	Chr1_10840217_10840235	2035	Chr1	10840217	10840235	+	10840224	10.2931	9.21954	10840224	10840224	1	RC/Helitron
AT1TE35415	Chr1_10967017_10967173	2055	Chr1	10967017	10967173	+	10967021	18.5062	7.0455	10967018	10967055	38	Unassigned
AT1TE36105	Chr1_11170932_11171033	2079	Chr1	11170932	11171033	+	11170976	32.4362	4.026	11170961	11171018	58	DNA/Harbinger
AT1TE36605	Chr1_11315699_11315711	6935	Chr1	11315699	11315711	-	11315710	1.28832	0.44286	11315700	11315711	12	DNA/HAT
AT1TE36605	Chr1_11316472_11316486	6936	Chr1	11316472	11316486	-	11316475	1.69092	0.4697	11316473	11316483	11	DNA/HAT
AT1TE36890	Chr1_11406171_11406234	6944	Chr1	11406171	11406234	-	11406227	3.07318	0.952821	11406195	11406234	40	RC/Helitron
AT1TE38570	Chr1_11911657_11911754	2176	Chr1	11911657	11911754	+	11911697	6.48186	3.50262	11911659	11911724	66	RC/Helitron
AT1TE39710	Chr1_12230466_12230470	7085	Chr1	12230466	12230470	-	12230470	0.4026	0.25498	12230467	12230470	4	RC/Helitron
AT1TE40165	Chr1_12346227_12346239	2236	Chr1	12346227	12346239	+	12346232	0.6039	0.42944	12346228	12346232	5	RC/Helitron
AT1TE40695	Chr1_12503389_12503459	2261	Chr1	12503389	12503459	+	12503390	1.57014	0.30866	12503390	12503445	56	RC/Helitron
AT1TE41000	Chr1_12582116_12582204	2272	Chr1	12582116	12582204	+	12582122	61.2489	52.5259	12582122	12582124	3	RC/Helitron
AT1TE41565	Chr1_12751212_12751300	2288	Chr1	12751212	12751300	+	12751266	5.40826	0.8052	12751215	12751280	66	LINE/L1
AT1TE41790	Chr1_12840354_12840453	2290	Chr1	12840354	12840453	+	12840408	4.79094	2.10694	12840355	12840422	68	Unassigned
AT1TE41790	Chr1_12841000_12841001	2291	Chr1	12841000	12841001	+	12841001	0.59048	0.59048	12841001	12841001	1	Unassigned
AT1TE44345	Chr1_13549856_13549907	2359	Chr1	13549856	13549907	+	13549870	1.55672	0.65758	13549870	13549904	35	RC/Helitron
AT1TE46925	Chr1_14296174_14296235	7233	Chr1	14296174	14296235	-	14296235	2.0801	0.49654	14296177	14296235	59	RC/Helitron
AT1TE54370	Chr1_16478144_16478324	2485	Chr1	16478144	16478324	+	16478254	8.21304	3.46236	16478193	16478268	76	RC/Helitron
AT1TE54795	Chr1_16624405_16624474	7299	Chr1	16624405	16624474	-	16624455	7.2468	2.2814	16624410	16624456	47	DNA/MuDR
AT1TE54835	Chr1_16638813_16638898	7300	Chr1	16638813	16638898	-	16638894	0.55022	0.21472	16638891	16638895	5	LTR/Copia
AT1TE55040	Chr1_16689567_16689581	7305	Chr1	16689567	16689581	-	16689581	0.48312	0.30866	16689568	16689581	14	RC/Helitron
AT1TE56040	Chr1_16926294_16926395	2520	Chr1	16926294	16926395	+	16926309	9.07192	4.11994	16926296	16926357	62	DNA/MuDR
AT1TE56155	Chr1_16963127_16963176	2523	Chr1	16963127	16963176	+	16963152	0.85888	0.2013	16963128	16963176	49	RC/Helitron
AT1TE56445	Chr1_17055078_17055094	2536	Chr1	17055078	17055094	+	17055094	0.52338	0.2684	17055079	17055094	16	LTR/Copia
AT1TE57805	Chr1_17443166_17443235	2594	Chr1	17443166	17443235	+	17443175	5.34116	1.4091	17443171	17443223	53	LTR/Copia
AT1TE58315	Chr1_17566600_17566705	2608	Chr1	17566600	17566705	+	17566663	4.11994	0.71126	17566608	17566699	92	LTR/Copia
AT1TE58335	Chr1_17574177_17574189	7399	Chr1	17574177	17574189	-	17574186	0.671	0.65758	17574186	17574186	1	LTR/Copia
AT1TE59480	Chr1_17918388_17918478	2649	Chr1	17918388	17918478	+	17918472	2.93898	0.36234	17918404	17918474	71	DNA/En-Spm
AT1TE60435	Chr1_18246303_18246402	2705	Chr1	18246303	18246402	+	18246305	3.19396	2.84504	18246305	18246363	59	RC/Helitron
AT1TE60705	Chr1_18317526_18317598	2717	Chr1	18317526	18317598	+	18317560	1.35542	0.34892	18317527	18317595	69	RC/Helitron
AT1TE60815	Chr1_18351373_18351622	2724	Chr1	18351373	18351622	+	18351449	4.06626	0.939401	18351401	18351474	74	DNA/MuDR
AT1TE61940	Chr1_18692608_18692654	2769	Chr1	18692608	18692654	+	18692654	0.5368	0.18788	18692609	18692654	46	DNA/En-Spm
AT1TE61940	Chr1_18692928_18693019	7572	Chr1	18692928	18693019	-	18692929	1.28832	0.42944	18692929	18693019	91	DNA/En-Spm
AT1TE62450	Chr1_18839106_18839253	2790	Chr1	18839106	18839253	+	18839253	6.5758	3.59656	18839118	18839253	136	DNA/En-Spm
AT1TE63060	Chr1_19031028_19031037	2823	Chr1	19031028	19031037	+	19031029	0.36234	0.14762	19031029	19031037	9	RC/Helitron
AT1TE63140	Chr1_19053648_19053739	7613	Chr1	19053648	19053739	-	19053735	5.27406	2.5498	19053691	19053739	49	RC/Helitron
AT1TE63800	Chr1_19251515_19251516	2863	Chr1	19251515	19251516	+	19251516	0.38918	0.38918	19251516	19251516	1	RC/Helitron
AT1TE63810	Chr1_19251957_19251963	2864	Chr1	19251957	19251963	+	19251958	0.75152	0.56364	19251958	19251963	6	DNA
AT1TE64750	Chr1_19573982_19574070	7712	Chr1	19573982	19574070	-	19574025	4.53596	1.86538	19573997	19574041	45	RC/Helitron
AT1TE65120	Chr1_19706067_19706115	2945	Chr1	19706067	19706115	+	19706076	29.5509	17.2715	19706070	19706077	8	RC/Helitron
AT1TE65205	Chr1_19730525_19730581	7735	Chr1	19730525	19730581	-	19730533	2.22772	0.32208	19730531	19730568	38	RC/Helitron
AT1TE65330	Chr1_19762466_19762553	7744	Chr1	19762466	19762553	-	19762544	1.0736	0.29524	19762491	19762553	63	RC/Helitron
AT1TE65640	Chr1_19857335_19857362	2972	Chr1	19857335	19857362	+	19857360	0.979661	0.29524	19857338	19857360	23	DNA/MuDR
AT1TE67440	Chr1_20420910_20421005	7860	Chr1	20420910	20421005	-	20421005	5.26064	0.993081	20420927	20421005	79	DNA/MuDR
AT1TE68390	Chr1_20708221_20708222	3114	Chr1	20708221	20708222	+	20708222	0.37576	0.37576	20708222	20708222	1	DNA/MuDR
AT1TE68515	Chr1_20748697_20748720	3122	Chr1	20748697	20748720	+	20748703	1.28832	0.49654	20748698	20748704	7	RC/Helitron
AT1TE69295	Chr1_20984712_20984871	7954	Chr1	20984712	20984871	-	20984748	1.9459	0.5368	20984746	20984869	124	DNA/En-Spm
AT1TE69830	Chr1_21128927_21129046	3166	Chr1	21128927	21129046	+	21128928	8.14594	1.63724	21128928	21129033	106	RC/Helitron
AT1TE70530	Chr1_21364580_21364727	8020	Chr1	21364580	21364727	-	21364641	7.9849	2.99266	21364591	21364727	137	DNA/En-Spm
AT1TE70720	Chr1_21425468_21425525	8026	Chr1	21425468	21425525	-	21425522	1.51646	0.57706	21425499	21425525	27	DNA/MuDR
AT1TE71035	Chr1_21523699_21523742	8054	Chr1	21523699	21523742	-	21523740	0.34892	0.34892	21523740	21523740	1	RC/Helitron
AT1TE71080	Chr1_21540619_21540715	3212	Chr1	21540619	21540715	+	21540662	1.95932	0.8052	21540632	21540707	76	RC/Helitron
AT1TE71520	Chr1_21676510_21676620	3218	Chr1	21676510	21676620	+	21676531	37.0258	14.4533	21676528	21676566	39	RC/Helitron
AT1TE74385	Chr1_22551319_22551401	3313	Chr1	22551319	22551401	+	22551387	1.9459	0.89914	22551320	22551397	78	LTR/Copia
AT1TE75305	Chr1_22847317_22847323	3357	Chr1	22847317	22847323	+	22847318	0.37576	0.2013	22847318	22847320	3	RC/Helitron
AT1TE75540	Chr1_22919495_22919570	3369	Chr1	22919495	22919570	+	22919533	8.64248	4.81778	22919533	22919563	31	RC/Helitron
AT1TE76745	Chr1_23286801_23286806	8320	Chr1	23286801	23286806	-	23286806	0.61732	0.48312	23286802	23286806	5	DNA/MuDR
AT1TE77010	Chr1_23379661_23379669	3444	Chr1	23379661	23379669	+	23379665	0.48312	0.16104	23379662	23379669	8	DNA/MuDR
AT1TE77015	Chr1_23379661_23379669	3444	Chr1	23379661	23379669	+	23379665	0.48312	0.16104	23379662	23379669	8	RC/Helitron
AT1TE77095	Chr1_23410916_23410925	8337	Chr1	23410916	23410925	-	23410921	0.6039	0.44286	23410921	23410925	5	RC/Helitron
AT1TE77095	Chr1_23411085_23411158	8338	Chr1	23411085	23411158	-	23411150	0.952821	0.38918	23411095	23411157	63	RC/Helitron
AT1TE77515	Chr1_23542122_23542141	8358	Chr1	23542122	23542141	-	23542136	0.993081	0.55022	23542124	23542137	14	DNA/MuDR
AT1TE77810	Chr1_23629972_23630072	8369	Chr1	23629972	23630072	-	23630012	3.00608	0.72468	23629982	23630066	85	LTR/Copia
AT1TE78490	Chr1_23850546_23850588	3504	Chr1	23850546	23850588	+	23850579	2.42902	0.63074	23850547	23850588	42	Unassigned
AT1TE79280	Chr1_24106131_24106132	3561	Chr1	24106131	24106132	+	24106132	0.32208	0.32208	24106132	24106132	1	DNA/En-Spm
AT1TE79345	Chr1_24127561_24127638	3567	Chr1	24127561	24127638	+	24127563	6.11952	4.81778	24127563	24127568	6	RC/Helitron
AT1TE79760	Chr1_24252379_24252381	3593	Chr1	24252379	24252381	+	24252380	0.30866	0.25498	24252380	24252381	2	DNA/MuDR
AT1TE80470	Chr1_24502687_24502746	8505	Chr1	24502687	24502746	-	24502738	2.36192	0.81862	24502713	24502746	34	RC/Helitron
AT1TE80510	Chr1_24514624_24514659	8506	Chr1	24514624	24514659	-	24514659	0.8052	0.52338	24514625	24514659	35	DNA/MuDR
AT1TE81210	Chr1_24720905_24720910	3662	Chr1	24720905	24720910	+	24720907	0.68442	0.32208	24720907	24720910	4	LTR/Gypsy
AT1TE82200	Chr1_25022111_25022276	8586	Chr1	25022111	25022276	-	25022259	0.50996	0.28182	25022112	25022276	165	DNA/MuDR
AT1TE85075	Chr1_25962413_25962417	8749	Chr1	25962413	25962417	-	25962417	1.01992	0.65758	25962414	25962417	4	RC/Helitron
AT1TE85290	Chr1_26032878_26032959	3883	Chr1	26032878	26032959	+	26032879	3.19396	1.66408	26032879	26032922	44	RC/Helitron
AT1TE86820	Chr1_26515020_26515081	8845	Chr1	26515020	26515081	-	26515075	50.6605	28.1418	26515060	26515075	16	RC/Helitron
AT1TE89270	Chr1_27283690_27283762	4136	Chr1	27283690	27283762	+	27283723	1.90564	0.50996	27283696	27283749	54	RC/Helitron
AT1TE90070	Chr1_27526656_27526740	9010	Chr1	27526656	27526740	-	27526718	7.5823	2.2814	27526677	27526732	56	RC/Helitron
AT1TE90225	Chr1_27569037_27569777	9027	Chr1	27569037	27569777	-	27569717	313.169	130.872	27569712	27569721	10	RC/Helitron
AT1TE90320	Chr1_27603768_27603818	4203	Chr1	27603768	27603818	+	27603801	6.1061	3.74418	27603787	27603812	26	DNA/MuDR
AT1TE92230	Chr1_28183444_28183506	9157	Chr1	28183444	28183506	-	28183469	1.30174	0.36234	28183448	28183503	56	DNA/MuDR
AT1TE93275	Chr1_28515913_28515920	9239	Chr1	28515913	28515920	-	28515916	0.4026	0.30866	28515914	28515916	3	RC/Helitron
AT1TE94380	Chr1_28856843_28856921	4447	Chr1	28856843	28856921	+	28856860	0.939401	0.37576	28856856	28856896	41	RC/Helitron
AT1TE94415	Chr1_28865294_28865556	4448	Chr1	28865294	28865556	+	28865412	19.9958	4.57622	28865385	28865524	140	LTR/Copia
AT1TE95295	Chr1_29134488_29134496	9360	Chr1	29134488	29134496	-	29134496	0.5368	0.37576	29134492	29134496	5	RC/Helitron
AT1TE95915	Chr1_29320727_29320769	4525	Chr1	29320727	29320769	+	29320759	1.2749	0.4026	29320728	29320769	42	RC/Helitron
AT1TE95990	Chr1_29342922_29342925	9393	Chr1	29342922	29342925	-	29342923	0.64416	0.57706	29342923	29342925	3	RC/Helitron
AT2TE00995	Chr2_242893_242894	12531	Chr2	242893	242894	-	242894	0.52338	0.52338	242894	242894	1	DNA/En-Spm
AT2TE01595	Chr2_385219_385370	9682	Chr2	385219	385370	+	385223	37.4552	17.4326	385223	385275	53	DNA/En-Spm
AT2TE01630	Chr2_393992_394183	12561	Chr2	393992	394183	-	394000	9.86371	3.19396	393995	394080	86	RC/Helitron
AT2TE02390	Chr2_553570_553633	12583	Chr2	553570	553633	-	553631	0.48312	0.38918	553573	553633	61	DNA/En-Spm
AT2TE04320	Chr2_967912_968012	12629	Chr2	967912	968012	-	967918	3.32816	1.75802	967917	968004	88	DNA/MuDR
AT2TE05160	Chr2_1139949_1140004	12658	Chr2	1139949	1140004	-	1139956	2.24114	1.03334	1139956	1139963	8	DNA/MuDR
AT2TE06200	Chr2_1359869_1359870	9814	Chr2	1359869	1359870	+	1359870	0.36234	0.36234	1359870	1359870	1	LTR/Copia
AT2TE06350	Chr2_1383383_1383518	12679	Chr2	1383383	1383518	-	1383499	46.2588	11.2057	1383445	1383508	64	RC/Helitron
AT2TE06390	Chr2_1393748_1393757	12680	Chr2	1393748	1393757	-	1393753	1.70434	0.8052	1393750	1393755	6	LTR/Copia
AT2TE06955	Chr2_1513500_1513609	9822	Chr2	1513500	1513609	+	1513513	10.3737	1.83854	1513505	1513558	54	DNA/MuDR
AT2TE07145	Chr2_1548222_1548333	12705	Chr2	1548222	1548333	-	1548313	12.7624	10.8031	1548313	1548314	2	LTR/Copia
AT2TE07145	Chr2_1548935_1549012	12706	Chr2	1548935	1549012	-	1548999	1.44936	1.08702	1548999	1549001	3	LTR/Copia
AT2TE07175	Chr2_1561928_1561939	12709	Chr2	1561928	1561939	-	1561929	0.61732	0.28182	1561929	1561939	11	LTR/Copia
AT2TE08220	Chr2_1781424_1781518	12738	Chr2	1781424	1781518	-	1781501	2.77794	0.65758	1781439	1781507	69	LTR/Copia
AT2TE08605	Chr2_1869871_1870015	9871	Chr2	1869871	1870015	+	1869877	10.1187	1.39568	1869877	1869938	62	DNA/MuDR
AT2TE08735	Chr2_1896007_1896044	12750	Chr2	1896007	1896044	-	1896031	26.2093	12.1988	1896028	1896033	6	RC/Helitron
AT2TE08765	Chr2_1902717_1902839	12751	Chr2	1902717	1902839	-	1902753	0.32208	0.25498	1902721	1902822	102	RC/Helitron
AT2TE09440	Chr2_2067085_2067158	9892	Chr2	2067085	2067158	+	2067087	6.54896	3.0195	2067087	2067121	35	RC/Helitron
AT2TE09530	Chr2_2084812_2084891	12769	Chr2	2084812	2084891	-	2084849	69.8511	16.8018	2084829	2084857	29	RC/Helitron
AT2TE10040	Chr2_2180875_2180918	9904	Chr2	2180875	2180918	+	2180891	1.15412	0.4697	2180876	2180918	43	DNA/MuDR
AT2TE11165	Chr2_2457570_2457590	9936	Chr2	2457570	2457590	+	2457572	4.30782	1.43594	2457572	2457588	17	RC/Helitron
AT2TE12510	Chr2_2863507_2863511	12822	Chr2	2863507	2863511	-	2863509	4.38834	3.8247	2863508	2863509	2	LTR/Copia
AT2TE15045	Chr2_3459292_3459293	12856	Chr2	3459292	3459293	-	3459293	0.65758	0.65758	3459293	3459293	1	LTR/Copia
AT2TE16940	Chr2_4006425_4006471	12883	Chr2	4006425	4006471	-	4006470	1.04676	1.04676	4006426	4006470	45	DNA/HAT
AT2TE16940	Chr2_4006944_4007067	12884	Chr2	4006944	4007067	-	4007018	54.0692	17.0702	4007018	4007034	17	DNA/HAT
AT2TE16945	Chr2_4006425_4006471	12883	Chr2	4006425	4006471	-	4006470	1.04676	1.04676	4006426	4006470	45	Unassigned
AT2TE16945	Chr2_4006944_4007067	12884	Chr2	4006944	4007067	-	4007018	54.0692	17.0702	4007018	4007034	17	Unassigned
AT2TE18495	Chr2_4416129_4416178	10034	Chr2	4416129	4416178	+	4416143	0.69784	0.22814	4416130	4416178	49	RC/Helitron
AT2TE18495	Chr2_4416439_4416519	12904	Chr2	4416439	4416519	-	4416452	4.95198	1.12728	4416447	4416466	20	RC/Helitron
AT2TE18495	Chr2_4416827_4416881	10035	Chr2	4416827	4416881	+	4416852	1.24806	0.4026	4416828	4416878	51	RC/Helitron
AT2TE18495	Chr2_4418530_4418539	12905	Chr2	4418530	4418539	-	4418539	2.03984	1.342	4418538	4418539	2	RC/Helitron
AT2TE18500	Chr2_4418530_4418539	12905	Chr2	4418530	4418539	-	4418539	2.03984	1.342	4418538	4418539	2	LTR/Copia
AT2TE20170	Chr2_4891396_4891476	12925	Chr2	4891396	4891476	-	4891468	2.44244	1.03334	4891467	4891475	9	DNA/MuDR
AT2TE20870	Chr2_5074059_5074065	10078	Chr2	5074059	5074065	+	5074062	4.53596	2.33508	5074061	5074063	3	LTR/Copia
AT2TE20975	Chr2_5114811_5114863	10083	Chr2	5114811	5114863	+	5114834	3.74418	1.66408	5114828	5114856	29	RC/Helitron
AT2TE23870	Chr2_5861476_5861595	10129	Chr2	5861476	5861595	+	5861510	2.52296	1.59698	5861510	5861533	24	DNA/MuDR
AT2TE23870	Chr2_5865569_5865636	12989	Chr2	5865569	5865636	-	5865603	15.7685	5.66324	5865595	5865603	9	DNA/MuDR
AT2TE24520	Chr2_6025902_6025913	12999	Chr2	6025902	6025913	-	6025903	0.44286	0.18788	6025903	6025913	11	LTR/Copia
AT2TE24650	Chr2_6053180_6053205	13009	Chr2	6053180	6053205	-	6053198	0.49654	0.29524	6053181	6053205	25	LINE/L1
AT2TE25020	Chr2_6154608_6154633	10150	Chr2	6154608	6154633	+	6154633	0.3355	0.1342	6154609	6154633	25	RC/Helitron
AT2TE25020	Chr2_6154954_6155038	13016	Chr2	6154954	6155038	-	6155020	21.2707	10.8702	6154982	6155020	39	RC/Helitron
AT2TE25090	Chr2_6175095_6175105	13017	Chr2	6175095	6175105	-	6175097	0.83204	0.63074	6175097	6175102	6	RC/Helitron
AT2TE25115	Chr2_6181226_6181264	13019	Chr2	6181226	6181264	-	6181264	0.59048	0.34892	6181227	6181264	38	LTR/Copia
AT2TE25850	Chr2_6345796_6345797	10168	Chr2	6345796	6345797	+	6345797	0.30866	0.30866	6345797	6345797	1	LTR/Gypsy
AT2TE26655	Chr2_6519334_6519335	10188	Chr2	6519334	6519335	+	6519335	0.3355	0.3355	6519335	6519335	1	RC/Helitron
AT2TE27085	Chr2_6645464_6645536	13057	Chr2	6645464	6645536	-	6645532	7.55546	1.95932	6645469	6645534	66	RC/Helitron
AT2TE29775	Chr2_7301579_7301616	10276	Chr2	7301579	7301616	+	7301584	12.1719	4.71042	7301584	7301587	4	RC/Helitron
AT2TE29775	Chr2_7304600_7304623	13156	Chr2	7304600	7304623	-	7304601	0.44286	0.16104	7304601	7304623	23	RC/Helitron
AT2TE29775	Chr2_7306038_7306049	13158	Chr2	7306038	7306049	-	7306046	4.40176	2.4827	7306043	7306047	5	RC/Helitron
AT2TE29775	Chr2_7306616_7306671	13159	Chr2	7306616	7306671	-	7306643	10.2931	2.92556	7306633	7306646	14	RC/Helitron
AT2TE36730	Chr2_8752197_8752315	13358	Chr2	8752197	8752315	-	8752315	0.79178	0.22814	8752203	8752315	113	RC/Helitron
AT2TE37325	Chr2_8880294_8880403	13377	Chr2	8880294	8880403	-	8880385	15.3793	5.24722	8880379	8880390	12	RC/Helitron
AT2TE37450	Chr2_8898932_8898961	13380	Chr2	8898932	8898961	-	8898937	1.59698	0.76494	8898936	8898960	25	DNA/MuDR
AT2TE37610	Chr2_8925771_8925801	13387	Chr2	8925771	8925801	-	8925772	0.63074	0.2684	8925772	8925797	26	DNA/MuDR
AT2TE38580	Chr2_9126204_9126362	10586	Chr2	9126204	9126362	+	9126342	7.83728	2.09352	9126261	9126342	82	DNA/MuDR
AT2TE39520	Chr2_9315204_9315262	10619	Chr2	9315204	9315262	+	9315251	2.4156	1.08702	9315206	9315259	54	RC/Helitron
AT2TE41525	Chr2_9726256_9726372	13548	Chr2	9726256	9726372	-	9726372	1.342	0.72468	9726262	9726372	111	RC/Helitron
AT2TE42485	Chr2_9930163_9930180	13575	Chr2	9930163	9930180	-	9930180	0.42944	0.2684	9930164	9930180	17	LTR/Copia
AT2TE42500	Chr2_9937979_9938184	10726	Chr2	9937979	9938184	+	9937990	16.3456	7.27364	9937986	9938095	110	RC/Helitron
AT2TE42785	Chr2_9995458_9995550	10738	Chr2	9995458	9995550	+	9995518	5.73034	0.8723	9995463	9995533	71	DNA/MuDR
AT2TE43070	Chr2_10063222_10063319	10744	Chr2	10063222	10063319	+	10063253	3.67708	0.63074	10063233	10063300	68	RC/Helitron
AT2TE45280	Chr2_10549348_10549448	13695	Chr2	10549348	10549448	-	10549362	6.09268	1.01992	10549362	10549448	87	Unassigned
AT2TE45460	Chr2_10589789_10589842	13702	Chr2	10589789	10589842	-	10589806	3.58314	0.91256	10589803	10589837	35	DNA/MuDR
AT2TE47025	Chr2_10930854_10931067	13754	Chr2	10930854	10931067	-	10931039	60.0545	19.9153	10931018	10931065	48	DNA/MuDR
AT2TE47640	Chr2_11053198_11053207	13770	Chr2	11053198	11053207	-	11053204	0.50996	0.30866	11053199	11053207	9	DNA/MuDR
AT2TE47790	Chr2_11081253_11081292	10880	Chr2	11081253	11081292	+	11081278	0.88572	0.50996	11081254	11081292	39	DNA/HAT
AT2TE49135	Chr2_11360153_11360161	10926	Chr2	11360153	11360161	+	11360159	4.32124	1.30174	11360155	11360159	5	LINE/L1
AT2TE49950	Chr2_11522485_11522606	13863	Chr2	11522485	11522606	-	11522587	7.381	1.46278	11522500	11522587	88	RC/Helitron
AT2TE51070	Chr2_11750180_11750246	13901	Chr2	11750180	11750246	-	11750202	4.25414	1.10044	11750194	11750234	41	DNA/MuDR
AT2TE51345	Chr2_11809303_11809306	10982	Chr2	11809303	11809306	+	11809306	0.38918	0.32208	11809304	11809306	3	RC/Helitron
AT2TE51495	Chr2_11839601_11839604	10992	Chr2	11839601	11839604	+	11839603	1.08702	0.85888	11839603	11839604	2	LTR/Gypsy
AT2TE52640	Chr2_12085374_12085469	11031	Chr2	12085374	12085469	+	12085420	11.4875	3.11344	12085376	12085431	56	DNA/MuDR
AT2TE53395	Chr2_12249667_12249722	11045	Chr2	12249667	12249722	+	12249680	1.32858	0.83204	12249668	12249685	18	DNA/MuDR
AT2TE54200	Chr2_12416311_12416810	14010	Chr2	12416311	12416810	-	12416483	16.775	2.26798	12416458	12416729	272	DNA/MuDR
AT2TE54200	Chr2_12416545_12416600	11060	Chr2	12416545	12416600	+	12416548	2.33508	0.979661	12416548	12416585	38	DNA/MuDR
AT2TE60850	Chr2_13814570_13814659	11309	Chr2	13814570	13814659	+	13814614	5.98532	1.79828	13814609	13814650	42	DNA/MuDR
AT2TE61100	Chr2_13864021_13864277	11319	Chr2	13864021	13864277	+	13864259	1.89222	0.37576	13864043	13864260	218	LTR/Gypsy
AT2TE62705	Chr2_14183300_14183441	11364	Chr2	14183300	14183441	+	14183347	1.6104	0.7381	14183302	14183418	117	RC/Helitron
AT2TE65230	Chr2_14702588_14702592	14472	Chr2	14702588	14702592	-	14702591	1.35542	0.68442	14702590	14702592	3	DNA/MuDR
AT2TE67250	Chr2_15113917_15114025	11529	Chr2	15113917	15114025	+	15114021	0.45628	0.21472	15113920	15114025	106	DNA/MuDR
AT2TE68335	Chr2_15335549_15335581	11575	Chr2	15335549	15335581	+	15335557	3.355	2.53638	15335552	15335557	6	DNA/MuDR
AT2TE71535	Chr2_15980559_15980575	14788	Chr2	15980559	15980575	-	15980560	5.00566	2.63032	15980560	15980574	15	LTR/Copia
AT2TE73320	Chr2_16346625_16346702	14858	Chr2	16346625	16346702	-	16346664	1.51646	0.49654	16346644	16346694	51	RC/Helitron
AT2TE79400	Chr2_17583641_17583690	11973	Chr2	17583641	17583690	+	17583643	0.48312	0.22814	17583643	17583690	48	DNA/En-Spm
AT2TE80000	Chr2_17701218_17701455	15129	Chr2	17701218	17701455	-	17701413	22.2638	4.4957	17701385	17701445	61	DNA/Harbinger
AT2TE86100	Chr2_18933683_18933688	12287	Chr2	18933683	18933688	+	18933684	0.30866	0.21472	18933684	18933688	5	LINE/L1
AT2TE86520	Chr2_19018720_19018935	15440	Chr2	19018720	19018935	-	19018725	2.20088	0.64416	19018721	19018935	215	DNA/MuDR
AT3TE01390	Chr3_326252_326330	15632	Chr3	326252	326330	+	326253	0.64416	0.22814	326253	326330	78	DNA/MuDR
AT3TE06490	Chr3_1539512_1539664	15885	Chr3	1539512	1539664	+	1539577	2.4827	0.49654	1539522	1539664	143	DNA/MuDR
AT3TE07330	Chr3_1745999_1746013	19636	Chr3	1745999	1746013	-	1746003	0.41602	0.28182	1746000	1746013	14	Unassigned
AT3TE07330	Chr3_1746751_1746820	19637	Chr3	1746751	1746820	-	1746775	6.21346	3.05976	1746765	1746811	47	Unassigned
AT3TE08240	Chr3_1960048_1960062	19694	Chr3	1960048	1960062	-	1960058	6.28056	3.8247	1960056	1960058	3	LTR/Gypsy
AT3TE08990	Chr3_2132780_2132840	15996	Chr3	2132780	2132840	+	2132808	4.25414	0.91256	2132806	2132839	34	LTR/Copia
AT3TE09220	Chr3_2192557_2192631	19738	Chr3	2192557	2192631	-	2192611	3.58314	0.6039	2192576	2192621	46	Unassigned
AT3TE10150	Chr3_2413360_2413459	19797	Chr3	2413360	2413459	-	2413418	56.1762	15.0438	2413374	2413430	57	DNA/MuDR
AT3TE15145	Chr3_3602029_3602113	16296	Chr3	3602029	3602113	+	3602085	2.06668	0.6039	3602047	3602088	42	DNA/En-Spm
AT3TE15635	Chr3_3715939_3716004	20102	Chr3	3715939	3716004	-	3715946	4.65674	1.32858	3715940	3716000	61	RC/Helitron
AT3TE18450	Chr3_4377187_4377230	16433	Chr3	4377187	4377230	+	4377208	6.29398	1.63724	4377188	4377227	40	Unassigned
AT3TE18450	Chr3_4377980_4377990	20262	Chr3	4377980	4377990	-	4377989	0.7381	0.29524	4377984	4377990	7	Unassigned
AT3TE18490	Chr3_4388324_4388505	20270	Chr3	4388324	4388505	-	4388459	29.8193	6.02558	4388423	4388497	75	DNA/En-Spm
AT3TE18945	Chr3_4495049_4495195	16465	Chr3	4495049	4495195	+	4495151	1.75802	0.77836	4495057	4495195	139	RC/Helitron
AT3TE19725	Chr3_4672783_4672975	16492	Chr3	4672783	4672975	+	4672803	13.9568	5.58272	4672801	4672964	164	DNA/MuDR
AT3TE19925	Chr3_4720756_4720921	20347	Chr3	4720756	4720921	-	4720918	6.53554	1.62382	4720808	4720918	111	RC/Helitron
AT3TE20770	Chr3_4927427_4927435	20376	Chr3	4927427	4927435	-	4927428	0.89914	0.63074	4927428	4927435	8	DNA/MuDR
AT3TE20930	Chr3_4969667_4969675	20382	Chr3	4969667	4969675	-	4969675	0.85888	0.41602	4969668	4969675	8	Unassigned
AT3TE20930	Chr3_4970265_4970274	20383	Chr3	4970265	4970274	-	4970274	3.07318	2.89872	4970274	4970274	1	Unassigned
AT3TE21460	Chr3_5094670_5094672	20401	Chr3	5094670	5094672	-	5094672	0.52338	0.34892	5094671	5094672	2	DNA/MuDR
AT3TE22200	Chr3_5277968_5278012	20435	Chr3	5277968	5278012	-	5277977	20.0227	8.13252	5277977	5277991	15	DNA/MuDR
AT3TE23550	Chr3_5605714_5605732	20516	Chr3	5605714	5605732	-	5605732	0.4026	0.24156	5605715	5605732	18	RC/Helitron
AT3TE24620	Chr3_5852306_5852310	16786	Chr3	5852306	5852310	+	5852308	0.966241	0.65758	5852307	5852310	4	DNA/En-Spm
AT3TE25425	Chr3_6055548_6055566	16813	Chr3	6055548	6055566	+	6055549	2.79136	1.39568	6055549	6055566	18	RC/Helitron
AT3TE26950	Chr3_6402960_6402962	20652	Chr3	6402960	6402962	-	6402961	0.42944	0.34892	6402961	6402962	2	DNA/En-Spm
AT3TE32730	Chr3_7795403_7795852	20892	Chr3	7795403	7795852	-	7795839	41.4141	25.1759	7795614	7795843	230	LTR/Gypsy
AT3TE34225	Chr3_8163685_8163723	20964	Chr3	8163685	8163723	-	8163722	2.72426	0.8052	8163686	8163723	38	RC/Helitron
AT3TE34225	Chr3_8163941_8164026	17223	Chr3	8163941	8164026	+	8163990	9.85029	3.6905	8163957	8163991	35	RC/Helitron
AT3TE35255	Chr3_8410741_8411019	17262	Chr3	8410741	8411019	+	8410757	8.09226	1.28832	8410751	8410959	209	LTR/Gypsy
AT3TE35260	Chr3_8411408_8411649	17265	Chr3	8411408	8411649	+	8411504	0.61732	0.30866	8411439	8411631	193	DNA/MuDR
AT3TE35790	Chr3_8530880_8531122	21005	Chr3	8530880	8531122	-	8530958	11.662	1.75802	8530922	8531002	81	DNA/En-Spm
AT3TE35795	Chr3_8531266_8531276	21006	Chr3	8531266	8531276	-	8531275	0.34892	0.16104	8531267	8531276	10	DNA/MuDR
AT3TE36150	Chr3_8624736_8624758	17303	Chr3	8624736	8624758	+	8624739	0.979661	0.57706	8624739	8624746	8	DNA/MuDR
AT3TE39595	Chr3_9489227_9489362	17439	Chr3	9489227	9489362	+	9489244	37.6834	12.2122	9489244	9489285	42	RC/Helitron
AT3TE39720	Chr3_9517172_9517389	17448	Chr3	9517172	9517389	+	9517313	16.7884	3.03292	9517197	9517343	147	DNA/MuDR
AT3TE39990	Chr3_9579972_9580094	21155	Chr3	9579972	9580094	-	9580030	10.8568	3.78444	9580017	9580063	47	DNA/MuDR
AT3TE43080	Chr3_10373212_10373262	17603	Chr3	10373212	10373262	+	10373242	1.39568	0.38918	10373213	10373262	50	DNA/HAT
AT3TE43180	Chr3_10398144_10398207	21317	Chr3	10398144	10398207	-	10398189	2.99266	0.72468	10398162	10398206	45	LTR/Copia
AT3TE43200	Chr3_10400275_10400330	17604	Chr3	10400275	10400330	+	10400280	1.59698	1.16754	10400280	10400285	6	LTR/Copia
AT3TE43990	Chr3_10576508_10576513	17634	Chr3	10576508	10576513	+	10576513	0.32208	0.25498	10576509	10576513	5	RC/Helitron
AT3TE44600	Chr3_10733048_10733053	21340	Chr3	10733048	10733053	-	10733049	1.24806	0.75152	10733049	10733053	5	RC/Helitron
AT3TE44620	Chr3_10737908_10737950	17643	Chr3	10737908	10737950	+	10737909	30.0474	18.3451	10737909	10737922	14	LTR/Gypsy
AT3TE45500	Chr3_10941612_10941813	21365	Chr3	10941612	10941813	-	10941752	5.8377	1.30174	10941692	10941779	88	RC/Helitron
AT3TE45645	Chr3_10982242_10982287	21382	Chr3	10982242	10982287	-	10982277	1.28832	0.22814	10982243	10982277	35	LTR/Copia
AT3TE45950	Chr3_11052001_11052101	21390	Chr3	11052001	11052101	-	11052036	0.65758	0.21472	11052002	11052077	76	DNA/MuDR
AT3TE46030	Chr3_11077507_11077544	21394	Chr3	11077507	11077544	-	11077544	0.56364	0.2684	11077508	11077544	37	DNA/Pogo
AT3TE46170	Chr3_11097412_11097517	17673	Chr3	11097412	11097517	+	11097469	4.77752	1.50304	11097463	11097494	32	DNA/HAT
AT3TE48455	Chr3_11655546_11655582	17726	Chr3	11655546	11655582	+	11655582	0.71126	0.42944	11655547	11655582	36	LINE/L1
AT3TE48460	Chr3_11655546_11655582	17726	Chr3	11655546	11655582	+	11655582	0.71126	0.42944	11655547	11655582	36	LTR/Copia
AT3TE51140	Chr3_12349008_12349114	17753	Chr3	12349008	12349114	+	12349040	5.08618	3.04634	12349040	12349073	34	DNA/En-Spm
AT3TE51195	Chr3_12360750_12360894	17756	Chr3	12360750	12360894	+	12360755	7.97148	1.6104	12360755	12360883	129	RC/Helitron
AT3TE51710	Chr3_12559912_12560073	21496	Chr3	12559912	12560073	-	12560067	21.982	10.0113	12560030	12560067	38	RC/Helitron
AT3TE55075	Chr3_13529803_13530050	21538	Chr3	13529803	13530050	-	13529993	151.176	114.231	13529992	13529993	2	RC/Helitron
AT3TE58050	Chr3_14160989_14160990	17825	Chr3	14160989	14160990	+	14160990	1.26148	1.26148	14160990	14160990	1	LTR/Gypsy
AT3TE58170	Chr3_14182467_14182468	17829	Chr3	14182467	14182468	+	14182468	0.32208	0.32208	14182468	14182468	1	DNA
AT3TE58560	Chr3_14238987_14239135	17839	Chr3	14238987	14239135	+	14239014	12.9369	3.79786	14238992	14239068	77	LTR/Gypsy
AT3TE60115	Chr3_14689259_14689262	21591	Chr3	14689259	14689262	-	14689262	0.48312	0.4026	14689260	14689262	3	DNA/MuDR
AT3TE60870	Chr3_14917035_14917053	17867	Chr3	14917035	14917053	+	14917041	20.0227	11.6486	14917040	14917042	3	LTR/Gypsy
AT3TE60870	Chr3_14917854_14917873	17868	Chr3	14917854	14917873	+	14917855	27.7123	27.511	14917855	14917855	1	LTR/Gypsy
AT3TE60875	Chr3_14924736_14924737	17870	Chr3	14924736	14924737	+	14924737	1.77144	1.77144	14924737	14924737	1	DNA/MuDR
AT3TE61475	Chr3_15087743_15087745	17873	Chr3	15087743	15087745	+	15087744	0.48312	0.44286	15087744	15087744	1	LINE/L1
AT3TE63005	Chr3_15567083_15567216	17905	Chr3	15567083	15567216	+	15567101	11.4338	2.09352	15567098	15567143	46	RC/Helitron
AT3TE63260	Chr3_15644031_15644105	17910	Chr3	15644031	15644105	+	15644057	35.3483	19.6201	15644057	15644090	34	RC/Helitron
AT3TE63765	Chr3_15773604_15773643	21671	Chr3	15773604	15773643	-	15773643	6.66974	3.18054	15773606	15773643	38	LTR/Copia
AT3TE64375	Chr3_15906382_15906488	17931	Chr3	15906382	15906488	+	15906414	9.30007	1.69092	15906408	15906465	58	DNA/MuDR
AT3TE64400	Chr3_15913585_15913586	17933	Chr3	15913585	15913586	+	15913586	0.50996	0.50996	15913586	15913586	1	DNA/MuDR
AT3TE64705	Chr3_15983273_15983407	17937	Chr3	15983273	15983407	+	15983317	33.6976	21.8612	15983313	15983318	6	RC/Helitron
AT3TE64975	Chr3_16056314_16056409	17950	Chr3	16056314	16056409	+	16056326	0.8052	0.22814	16056320	16056404	85	LINE/L1
AT3TE65065	Chr3_16079414_16079424	17954	Chr3	16079414	16079424	+	16079418	3.12686	2.10694	16079416	16079418	3	LTR/Copia
AT3TE65875	Chr3_16259956_16259966	17970	Chr3	16259956	16259966	+	16259961	1.90564	0.64416	16259958	16259966	9	RC/Helitron
AT3TE65875	Chr3_16263143_16263260	17972	Chr3	16263143	16263260	+	16263184	3.34158	0.993081	16263152	16263257	106	RC/Helitron
AT3TE66755	Chr3_16466153_16466156	17992	Chr3	16466153	16466156	+	16466154	0.38918	0.21472	16466154	16466156	3	DNA/MuDR
AT3TE66755	Chr3_16466272_16466294	17993	Chr3	16466272	16466294	+	16466292	18.3586	8.40092	16466290	16466292	3	DNA/MuDR
AT3TE67445	Chr3_16647469_16647489	18015	Chr3	16647469	16647489	+	16647470	0.49654	0.21472	16647470	16647489	20	DNA/MuDR
AT3TE69475	Chr3_17148272_17148380	18067	Chr3	17148272	17148380	+	17148369	9.28665	2.684	17148301	17148370	70	RC/Helitron
AT3TE69475	Chr3_17152695_17152840	18068	Chr3	17152695	17152840	+	17152792	11.152	2.73768	17152711	17152825	115	RC/Helitron
AT3TE69475	Chr3_17152957_17153013	18069	Chr3	17152957	17153013	+	17153002	2.57664	1.18096	17152974	17153002	29	RC/Helitron
AT3TE69475	Chr3_17154108_17154111	18070	Chr3	17154108	17154111	+	17154110	0.69784	0.65758	17154110	17154110	1	RC/Helitron
AT3TE69740	Chr3_17209124_17209144	21848	Chr3	17209124	17209144	-	17209125	0.5368	0.38918	17209125	17209127	3	RC/Helitron
AT3TE69895	Chr3_17244199_17244289	21856	Chr3	17244199	17244289	-	17244281	9.62215	1.19438	17244202	17244281	80	RC/Helitron
AT3TE70010	Chr3_17268720_17269023	18090	Chr3	17268720	17269023	+	17268845	86.3443	66.6438	17268845	17268850	6	RC/Helitron
AT3TE71060	Chr3_17541232_17541245	21921	Chr3	17541232	17541245	-	17541243	4.53596	4.2273	17541243	17541243	1	DNA/MuDR
AT3TE71740	Chr3_17708903_17709003	21945	Chr3	17708903	17709003	-	17708961	22.3309	4.84462	17708918	17708966	49	DNA/Harbinger
AT3TE71900	Chr3_17750659_17750720	18168	Chr3	17750659	17750720	+	17750711	17.446	11.7022	17750711	17750713	3	DNA/MuDR
AT3TE71955	Chr3_17762998_17763105	18169	Chr3	17762998	17763105	+	17763066	0.88572	0.6039	17763001	17763105	105	DNA/MuDR
AT3TE73130	Chr3_18040767_18040997	18215	Chr3	18040767	18040997	+	18040768	11.8633	3.8247	18040768	18040938	171	DNA/MuDR
AT3TE74000	Chr3_18241203_18241271	22048	Chr3	18241203	18241271	-	18241243	8.23988	3.90522	18241207	18241244	38	RC/Helitron
AT3TE75045	Chr3_18496201_18496294	18298	Chr3	18496201	18496294	+	18496249	6.02558	1.66408	18496203	18496269	67	RC/Helitron
AT3TE77370	Chr3_19075579_19075672	18383	Chr3	19075579	19075672	+	19075620	3.355	1.2749	19075582	19075639	58	DNA/MuDR
AT3TE78350	Chr3_19311750_19311772	22243	Chr3	19311750	19311772	-	19311769	9.81003	9.81003	19311769	19311769	1	DNA/En-Spm
AT3TE78630	Chr3_19376123_19376226	18442	Chr3	19376123	19376226	+	19376163	10.7226	3.86496	19376153	19376182	30	DNA/En-Spm
AT3TE79080	Chr3_19484381_19484438	18467	Chr3	19484381	19484438	+	19484419	38.0726	11.6486	19484398	19484419	22	RC/Helitron
AT3TE79470	Chr3_19569400_19569482	18489	Chr3	19569400	19569482	+	19569405	23.9547	7.83728	19569402	19569475	74	DNA/En-Spm
AT3TE81320	Chr3_20015359_20015441	22405	Chr3	20015359	20015441	-	20015437	25.337	16.8287	20015377	20015437	61	DNA/MuDR
AT3TE82670	Chr3_20338366_20338616	22489	Chr3	20338366	20338616	-	20338523	4.80436	0.979661	20338420	20338564	145	RC/Helitron
AT3TE85140	Chr3_20930648_20930789	18757	Chr3	20930648	20930789	+	20930728	2.89872	1.08702	20930717	20930782	66	LTR/Copia
AT3TE85180	Chr3_20939498_20939632	22607	Chr3	20939498	20939632	-	20939630	3.31474	1.93248	20939587	20939631	45	LTR/Copia
AT3TE86990	Chr3_21370902_21370907	18837	Chr3	21370902	21370907	+	21370903	0.52338	0.48312	21370903	21370903	1	DNA/En-Spm
AT3TE88120	Chr3_21640002_21640170	18868	Chr3	21640002	21640170	+	21640056	8.33382	1.78486	21640022	21640084	63	RC/Helitron
AT3TE88180	Chr3_21654105_21654217	22754	Chr3	21654105	21654217	-	21654167	3.7576	2.91214	21654121	21654171	51	DNA
AT3TE88640	Chr3_21766668_21766719	22778	Chr3	21766668	21766719	-	21766713	0.65758	0.34892	21766669	21766713	45	Unassigned
AT3TE89385	Chr3_21944158_21944222	18919	Chr3	21944158	21944222	+	21944179	27.6721	15.2451	21944179	21944197	19	DNA/MuDR
AT3TE91085	Chr3_22362440_22362604	22891	Chr3	22362440	22362604	-	22362576	19.4859	6.42818	22362479	22362582	104	DNA/MuDR
AT3TE91745	Chr3_22514026_22514033	19044	Chr3	22514026	22514033	+	22514028	1.12728	0.75152	22514027	22514028	2	LTR/Gypsy
AT3TE91870	Chr3_22547876_22547895	22910	Chr3	22547876	22547895	-	22547877	0.45628	0.30866	22547877	22547895	19	LTR/Copia
AT3TE93100	Chr3_22835200_22835292	19120	Chr3	22835200	22835292	+	22835207	5.13986	2.2143	22835207	22835260	54	DNA/MuDR
AT3TE94315	Chr3_23142529_23142534	19180	Chr3	23142529	23142534	+	23142533	0.75152	0.32208	23142530	23142534	5	DNA/MuDR
AT3TE95250	Chr3_23367347_23367435	23075	Chr3	23367347	23367435	-	23367396	3.90522	1.39568	23367395	23367398	4	DNA/MuDR
AT4TE00085	Chr4_17751_17866	23107	Chr4	17751	17866	+	17794	12.1451	2.29482	17794	17826	33	RC/Helitron
AT4TE00950	Chr4_184314_184398	25963	Chr4	184314	184398	-	184384	8.89746	1.66408	184351	184384	34	RC/Helitron
AT4TE01420	Chr4_274254_274351	23145	Chr4	274254	274351	+	274258	22.3712	9.44769	274258	274333	76	LTR/Copia
AT4TE01640	Chr4_314291_314375	23151	Chr4	314291	314375	+	314325	9.67583	2.79136	314322	314330	9	RC/Helitron
AT4TE02165	Chr4_418384_418411	23168	Chr4	418384	418411	+	418391	0.71126	0.28182	418391	418411	21	RC/Helitron
AT4TE02400	Chr4_463246_463523	26030	Chr4	463246	463523	-	463396	27.2695	14.507	463323	463398	76	RC/Helitron
AT4TE02990	Chr4_571647_571657	26052	Chr4	571647	571657	-	571655	11.0849	4.4286	571650	571655	6	RC/Helitron
AT4TE03560	Chr4_690704_690765	23226	Chr4	690704	690765	+	690710	8.84378	6.49528	690710	690740	31	DNA/Harbinger
AT4TE03900	Chr4_761516_761626	23242	Chr4	761516	761626	+	761602	12.7624	3.90522	761545	761602	58	DNA/Harbinger
AT4TE03920	Chr4_764514_764522	23243	Chr4	764514	764522	+	764522	0.38918	0.24156	764515	764522	8	RC/Helitron
AT4TE04265	Chr4_831214_831297	26090	Chr4	831214	831297	-	831297	0.671	0.24156	831245	831297	53	RC/Helitron
AT4TE05255	Chr4_1035658_1035743	23283	Chr4	1035658	1035743	+	1035681	17.0031	4.07968	1035681	1035710	30	DNA/MuDR
AT4TE06680	Chr4_1306495_1306535	23345	Chr4	1306495	1306535	+	1306503	5.55588	1.22122	1306500	1306514	15	RC/Helitron
AT4TE06910	Chr4_1358383_1358458	23352	Chr4	1358383	1358458	+	1358384	7.34074	4.25414	1358384	1358450	67	RC/Helitron
AT4TE07420	Chr4_1459704_1459705	23373	Chr4	1459704	1459705	+	1459705	0.34892	0.34892	1459705	1459705	1	DNA/En-Spm
AT4TE07570	Chr4_1487718_1487760	23378	Chr4	1487718	1487760	+	1487752	0.993081	0.32208	1487719	1487760	42	DNA/MuDR
AT4TE08795	Chr4_1756504_1756584	23395	Chr4	1756504	1756584	+	1756534	2.64374	0.83204	1756533	1756557	25	RC/Helitron
AT4TE08920	Chr4_1779875_1779926	23396	Chr4	1779875	1779926	+	1779926	0.671	0.4697	1779876	1779926	51	DNA/MuDR
AT4TE09225	Chr4_1874707_1874737	26239	Chr4	1874707	1874737	-	1874713	8.44118	4.77752	1874713	1874715	3	LTR/Copia
AT4TE09225	Chr4_1874899_1874905	23403	Chr4	1874899	1874905	+	1874900	1.11386	0.6039	1874900	1874905	6	LTR/Copia
AT4TE09225	Chr4_1875428_1875447	23404	Chr4	1875428	1875447	+	1875447	0.32208	0.12078	1875429	1875447	19	LTR/Copia
AT4TE10490	Chr4_2251617_2251619	23447	Chr4	2251617	2251619	+	2251618	0.4026	0.25498	2251618	2251619	2	DNA/MuDR
AT4TE11615	Chr4_2488537_2488662	26310	Chr4	2488537	2488662	-	2488574	0.42944	0.24156	2488550	2488658	109	DNA/En-Spm
AT4TE11705	Chr4_2506074_2506223	23477	Chr4	2506074	2506223	+	2506163	18.882	5.32774	2506138	2506196	59	RC/Helitron
AT4TE12695	Chr4_2723138_2723148	26346	Chr4	2723138	2723148	-	2723140	5.7706	3.71734	2723140	2723145	6	RC/Helitron
AT4TE18385	Chr4_4309952_4310065	23573	Chr4	4309952	4310065	+	4310052	13.0174	2.73768	4309999	4310052	54	RC/Helitron
AT4TE18395	Chr4_4309952_4310065	23573	Chr4	4309952	4310065	+	4310052	13.0174	2.73768	4309999	4310052	54	DNA/MuDR
AT4TE19525	Chr4_4643834_4643912	23586	Chr4	4643834	4643912	+	4643835	5.5693	0.979661	4643835	4643908	74	DNA/HAT
AT4TE20250	Chr4_4866547_4866710	23604	Chr4	4866547	4866710	+	4866628	9.32691	3.79786	4866596	4866680	85	DNA/En-Spm
AT4TE21585	Chr4_5189809_5189810	26468	Chr4	5189809	5189810	-	5189810	0.32208	0.32208	5189810	5189810	1	DNA/MuDR
AT4TE22600	Chr4_5410255_5410339	23631	Chr4	5410255	5410339	+	5410256	3.81128	3.24764	5410256	5410271	16	RC/Helitron
AT4TE23460	Chr4_5600300_5600314	26492	Chr4	5600300	5600314	-	5600310	13.3261	9.34033	5600306	5600310	5	RC/Helitron
AT4TE23560	Chr4_5618369_5618400	23646	Chr4	5618369	5618400	+	5618388	2.3485	1.10044	5618371	5618400	30	DNA/MuDR
AT4TE25335	Chr4_6015623_6015658	23691	Chr4	6015623	6015658	+	6015656	0.8723	0.2684	6015624	6015658	35	LINE/L1
AT4TE25780	Chr4_6109010_6109177	26546	Chr4	6109010	6109177	-	6109097	26.0617	4.67016	6109094	6109142	49	RC/Helitron
AT4TE26665	Chr4_6273404_6273407	26559	Chr4	6273404	6273407	-	6273407	0.41602	0.25498	6273405	6273407	3	RC/Helitron
AT4TE28200	Chr4_6589043_6589047	23749	Chr4	6589043	6589047	+	6589047	0.32208	0.2684	6589044	6589047	4	LTR/Copia
AT4TE28565	Chr4_6662070_6662160	23756	Chr4	6662070	6662160	+	6662086	0.69784	0.29524	6662086	6662134	49	DNA/MuDR
AT4TE29070	Chr4_6766217_6766299	26630	Chr4	6766217	6766299	-	6766298	1.9459	0.6039	6766218	6766298	81	RC/Helitron
AT4TE29790	Chr4_6907711_6907724	23800	Chr4	6907711	6907724	+	6907717	3.04634	2.24114	6907714	6907724	11	DNA/MuDR
AT4TE30270	Chr4_7003445_7003498	26660	Chr4	7003445	7003498	-	7003493	8.57538	3.23422	7003455	7003494	40	RC/Helitron
AT4TE31320	Chr4_7195054_7195174	26685	Chr4	7195054	7195174	-	7195152	3.56972	0.966241	7195075	7195155	81	RC/Helitron
AT4TE31485	Chr4_7231818_7231923	23836	Chr4	7231818	7231923	+	7231906	5.87796	1.19438	7231842	7231906	65	RC/Helitron
AT4TE31510	Chr4_7239206_7239300	23838	Chr4	7239206	7239300	+	7239219	6.34766	5.2338	7239218	7239219	2	RC/Helitron
AT4TE31800	Chr4_7303992_7304002	23850	Chr4	7303992	7304002	+	7303995	0.57706	0.41602	7303993	7303995	3	LTR/Copia
AT4TE32400	Chr4_7439111_7439166	23868	Chr4	7439111	7439166	+	7439115	47.9899	39.3877	7439115	7439116	2	RC/Helitron
AT4TE33010	Chr4_7563664_7563701	26755	Chr4	7563664	7563701	-	7563694	0.49654	0.25498	7563671	7563701	31	DNA/MuDR
AT4TE33010	Chr4_7563831_7563973	26756	Chr4	7563831	7563973	-	7563892	24.572	4.11994	7563859	7563930	72	DNA/MuDR
AT4TE33200	Chr4_7595942_7596017	26761	Chr4	7595942	7596017	-	7595991	25.498	11.1118	7595973	7595992	20	LTR/Copia
AT4TE33480	Chr4_7653613_7653710	23903	Chr4	7653613	7653710	+	7653645	4.8312	1.70434	7653629	7653701	73	RC/Helitron
AT4TE34010	Chr4_7760425_7760430	23912	Chr4	7760425	7760430	+	7760430	0.37576	0.2684	7760426	7760430	5	LTR/Gypsy
AT4TE34070	Chr4_7773815_7773839	26791	Chr4	7773815	7773839	-	7773839	0.939401	0.38918	7773818	7773839	22	RC/Helitron
AT4TE34105	Chr4_7780350_7780366	26792	Chr4	7780350	7780366	-	7780366	1.0065	0.83204	7780357	7780366	10	RC/Helitron
AT4TE34680	Chr4_7892668_7892671	26814	Chr4	7892668	7892671	-	7892671	0.36234	0.32208	7892669	7892671	3	LTR/Gypsy
AT4TE35370	Chr4_8022063_8022069	26842	Chr4	8022063	8022069	-	8022068	0.3355	0.12078	8022066	8022069	4	DNA/MuDR
AT4TE36245	Chr4_8195803_8195900	23982	Chr4	8195803	8195900	+	8195820	2.26798	0.36234	8195806	8195900	95	DNA/En-Spm
AT4TE37440	Chr4_8435037_8435094	26947	Chr4	8435037	8435094	-	8435075	6.7771	5.62298	8435075	8435076	2	DNA/MuDR
AT4TE38025	Chr4_8551269_8551374	24038	Chr4	8551269	8551374	+	8551310	14.5741	4.4286	8551307	8551346	40	RC/Helitron
AT4TE39660	Chr4_8872812_8872886	24089	Chr4	8872812	8872886	+	8872831	1.99958	0.993081	8872817	8872868	52	RC/Helitron
AT4TE40620	Chr4_9055032_9055038	24152	Chr4	9055032	9055038	+	9055036	0.65758	0.24156	9055033	9055038	6	RC/Helitron
AT4TE40860	Chr4_9112650_9112704	24158	Chr4	9112650	9112704	+	9112686	0.49654	0.49654	9112657	9112704	48	RC/Helitron
AT4TE42895	Chr4_9496229_9496230	27131	Chr4	9496229	9496230	-	9496230	0.4026	0.4026	9496230	9496230	1	LTR/Copia
AT4TE47000	Chr4_10309142_10309143	27311	Chr4	10309142	10309143	-	10309143	0.83204	0.83204	10309143	10309143	1	LTR/Gypsy
AT4TE47000	Chr4_10309481_10309564	27312	Chr4	10309481	10309564	-	10309503	5.0325	1.26148	10309497	10309557	61	LTR/Gypsy
AT4TE47975	Chr4_10493240_10493321	24398	Chr4	10493240	10493321	+	10493305	5.44852	1.77144	10493264	10493314	51	RC/Helitron
AT4TE48500	Chr4_10606374_10606453	24406	Chr4	10606374	10606453	+	10606421	9.42085	4.8312	10606396	10606425	30	RC/Helitron
AT4TE51915	Chr4_11288902_11288933	24503	Chr4	11288902	11288933	+	11288931	4.37492	1.71776	11288906	11288931	26	DNA/MuDR
AT4TE52540	Chr4_11405995_11406035	27473	Chr4	11405995	11406035	-	11406001	0.8052	0.28182	11405996	11406035	40	Unassigned
AT4TE52540	Chr4_11406832_11406875	24521	Chr4	11406832	11406875	+	11406850	0.8052	0.38918	11406850	11406855	6	Unassigned
AT4TE53880	Chr4_11660842_11660910	27527	Chr4	11660842	11660910	-	11660888	21.0023	4.58964	11660857	11660907	51	DNA/MuDR
AT4TE62850	Chr4_13370966_13371061	24886	Chr4	13370966	13371061	+	13371018	2.69742	1.22122	13371015	13371056	42	RC/Helitron
AT4TE63170	Chr4_13434185_13434610	27896	Chr4	13434185	13434610	-	13434267	3.07318	0.55022	13434236	13434609	374	DNA/MuDR
AT4TE63215	Chr4_13445035_13445209	24901	Chr4	13445035	13445209	+	13445098	14.5204	2.13378	13445056	13445154	99	DNA/MuDR
AT4TE67650	Chr4_14305401_14305432	28084	Chr4	14305401	14305432	-	14305414	0.56364	0.25498	14305413	14305432	20	LTR/Gypsy
AT4TE72580	Chr4_15243673_15243808	25260	Chr4	15243673	15243808	+	15243726	2.63032	0.68442	15243695	15243794	100	RC/Helitron
AT4TE74230	Chr4_15558065_15558069	28330	Chr4	15558065	15558069	-	15558066	0.37576	0.21472	15558066	15558069	4	LTR/Gypsy
AT4TE75430	Chr4_15790364_15790425	25354	Chr4	15790364	15790425	+	15790403	1.12728	0.3355	15790365	15790425	61	DNA/MuDR
AT4TE75760	Chr4_15849774_15849868	25366	Chr4	15849774	15849868	+	15849780	7.43468	3.87838	15849777	15849813	37	DNA/MuDR
AT4TE76870	Chr4_16056038_16056051	25397	Chr4	16056038	16056051	+	16056039	0.64416	0.4026	16056039	16056051	13	RC/Helitron
AT4TE79070	Chr4_16470919_16471020	25499	Chr4	16470919	16471020	+	16471010	2.33508	0.952821	16470948	16471016	69	RC/Helitron
AT4TE85370	Chr4_17674252_17674290	25740	Chr4	17674252	17674290	+	17674284	0.42944	0.22814	17674253	17674290	38	LINE/L1
AT4TE89790	Chr4_18510442_18510464	28989	Chr4	18510442	18510464	-	18510447	1.04676	0.41602	18510443	18510452	10	DNA/Harbinger
AT5TE00750	Chr5_216785_216792	33374	Chr5	216785	216792	-	216790	0.34892	0.17446	216786	216792	7	RC/Helitron
AT5TE01705	Chr5_473863_473989	29110	Chr5	473863	473989	+	473871	8.95114	1.55672	473869	473930	62	RC/Helitron
AT5TE05450	Chr5_1507107_1507231	33644	Chr5	1507107	1507231	-	1507224	9.90397	2.9524	1507125	1507224	100	LTR/Copia
AT5TE06170	Chr5_1706604_1706796	33688	Chr5	1706604	1706796	-	1706724	102.18	48.567	1706721	1706772	52	DNA/En-Spm
AT5TE07030	Chr5_1935618_1935679	33734	Chr5	1935618	1935679	-	1935630	6.89788	4.01258	1935630	1935650	21	RC/Helitron
AT5TE08280	Chr5_2280593_2280648	29472	Chr5	2280593	2280648	+	2280605	12.7222	5.05934	2280605	2280631	27	LTR/Copia
AT5TE09075	Chr5_2501071_2501127	33825	Chr5	2501071	2501127	-	2501125	0.88572	0.45628	2501074	2501127	54	DNA/MuDR
AT5TE09570	Chr5_2635253_2635439	33845	Chr5	2635253	2635439	-	2635439	25.2833	2.79136	2635273	2635438	166	RC/Helitron
AT5TE09570	Chr5_2635676_2635694	33846	Chr5	2635676	2635694	-	2635685	0.79178	0.52338	2635677	2635694	18	RC/Helitron
AT5TE10430	Chr5_2871188_2871236	33897	Chr5	2871188	2871236	-	2871198	33.0535	6.5758	2871196	2871215	20	DNA/HAT
AT5TE11790	Chr5_3242243_3242266	33991	Chr5	3242243	3242266	-	3242266	2.63032	1.0065	3242255	3242266	12	DNA/MuDR
AT5TE11860	Chr5_3261161_3261199	29657	Chr5	3261161	3261199	+	3261162	1.04676	0.36234	3261162	3261193	32	RC/Helitron
AT5TE11920	Chr5_3278077_3278096	34007	Chr5	3278077	3278096	-	3278096	0.8723	0.8723	3278096	3278096	1	LTR/Gypsy
AT5TE14290	Chr5_3947102_3947211	29796	Chr5	3947102	3947211	+	3947125	31.2686	21.5794	3947125	3947177	53	DNA/MuDR
AT5TE14340	Chr5_3960473_3960481	34136	Chr5	3960473	3960481	-	3960479	2.64374	1.85196	3960478	3960479	2	DNA/Harbinger
AT5TE14570	Chr5_4023113_4023139	34156	Chr5	4023113	4023139	-	4023132	0.69784	0.28182	4023115	4023139	25	DNA/MuDR
AT5TE14765	Chr5_4074499_4074620	34179	Chr5	4074499	4074620	-	4074618	2.36192	1.04676	4074527	4074618	92	DNA/MuDR
AT5TE15790	Chr5_4366339_4366448	34237	Chr5	4366339	4366448	-	4366448	18.6807	3.18054	4366363	4366448	86	RC/Helitron
AT5TE16270	Chr5_4495447_4495457	29894	Chr5	4495447	4495457	+	4495448	0.57706	0.4697	4495448	4495457	10	LTR/Gypsy
AT5TE18975	Chr5_5240270_5240330	30060	Chr5	5240270	5240330	+	5240281	2.22772	0.32208	5240276	5240324	49	DNA/MuDR
AT5TE19060	Chr5_5262577_5262635	34452	Chr5	5262577	5262635	-	5262591	35.4422	14.7486	5262589	5262592	4	DNA/MuDR
AT5TE19455	Chr5_5371732_5371892	30086	Chr5	5371732	5371892	+	5371816	13.3663	2.22772	5371768	5371822	55	RC/Helitron
AT5TE19520	Chr5_5389994_5390055	30092	Chr5	5389994	5390055	+	5390022	4.95198	1.18096	5390006	5390051	46	Unassigned
AT5TE19530	Chr5_5397407_5397451	34478	Chr5	5397407	5397451	-	5397417	0.32208	0.16104	5397409	5397451	43	DNA/MuDR
AT5TE19990	Chr5_5521390_5521517	34491	Chr5	5521390	5521517	-	5521409	0.3355	0.3355	5521409	5521504	96	DNA/MuDR
AT5TE21020	Chr5_5813213_5813286	34542	Chr5	5813213	5813286	-	5813277	5.40826	0.88572	5813216	5813286	71	RC/Helitron
AT5TE21405	Chr5_5916909_5917013	30173	Chr5	5916909	5917013	+	5916957	15.4196	3.16712	5916930	5916996	67	RC/Helitron
AT5TE22445	Chr5_6192401_6192522	30240	Chr5	6192401	6192522	+	6192402	3.07318	0.88572	6192402	6192522	121	RC/Helitron
AT5TE25390	Chr5_7006125_7007221	34767	Chr5	7006125	7007221	-	7007116	709.368	419.093	7007115	7007117	3	DNA/En-Spm
AT5TE25795	Chr5_7133407_7133496	34797	Chr5	7133407	7133496	-	7133459	5.3009	0.979661	7133418	7133459	42	RC/Helitron
AT5TE26050	Chr5_7205533_7205702	30454	Chr5	7205533	7205702	+	7205667	19.1638	7.08576	7205639	7205672	34	DNA/MuDR
AT5TE26350	Chr5_7289347_7289479	34822	Chr5	7289347	7289479	-	7289369	1.50304	0.5368	7289361	7289478	118	DNA/En-Spm
AT5TE27075	Chr5_7489361_7489427	30499	Chr5	7489361	7489427	+	7489422	0.34892	0.18788	7489422	7489427	6	RC/Helitron
AT5TE27590	Chr5_7636438_7636569	34889	Chr5	7636438	7636569	-	7636567	8.66932	2.92556	7636463	7636567	105	RC/Helitron
AT5TE27865	Chr5_7703093_7703167	30524	Chr5	7703093	7703167	+	7703095	13.3261	5.4351	7703095	7703109	15	RC/Helitron
AT5TE28070	Chr5_7758108_7758171	30538	Chr5	7758108	7758171	+	7758128	5.39484	2.684	7758128	7758162	35	RC/Helitron
AT5TE28730	Chr5_7941540_7941638	34935	Chr5	7941540	7941638	-	7941637	12.078	3.26106	7941592	7941637	46	RC/Helitron
AT5TE28950	Chr5_7998243_7998298	30589	Chr5	7998243	7998298	+	7998244	1.16754	0.7381	7998244	7998281	38	RC/Helitron
AT5TE29070	Chr5_8037860_8038077	30600	Chr5	8037860	8038077	+	8038008	2.20088	1.06018	8037888	8038066	179	DNA/MuDR
AT5TE30060	Chr5_8316388_8316480	30635	Chr5	8316388	8316480	+	8316421	3.54288	0.69784	8316421	8316457	37	RC/Helitron
AT5TE30490	Chr5_8428075_8428135	30648	Chr5	8428075	8428135	+	8428078	16.8555	10.9776	8428078	8428084	7	DNA/MuDR
AT5TE30565	Chr5_8447377_8447378	30654	Chr5	8447377	8447378	+	8447378	0.52338	0.52338	8447378	8447378	1	DNA/En-Spm
AT5TE30930	Chr5_8547632_8547730	35051	Chr5	8547632	8547730	-	8547640	4.40176	1.52988	8547636	8547653	18	DNA/En-Spm
AT5TE31350	Chr5_8672480_8672496	30686	Chr5	8672480	8672496	+	8672485	3.6905	1.11386	8672481	8672491	11	RC/Helitron
AT5TE31350	Chr5_8674523_8674575	35069	Chr5	8674523	8674575	-	8674529	1.11386	0.42944	8674529	8674541	13	RC/Helitron
AT5TE31655	Chr5_8749721_8749751	30697	Chr5	8749721	8749751	+	8749727	1.18096	0.81862	8749723	8749737	15	RC/Helitron
AT5TE32285	Chr5_8909875_8909916	35092	Chr5	8909875	8909916	-	8909916	3.07318	1.2749	8909890	8909916	27	LTR/Copia
AT5TE34810	Chr5_9596789_9596859	30820	Chr5	9596789	9596859	+	9596807	2.24114	0.8052	9596794	9596853	60	RC/Helitron
AT5TE35005	Chr5_9650238_9650291	30831	Chr5	9650238	9650291	+	9650287	0.4697	0.30866	9650239	9650291	53	DNA/MuDR
AT5TE35915	Chr5_9864991_9865084	35221	Chr5	9864991	9865084	-	9865019	13.6884	2.64374	9865001	9865058	58	RC/Helitron
AT5TE36475	Chr5_10018887_10018899	30895	Chr5	10018887	10018899	+	10018891	16.3724	15.9966	10018891	10018891	1	LTR/Copia
AT5TE36475	Chr5_10019774_10019786	35238	Chr5	10019774	10019786	-	10019783	5.47536	5.07276	10019783	10019783	1	LTR/Copia
AT5TE38720	Chr5_10632213_10632269	30927	Chr5	10632213	10632269	+	10632257	3.81128	0.77836	10632236	10632258	23	Unassigned
AT5TE39795	Chr5_10933879_10933916	30944	Chr5	10933879	10933916	+	10933916	0.36234	0.36234	10933880	10933916	37	Unassigned
AT5TE40495	Chr5_11188816_11188817	30955	Chr5	11188816	11188817	+	11188817	0.4026	0.4026	11188817	11188817	1	DNA
AT5TE41935	Chr5_11611720_11611750	30977	Chr5	11611720	11611750	+	11611744	0.4026	0.12078	11611721	11611750	30	DNA/MuDR
AT5TE44595	Chr5_12589060_12589061	31018	Chr5	12589060	12589061	+	12589061	0.88572	0.88572	12589061	12589061	1	DNA/MuDR
AT5TE44595	Chr5_12589170_12589171	31019	Chr5	12589170	12589171	+	12589171	0.42944	0.42944	12589171	12589171	1	DNA/MuDR
AT5TE48590	Chr5_13655970_13656000	35436	Chr5	13655970	13656000	-	13655972	0.56364	0.32208	13655971	13656000	30	DNA/MuDR
AT5TE48715	Chr5_13689530_13689612	35438	Chr5	13689530	13689612	-	13689565	71.1529	25.2833	13689561	13689591	31	RC/Helitron
AT5TE49725	Chr5_13949050_13949085	31096	Chr5	13949050	13949085	+	13949084	1.32858	1.18096	13949084	13949085	2	LTR/Copia
AT5TE49855	Chr5_13985046_13985057	31098	Chr5	13985046	13985057	+	13985052	0.61732	0.21472	13985047	13985057	11	RC/Helitron
AT5TE50175	Chr5_14066178_14066305	35476	Chr5	14066178	14066305	-	14066186	2.79136	1.22122	14066182	14066263	82	DNA/MuDR
AT5TE53465	Chr5_14834213_14834308	31142	Chr5	14834213	14834308	+	14834271	0.89914	0.30866	14834254	14834308	55	DNA/MuDR
AT5TE54100	Chr5_14995767_14995836	31159	Chr5	14995767	14995836	+	14995836	1.0736	0.79178	14995808	14995836	29	RC/Helitron
AT5TE54830	Chr5_15153611_15153617	35572	Chr5	15153611	15153617	-	15153617	0.5368	0.32208	15153612	15153617	6	RC/Helitron
AT5TE55480	Chr5_15333562_15333627	35590	Chr5	15333562	15333627	-	15333591	6.2403	3.40868	15333584	15333591	8	RC/Helitron
AT5TE56365	Chr5_15585018_15585020	31229	Chr5	15585018	15585020	+	15585020	0.30866	0.18788	15585019	15585020	2	RC/Helitron
AT5TE56525	Chr5_15625503_15625651	31239	Chr5	15625503	15625651	+	15625578	3.91864	0.83204	15625509	15625621	113	RC/Helitron
AT5TE56845	Chr5_15742762_15742811	31249	Chr5	15742762	15742811	+	15742792	6.93814	3.70392	15742787	15742795	9	DNA/MuDR
AT5TE57400	Chr5_15895718_15895732	31268	Chr5	15895718	15895732	+	15895719	0.59048	0.22814	15895719	15895732	14	DNA/En-Spm
AT5TE57985	Chr5_16057144_16057223	31303	Chr5	16057144	16057223	+	16057174	2.52296	0.72468	16057173	16057221	49	RC/Helitron
AT5TE58010	Chr5_16064279_16064373	35671	Chr5	16064279	16064373	-	16064343	9.89055	2.52296	16064316	16064350	35	RC/Helitron
AT5TE58305	Chr5_16132422_16132450	35680	Chr5	16132422	16132450	-	16132449	0.71126	0.32208	16132423	16132450	28	DNA/MuDR
AT5TE58645	Chr5_16226879_16226880	31322	Chr5	16226879	16226880	+	16226880	0.45628	0.45628	16226880	16226880	1	DNA/MuDR
AT5TE58890	Chr5_16306395_16306448	35712	Chr5	16306395	16306448	-	16306430	2.2814	0.55022	16306400	16306431	32	RC/Helitron
AT5TE58950	Chr5_16323719_16323778	31345	Chr5	16323719	16323778	+	16323720	10.0918	3.85154	16323720	16323764	45	RC/Helitron
AT5TE59070	Chr5_16356266_16356303	35722	Chr5	16356266	16356303	-	16356269	2.26798	0.61732	16356269	16356301	33	RC/Helitron
AT5TE59135	Chr5_16374902_16374936	31353	Chr5	16374902	16374936	+	16374908	6.02558	3.4221	16374908	16374933	26	RC/Helitron
AT5TE59525	Chr5_16483728_16483767	31378	Chr5	16483728	16483767	+	16483761	1.2078	0.38918	16483729	16483767	39	RC/Helitron
AT5TE60050	Chr5_16633964_16633980	35764	Chr5	16633964	16633980	-	16633977	0.30866	0.0939401	16633965	16633980	16	RC/Helitron
AT5TE60820	Chr5_16844333_16844414	31446	Chr5	16844333	16844414	+	16844361	8.8572	2.93898	16844336	16844375	40	DNA/MuDR
AT5TE61065	Chr5_16915764_16915826	31466	Chr5	16915764	16915826	+	16915780	2.8853	0.36234	16915767	16915824	58	RC/Helitron
AT5TE61210	Chr5_16961200_16961230	35821	Chr5	16961200	16961230	-	16961202	2.30824	0.68442	16961202	16961230	29	RC/Helitron
AT5TE61250	Chr5_16968639_16968727	31472	Chr5	16968639	16968727	+	16968659	7.34074	1.43594	16968659	16968711	53	RC/Helitron
AT5TE62280	Chr5_17235084_17235113	31515	Chr5	17235084	17235113	+	17235093	4.81778	3.14028	17235093	17235105	13	DNA/MuDR
AT5TE62740	Chr5_17367876_17367952	31533	Chr5	17367876	17367952	+	17367920	10.0516	2.46928	17367891	17367932	42	RC/Helitron
AT5TE63850	Chr5_17672668_17672740	31570	Chr5	17672668	17672740	+	17672669	2.6169	0.63074	17672669	17672726	58	RC/Helitron
AT5TE64050	Chr5_17731001_17731006	31589	Chr5	17731001	17731006	+	17731006	14.2655	14.0105	17731006	17731006	1	DNA/MuDR
AT5TE64385	Chr5_17827876_17827997	31611	Chr5	17827876	17827997	+	17827981	4.06626	1.83854	17827877	17827992	116	LTR/Gypsy
AT5TE64925	Chr5_17993997_17994142	36000	Chr5	17993997	17994142	-	17994122	1.65066	0.44286	17994055	17994140	86	DNA/En-Spm
AT5TE65005	Chr5_18021285_18021401	36006	Chr5	18021285	18021401	-	18021387	1.2749	0.4026	18021290	18021387	98	RC/Helitron
AT5TE65370	Chr5_18142168_18142179	36021	Chr5	18142168	18142179	-	18142174	6.5758	5.71692	18142174	18142174	1	LTR/Copia
AT5TE66180	Chr5_18387355_18387377	31677	Chr5	18387355	18387377	+	18387361	3.86496	2.77794	18387356	18387362	7	RC/Helitron
AT5TE66180	Chr5_18387620_18387645	36060	Chr5	18387620	18387645	-	18387645	0.55022	0.55022	18387621	18387645	25	RC/Helitron
AT5TE66250	Chr5_18406046_18406047	36065	Chr5	18406046	18406047	-	18406047	0.6039	0.6039	18406047	18406047	1	DNA/MuDR
AT5TE66280	Chr5_18416169_18416222	31688	Chr5	18416169	18416222	+	18416170	0.75152	0.29524	18416170	18416222	53	DNA/MuDR
AT5TE66330	Chr5_18430928_18431013	31691	Chr5	18430928	18431013	+	18430964	14.9096	3.46236	18430948	18431009	62	RC/Helitron
AT5TE66920	Chr5_18590197_18590238	31717	Chr5	18590197	18590238	+	18590198	0.30866	0.17446	18590198	18590238	41	DNA/MuDR
AT5TE67290	Chr5_18690748_18690753	36099	Chr5	18690748	18690753	-	18690753	1.39568	0.63074	18690749	18690753	5	RC/Helitron
AT5TE68375	Chr5_19005982_19005983	31799	Chr5	19005982	19005983	+	19005983	0.34892	0.34892	19005983	19005983	1	DNA/En-Spm
AT5TE69245	Chr5_19247894_19247947	36186	Chr5	19247894	19247947	-	19247916	2.42902	1.16754	19247912	19247947	36	LTR/Copia
AT5TE69640	Chr5_19353835_19353911	31872	Chr5	19353835	19353911	+	19353911	0.57706	0.25498	19353836	19353911	76	DNA/MuDR
AT5TE70540	Chr5_19608539_19608623	31918	Chr5	19608539	19608623	+	19608584	15.5135	4.60306	19608556	19608584	29	DNA/MuDR
AT5TE72200	Chr5_20048932_20049001	36354	Chr5	20048932	20049001	-	20048934	1.24806	0.5368	20048934	20049001	68	LINE?
AT5TE72200	Chr5_20049525_20049626	36356	Chr5	20049525	20049626	-	20049548	37.2808	6.68316	20049531	20049600	70	LINE?
AT5TE73865	Chr5_20501636_20501713	36429	Chr5	20501636	20501713	-	20501713	2.36192	0.44286	20501640	20501713	74	RC/Helitron
AT5TE74760	Chr5_20753011_20753110	32069	Chr5	20753011	20753110	+	20753104	1.22122	0.671	20753076	20753109	34	DNA/En-Spm
AT5TE75530	Chr5_20967021_20967140	32103	Chr5	20967021	20967140	+	20967074	17.3521	3.43552	20967072	20967126	55	DNA/Harbinger
AT5TE78080	Chr5_21677145_21677169	32246	Chr5	21677145	21677169	+	21677146	1.38226	0.91256	21677146	21677153	8	DNA/MuDR
AT5TE78215	Chr5_21713307_21713424	32255	Chr5	21713307	21713424	+	21713370	22.1699	5.54246	21713331	21713370	40	DNA/En-Spm
AT5TE78560	Chr5_21808661_21808790	36612	Chr5	21808661	21808790	-	21808758	4.9654	4.60306	21808758	21808758	1	DNA/MuDR
AT5TE78710	Chr5_21851600_21851606	32277	Chr5	21851600	21851606	+	21851606	3.4892	3.07318	21851605	21851606	2	LTR/Copia
AT5TE80120	Chr5_22261221_22261364	32356	Chr5	22261221	22261364	+	22261344	8.53512	1.55672	22261231	22261352	122	RC/Helitron
AT5TE81600	Chr5_22680119_22680185	36736	Chr5	22680119	22680185	-	22680152	9.83687	8.70958	22680152	22680152	1	RC/Helitron
AT5TE82585	Chr5_22956285_22956295	32493	Chr5	22956285	22956295	+	22956286	3.59656	1.65066	22956286	22956295	10	LTR/Copia
AT5TE83180	Chr5_23123885_23123939	36800	Chr5	23123885	23123939	-	23123888	0.42944	0.36234	23123886	23123939	54	DNA/MuDR
AT5TE83780	Chr5_23301541_23301609	36833	Chr5	23301541	23301609	-	23301605	17.8889	11.9706	23301602	23301605	4	LTR/Copia
AT5TE84440	Chr5_23484906_23484983	36873	Chr5	23484906	23484983	-	23484907	1.9459	0.83204	23484907	23484964	58	DNA/MuDR
AT5TE84860	Chr5_23596118_23596427	32624	Chr5	23596118	23596427	+	23596318	80.4664	25.2028	23596271	23596318	48	DNA/MuDR
AT5TE87410	Chr5_24301587_24301644	32762	Chr5	24301587	24301644	+	24301624	3.16712	0.61732	24301606	24301638	33	DNA/Harbinger
AT5TE88745	Chr5_24659997_24660241	37119	Chr5	24659997	24660241	-	24660241	0.76494	0.25498	24659998	24660241	244	LTR/Gypsy
AT5TE89335	Chr5_24821252_24821382	32855	Chr5	24821252	24821382	+	24821259	40.3942	10.9105	24821259	24821309	51	RC/Helitron
AT5TE90145	Chr5_25053511_25053776	37214	Chr5	25053511	25053776	-	25053654	1.83854	1.2749	25053539	25053773	235	DNA/MuDR
AT5TE90280	Chr5_25092633_25092715	32905	Chr5	25092633	25092715	+	25092677	0.7381	0.3355	25092634	25092711	78	DNA/MuDR
AT5TE90620	Chr5_25191803_25191987	32926	Chr5	25191803	25191987	+	25191843	36.0059	15.017	25191843	25191969	127	RC/Helitron
AT5TE91840	Chr5_25530839_25530906	33001	Chr5	25530839	25530906	+	25530883	0.50996	0.41602	25530840	25530906	67	DNA
AT5TE92530	Chr5_25716496_25716499	37356	Chr5	25716496	25716499	-	25716497	3.67708	3.4892	25716497	25716497	1	LTR/Gypsy
AT5TE93215	Chr5_25905972_25906037	33073	Chr5	25905972	25906037	+	25905973	2.0801	0.63074	25905973	25906012	40	RC/Helitron
AT5TE95130	Chr5_26415771_26415775	37513	Chr5	26415771	26415775	-	26415772	1.15412	0.85888	26415772	26415774	3	LTR/Copia
AT5TE97150	Chr5_26965989_26965998	37653	Chr5	26965989	26965998	-	26965996	1.86538	1.24806	26965990	26965997	8	RC/Helitron
