# Supplementary material for: Epigenetic regulation of spurious transcription initiation in Arabidopsis
Source: Nat Commun. 2020 Jun 26;11:3224. doi: 10.1038/s41467-020-16951-w (PMC7319988; doi:10.1038/s41467-020-16951-w)
Supplement: Supplementary file 9 — Supplementary Data 6 [file 41467_2020_16951_MOESM9_ESM.xlsx]

## Sheet: Summary
Supplementary Data 6: Transcripts harboring the EPICATs in met1, ddm1, and suvh456.
met1EPICATs.TXs	All transcripts harboring the extended EPICATs in met1.
met1EPICATs.TXs.refGENEs	Transcripts in met1EPICATs.TXs that spliced in to reference exons (class code: j or =).
met1EPICATs.TXs.refGENEs.wtTSSs	Transcripts in met1EPICATs.TXs.refGENEs that harbored TSSs active in wild-type background. Loci selected for validation are marked in red.
ddm1EPICATs.TXs	All transcripts harboring the extended EPICATs in ddm1.
ddm1EPICATs.TXs.refGENEs	Transcripts in ddm1EPICATs.TXs that spliced in to reference exons (class code: j or =).
ddm1EPICATs.TXs.refGENEs.wtTSSs	Transcripts in ddm1EPICATs.TXs.refGENEs that harbored TSSs active in wild-type background.
suvh456EPICATs.TXs	All transcripts harboring the extended EPICATs in suvh456.
suvh456EPICATs.TXs.refGENEs	Transcripts in suvh456EPICATs.TXs that spliced in to reference exons (class code: j or =).
suvh456EPICATs.TXs.refGENEs.wtTSSs	Transcripts in suvh456EPICATs.TXs.refGENEs that harbored TSSs active in wild-type background.

## Sheet: met1EPICATs.TXs
gene_id	transcriptID	ref_gene_id	tssID	baseMean	log2FoldChange	lfcSE	stat	pvalue	padj	consensus.cluster	chr	tssStart	tssEnd	tssExtendedStart	tssExtendedEnd	strand	tpm	ddm1	ibm1	ibm2	edm2	met1	pol4	pol5	suvh456	wild-type	expression_class	dominant_ctss	tpm.dominant_ctss	interquantile_width	distance2NearestCanonicalTSS	nearestGeneID	class_code	cuff_gene_id	txStart	txEnd	numOfEXONs	gene_biotype	description	locus	txLength	ddm1_txFPKM	wt_txFPKM	ddm1_geneFPKM	wt_geneFPKM
XLOC_000036	TCONS_00000051	-	Chr1_238402_238415	12.2295	7.78372	1.22628	6.34742	2.19e-10	9.48e-09	46	Chr1	238402	238415	238222	238595	+	9.3435	0	0	0	0	2.04336	0	0	7.30014	0	1_1	238415	1.45013	9	9402	AT1G01630	u	XLOC_000036	238446	239445	1	NA	NA	Chr1:238445-239445	1000	3.33388	0.0319427	4.87875	0.0319427
XLOC_000036	TCONS_00000052	-	Chr1_238402_238415	12.2295	7.78372	1.22628	6.34742	2.19e-10	9.48e-09	46	Chr1	238402	238415	238222	238595	+	9.3435	0	0	0	0	2.04336	0	0	7.30014	0	1_1	238415	1.45013	9	9402	AT1G01630	u	XLOC_000036	238446	239445	2	NA	NA	Chr1:238445-239445	731	1.54487	0	4.87875	0.0319427
XLOC_000193	TCONS_00000296	-	Chr1_1441802_1441803	19.9243	8.48542	1.15405	7.3527	1.94e-13	1.18e-11	269	Chr1	1441802	1441803	1441622	1441983	+	4.04296	0.351372	0	0	0	3.3287	0.362883	0	0	0	1_1	1441803	0.351372	1	16210	AT1G05000	u	XLOC_000193	1441795	1442684	2	NA	NA	Chr1:1438098-1447063	737	9.18922	0	10.1467	0
XLOC_000193	TCONS_00000297	-	Chr1_1441802_1441803	19.9243	8.48542	1.15405	7.3527	1.94e-13	1.18e-11	269	Chr1	1441802	1441803	1441622	1441983	+	4.04296	0.351372	0	0	0	3.3287	0.362883	0	0	0	1_1	1441803	0.351372	1	16210	AT1G05000	u	XLOC_000193	1441802	1442684	2	NA	NA	Chr1:1438098-1447063	680	0.957458	0	10.1467	0
XLOC_000515	TCONS_00000799	AT1G11330	Chr1_3810243_3810347	35.1301	1.51367	0.471863	3.20786	0.00133727	0.0173821	715	Chr1	3810243	3810347	3810063	3810527	+	6.45128	0.819867	1.16321	0.573337	0.30019	1.45013	0.388803	0.475019	1.28073	0	1_0	3810289	0.390413	101	196	AT1G11330	j	XLOC_000515	3810267	3813631	8	protein_coding	G-type lectin S-receptor-like serine/threonine-protein kinase At1g11330 [Source:UniProtKB/Swiss-Prot;Acc:Q9SXB8]	Chr1:3810266-3813726	2754	13.9682	3.3352	13.9682	3.3352
XLOC_000583	TCONS_00000889	AT1G12720	Chr1_4330161_4330173	8.96402	6.58604	1.27667	5.15876	2.49e-07	7.07e-06	825	Chr1	4330161	4330173	4329981	4330353	+	2.00279	0.585619	0	0	0	1.41717	0	0	0	0	1_1	4330162	0.234248	12	4453	AT1G12730	o	XLOC_000583	4330167	4333442	5	NA	NA	Chr1:4330166-4334122	2760	2.07323	0	2.07323	0
XLOC_000855	TCONS_00001269	-	Chr1_6140596_6140597	3.14232	5.8215	1.64646	3.53577	0.00040659	0.00615619	1224	Chr1	6140596	6140597	6140416	6140777	+	0.527319	0	0	0	0	0.527319	0	0	0	0	1_1	6140597	0.527319	1	1967	AT1G17840	u	XLOC_000855	6140605	6141567	1	NA	NA	Chr1:6140604-6141567	963	1.69986	0.108932	1.69986	0.108932
XLOC_001069	TCONS_00001600	AT1G22410	Chr1_7912505_7912530	11.6621	1.97983	0.742283	2.66722	0.00764811	0.0714409	1558	Chr1	7912505	7912530	7912325	7912710	+	3.44607	0.702743	0.768901	0.366935	0.35477	0.889851	0	0	0.362872	0	1_1	7912530	0.234248	25	484	AT1G22410	=	XLOC_001069	7911919	7915005	5	protein_coding	Phospho-2-dehydro-3-deoxyheptonate aldolase [Source:UniProtKB/TrEMBL;Acc:Q9SK84]	Chr1:7911918-7915005	2048	130.063	93.1596	130.063	93.1596
XLOC_001313	TCONS_00001955	AT1G28307	Chr1_9909405_9909415	120.253	11.0795	1.0648	10.4052	2.35e-25	7.14e-23	1913	Chr1	9909405	9909415	9909225	9909595	+	34.3637	14.5234	0	0	0	19.8404	0	0	0	0	1_1	9909410	11.7905	5	390	AT1G28307	p	XLOC_001313	9909431	9911434	1	NA	NA	Chr1:9909430-9911434	2004	6.80239	0	11.331	0
XLOC_001313	TCONS_00001956	-	Chr1_9909405_9909415	120.253	11.0795	1.0648	10.4052	2.35e-25	7.14e-23	1913	Chr1	9909405	9909415	9909225	9909595	+	34.3637	14.5234	0	0	0	19.8404	0	0	0	0	1_1	9909410	11.7905	5	390	AT1G28307	u	XLOC_001313	9909435	9911434	2	NA	NA	Chr1:9909430-9911434	704	4.52865	0	11.331	0
XLOC_001362	TCONS_00002026	AT1G29650	Chr1_10357375_10357510	22.0277	8.63065	1.14405	7.54392	4.56e-14	2.98e-12	1972	Chr1	10357375	10357510	10357195	10357690	+	7.73862	1.91302	0	0	0	1.81266	0	0	4.01294	0	1_1	10357438	0.585619	80	8011	AT1G29630	o	XLOC_001362	10357389	10363394	2	NA	NA	Chr1:10357388-10363394	3629	0.92861	0	1.77306	0
XLOC_001362	TCONS_00002027	AT1G29650	Chr1_10357375_10357510	22.0277	8.63065	1.14405	7.54392	4.56e-14	2.98e-12	1972	Chr1	10357375	10357510	10357195	10357690	+	7.73862	1.91302	0	0	0	1.81266	0	0	4.01294	0	1_1	10357438	0.585619	80	8011	AT1G29630	=	XLOC_001362	10357389	10363394	1	NA	NA	Chr1:10357388-10363394	6006	0.844451	0	1.77306	0
XLOC_001429	TCONS_00002129	-	Chr1_10930357_10930362	8.26823	7.21686	1.29763	5.56159	2.67e-08	8.83e-07	2067	Chr1	10930357	10930362	10930177	10930542	+	2.5737	1.28836	0	0	0	1.28534	0	0	0	0	1_1	10930362	1.05411	5	2351	AT1G30790	u	XLOC_001429	10930315	10931129	1	NA	NA	Chr1:10929511-10931129	815	1.89747	0	1.89747	0
XLOC_001443	TCONS_00002146	-	Chr1_11102532_11102589	26.3706	6.43744	0.876722	7.34262	2.09e-13	1.27e-11	2084	Chr1	11102532	11102589	11102352	11102769	+	15.889	4.21646	0	0	0	3.62532	0	0	8.04723	0	1_1	11102582	0.819867	57	8175	AT1G31090	u	XLOC_001443	11102555	11103655	3	NA	NA	Chr1:11102554-11103655	710	6.40673	0	7.23054	0
XLOC_001443	TCONS_00002147	-	Chr1_11102532_11102589	26.3706	6.43744	0.876722	7.34262	2.09e-13	1.27e-11	2084	Chr1	11102532	11102589	11102352	11102769	+	15.889	4.21646	0	0	0	3.62532	0	0	8.04723	0	1_1	11102582	0.819867	57	8175	AT1G31090	u	XLOC_001443	11102556	11103655	3	NA	NA	Chr1:11102554-11103655	650	0.823813	0	7.23054	0
XLOC_001602	TCONS_00002392	-	Chr1_12566763_12566771	8.8476	7.31477	1.28224	5.70467	1.17e-08	4.01e-07	2290	Chr1	12566763	12566771	12566583	12566951	+	3.2009	1.71782	0	0	0	1.48308	0	0	0	0	1_1	12566766	0.702743	6	10761	AT1G34390	u	XLOC_001602	12566873	12567875	1	NA	NA	Chr1:12566872-12567875	1003	0.541517	0	0.541517	0
XLOC_001606	TCONS_00002397	AT1G34440	Chr1_12592173_12592211	22.4382	8.66036	1.16487	7.4346	1.05e-13	6.59e-12	2293	Chr1	12592173	12592211	12591993	12592391	+	6.78299	0.858908	0	0	0	3.39462	1.27009	0	1.25938	0	1_1	12592175	0.702743	5	2935	AT1G34460	x	XLOC_001606	12592141	12592977	2	protein_coding	unknown protein; BEST Arabidopsis thaliana protein match is: unknown protein (TAIR:AT4G05095.1); Ha. [Source:TAIR;Acc:AT1G34440]	Chr1:12592140-12593478	748	1.51481	0	7.53879	0
XLOC_001606	TCONS_00002398	AT1G34440	Chr1_12592173_12592211	22.4382	8.66036	1.16487	7.4346	1.05e-13	6.59e-12	2293	Chr1	12592173	12592211	12591993	12592391	+	6.78299	0.858908	0	0	0	3.39462	1.27009	0	1.25938	0	1_1	12592175	0.702743	5	2935	AT1G34460	x	XLOC_001606	12592141	12593478	3	protein_coding	unknown protein; BEST Arabidopsis thaliana protein match is: unknown protein (TAIR:AT4G05095.1); Ha. [Source:TAIR;Acc:AT1G34440]	Chr1:12592140-12593478	589	6.02398	0	7.53879	0
XLOC_001611	TCONS_00002404	AT1G34530	Chr1_12627462_12627489	221.394	11.9593	1.056	11.3251	9.86e-30	4.57e-27	2296	Chr1	12627462	12627489	12627282	12627669	+	71.1282	34.5125	0	0	0	36.6157	0	0	0	0	1_1	12627464	13.9377	10	3987	AT1G34520	o	XLOC_001611	12627483	12629881	5	NA	NA	Chr1:12627482-12629881	1892	27.2557	0	50.6908	0
XLOC_001611	TCONS_00002404	AT1G34530	Chr1_12627685_12627686	7.23517	7.02107	1.34075	5.23667	1.64e-07	4.8e-06	2297	Chr1	12627685	12627686	12627505	12627866	+	1.18647	0	0	0	0	1.18647	0	0	0	0	1_1	12627686	1.18647	1	4209	AT1G34520	o	XLOC_001611	12627483	12629881	5	NA	NA	Chr1:12627482-12629881	1892	27.2557	0	50.6908	0
XLOC_001611	TCONS_00002405	AT1G34530	Chr1_12627462_12627489	221.394	11.9593	1.056	11.3251	9.86e-30	4.57e-27	2296	Chr1	12627462	12627489	12627282	12627669	+	71.1282	34.5125	0	0	0	36.6157	0	0	0	0	1_1	12627464	13.9377	10	3987	AT1G34520	o	XLOC_001611	12627483	12629881	6	NA	NA	Chr1:12627482-12629881	1873	23.4351	0	50.6908	0
XLOC_001611	TCONS_00002405	AT1G34530	Chr1_12627685_12627686	7.23517	7.02107	1.34075	5.23667	1.64e-07	4.8e-06	2297	Chr1	12627685	12627686	12627505	12627866	+	1.18647	0	0	0	0	1.18647	0	0	0	0	1_1	12627686	1.18647	1	4209	AT1G34520	o	XLOC_001611	12627483	12629881	6	NA	NA	Chr1:12627482-12629881	1873	23.4351	0	50.6908	0
XLOC_001614	TCONS_00002408	AT1G34590	Chr1_12664987_12664994	65.9259	10.2123	1.07923	9.46259	3e-21	4.86e-19	2301	Chr1	12664987	12664994	12664807	12665174	+	16.4675	5.42674	0	0	0	11.0407	0	0	0	0	1_1	12664994	3.08426	6	4443	AT1G34580	j	XLOC_001614	12664994	12667974	3	NA	NA	Chr1:12664993-12667974	2837	14.9691	0	14.9691	0
XLOC_001630	TCONS_00002428	-	Chr1_12907869_12907904	14.7297	8.05223	1.1994	6.71356	1.9e-11	9.33e-10	2317	Chr1	12907869	12907904	12907689	12908084	+	4.62141	0	0	0	0	2.14223	2.07362	0	0.405563	0	1_1	12907892	0.889851	26	1022	AT1G35220	u	XLOC_001630	12907825	12908515	2	NA	NA	Chr1:12907730-12908515	604	4.58281	0	4.58281	0
XLOC_001636	TCONS_00002437	-	Chr1_12942521_12942522	7.69472	7.1089	1.33422	5.32812	9.92e-08	3.02e-06	2322	Chr1	12942521	12942522	12942341	12942702	+	3.32388	0.429454	0	0	0	1.25238	0.544324	0.564085	0.533636	0	1_1	12942522	0.429454	1	11278	AT1G35242	u	XLOC_001636	12942537	12942925	1	NA	NA	Chr1:12942536-12942925	389	359.926	1.36113	359.926	1.36113
XLOC_001639	TCONS_00002440	AT1G35300	Chr1_12950280_12950485	678.141	11.5585	0.871721	13.2593	3.98e-40	3e-37	2323	Chr1	12950280	12950485	12950100	12950665	+	385.992	273.133	0	0	0	111.792	0	0	1.06727	0	1_1	12950300	116.07	8	14746	AT1G35330	o	XLOC_001639	12950339	12953341	6	NA	NA	Chr1:12950338-12953341	1642	0.00287991	6.95e-07	81.6419	0.0193707
XLOC_001639	TCONS_00002441	AT1G35300	Chr1_12950280_12950485	678.141	11.5585	0.871721	13.2593	3.98e-40	3e-37	2323	Chr1	12950280	12950485	12950100	12950665	+	385.992	273.133	0	0	0	111.792	0	0	1.06727	0	1_1	12950300	116.07	8	14746	AT1G35330	o	XLOC_001639	12950339	12953341	5	NA	NA	Chr1:12950338-12953341	2310	7.51293	0	81.6419	0.0193707
XLOC_001639	TCONS_00002442	AT1G35300	Chr1_12950280_12950485	678.141	11.5585	0.871721	13.2593	3.98e-40	3e-37	2323	Chr1	12950280	12950485	12950100	12950665	+	385.992	273.133	0	0	0	111.792	0	0	1.06727	0	1_1	12950300	116.07	8	14746	AT1G35330	o	XLOC_001639	12950339	12953341	6	NA	NA	Chr1:12950338-12953341	1718	8.81832	0	81.6419	0.0193707
XLOC_001639	TCONS_00002443	AT1G35300	Chr1_12950280_12950485	678.141	11.5585	0.871721	13.2593	3.98e-40	3e-37	2323	Chr1	12950280	12950485	12950100	12950665	+	385.992	273.133	0	0	0	111.792	0	0	1.06727	0	1_1	12950300	116.07	8	14746	AT1G35330	o	XLOC_001639	12950365	12953341	5	NA	NA	Chr1:12950338-12953341	2208	7.05044	0	81.6419	0.0193707
XLOC_001643	TCONS_00002449	-	Chr1_12987210_12987211	7.2488	3.34989	0.924037	3.62527	0.000288658	0.00457141	2329	Chr1	12987210	12987211	12987030	12987391	+	3.08738	0.585619	0	0.412802	0	1.02168	0.362883	0	0.704399	0	1_1	12987211	0.585619	1	4181	AT1G35365	u	XLOC_001643	12986818	12987198	1	NA	NA	Chr1:12986817-12987198	381	2.21671	0	2.21671	0
XLOC_001644	TCONS_00002450	-	Chr1_12987210_12987211	7.2488	3.34989	0.924037	3.62527	0.000288658	0.00457141	2329	Chr1	12987210	12987211	12987030	12987391	+	3.08738	0.585619	0	0.412802	0	1.02168	0.362883	0	0.704399	0	1_1	12987211	0.585619	1	4181	AT1G35365	u	XLOC_001644	12987264	12987853	1	NA	NA	Chr1:12987263-12987853	590	2.6787	0.134565	2.6787	0.134565
XLOC_001648	TCONS_00002455	AT1G35420	Chr1_13028494_13028500	164.701	10.8104	1.05815	10.2163	1.68e-24	4.43e-22	2333	Chr1	13028494	13028500	13028314	13028680	+	32.1811	4.95824	0	0	0	27.2228	0	0	0	0	1_1	13028495	4.60687	1	2257	AT1G35420	p	XLOC_001648	13028376	13029152	1	protein_coding	Alpha/beta-Hydrolases superfamily protein [Source:UniProtKB/TrEMBL;Acc:F4HYC8]	Chr1:13028375-13029152	777	95.9272	0	95.9272	0
XLOC_001659	TCONS_00002472	AT1G35590	Chr1_13131865_13131878	148.391	9.941	1.03592	9.5963	8.29e-22	1.46e-19	2349	Chr1	13131865	13131878	13131685	13132058	+	50.8965	26.0796	0	0	0	24.817	0	0	0	0	1_1	13131867	13.8206	3	16725	AT1G35614	o	XLOC_001659	13131892	13135704	8	NA	NA	Chr1:13131891-13135704	3172	5.80858	0	15.3542	0
XLOC_001659	TCONS_00002473	AT1G35590	Chr1_13131865_13131878	148.391	9.941	1.03592	9.5963	8.29e-22	1.46e-19	2349	Chr1	13131865	13131878	13131685	13132058	+	50.8965	26.0796	0	0	0	24.817	0	0	0	0	1_1	13131867	13.8206	3	16725	AT1G35614	o	XLOC_001659	13131892	13135704	7	NA	NA	Chr1:13131891-13135704	2965	6.86532	0	15.3542	0
XLOC_001659	TCONS_00002474	AT1G35590	Chr1_13131865_13131878	148.391	9.941	1.03592	9.5963	8.29e-22	1.46e-19	2349	Chr1	13131865	13131878	13131685	13132058	+	50.8965	26.0796	0	0	0	24.817	0	0	0	0	1_1	13131867	13.8206	3	16725	AT1G35614	o	XLOC_001659	13131892	13135704	10	NA	NA	Chr1:13131891-13135704	2658	2.68033	0	15.3542	0
XLOC_001667	TCONS_00002484	-	Chr1_13218303_13218304	5.9449	6.745	1.40802	4.79042	1.66e-06	4.18e-05	2363	Chr1	13218303	13218304	13218123	13218484	+	1.02168	0	0	0	0	1.02168	0	0	0	0	1_1	13218304	1.02168	1	2636	AT1G35710	u	XLOC_001667	13218168	13219624	4	NA	NA	Chr1:13218167-13219624	665	6.98652	0	6.98652	0
XLOC_001679	TCONS_00002501	-	Chr1_13477643_13477787	39.7543	9.48232	1.10047	8.61658	6.9e-18	7.03e-16	2371	Chr1	13477643	13477787	13477463	13477967	+	21.7895	9.21374	0	0	7.66849	4.4163	0	0	0.490945	0	1_1	13477756	4.68495	66	16896	AT1G36100	u	XLOC_001679	13477676	13480935	3	NA	NA	Chr1:13477675-13482772	1600	1.72352	0	2.82607	0
XLOC_001679	TCONS_00002502	-	Chr1_13477643_13477787	39.7543	9.48232	1.10047	8.61658	6.9e-18	7.03e-16	2371	Chr1	13477643	13477787	13477463	13477967	+	21.7895	9.21374	0	0	7.66849	4.4163	0	0	0.490945	0	1_1	13477756	4.68495	66	16896	AT1G36100	u	XLOC_001679	13477686	13480935	3	NA	NA	Chr1:13477675-13482772	1013	1.10255	0	2.82607	0
XLOC_001683	TCONS_00002506	-	Chr1_13501267_13501433	63.0902	7.38887	0.740018	9.98473	1.78e-23	3.95e-21	2372	Chr1	13501267	13501433	13501087	13501613	+	11.3428	5.23153	0	0	0	5.47094	0	0	0.640363	0	1_1	13501428	1.21028	157	6776	AT1G36100	u	XLOC_001683	13501221	13502521	3	NA	NA	Chr1:13501220-13502521	906	10.3786	0.0270285	11.3661	0.0270285
XLOC_001687	TCONS_00002515	AT1G36185	Chr1_13559959_13559967	59.4075	10.0615	1.08225	9.29686	1.45e-20	2.05e-18	2376	Chr1	13559959	13559967	13559779	13560147	+	39.1992	11.5953	0	0	0	9.88723	0	0	17.7167	0	1_1	13559964	10.8144	1	13992	AT1G36180	o	XLOC_001687	13559728	13562046	2	NA	NA	Chr1:13550251-13562046	1027	6.54022	0	27.7497	0
XLOC_001687	TCONS_00002516	AT1G36185	Chr1_13559959_13559967	59.4075	10.0615	1.08225	9.29686	1.45e-20	2.05e-18	2376	Chr1	13559959	13559967	13559779	13560147	+	39.1992	11.5953	0	0	0	9.88723	0	0	17.7167	0	1_1	13559964	10.8144	1	13992	AT1G36180	o	XLOC_001687	13559728	13562046	2	NA	NA	Chr1:13550251-13562046	1972	3.77808	0	27.7497	0
XLOC_001694	TCONS_00002522	AT1G36240	Chr1_13614673_13614797	110.912	10.9622	1.06498	10.2934	7.55e-25	2.12e-22	2378	Chr1	13614673	13614797	13614493	13614977	+	52.3138	34.005	0	0	0	16.281	0	0	2.02782	0	1_1	13614688	4.48975	69	202	AT1G36240	j	XLOC_001694	13614696	13616434	6	protein_coding	Putative 60S ribosomal protein L30-1 [Source:UniProtKB/Swiss-Prot;Acc:Q9C8F7]	Chr1:13614695-13616434	641	46.0433	0	56.1106	0
XLOC_001698	TCONS_00002527	-	Chr1_13666524_13666530	6.6558	6.90013	1.36745	5.04597	4.51e-07	1.24e-05	2381	Chr1	13666524	13666530	13666344	13666710	+	38.4601	0	0	0	0	1.0876	21.8507	15.0522	0.4696	0	1_1	13666529	0.626191	5	2912	AT1G36310	u	XLOC_001698	13666585	13667538	4	NA	NA	Chr1:13666584-13667538	523	1.18408	0	1.18408	0
XLOC_001701	TCONS_00002530	AT1G36360	Chr1_13689350_13689351	4.33247	6.28442	1.50012	4.18929	2.8e-05	0.000558542	2386	Chr1	13689350	13689351	13689170	13689531	+	1.15452	0.429454	0	0	0	0.725064	0	0	0	0	1_1	13689351	0.429454	1	11463	AT1G36380	c	XLOC_001701	13689362	13690994	1	NA	NA	Chr1:13689361-13690994	1633	1.24614	0	1.24614	0
XLOC_001703	TCONS_00002532	AT1G36400	Chr1_13710089_13710104	4.39531	6.30286	1.4986	4.20584	2.6e-05	0.000524684	2388	Chr1	13710089	13710104	13709909	13710284	+	1.40702	0.780826	0	0	0	0.626191	0	0	0	0	1_1	13710090	0.507537	15	9276	AT1G36380	=	XLOC_001703	13710105	13712092	1	NA	NA	Chr1:13710104-13712092	1988	0.783229	0	0.783229	0
XLOC_001704	TCONS_00002533	-	Chr1_13722074_13722075	2.07198	5.22709	1.94401	2.68882	0.00717053	0.0679614	2389	Chr1	13722074	13722075	13721894	13722255	+	5.86735	5.50482	0	0	0	0.362532	0	0	0	0	1_1	13722075	5.50482	1	21261	AT1G36380	u	XLOC_001704	13722073	13722658	2	NA	NA	Chr1:13722072-13722658	540	0.432383	0	1.09313	0
XLOC_001704	TCONS_00002534	-	Chr1_13722074_13722075	2.07198	5.22709	1.94401	2.68882	0.00717053	0.0679614	2389	Chr1	13722074	13722075	13721894	13722255	+	5.86735	5.50482	0	0	0	0.362532	0	0	0	0	1_1	13722075	5.50482	1	21261	AT1G36380	u	XLOC_001704	13722073	13722658	2	NA	NA	Chr1:13722072-13722658	455	0.660746	0	1.09313	0
XLOC_001706	TCONS_00002536	AT1G36520	Chr1_13772069_13772242	22.4403	7.92585	1.14281	6.9354	4.05e-12	2.13e-10	2390	Chr1	13772069	13772242	13771889	13772422	+	3.84889	2.06919	0	0	0	1.7797	0	0	0	0	1_1	13772242	0.741785	170	10316	AT1G36510	o	XLOC_001706	13772088	13777222	2	NA	NA	Chr1:13772087-13777222	5044	0.635513	0	6.54245	0
XLOC_001706	TCONS_00002537	AT1G36520	Chr1_13772069_13772242	22.4403	7.92585	1.14281	6.9354	4.05e-12	2.13e-10	2390	Chr1	13772069	13772242	13771889	13772422	+	3.84889	2.06919	0	0	0	1.7797	0	0	0	0	1_1	13772242	0.741785	170	10316	AT1G36510	o	XLOC_001706	13772088	13777222	2	NA	NA	Chr1:13772087-13777222	5042	5.90694	0	6.54245	0
XLOC_001707	TCONS_00002538	-	Chr1_13778339_13778346	37.8591	9.41227	1.10387	8.52661	1.51e-17	1.45e-15	2394	Chr1	13778339	13778346	13778159	13778526	+	10.232	3.90413	0	0	0	6.32783	0	0	0	0	1_1	13778341	2.03015	6	16415	AT1G36510	u	XLOC_001707	13778372	13780184	2	NA	NA	Chr1:13778371-13780184	1736	9.63355	0	9.63355	0
XLOC_001719	TCONS_00002550	AT1G36630	Chr1_13842033_13842175	106.508	7.87694	0.664493	11.8541	2.05e-32	1.08e-29	2395	Chr1	13842033	13842175	13841853	13842355	+	49.0351	33.3803	0	0	0	15.6548	0	0	0	0	1_1	13842074	9.95553	66	25494	AT1G36675	x	XLOC_001719	13842051	13843249	2	NA	NA	Chr1:13838516-13843249	1122	6.2033	0	20.6869	0
XLOC_001719	TCONS_00002550	AT1G36630	Chr1_13842297_13842323	3.72169	6.06606	1.56588	3.87391	0.000107105	0.00188788	2396	Chr1	13842297	13842323	13842117	13842503	+	1.63264	1.17124	0	0	0	0.461404	0	0	0	0	1_1	13842298	0.663702	26	25270	AT1G36675	x	XLOC_001719	13842051	13843249	2	NA	NA	Chr1:13838516-13843249	1122	6.2033	0	20.6869	0
XLOC_001719	TCONS_00002551	AT1G36630	Chr1_13842033_13842175	106.508	7.87694	0.664493	11.8541	2.05e-32	1.08e-29	2395	Chr1	13842033	13842175	13841853	13842355	+	49.0351	33.3803	0	0	0	15.6548	0	0	0	0	1_1	13842074	9.95553	66	25494	AT1G36675	x	XLOC_001719	13842051	13843249	2	NA	NA	Chr1:13838516-13843249	1119	14.4836	0	20.6869	0
XLOC_001719	TCONS_00002551	AT1G36630	Chr1_13842297_13842323	3.72169	6.06606	1.56588	3.87391	0.000107105	0.00188788	2396	Chr1	13842297	13842323	13842117	13842503	+	1.63264	1.17124	0	0	0	0.461404	0	0	0	0	1_1	13842298	0.663702	26	25270	AT1G36675	x	XLOC_001719	13842051	13843249	2	NA	NA	Chr1:13838516-13843249	1119	14.4836	0	20.6869	0
XLOC_001720	TCONS_00002552	-	Chr1_13857761_13857839	78.0478	9.0164	1.05002	8.58687	8.94e-18	8.96e-16	2397	Chr1	13857761	13857839	13857581	13858019	+	17.1905	7.10551	0	0	0	10.085	0	0	0	0	1_1	13857781	2.10823	50	9787	AT1G36675	u	XLOC_001720	13857813	13859098	4	NA	NA	Chr1:13857812-13859098	601	1.73768	0	1.88058	0
XLOC_001720	TCONS_00002553	-	Chr1_13857761_13857839	78.0478	9.0164	1.05002	8.58687	8.94e-18	8.96e-16	2397	Chr1	13857761	13857839	13857581	13858019	+	17.1905	7.10551	0	0	0	10.085	0	0	0	0	1_1	13857781	2.10823	50	9787	AT1G36675	u	XLOC_001720	13857813	13859098	2	NA	NA	Chr1:13857812-13859098	1161	0.142902	0	1.88058	0
XLOC_001721	TCONS_00002554	AT1G36675	Chr1_13868856_13869000	125.003	7.32882	1.54702	4.73738	2.17e-06	5.34e-05	2398	Chr1	13868856	13869000	13868676	13869180	+	53.3299	16.2412	4.06137	0.986139	0	17.9948	9.27943	1.54381	3.22316	0	1_1	13868858	12.1418	24	1290	AT1G36675	e	XLOC_001721	13867388	13868751	1	protein_coding	Glycine-rich protein [Source:UniProtKB/TrEMBL;Acc:F4I389]	Chr1:13867387-13868751	1364	0.989368	0.0940075	0.989368	0.0940075
XLOC_001722	TCONS_00002555	AT1G36675	Chr1_13868856_13869000	125.003	7.32882	1.54702	4.73738	2.17e-06	5.34e-05	2398	Chr1	13868856	13869000	13868676	13869180	+	53.3299	16.2412	4.06137	0.986139	0	17.9948	9.27943	1.54381	3.22316	0	1_1	13868858	12.1418	24	1290	AT1G36675	e	XLOC_001722	13868806	13869779	1	protein_coding	Glycine-rich protein [Source:UniProtKB/TrEMBL;Acc:F4I389]	Chr1:13868805-13872682	974	36.4516	0.0459241	54.1554	0.219115
XLOC_001722	TCONS_00002556	AT1G36675	Chr1_13868856_13869000	125.003	7.32882	1.54702	4.73738	2.17e-06	5.34e-05	2398	Chr1	13868856	13869000	13868676	13869180	+	53.3299	16.2412	4.06137	0.986139	0	17.9948	9.27943	1.54381	3.22316	0	1_1	13868858	12.1418	24	1290	AT1G36675	o	XLOC_001722	13868806	13872682	5	protein_coding	Glycine-rich protein [Source:UniProtKB/TrEMBL;Acc:F4I389]	Chr1:13868805-13872682	1864	17.7038	0.173191	54.1554	0.219115
XLOC_001725	TCONS_00002559	AT1G36790	Chr1_13940439_13940442	3.20516	5.84686	1.64185	3.56115	0.000369238	0.00567855	2400	Chr1	13940439	13940442	13940259	13940622	+	1.2691	0.741785	0	0	0	0.527319	0	0	0	0	1_1	13940440	0.31233	3	23109	AT1G36756	p	XLOC_001725	13940471	13941159	1	NA	NA	Chr1:13940470-13941636	689	0.923147	0	0.923147	0
XLOC_001730	TCONS_00002564	AT1G36910	Chr1_13972518_13972532	62.138	9.40201	1.07998	8.70569	3.16e-18	3.36e-16	2401	Chr1	13972518	13972532	13972338	13972712	+	18.4008	8.3158	0	0	0	10.085	0	0	0	0	1_1	13972521	3.16234	12	10991	AT1G36920	x	XLOC_001730	13972548	13974706	1	NA	NA	Chr1:13972547-13976538	2159	1.78272	0	1.78272	0
XLOC_001736	TCONS_00002572	AT1G37000	Chr1_14034726_14034816	11.2752	1.81596	0.696018	2.60907	0.00907899	0.0811815	2405	Chr1	14034726	14034816	14034546	14034996	+	6.51731	2.96714	0	0	0	0.988723	0	0	2.56145	0	1_1	14034727	1.24932	90	1311	AT1G37000	o	XLOC_001736	14034734	14038247	3	protein_coding	Beta-galactosidase related protein [Source:UniProtKB/TrEMBL;Acc:F4I3A5]	Chr1:14034733-14038247	579	3.11451	0.514055	5.0451	0.514055
XLOC_001736	TCONS_00002573	AT1G37000	Chr1_14034726_14034816	11.2752	1.81596	0.696018	2.60907	0.00907899	0.0811815	2405	Chr1	14034726	14034816	14034546	14034996	+	6.51731	2.96714	0	0	0	0.988723	0	0	2.56145	0	1_1	14034727	1.24932	90	1311	AT1G37000	o	XLOC_001736	14034748	14036640	3	protein_coding	Beta-galactosidase related protein [Source:UniProtKB/TrEMBL;Acc:F4I3A5]	Chr1:14034733-14038247	1087	0.34016	0	5.0451	0.514055
XLOC_001739	TCONS_00002577	AT1G37040	Chr1_14071284_14071289	35.0134	9.30057	1.11327	8.3543	6.58e-17	5.82e-15	2407	Chr1	14071284	14071289	14071104	14071469	+	15.6357	9.29183	0	0	0	5.76755	0	0	0.576327	0	1_1	14071285	9.13566	1	24550	AT1G37020	o	XLOC_001739	14071310	14074993	8	NA	NA	Chr1:14071309-14074993	2894	0.626754	0	8.60131	0
XLOC_001739	TCONS_00002578	AT1G37040	Chr1_14071284_14071289	35.0134	9.30057	1.11327	8.3543	6.58e-17	5.82e-15	2407	Chr1	14071284	14071289	14071104	14071469	+	15.6357	9.29183	0	0	0	5.76755	0	0	0.576327	0	1_1	14071285	9.13566	1	24550	AT1G37020	o	XLOC_001739	14071314	14074993	4	NA	NA	Chr1:14071309-14074993	1589	1.25605	0	8.60131	0
XLOC_001750	TCONS_00002593	AT1G37170	Chr1_14188258_14188283	7.72028	7.11704	1.31471	5.4134	6.18e-08	1.94e-06	2417	Chr1	14188258	14188283	14188078	14188463	+	1.77209	0.585619	0	0	0	1.18647	0	0	0	0	1_1	14188259	0.234248	25	29732	AT1G37130	o	XLOC_001750	14188401	14191479	2	NA	NA	Chr1:14188400-14191479	2733	0.712546	0	0.712546	0
XLOC_001758	TCONS_00002603	AT1G37669	Chr1_14252057_14252061	24.3925	8.04712	1.13461	7.09241	1.32e-12	7.33e-11	2420	Chr1	14252057	14252061	14251877	14252241	+	14.3789	10.424	0	0	0	3.95489	0	0	0	0	1_1	14252059	8.66717	3	93532	AT1G37130	p	XLOC_001758	14252052	14254854	1	NA	NA	Chr1:14252051-14254854	2803	0.930006	0	0.930006	0
XLOC_001761	TCONS_00002606	AT1G37801	Chr1_14262629_14262641	86.1292	10.5987	1.07691	9.84175	7.44e-23	1.5e-20	2421	Chr1	14262629	14262641	14262449	14262821	+	23.2257	8.82333	0	0	0	14.4024	0	0	0	0	1_1	14262630	3.94317	5	104103	AT1G37130	=	XLOC_001761	14262634	14263723	1	NA	NA	Chr1:14262633-14263723	1090	25.0597	0	25.0597	0
XLOC_001774	TCONS_00002621	AT1G38430	Chr1_14481109_14481120	77.7014	8.95961	1.79166	5.00073	5.71e-07	1.53e-05	2423	Chr1	14481109	14481120	14480929	14481300	+	31.4087	17.6467	0.315446	0	0	13.4466	0	0	0	0	1_1	14481115	8.00346	4	106737	AT1G38950	x	XLOC_001774	14481132	14482060	1	NA	NA	Chr1:14481131-14482060	929	28.6394	0	28.6394	0
XLOC_001774	TCONS_00002621	AT1G38430	Chr1_14481548_14481566	3.26214	5.87918	1.64515	3.57364	0.000352056	0.00545604	2424	Chr1	14481548	14481566	14481368	14481746	+	0.851817	0.390413	0	0	0	0.461404	0	0	0	0	1_1	14481549	0.273289	18	106303	AT1G38950	x	XLOC_001774	14481132	14482060	1	NA	NA	Chr1:14481131-14482060	929	28.6394	0	28.6394	0
XLOC_001775	TCONS_00002622	-	Chr1_14485445_14485453	4.27549	6.26022	1.53085	4.08938	4.33e-05	0.000836983	2425	Chr1	14485445	14485453	14485265	14485633	+	1.8243	1.1322	0	0	0	0.692106	0	0	0	0	1_1	14485446	0.780826	8	102406	AT1G38950	u	XLOC_001775	14485470	14485834	1	NA	NA	Chr1:14485469-14485834	365	2.61621	0	2.61621	0
XLOC_001781	TCONS_00002628	AT1G40105	Chr1_15139687_15139712	10.6858	7.58335	1.25734	6.03126	1.63e-09	6.3e-08	2427	Chr1	15139687	15139712	15139507	15139892	+	5.48963	4.13838	0	0	0	1.35126	0	0	0	0	1_1	15139711	1.3274	25	57759	AT1G40104	o	XLOC_001781	15139712	15142471	5	NA	NA	Chr1:15139711-15142471	1879	4.9176	0	8.18573	0
XLOC_001784	TCONS_00002636	AT1G40119	Chr1_15190422_15190426	2.50598	5.48633	1.85617	2.95573	0.00311935	0.0349906	2428	Chr1	15190422	15190426	15190242	15190606	+	1.22752	0.89795	0	0	0	0.329574	0	0	0	0	1_1	15190423	0.546578	4	50130	AT1G40129	=	XLOC_001784	15187159	15192385	1	NA	NA	Chr1:15178939-15192385	5227	9.96712	0	38.4499	0
XLOC_001785	TCONS_00002637	AT1G40123	Chr1_15209772_15209777	18.6968	8.39556	1.16532	7.20451	5.83e-13	3.36e-11	2429	Chr1	15209772	15209777	15209592	15209957	+	7.85495	4.724	0	0	0	3.13096	0	0	0	0	1_1	15209777	3.35755	5	30776	AT1G40129	o	XLOC_001785	15209812	15213880	6	NA	NA	Chr1:15209811-15213880	3470	0.17735	0	3.10466	0
XLOC_001785	TCONS_00002638	AT1G40123	Chr1_15209772_15209777	18.6968	8.39556	1.16532	7.20451	5.83e-13	3.36e-11	2429	Chr1	15209772	15209777	15209592	15209957	+	7.85495	4.724	0	0	0	3.13096	0	0	0	0	1_1	15209777	3.35755	5	30776	AT1G40129	o	XLOC_001785	15209812	15213880	6	NA	NA	Chr1:15209811-15213880	3663	1.06913	0	3.10466	0
XLOC_001785	TCONS_00002639	AT1G40123	Chr1_15209772_15209777	18.6968	8.39556	1.16532	7.20451	5.83e-13	3.36e-11	2429	Chr1	15209772	15209777	15209592	15209957	+	7.85495	4.724	0	0	0	3.13096	0	0	0	0	1_1	15209777	3.35755	5	30776	AT1G40129	o	XLOC_001785	15209812	15213880	5	NA	NA	Chr1:15209811-15213880	1549	0.157104	0	3.10466	0
XLOC_001785	TCONS_00002640	AT1G40123	Chr1_15209772_15209777	18.6968	8.39556	1.16532	7.20451	5.83e-13	3.36e-11	2429	Chr1	15209772	15209777	15209592	15209957	+	7.85495	4.724	0	0	0	3.13096	0	0	0	0	1_1	15209777	3.35755	5	30776	AT1G40129	o	XLOC_001785	15209854	15213880	7	NA	NA	Chr1:15209811-15213880	3211	0.741013	0	3.10466	0
XLOC_001785	TCONS_00002641	AT1G40123	Chr1_15209772_15209777	18.6968	8.39556	1.16532	7.20451	5.83e-13	3.36e-11	2429	Chr1	15209772	15209777	15209592	15209957	+	7.85495	4.724	0	0	0	3.13096	0	0	0	0	1_1	15209777	3.35755	5	30776	AT1G40129	o	XLOC_001785	15209874	15213880	6	NA	NA	Chr1:15209811-15213880	3289	0.960058	0	3.10466	0
XLOC_001785	TCONS_00002642	AT1G40123	Chr1_15209772_15209777	18.6968	8.39556	1.16532	7.20451	5.83e-13	3.36e-11	2429	Chr1	15209772	15209777	15209592	15209957	+	7.85495	4.724	0	0	0	3.13096	0	0	0	0	1_1	15209777	3.35755	5	30776	AT1G40129	o	XLOC_001785	15209891	15213880	8	NA	NA	Chr1:15209811-15213880	2861	0	0	3.10466	0
XLOC_001799	TCONS_00002657	AT1G40310	Chr1_15415024_15415121	51.3906	9.85175	1.08933	9.04383	1.51e-19	1.91e-17	2431	Chr1	15415024	15415121	15414844	15415301	+	12.9517	6.12948	0	0	0	6.82219	0	0	0	0	1_1	15415097	1.67878	87	174544	AT1G40129	o	XLOC_001799	15415042	15421037	2	NA	NA	Chr1:15415041-15421037	5893	2.22325	0	6.04906	0
XLOC_001799	TCONS_00002658	AT1G40310	Chr1_15415024_15415121	51.3906	9.85175	1.08933	9.04383	1.51e-19	1.91e-17	2431	Chr1	15415024	15415121	15414844	15415301	+	12.9517	6.12948	0	0	0	6.82219	0	0	0	0	1_1	15415097	1.67878	87	174544	AT1G40129	o	XLOC_001799	15415042	15421037	2	NA	NA	Chr1:15415041-15421037	3917	2.26382	0	6.04906	0
XLOC_001799	TCONS_00002659	AT1G40310	Chr1_15415024_15415121	51.3906	9.85175	1.08933	9.04383	1.51e-19	1.91e-17	2431	Chr1	15415024	15415121	15414844	15415301	+	12.9517	6.12948	0	0	0	6.82219	0	0	0	0	1_1	15415097	1.67878	87	174544	AT1G40129	o	XLOC_001799	15415042	15421037	4	NA	NA	Chr1:15415041-15421037	3494	0	0	6.04906	0
XLOC_001799	TCONS_00002660	AT1G40310	Chr1_15415024_15415121	51.3906	9.85175	1.08933	9.04383	1.51e-19	1.91e-17	2431	Chr1	15415024	15415121	15414844	15415301	+	12.9517	6.12948	0	0	0	6.82219	0	0	0	0	1_1	15415097	1.67878	87	174544	AT1G40129	o	XLOC_001799	15415071	15421037	2	NA	NA	Chr1:15415041-15421037	3877	1.56199	0	6.04906	0
XLOC_001802	TCONS_00002663	AT1G41720	Chr1_15499857_15499939	43.1479	9.59979	1.09661	8.75407	2.06e-18	2.25e-16	2433	Chr1	15499857	15499939	15499677	15500119	+	12.5815	6.7151	0	0	0	5.86642	0	0	0	0	1_1	15499929	1.24932	70	150243	AT1G41875	o	XLOC_001802	15499895	15503984	2	NA	NA	Chr1:15499894-15503984	3986	1.84725	0	1.84725	0
XLOC_001816	TCONS_00002681	AT1G42110	Chr1_15728691_15728693	81.8047	10.5249	1.08992	9.6566	4.61e-22	8.42e-20	2438	Chr1	15728691	15728693	15728511	15728873	+	19.9412	5.93428	0	0	0	14.0069	0	0	0	0	1_1	15728692	5.81715	1	32390	AT1G42190	p	XLOC_001816	15728705	15729018	1	NA	NA	Chr1:15728704-15729018	314	51.4149	0	51.4149	0
XLOC_001817	TCONS_00002682	AT1G42150	Chr1_15731912_15731950	54.0675	9.92564	1.08588	9.14062	6.21e-20	8.23e-18	2439	Chr1	15731912	15731950	15731732	15732130	+	9.50133	2.81097	0	0	0	6.69036	0	0	0	0	1_1	15731950	0.89795	38	29132	AT1G42190	o	XLOC_001817	15731972	15745192	8	NA	NA	Chr1:15731971-15745467	2331	0.811328	0	2.05876	0.0120504
XLOC_001817	TCONS_00002683	AT1G42150	Chr1_15731912_15731950	54.0675	9.92564	1.08588	9.14062	6.21e-20	8.23e-18	2439	Chr1	15731912	15731950	15731732	15732130	+	9.50133	2.81097	0	0	0	6.69036	0	0	0	0	1_1	15731950	0.89795	38	29132	AT1G42190	o	XLOC_001817	15731988	15745192	9	NA	NA	Chr1:15731971-15745467	1975	0.446251	0	2.05876	0.0120504
XLOC_001817	TCONS_00002684	AT1G42130	Chr1_15731912_15731950	54.0675	9.92564	1.08588	9.14062	6.21e-20	8.23e-18	2439	Chr1	15731912	15731950	15731732	15732130	+	9.50133	2.81097	0	0	0	6.69036	0	0	0	0	1_1	15731950	0.89795	38	29132	AT1G42190	=	XLOC_001817	15731989	15735598	1	NA	NA	Chr1:15731971-15745467	3610	0.300947	2.63e-06	2.05876	0.0120504
XLOC_001817	TCONS_00002685	AT1G42130	Chr1_15731912_15731950	54.0675	9.92564	1.08588	9.14062	6.21e-20	8.23e-18	2439	Chr1	15731912	15731950	15731732	15732130	+	9.50133	2.81097	0	0	0	6.69036	0	0	0	0	1_1	15731950	0.89795	38	29132	AT1G42190	o	XLOC_001817	15731989	15735598	2	NA	NA	Chr1:15731971-15745467	3197	0.104755	0.0120478	2.05876	0.0120504
XLOC_001817	TCONS_00002686	AT1G42150	Chr1_15731912_15731950	54.0675	9.92564	1.08588	9.14062	6.21e-20	8.23e-18	2439	Chr1	15731912	15731950	15731732	15732130	+	9.50133	2.81097	0	0	0	6.69036	0	0	0	0	1_1	15731950	0.89795	38	29132	AT1G42190	o	XLOC_001817	15732007	15744414	4	NA	NA	Chr1:15731971-15745467	837	0.395476	0	2.05876	0.0120504
XLOC_001819	TCONS_00002689	AT1G42240	Chr1_15772974_15772975	2.62387	4.7583	1.7204	2.76581	0.0056782	0.0566833	2440	Chr1	15772974	15772975	15772794	15773155	+	1.13119	0.702743	0	0	0	0.428447	0	0	0	0	1_1	15772975	0.702743	1	11893	AT1G42190	o	XLOC_001819	15772999	15773731	2	NA	NA	Chr1:15772998-15773731	318	0	0	0	0
XLOC_001830	TCONS_00002709	AT1G42520	Chr1_15962065_15962078	30.838	9.11703	1.11918	8.14618	3.76e-16	3.03e-14	2449	Chr1	15962065	15962078	15961885	15962258	+	13.6975	8.58908	0	0	0	5.1084	0	0	0	0	1_1	15962068	3.47467	7	4313	AT1G42525	o	XLOC_001830	15962092	15964568	3	NA	NA	Chr1:15962091-15964568	1750	1.13232	1e-06	14.0649	0.0234734
XLOC_001830	TCONS_00002710	AT1G42520	Chr1_15962065_15962078	30.838	9.11703	1.11918	8.14618	3.76e-16	3.03e-14	2449	Chr1	15962065	15962078	15961885	15962258	+	13.6975	8.58908	0	0	0	5.1084	0	0	0	0	1_1	15962068	3.47467	7	4313	AT1G42525	o	XLOC_001830	15962092	15964568	3	NA	NA	Chr1:15962091-15964568	1729	9.74431	0.0234724	14.0649	0.0234734
XLOC_001830	TCONS_00002711	AT1G42520	Chr1_15962065_15962078	30.838	9.11703	1.11918	8.14618	3.76e-16	3.03e-14	2449	Chr1	15962065	15962078	15961885	15962258	+	13.6975	8.58908	0	0	0	5.1084	0	0	0	0	1_1	15962068	3.47467	7	4313	AT1G42525	c	XLOC_001830	15962095	15962704	1	NA	NA	Chr1:15962091-15964568	610	3.18831	0	14.0649	0.0234734
XLOC_001833	TCONS_00002719	-	Chr1_15995939_15995955	13.0975	7.87712	1.22192	6.44652	1.14e-10	5.12e-09	2453	Chr1	15995939	15995955	15995759	15996135	+	2.52757	0.780826	0	0	0	1.74674	0	0	0	0	1_1	15995940	0.624661	16	18926	AT1G42550	u	XLOC_001833	15996068	15996503	2	NA	NA	Chr1:15996067-15996503	340	2.27554	0	2.27554	0
XLOC_001835	TCONS_00002723	-	Chr1_16037154_16037161	4.69777	6.4022	1.46979	4.35587	1.33e-05	0.000283964	2454	Chr1	16037154	16037161	16036974	16037341	+	1.00444	0.31233	0	0	0	0.692106	0	0	0	0	1_1	16037155	0.195206	7	4501	AT1G42680	u	XLOC_001835	16037175	16039049	2	NA	NA	Chr1:16037174-16039049	1790	3.20772	0	3.20772	0
XLOC_001842	TCONS_00002732	AT1G42727	Chr1_16085471_16085482	40.2138	9.49869	1.09977	8.637	5.77e-18	5.95e-16	2458	Chr1	16085471	16085482	16085291	16085662	+	13.7933	7.30072	0	0	0	6.49262	0	0	0	0	1_1	16085475	3.90413	10	18544	AT1G42700	o	XLOC_001842	16085500	16088438	4	NA	NA	Chr1:16085499-16088438	2636	13.4729	0	21.6818	0
XLOC_001842	TCONS_00002732	AT1G42727	Chr1_16086078_16086079	15.3522	8.10774	1.18902	6.81886	9.18e-12	4.64e-10	2459	Chr1	16086078	16086079	16085898	16086259	+	2.53772	0	0	0	0	2.53772	0	0	0	0	1_1	16086079	2.53772	1	19148	AT1G42700	o	XLOC_001842	16085500	16088438	4	NA	NA	Chr1:16085499-16088438	2636	13.4729	0	21.6818	0
XLOC_001842	TCONS_00002732	AT1G42727	Chr1_16086323_16086324	1.88933	5.09358	1.99951	2.54741	0.0108526	0.0927764	2460	Chr1	16086323	16086324	16086143	16086504	+	0.329574	0	0	0	0	0.329574	0	0	0	0	1_1	16086324	0.329574	1	19393	AT1G42700	o	XLOC_001842	16085500	16088438	4	NA	NA	Chr1:16085499-16088438	2636	13.4729	0	21.6818	0
XLOC_001842	TCONS_00002733	AT1G42727	Chr1_16085471_16085482	40.2138	9.49869	1.09977	8.637	5.77e-18	5.95e-16	2458	Chr1	16085471	16085482	16085291	16085662	+	13.7933	7.30072	0	0	0	6.49262	0	0	0	0	1_1	16085475	3.90413	10	18544	AT1G42700	o	XLOC_001842	16085502	16088438	5	NA	NA	Chr1:16085499-16088438	2005	8.20887	0	21.6818	0
XLOC_001842	TCONS_00002733	AT1G42727	Chr1_16086078_16086079	15.3522	8.10774	1.18902	6.81886	9.18e-12	4.64e-10	2459	Chr1	16086078	16086079	16085898	16086259	+	2.53772	0	0	0	0	2.53772	0	0	0	0	1_1	16086079	2.53772	1	19148	AT1G42700	o	XLOC_001842	16085502	16088438	5	NA	NA	Chr1:16085499-16088438	2005	8.20887	0	21.6818	0
XLOC_001842	TCONS_00002733	AT1G42727	Chr1_16086323_16086324	1.88933	5.09358	1.99951	2.54741	0.0108526	0.0927764	2460	Chr1	16086323	16086324	16086143	16086504	+	0.329574	0	0	0	0	0.329574	0	0	0	0	1_1	16086324	0.329574	1	19393	AT1G42700	o	XLOC_001842	16085502	16088438	5	NA	NA	Chr1:16085499-16088438	2005	8.20887	0	21.6818	0
XLOC_001843	TCONS_00002734	AT1G42888	Chr1_16111316_16111326	19.4961	8.45433	1.15639	7.31097	2.65e-13	1.59e-11	2461	Chr1	16111316	16111326	16111136	16111506	+	7.23029	4.09934	0	0	0	3.13096	0	0	0	0	1_1	16111319	2.10823	8	14463	AT1G42960	o	XLOC_001843	16111340	16114463	3	NA	NA	Chr1:16111339-16114463	2148	3.16436	0	3.87024	0
XLOC_001843	TCONS_00002735	AT1G42888	Chr1_16111316_16111326	19.4961	8.45433	1.15639	7.31097	2.65e-13	1.59e-11	2461	Chr1	16111316	16111326	16111136	16111506	+	7.23029	4.09934	0	0	0	3.13096	0	0	0	0	1_1	16111319	2.10823	8	14463	AT1G42960	o	XLOC_001843	16111347	16114463	4	NA	NA	Chr1:16111339-16114463	1552	0.705881	0	3.87024	0
XLOC_001845	TCONS_00002740	AT1G42924	Chr1_16122642_16122667	13.3057	7.9019	1.20755	6.54374	6e-11	2.77e-09	2463	Chr1	16122642	16122667	16122462	16122847	+	10.7046	8.55004	0	0	0	1.45013	0	0	0.704399	0	1_1	16122662	4.21646	8	3120	AT1G42960	o	XLOC_001845	16121510	16124046	3	NA	NA	Chr1:16117341-16124046	2293	2.15942	0	2.48219	0
XLOC_001851	TCONS_00002747	-	Chr1_16174598_16174599	4.78617	6.43251	1.48405	4.33444	1.46e-05	0.000310509	2477	Chr1	16174598	16174599	16174418	16174779	+	0.823936	0	0	0	0	0.823936	0	0	0	0	1_1	16174599	0.823936	1	9610	AT1G43040	u	XLOC_001851	16174630	16175861	1	NA	NA	Chr1:16174629-16175861	1232	0.744399	0	0.744399	0
XLOC_001853	TCONS_00002749	AT1G43060	Chr1_16193199_16193200	2.86542	5.69279	1.71884	3.312	0.000926301	0.0126651	2479	Chr1	16193199	16193200	16193019	16193380	+	0.923816	0.429454	0	0	0	0.494362	0	0	0	0	1_1	16193200	0.429454	1	8991	AT1G43040	o	XLOC_001853	16192944	16198497	2	NA	NA	Chr1:16192943-16198497	5446	3.03053	0	4.02231	0
XLOC_001853	TCONS_00002749	AT1G43060	Chr1_16193422_16193500	54.3386	9.93312	1.08569	9.14912	5.74e-20	7.69e-18	2480	Chr1	16193422	16193500	16193242	16193680	+	11.4722	3.82605	0	0	0	7.64613	0	0	0	0	1_1	16193498	1.21028	62	9289	AT1G43040	o	XLOC_001853	16192944	16198497	2	NA	NA	Chr1:16192943-16198497	5446	3.03053	0	4.02231	0
XLOC_001853	TCONS_00002749	AT1G43060	Chr1_16193821_16193862	17.3939	6.82984	1.15146	5.93147	3e-09	1.12e-07	2481	Chr1	16193821	16193862	16193641	16194042	+	5.35123	2.61577	0	0	0	2.73547	0	0	0	0	1_1	16193834	1.05411	41	9625	AT1G43040	o	XLOC_001853	16192944	16198497	2	NA	NA	Chr1:16192943-16198497	5446	3.03053	0	4.02231	0
XLOC_001853	TCONS_00002750	AT1G43060	Chr1_16193199_16193200	2.86542	5.69279	1.71884	3.312	0.000926301	0.0126651	2479	Chr1	16193199	16193200	16193019	16193380	+	0.923816	0.429454	0	0	0	0.494362	0	0	0	0	1_1	16193200	0.429454	1	8991	AT1G43040	o	XLOC_001853	16192944	16198497	3	NA	NA	Chr1:16192943-16198497	5186	0.991775	0	4.02231	0
XLOC_001853	TCONS_00002750	AT1G43060	Chr1_16193422_16193500	54.3386	9.93312	1.08569	9.14912	5.74e-20	7.69e-18	2480	Chr1	16193422	16193500	16193242	16193680	+	11.4722	3.82605	0	0	0	7.64613	0	0	0	0	1_1	16193498	1.21028	62	9289	AT1G43040	o	XLOC_001853	16192944	16198497	3	NA	NA	Chr1:16192943-16198497	5186	0.991775	0	4.02231	0
XLOC_001853	TCONS_00002750	AT1G43060	Chr1_16193821_16193862	17.3939	6.82984	1.15146	5.93147	3e-09	1.12e-07	2481	Chr1	16193821	16193862	16193641	16194042	+	5.35123	2.61577	0	0	0	2.73547	0	0	0	0	1_1	16193834	1.05411	41	9625	AT1G43040	o	XLOC_001853	16192944	16198497	3	NA	NA	Chr1:16192943-16198497	5186	0.991775	0	4.02231	0
XLOC_001865	TCONS_00002763	-	Chr1_16343570_16343574	4.11841	6.21199	1.52153	4.08273	4.45e-05	0.000855371	2492	Chr1	16343570	16343574	16343390	16343754	+	1.31677	0.624661	0	0	0	0.692106	0	0	0	0	1_1	16343571	0.351372	4	13191	AT1G43320	u	XLOC_001865	16343583	16344427	2	NA	NA	Chr1:16343582-16344427	758	2.86491	0	2.86491	0
XLOC_001882	TCONS_00002789	-	Chr1_16581752_16581771	26.1697	8.15106	1.13347	7.19122	6.42e-13	3.69e-11	2511	Chr1	16581752	16581771	16581572	16581951	+	7.67167	3.39659	0	0	0	3.95489	0	0	0.320182	0	1_1	16581753	1.36645	12	4143	AT1G43800	u	XLOC_001882	16581777	16584785	4	NA	NA	Chr1:16581776-16584785	1917	1.52812	0	5.87503	0
XLOC_001882	TCONS_00002790	-	Chr1_16581752_16581771	26.1697	8.15106	1.13347	7.19122	6.42e-13	3.69e-11	2511	Chr1	16581752	16581771	16581572	16581951	+	7.67167	3.39659	0	0	0	3.95489	0	0	0.320182	0	1_1	16581753	1.36645	12	4143	AT1G43800	u	XLOC_001882	16581777	16584785	3	NA	NA	Chr1:16581776-16584785	2614	0	0	5.87503	0
XLOC_001882	TCONS_00002791	-	Chr1_16581752_16581771	26.1697	8.15106	1.13347	7.19122	6.42e-13	3.69e-11	2511	Chr1	16581752	16581771	16581572	16581951	+	7.67167	3.39659	0	0	0	3.95489	0	0	0.320182	0	1_1	16581753	1.36645	12	4143	AT1G43800	u	XLOC_001882	16581777	16584785	4	NA	NA	Chr1:16581776-16584785	2587	4.3469	0	5.87503	0
XLOC_001883	TCONS_00002792	AT1G43840	Chr1_16608376_16608388	49.5838	9.80061	1.08966	8.99419	2.38e-19	2.93e-17	2512	Chr1	16608376	16608388	16608196	16608568	+	10.6731	2.9281	0	0	0	7.745	0	0	0	0	1_1	16608378	2.38152	2	8751	AT1G43850	o	XLOC_001883	16608401	16611184	6	NA	NA	Chr1:16608400-16611184	1822	3.68175	0	42.4833	0
XLOC_001883	TCONS_00002793	AT1G43840	Chr1_16608376_16608388	49.5838	9.80061	1.08966	8.99419	2.38e-19	2.93e-17	2512	Chr1	16608376	16608388	16608196	16608568	+	10.6731	2.9281	0	0	0	7.745	0	0	0	0	1_1	16608378	2.38152	2	8751	AT1G43850	o	XLOC_001883	16608401	16611184	6	NA	NA	Chr1:16608400-16611184	2189	0.302854	0	42.4833	0
XLOC_001883	TCONS_00002794	AT1G43840	Chr1_16608376_16608388	49.5838	9.80061	1.08966	8.99419	2.38e-19	2.93e-17	2512	Chr1	16608376	16608388	16608196	16608568	+	10.6731	2.9281	0	0	0	7.745	0	0	0	0	1_1	16608378	2.38152	2	8751	AT1G43850	o	XLOC_001883	16608401	16611184	6	NA	NA	Chr1:16608400-16611184	1838	10.2776	0	42.4833	0
XLOC_001883	TCONS_00002795	AT1G43840	Chr1_16608376_16608388	49.5838	9.80061	1.08966	8.99419	2.38e-19	2.93e-17	2512	Chr1	16608376	16608388	16608196	16608568	+	10.6731	2.9281	0	0	0	7.745	0	0	0	0	1_1	16608378	2.38152	2	8751	AT1G43850	o	XLOC_001883	16608401	16611184	7	NA	NA	Chr1:16608400-16611184	1719	5.75045	0	42.4833	0
XLOC_001883	TCONS_00002796	AT1G43840	Chr1_16608376_16608388	49.5838	9.80061	1.08966	8.99419	2.38e-19	2.93e-17	2512	Chr1	16608376	16608388	16608196	16608568	+	10.6731	2.9281	0	0	0	7.745	0	0	0	0	1_1	16608378	2.38152	2	8751	AT1G43850	o	XLOC_001883	16608401	16611184	6	NA	NA	Chr1:16608400-16611184	2208	9.69387	0	42.4833	0
XLOC_001883	TCONS_00002797	AT1G43840	Chr1_16608376_16608388	49.5838	9.80061	1.08966	8.99419	2.38e-19	2.93e-17	2512	Chr1	16608376	16608388	16608196	16608568	+	10.6731	2.9281	0	0	0	7.745	0	0	0	0	1_1	16608378	2.38152	2	8751	AT1G43850	o	XLOC_001883	16608401	16611184	6	NA	NA	Chr1:16608400-16611184	2205	12.7767	0	42.4833	0
XLOC_001885	TCONS_00002800	AT1G43880	Chr1_16626898_16627020	57.4478	9.2895	1.08458	8.56509	1.08e-17	1.06e-15	2515	Chr1	16626898	16627020	16626718	16627200	+	9.69046	2.96714	0	0	0	6.72332	0	0	0	0	1_1	16626983	1.40549	28	9854	AT1G43850	j	XLOC_001885	16626931	16630052	5	NA	NA	Chr1:16626930-16630052	2755	18.3076	0	18.3076	0
XLOC_001888	TCONS_00002803	AT1G43920	Chr1_16659980_16659990	76.8808	9.70982	1.0739	9.04161	1.54e-19	1.95e-17	2521	Chr1	16659980	16659990	16659800	16660170	+	27.0069	13.6645	0	0	0	12.7875	0	0	0.554981	0	1_1	16659981	5.3877	10	5951	AT1G43900	=	XLOC_001888	16659993	16660762	2	NA	NA	Chr1:16659992-16660762	689	62.6644	0	62.6644	0
XLOC_001895	TCONS_00002810	AT1G44674	Chr1_16881274_16881275	1.92075	5.11492	1.9594	2.61045	0.00904242	0.0809545	2528	Chr1	16881274	16881275	16881094	16881455	+	1.30561	0.976032	0	0	0	0.329574	0	0	0	0	1_1	16881275	0.976032	1	616	AT1G44674	o	XLOC_001895	16881312	16883897	2	NA	NA	Chr1:16881311-16883897	214	0	0	0.469282	0
XLOC_001895	TCONS_00002811	AT1G44674	Chr1_16881274_16881275	1.92075	5.11492	1.9594	2.61045	0.00904242	0.0809545	2528	Chr1	16881274	16881275	16881094	16881455	+	1.30561	0.976032	0	0	0	0.329574	0	0	0	0	1_1	16881275	0.976032	1	616	AT1G44674	=	XLOC_001895	16881314	16882105	2	NA	NA	Chr1:16881311-16883897	705	0.469282	0	0.469282	0
XLOC_001934	TCONS_00002872	AT1G46192	Chr1_17213998_17213999	4.48371	6.33558	1.48956	4.25332	2.11e-05	0.000431586	2579	Chr1	17213998	17213999	17213818	17214179	+	0.758021	0	0	0	0	0.758021	0	0	0	0	1_1	17213999	0.758021	1	10843	AT1G46264	c	XLOC_001934	17214027	17214809	1	NA	NA	Chr1:17214026-17214809	783	4.68256	0	4.68256	0
XLOC_001942	TCONS_00002882	-	Chr1_17312452_17312454	10.623	7.57564	1.25214	6.05017	1.45e-09	5.63e-08	2588	Chr1	17312452	17312454	17312272	17312634	+	2.09812	0.351372	0	0	0	1.74674	0	0	0	0	1_1	17312454	0.195206	2	5880	AT1G47230	u	XLOC_001942	17312511	17313836	4	NA	NA	Chr1:17312510-17315283	959	5.62966	0	13.5396	0
XLOC_001942	TCONS_00002883	-	Chr1_17312452_17312454	10.623	7.57564	1.25214	6.05017	1.45e-09	5.63e-08	2588	Chr1	17312452	17312454	17312272	17312634	+	2.09812	0.351372	0	0	0	1.74674	0	0	0	0	1_1	17312454	0.195206	2	5880	AT1G47230	u	XLOC_001942	17312511	17315283	7	NA	NA	Chr1:17312510-17315283	1766	0.120425	0	13.5396	0
XLOC_001942	TCONS_00002884	-	Chr1_17312452_17312454	10.623	7.57564	1.25214	6.05017	1.45e-09	5.63e-08	2588	Chr1	17312452	17312454	17312272	17312634	+	2.09812	0.351372	0	0	0	1.74674	0	0	0	0	1_1	17312454	0.195206	2	5880	AT1G47230	u	XLOC_001942	17312511	17315283	7	NA	NA	Chr1:17312510-17315283	1770	3.57236	0	13.5396	0
XLOC_001942	TCONS_00002885	-	Chr1_17312452_17312454	10.623	7.57564	1.25214	6.05017	1.45e-09	5.63e-08	2588	Chr1	17312452	17312454	17312272	17312634	+	2.09812	0.351372	0	0	0	1.74674	0	0	0	0	1_1	17312454	0.195206	2	5880	AT1G47230	u	XLOC_001942	17312511	17315283	8	NA	NA	Chr1:17312510-17315283	1006	3.42138	0	13.5396	0
XLOC_001942	TCONS_00002886	-	Chr1_17312452_17312454	10.623	7.57564	1.25214	6.05017	1.45e-09	5.63e-08	2588	Chr1	17312452	17312454	17312272	17312634	+	2.09812	0.351372	0	0	0	1.74674	0	0	0	0	1_1	17312454	0.195206	2	5880	AT1G47230	u	XLOC_001942	17312512	17315283	7	NA	NA	Chr1:17312510-17315283	1174	0.795743	0	13.5396	0
XLOC_001944	TCONS_00002888	AT1G47265	Chr1_17324504_17324505	2.56295	5.52685	1.75795	3.14392	0.00166699	0.0209383	2591	Chr1	17324504	17324505	17324324	17324685	+	0.898046	0	0	0	0	0.428447	0	0	0.4696	0	1_1	17324505	0.428447	1	187	AT1G47265	=	XLOC_001944	17324332	17325051	1	protein_coding	Putative uncharacterized protein [Source:UniProtKB/TrEMBL;Acc:Q1G3Z4]	Chr1:17324331-17325051	720	27.0282	0	27.0282	0
XLOC_001996	TCONS_00002954	-	Chr1_17713643_17713649	23.6187	8.00266	1.13654	7.04123	1.91e-12	1.04e-10	2637	Chr1	17713643	17713649	17713463	17713829	+	41.1332	0.390413	0	0	0	3.95489	27.3717	8.6691	0.74709	0	1_1	17713644	0.195206	3	9808	AT1G48050	u	XLOC_001996	17713725	17714620	3	NA	NA	Chr1:17713724-17714620	700	0.739725	0	3.9997	0
XLOC_001996	TCONS_00002955	-	Chr1_17713643_17713649	23.6187	8.00266	1.13654	7.04123	1.91e-12	1.04e-10	2637	Chr1	17713643	17713649	17713463	17713829	+	41.1332	0.390413	0	0	0	3.95489	27.3717	8.6691	0.74709	0	1_1	17713644	0.195206	3	9808	AT1G48050	u	XLOC_001996	17713740	17714620	4	NA	NA	Chr1:17713724-17714620	451	3.25997	0	3.9997	0
XLOC_002014	TCONS_00002985	AT1G48360	Chr1_17873827_17873844	9.76085	7.45762	1.26374	5.90124	3.61e-09	1.34e-07	2661	Chr1	17873827	17873844	17873647	17874024	+	1.46936	0	0	0	0	1.05464	0.414723	0	0	0	1_1	17873828	0.790979	17	684	AT1G48370	p	XLOC_002014	17873571	17874343	1	protein_coding	Fanconi-associated nuclease 1 homolog [Source:UniProtKB/Swiss-Prot;Acc:Q5XVJ4]	Chr1:17873570-17874343	773	2.32367	0	2.32367	0
XLOC_002045	TCONS_00003026	AT1G49070	Chr1_18160465_18160466	6.68722	6.90629	1.37237	5.03238	4.84e-07	1.32e-05	2710	Chr1	18160465	18160466	18160285	18160646	+	3.02362	1.21028	0	0	0	1.0876	0	0	0.725745	0	1_1	18160466	1.21028	1	9928	AT1G49050	o	XLOC_002045	18159626	18162936	5	NA	NA	Chr1:18159625-18162936	2101	33.7626	0	46.7342	0
XLOC_002045	TCONS_00003027	AT1G49070	Chr1_18160465_18160466	6.68722	6.90629	1.37237	5.03238	4.84e-07	1.32e-05	2710	Chr1	18160465	18160466	18160285	18160646	+	3.02362	1.21028	0	0	0	1.0876	0	0	0.725745	0	1_1	18160466	1.21028	1	9928	AT1G49050	o	XLOC_002045	18159634	18162936	5	NA	NA	Chr1:18159625-18162936	2895	0	0	46.7342	0
XLOC_002045	TCONS_00003028	AT1G49070	Chr1_18160465_18160466	6.68722	6.90629	1.37237	5.03238	4.84e-07	1.32e-05	2710	Chr1	18160465	18160466	18160285	18160646	+	3.02362	1.21028	0	0	0	1.0876	0	0	0.725745	0	1_1	18160466	1.21028	1	9928	AT1G49050	o	XLOC_002045	18159634	18162936	5	NA	NA	Chr1:18159625-18162936	2915	3.88951	0	46.7342	0
XLOC_002045	TCONS_00003029	AT1G49070	Chr1_18160465_18160466	6.68722	6.90629	1.37237	5.03238	4.84e-07	1.32e-05	2710	Chr1	18160465	18160466	18160285	18160646	+	3.02362	1.21028	0	0	0	1.0876	0	0	0.725745	0	1_1	18160466	1.21028	1	9928	AT1G49050	o	XLOC_002045	18159663	18162936	4	NA	NA	Chr1:18159625-18162936	3019	9.08207	0	46.7342	0
XLOC_002046	TCONS_00003030	AT1G49090	Chr1_18164010_18164031	8.29379	7.22447	1.31006	5.51463	3.5e-08	1.14e-06	2711	Chr1	18164010	18164031	18163830	18164211	+	8.51359	1.36645	0.374593	0	0	1.38421	2.3069	2.07821	1.00324	0	1_1	18164024	0.546578	8	7571	AT1G49110	p	XLOC_002046	18164056	18164649	1	NA	NA	Chr1:18163838-18164649	594	1.89128	0	1.89128	0
XLOC_002226	TCONS_00003285	AT1G52850	Chr1_19676789_19676815	421.236	12.1656	1.05157	11.569	5.92e-31	2.93e-28	2954	Chr1	19676789	19676815	19676609	19676995	+	141.398	72.1873	0	0	0	69.2106	0	0	0	0	1_1	19676795	40.9153	10	7612	AT1G52820	o	XLOC_002226	19676796	19679930	5	NA	NA	Chr1:19676795-19679930	2364	14.1733	6.44e-07	129.306	0.011955
XLOC_002226	TCONS_00003286	AT1G52850	Chr1_19676789_19676815	421.236	12.1656	1.05157	11.569	5.92e-31	2.93e-28	2954	Chr1	19676789	19676815	19676609	19676995	+	141.398	72.1873	0	0	0	69.2106	0	0	0	0	1_1	19676795	40.9153	10	7612	AT1G52820	o	XLOC_002226	19676796	19679930	6	NA	NA	Chr1:19676795-19679930	1775	115.132	0.0119544	129.306	0.011955
XLOC_002273	TCONS_00003356	AT1G53810	Chr1_20085496_20085522	43.3796	9.60599	1.10637	8.68245	3.87e-18	4.06e-16	3028	Chr1	20085496	20085522	20085316	20085702	+	26.3116	8.39388	0	0	0	7.05289	0	0	10.8648	0	1_1	20085497	7.41785	2	3798	AT1G53800	o	XLOC_002273	20085206	20087280	2	NA	NA	Chr1:20085205-20087280	1944	0.14996	0	0.14996	0
XLOC_002441	TCONS_00003631	AT1G58602	Chr1_21747634_21747751	11.0684	3.79001	0.829283	4.57022	4.87e-06	0.000113818	3256	Chr1	21747634	21747751	21747454	21747931	+	0.790979	0	0	0	0	0.790979	0	0	0	0	1_1	21747635	0.428447	117	1281	AT1G58602	o	XLOC_002441	21746244	21750292	3	protein_coding	Putative uncharacterized protein [Source:UniProtKB/TrEMBL;Acc:Q0WV58]	Chr1:21746243-21765681	3835	0	0.000770062	60.3798	13.5744
XLOC_002441	TCONS_00003631	AT1G58602	Chr1_21747461_21747462	4.51512	6.34451	1.48418	4.27476	1.91e-05	0.000396343	3255	Chr1	21747461	21747462	21747281	21747642	+	0.758021	0	0	0	0	0.758021	0	0	0	0	1_1	21747462	0.758021	1	1108	AT1G58602	o	XLOC_002441	21746244	21750292	3	protein_coding	Putative uncharacterized protein [Source:UniProtKB/TrEMBL;Acc:Q0WV58]	Chr1:21746243-21765681	3835	0	0.000770062	60.3798	13.5744
XLOC_002441	TCONS_00003631	AT1G58602	Chr1_21746653_21746667	7.56497	2.23832	0.835956	2.67755	0.0074162	0.0698516	3254	Chr1	21746653	21746667	21746473	21746847	+	0.812776	0.351372	0	0	0	0.461404	0	0	0	0	1_1	21746654	0.195206	14	300	AT1G58602	o	XLOC_002441	21746244	21750292	3	protein_coding	Putative uncharacterized protein [Source:UniProtKB/TrEMBL;Acc:Q0WV58]	Chr1:21746243-21765681	3835	0	0.000770062	60.3798	13.5744
XLOC_002441	TCONS_00003632	AT1G58602	Chr1_21746653_21746667	7.56497	2.23832	0.835956	2.67755	0.0074162	0.0698516	3254	Chr1	21746653	21746667	21746473	21746847	+	0.812776	0.351372	0	0	0	0.461404	0	0	0	0	1_1	21746654	0.195206	14	300	AT1G58602	o	XLOC_002441	21746244	21753554	2	protein_coding	Putative uncharacterized protein [Source:UniProtKB/TrEMBL;Acc:Q0WV58]	Chr1:21746243-21765681	2539	32.131	0.78414	60.3798	13.5744
XLOC_002441	TCONS_00003632	AT1G58602	Chr1_21747461_21747462	4.51512	6.34451	1.48418	4.27476	1.91e-05	0.000396343	3255	Chr1	21747461	21747462	21747281	21747642	+	0.758021	0	0	0	0	0.758021	0	0	0	0	1_1	21747462	0.758021	1	1108	AT1G58602	o	XLOC_002441	21746244	21753554	2	protein_coding	Putative uncharacterized protein [Source:UniProtKB/TrEMBL;Acc:Q0WV58]	Chr1:21746243-21765681	2539	32.131	0.78414	60.3798	13.5744
XLOC_002441	TCONS_00003632	AT1G58602	Chr1_21747634_21747751	11.0684	3.79001	0.829283	4.57022	4.87e-06	0.000113818	3256	Chr1	21747634	21747751	21747454	21747931	+	0.790979	0	0	0	0	0.790979	0	0	0	0	1_1	21747635	0.428447	117	1281	AT1G58602	o	XLOC_002441	21746244	21753554	2	protein_coding	Putative uncharacterized protein [Source:UniProtKB/TrEMBL;Acc:Q0WV58]	Chr1:21746243-21765681	2539	32.131	0.78414	60.3798	13.5744
XLOC_002441	TCONS_00003633	AT1G58602	Chr1_21746653_21746667	7.56497	2.23832	0.835956	2.67755	0.0074162	0.0698516	3254	Chr1	21746653	21746667	21746473	21746847	+	0.812776	0.351372	0	0	0	0.461404	0	0	0	0	1_1	21746654	0.195206	14	300	AT1G58602	j	XLOC_002441	21746274	21765681	10	protein_coding	Putative uncharacterized protein [Source:UniProtKB/TrEMBL;Acc:Q0WV58]	Chr1:21746243-21765681	4454	7.13673	6.30365	60.3798	13.5744
XLOC_002441	TCONS_00003634	AT1G58602	Chr1_21746653_21746667	7.56497	2.23832	0.835956	2.67755	0.0074162	0.0698516	3254	Chr1	21746653	21746667	21746473	21746847	+	0.812776	0.351372	0	0	0	0.461404	0	0	0	0	1_1	21746654	0.195206	14	300	AT1G58602	j	XLOC_002441	21746323	21753554	4	protein_coding	Putative uncharacterized protein [Source:UniProtKB/TrEMBL;Acc:Q0WV58]	Chr1:21746243-21765681	1476	12.9139	0.0986258	60.3798	13.5744
XLOC_002441	TCONS_00003635	AT1G58602	Chr1_21746653_21746667	7.56497	2.23832	0.835956	2.67755	0.0074162	0.0698516	3254	Chr1	21746653	21746667	21746473	21746847	+	0.812776	0.351372	0	0	0	0.461404	0	0	0	0	1_1	21746654	0.195206	14	300	AT1G58602	j	XLOC_002441	21746416	21750292	4	protein_coding	Putative uncharacterized protein [Source:UniProtKB/TrEMBL;Acc:Q0WV58]	Chr1:21746243-21765681	2762	5.73096	0.42308	60.3798	13.5744
XLOC_002474	TCONS_00003687	AT1G60110	Chr1_22168837_22168838	2.30822	4.5631	1.75656	2.59774	0.00938392	0.0831886	3308	Chr1	22168837	22168838	22168657	22169018	+	0.689108	0	0	0	0	0.362532	0	0.326576	0	0	1_1	22168838	0.362532	1	336	AT1G60110	=	XLOC_002474	22168452	22170815	5	protein_coding	Mannose-binding lectin superfamily protein [Source:TAIR;Acc:AT1G60110]	Chr1:22168451-22175861	2013	11.7538	0.121057	21.9356	0.173565
XLOC_002474	TCONS_00003688	AT1G60110	Chr1_22168837_22168838	2.30822	4.5631	1.75656	2.59774	0.00938392	0.0831886	3308	Chr1	22168837	22168838	22168657	22169018	+	0.689108	0	0	0	0	0.362532	0	0.326576	0	0	1_1	22168838	0.362532	1	336	AT1G60110	j	XLOC_002474	22168452	22175861	5	protein_coding	Mannose-binding lectin superfamily protein [Source:TAIR;Acc:AT1G60110]	Chr1:22168451-22175861	1470	3.8052	0.0525079	21.9356	0.173565
XLOC_002474	TCONS_00003689	AT1G60110	Chr1_22168837_22168838	2.30822	4.5631	1.75656	2.59774	0.00938392	0.0831886	3308	Chr1	22168837	22168838	22168657	22169018	+	0.689108	0	0	0	0	0.362532	0	0.326576	0	0	1_1	22168838	0.362532	1	336	AT1G60110	j	XLOC_002474	22168661	22169083	2	protein_coding	Mannose-binding lectin superfamily protein [Source:TAIR;Acc:AT1G60110]	Chr1:22168451-22175861	327	5.76955	0	21.9356	0.173565
XLOC_002572	TCONS_00003825	AT1G62580	Chr1_23173764_23173765	2.13482	5.26572	1.8776	2.80449	0.00503965	0.0514297	3430	Chr1	23173764	23173765	23173584	23173945	+	0.362532	0	0	0	0	0.362532	0	0	0	0	1_1	23173765	0.362532	1	432	AT1G62580	j	XLOC_002572	23173271	23177186	7	protein_coding	Flavin-binding monooxygenase family protein [Source:TAIR;Acc:AT1G62580]	Chr1:23173270-23179342	1654	7.99536	0.0695927	7.99536	0.0695927
XLOC_002791	TCONS_00004132	AT1G67105	Chr1_25057785_25057913	16.871	4.92291	0.850338	5.78935	7.07e-09	2.5e-07	3735	Chr1	25057785	25057913	25057605	25058093	+	7.32656	1.75686	0.315446	0	0	0.626191	0	0.593774	4.03429	0	1_1	25057913	0.741785	89	434	AT1G67105	=	XLOC_002791	25057453	25058252	1	ncRNA	other RNA [Source:TAIR;Acc:AT1G67105]	Chr1:25057452-25058252	800	764.67	15.4716	764.67	15.4716
XLOC_002792	TCONS_00004133	-	Chr1_25095899_25095911	16.9705	8.25215	1.1771	7.0106	2.37e-12	1.29e-10	3736	Chr1	25095899	25095911	25095719	25096091	+	2.18714	0	0	0	0	1.84562	0	0	0.341527	0	1_1	25095911	0.758021	12	25324	AT1G67148	u	XLOC_002792	25095903	25096875	1	NA	NA	Chr1:25095902-25096875	973	21.258	0.0313589	21.258	0.0313589
XLOC_002800	TCONS_00004144	AT1G67240	Chr1_25159290_25159318	7.6633	7.10354	1.32984	5.34166	9.21e-08	2.81e-06	3744	Chr1	25159290	25159318	25159110	25159498	+	2.4995	0.819867	0	0	0	0.889851	0	0	0.789781	0	1_1	25159301	0.429454	28	13714	AT1G67220	o	XLOC_002800	25159297	25162543	4	NA	NA	Chr1:25159296-25162543	2939	3.19476	0	3.19476	0
XLOC_003327	TCONS_00004928	AT1G78000	Chr1_29327950_29327952	10.2917	2.92664	0.851908	3.43539	0.000591708	0.00861309	4553	Chr1	29327950	29327952	29327770	29328132	+	3.9233	0.351372	0.847762	0.52747	0.30019	1.38421	0	0	0.51229	0	1_1	29327951	0.351372	1	1784	AT1G78000	j	XLOC_003327	29327981	29333144	13	protein_coding	Sulfate transporter 1.2 [Source:UniProtKB/Swiss-Prot;Acc:Q9MAX3]	Chr1:29327980-29333144	2643	3.29412	0.0796499	28.2024	28.9126
XLOC_003358	TCONS_00004970	AT1G78350	Chr1_29474786_29474793	7.60047	7.09285	1.32371	5.3583	8.4e-08	2.58e-06	4591	Chr1	29474786	29474793	29474606	29474973	+	1.97946	0.858908	0	0	0	1.12055	0	0	0	0	1_1	29474787	0.702743	7	13116	AT1G78300	o	XLOC_003358	29474843	29478428	5	NA	NA	Chr1:29474842-29478428	3109	0.903747	0	0.903747	0
XLOC_003402	TCONS_00005036	AT1G79400	Chr1_29866579_29866581	2.83986	5.67039	1.71811	3.30037	0.000965576	0.0131295	4674	Chr1	29866579	29866581	29866399	29866761	+	0.461404	0	0	0	0	0.461404	0	0	0	0	1_1	29866580	0.26366	2	1588	AT1G79400	c	XLOC_003402	29866730	29867896	2	protein_coding	CHX2 [Source:UniProtKB/TrEMBL;Acc:A0A178WC88]	Chr1:29866729-29869768	995	3.07399	0	3.07399	0
XLOC_003617	TCONS_00005362	AT1G03850	Chr1_977466_977469	5.06204	3.09552	1.19142	2.59817	0.0093721	0.0831602	4992	Chr1	977466	977469	977286	977649	-	1.15163	0	0	0	0	0.659149	0.492484	0	0	0	1_1	977467	0.494362	3	294	AT1G03850	j	XLOC_003617	975861	977849	3	protein_coding	Glutaredoxin family protein [Source:TAIR;Acc:AT1G03850]	Chr1:975860-977849	766	0.542492	0.476646	59.7593	21.4555
XLOC_003617	TCONS_00005363	AT1G03850	Chr1_977466_977469	5.06204	3.09552	1.19142	2.59817	0.0093721	0.0831602	4992	Chr1	977466	977469	977286	977649	-	1.15163	0	0	0	0	0.659149	0.492484	0	0	0	1_1	977467	0.494362	3	294	AT1G03850	j	XLOC_003617	975861	977849	3	protein_coding	Glutaredoxin family protein [Source:TAIR;Acc:AT1G03850]	Chr1:975860-977849	777	0.560148	0.388764	59.7593	21.4555
XLOC_003617	TCONS_00005364	AT1G03850	Chr1_977466_977469	5.06204	3.09552	1.19142	2.59817	0.0093721	0.0831602	4992	Chr1	977466	977469	977286	977649	-	1.15163	0	0	0	0	0.659149	0.492484	0	0	0	1_1	977467	0.494362	3	294	AT1G03850	=	XLOC_003617	977058	977841	1	protein_coding	Glutaredoxin family protein [Source:TAIR;Acc:AT1G03850]	Chr1:975860-977849	784	58.6566	20.5901	59.7593	21.4555
XLOC_004097	TCONS_00006082	AT1G12725	Chr1_4334077_4334127	46.8893	9.72083	1.09275	8.89572	5.8e-19	6.67e-17	5701	Chr1	4334077	4334127	4333897	4334307	-	4.42261	0	0	0	0	3.88898	0	0	0.533636	0	1_1	4334127	1.58196	50	5646	AT1G12710	j	XLOC_004097	4333427	4334122	2	NA	NA	Chr1:4330166-4334122	633	65.462	0	65.462	0
XLOC_004144	TCONS_00006157	AT1G13609	Chr1_4663485_4663494	44.8343	6.04183	0.653331	9.24773	2.29e-20	3.19e-18	5770	Chr1	4663485	4663494	4663305	4663674	-	129.094	0.351372	28.5479	0	0	7.44838	0	0	92.7459	0	1_1	4663491	0.234248	3	2540	AT1G13610	x	XLOC_004144	4662559	4663462	1	protein_coding	Defensin-like protein 287 [Source:UniProtKB/Swiss-Prot;Acc:Q2V4N4]	Chr1:4662558-4663482	904	1.94826	0.0273533	5.40204	0.0273533
XLOC_004144	TCONS_00006158	AT1G13609	Chr1_4663485_4663494	44.8343	6.04183	0.653331	9.24773	2.29e-20	3.19e-18	5770	Chr1	4663485	4663494	4663305	4663674	-	129.094	0.351372	28.5479	0	0	7.44838	0	0	92.7459	0	1_1	4663491	0.234248	3	2540	AT1G13610	x	XLOC_004144	4662559	4663482	2	protein_coding	Defensin-like protein 287 [Source:UniProtKB/Swiss-Prot;Acc:Q2V4N4]	Chr1:4662558-4663482	542	3.45378	0	5.40204	0.0273533
XLOC_004333	TCONS_00006442	AT1G17277	Chr1_5916252_5916311	65.5351	10.2034	1.07882	9.45799	3.14e-21	5.05e-19	6033	Chr1	5916252	5916311	5916072	5916491	-	17.4101	3.82605	0	0	0	9.65653	0	0	3.92756	0	1_1	5916272	1.99111	15	3817	AT1G17280	=	XLOC_004333	5915493	5916318	2	NA	NA	Chr1:5915492-5916318	755	38.8158	0	38.8158	0
XLOC_004393	TCONS_00006534	AT1G18290	Chr1_6297971_6297972	6.03198	2.43735	0.95234	2.55933	0.0104873	0.0904446	6117	Chr1	6297971	6297972	6297791	6298152	-	1.26939	0	0	0	0	0.725064	0.544324	0	0	0	1_1	6297972	0.725064	1	4101	AT1G18270	x	XLOC_004393	6297259	6297957	1	protein_coding	DUF4228 domain protein [Source:UniProtKB/TrEMBL;Acc:Q9LE02]	Chr1:6297258-6298237	699	2.8259	0.437363	2.8259	0.437363
XLOC_004475	TCONS_00006656	AT1G20400	Chr1_7074964_7075068	76.2699	10.4211	1.07737	9.67273	3.94e-22	7.31e-20	6258	Chr1	7074964	7075068	7074784	7075248	-	20.364	9.91649	0	0	0	10.4475	0	0	0	0	1_1	7074976	7.33976	93	862	AT1G20400	j	XLOC_004475	7072026	7074936	4	protein_coding	Protein of unknown function (DUF1204) [Source:TAIR;Acc:AT1G20400]	Chr1:7072025-7075044	2682	7.83313	0	35.1722	0
XLOC_004475	TCONS_00006656	AT1G20400	Chr1_7073881_7073942	37.0284	9.38106	1.10847	8.46305	2.6e-17	2.4e-15	6257	Chr1	7073881	7073942	7073701	7074122	-	12.3508	6.7151	0	0	0	5.63572	0	0	0	0	1_1	7073893	5.34866	3	1945	AT1G20400	j	XLOC_004475	7072026	7074936	4	protein_coding	Protein of unknown function (DUF1204) [Source:TAIR;Acc:AT1G20400]	Chr1:7072025-7075044	2682	7.83313	0	35.1722	0
XLOC_004475	TCONS_00006657	AT1G20400	Chr1_7074964_7075068	76.2699	10.4211	1.07737	9.67273	3.94e-22	7.31e-20	6258	Chr1	7074964	7075068	7074784	7075248	-	20.364	9.91649	0	0	0	10.4475	0	0	0	0	1_1	7074976	7.33976	93	862	AT1G20400	j	XLOC_004475	7072026	7075044	4	protein_coding	Protein of unknown function (DUF1204) [Source:TAIR;Acc:AT1G20400]	Chr1:7072025-7075044	1788	27.339	0	35.1722	0
XLOC_004537	TCONS_00006746	AT1G21520	Chr1_7534551_7534578	14.6708	2.69154	0.761854	3.53288	0.00041106	0.00621866	6341	Chr1	7534551	7534578	7534371	7534758	-	3.85224	0.429454	0	0.550403	0.73683	1.74674	0.388803	0	0	0	1_1	7534552	0.195206	27	237	AT1G21520	=	XLOC_004537	7534118	7534873	1	protein_coding	Uncharacterized protein At1g21520/F24J8_4 [Source:UniProtKB/TrEMBL;Acc:Q8GYE6]	Chr1:7534117-7534873	756	42.4111	10.2401	42.4111	10.2401
XLOC_004689	TCONS_00006953	AT1G25430	Chr1_8933180_8933196	16.9268	5.17859	0.82973	6.2413	4.34e-10	1.81e-08	6556	Chr1	8933180	8933196	8933000	8933376	-	4.60836	1.60069	0	0	0	2.17519	0	0	0.832472	0	1_1	8933184	0.468495	11	2276	AT1G25440	=	XLOC_004689	8927586	8933088	1	NA	NA	Chr1:8927585-8933088	5503	2.38264	0.02889	2.38264	0.02889
XLOC_004729	TCONS_00007010	-	Chr1_9174484_9174584	8.57069	7.27038	1.2931	5.62242	1.88e-08	6.32e-07	6619	Chr1	9174484	9174584	9174304	9174764	-	11.1482	0	0	0	0	0.790979	3.11042	4.2158	3.03105	0	1_1	9174489	0.461404	94	3555	AT1G26540	u	XLOC_004729	9173056	9174518	2	NA	NA	Chr1:9173055-9174518	1385	0.248668	0	0.248668	0
XLOC_004909	TCONS_00007295	AT1G30784	Chr1_10930936_10930987	24.728	8.79461	1.14471	7.68284	1.56e-14	1.06e-12	6908	Chr1	10930936	10930987	10930756	10931167	-	5.4709	2.53768	0	0	0	2.93321	0	0	0	0	1_1	10930973	1.48357	37	4412	AT1G30780	=	XLOC_004909	10929512	10930948	1	NA	NA	Chr1:10929511-10931129	1437	3.05702	0	3.05702	0
XLOC_004969	TCONS_00007395	AT1G32010	Chr1_11511120_11511139	11.5362	7.69577	1.23173	6.24795	4.16e-10	1.74e-08	6996	Chr1	11511120	11511139	11510940	11511319	-	3.97818	2.26439	0	0	0	1.71379	0	0	0	0	1_1	11511139	0.819867	6	901	AT1G32010	j	XLOC_004969	11508158	11511996	4	protein_coding	Myosin heavy chain-like protein [Source:UniProtKB/TrEMBL;Acc:Q9C6W8]	Chr1:11508157-11512272	3568	1.5083	0	10.6733	0
XLOC_005015	TCONS_00007470	AT1G33130	Chr1_12019228_12019251	48.4134	9.76708	1.0916	8.9475	3.64e-19	4.29e-17	7079	Chr1	12019228	12019251	12019048	12019431	-	19.5781	12.5713	0	0	0	6.55853	0	0	0.448254	0	1_1	12019234	7.76922	20	16357	AT1G33102	o	XLOC_005015	12016360	12019071	6	NA	NA	Chr1:12010908-12024670	1663	0.0152536	0	166.192	0
XLOC_005015	TCONS_00007471	AT1G33130	Chr1_12019228_12019251	48.4134	9.76708	1.0916	8.9475	3.64e-19	4.29e-17	7079	Chr1	12019228	12019251	12019048	12019431	-	19.5781	12.5713	0	0	0	6.55853	0	0	0.448254	0	1_1	12019234	7.76922	20	16357	AT1G33102	o	XLOC_005015	12016360	12019085	6	NA	NA	Chr1:12010908-12024670	2045	12.698	0	166.192	0
XLOC_005015	TCONS_00007472	AT1G33130	Chr1_12019228_12019251	48.4134	9.76708	1.0916	8.9475	3.64e-19	4.29e-17	7079	Chr1	12019228	12019251	12019048	12019431	-	19.5781	12.5713	0	0	0	6.55853	0	0	0.448254	0	1_1	12019234	7.76922	20	16357	AT1G33102	o	XLOC_005015	12016360	12019112	7	NA	NA	Chr1:12010908-12024670	1603	0	0	166.192	0
XLOC_005015	TCONS_00007473	AT1G33130	Chr1_12019228_12019251	48.4134	9.76708	1.0916	8.9475	3.64e-19	4.29e-17	7079	Chr1	12019228	12019251	12019048	12019431	-	19.5781	12.5713	0	0	0	6.55853	0	0	0.448254	0	1_1	12019234	7.76922	20	16357	AT1G33102	o	XLOC_005015	12016360	12019220	7	NA	NA	Chr1:12010908-12024670	1728	9.01233	0	166.192	0
XLOC_005015	TCONS_00007474	AT1G33130	Chr1_12019228_12019251	48.4134	9.76708	1.0916	8.9475	3.64e-19	4.29e-17	7079	Chr1	12019228	12019251	12019048	12019431	-	19.5781	12.5713	0	0	0	6.55853	0	0	0.448254	0	1_1	12019234	7.76922	20	16357	AT1G33102	o	XLOC_005015	12016360	12019220	6	NA	NA	Chr1:12010908-12024670	2184	0	0	166.192	0
XLOC_005015	TCONS_00007475	AT1G33130	Chr1_12019228_12019251	48.4134	9.76708	1.0916	8.9475	3.64e-19	4.29e-17	7079	Chr1	12019228	12019251	12019048	12019431	-	19.5781	12.5713	0	0	0	6.55853	0	0	0.448254	0	1_1	12019234	7.76922	20	16357	AT1G33102	o	XLOC_005015	12016360	12019220	6	NA	NA	Chr1:12010908-12024670	1914	3.11917	0	166.192	0
XLOC_005030	TCONS_00007494	AT1G33460	Chr1_12142842_12142843	3.84736	6.10873	1.5672	3.89785	9.71e-05	0.00173774	7099	Chr1	12142842	12142843	12142662	12143023	-	1.17277	0.546578	0	0	0	0.626191	0	0	0	0	1_1	12142843	0.546578	1	5406	AT1G33475	o	XLOC_005030	12139945	12142885	3	NA	NA	Chr1:12138923-12142885	2786	5.08258	0	5.08258	0
XLOC_005035	TCONS_00007499	AT1G33570	Chr1_12176895_12176986	30.6612	9.10781	1.11681	8.15521	3.49e-16	2.82e-14	7107	Chr1	12176895	12176986	12176715	12177166	-	11.7838	2.88906	0	0	0	4.647	0	0	4.24774	0	1_1	12176935	0.507537	81	10488	AT1G33607	o	XLOC_005035	12172906	12176903	8	NA	NA	Chr1:12172905-12176959	2919	0.329158	0	5.61462	0
XLOC_005035	TCONS_00007500	AT1G33570	Chr1_12176895_12176986	30.6612	9.10781	1.11681	8.15521	3.49e-16	2.82e-14	7107	Chr1	12176895	12176986	12176715	12177166	-	11.7838	2.88906	0	0	0	4.647	0	0	4.24774	0	1_1	12176935	0.507537	81	10488	AT1G33607	o	XLOC_005035	12172906	12176959	7	NA	NA	Chr1:12172905-12176959	3526	2.73654	0	5.61462	0
XLOC_005035	TCONS_00007501	AT1G33570	Chr1_12176895_12176986	30.6612	9.10781	1.11681	8.15521	3.49e-16	2.82e-14	7107	Chr1	12176895	12176986	12176715	12177166	-	11.7838	2.88906	0	0	0	4.647	0	0	4.24774	0	1_1	12176935	0.507537	81	10488	AT1G33607	o	XLOC_005035	12172906	12176959	8	NA	NA	Chr1:12172905-12176959	3036	2.54892	0	5.61462	0
XLOC_005048	TCONS_00007520	AT1G33950	Chr1_12340390_12340395	2.98917	4.95803	1.66816	2.97216	0.00295713	0.0334719	7121	Chr1	12340390	12340395	12340210	12340575	-	0.883164	0	0	0	0	0.494362	0.388803	0	0	0	1_1	12340395	0.329574	5	1213	AT1G33950	j	XLOC_005048	12332852	12340391	6	protein_coding	Immune-associated nucleotide-binding protein 7 [Source:UniProtKB/Swiss-Prot;Acc:Q9C8V2]	Chr1:12332851-12340393	1167	0.988585	0.0720494	4.31026	0.394912
XLOC_005048	TCONS_00007521	AT1G33950	Chr1_12340390_12340395	2.98917	4.95803	1.66816	2.97216	0.00295713	0.0334719	7121	Chr1	12340390	12340395	12340210	12340575	-	0.883164	0	0	0	0	0.494362	0.388803	0	0	0	1_1	12340395	0.329574	5	1213	AT1G33950	j	XLOC_005048	12333640	12340393	4	protein_coding	Immune-associated nucleotide-binding protein 7 [Source:UniProtKB/Swiss-Prot;Acc:Q9C8V2]	Chr1:12332851-12340393	536	2.35999	0.322863	4.31026	0.394912
XLOC_005048	TCONS_00007522	AT1G33950	Chr1_12340390_12340395	2.98917	4.95803	1.66816	2.97216	0.00295713	0.0334719	7121	Chr1	12340390	12340395	12340210	12340575	-	0.883164	0	0	0	0	0.494362	0.388803	0	0	0	1_1	12340395	0.329574	5	1213	AT1G33950	j	XLOC_005048	12338334	12340391	3	protein_coding	Immune-associated nucleotide-binding protein 7 [Source:UniProtKB/Swiss-Prot;Acc:Q9C8V2]	Chr1:12332851-12340393	787	0.961689	0	4.31026	0.394912
XLOC_005054	TCONS_00007536	AT1G34080	Chr1_12409416_12409578	125.292	10.4149	1.06257	9.80156	1.11e-22	2.2e-20	7140	Chr1	12409416	12409578	12409236	12409758	-	68.4368	32.9899	0	0	0	16.5776	0	0	18.8694	0	1_1	12409549	8.58908	86	2965	AT1G34095	o	XLOC_005054	12402138	12409527	9	NA	NA	Chr1:12402137-12409629	6334	0	0	0	0
XLOC_005054	TCONS_00007537	AT1G34080	Chr1_12409416_12409578	125.292	10.4149	1.06257	9.80156	1.11e-22	2.2e-20	7140	Chr1	12409416	12409578	12409236	12409758	-	68.4368	32.9899	0	0	0	16.5776	0	0	18.8694	0	1_1	12409549	8.58908	86	2965	AT1G34095	o	XLOC_005054	12402138	12409535	8	NA	NA	Chr1:12402137-12409629	6470	0	0	0	0
XLOC_005054	TCONS_00007538	AT1G34080	Chr1_12409416_12409578	125.292	10.4149	1.06257	9.80156	1.11e-22	2.2e-20	7140	Chr1	12409416	12409578	12409236	12409758	-	68.4368	32.9899	0	0	0	16.5776	0	0	18.8694	0	1_1	12409549	8.58908	86	2965	AT1G34095	o	XLOC_005054	12402138	12409629	8	NA	NA	Chr1:12402137-12409629	6685	0	0	0	0
XLOC_005054	TCONS_00007539	AT1G34080	Chr1_12409416_12409578	125.292	10.4149	1.06257	9.80156	1.11e-22	2.2e-20	7140	Chr1	12409416	12409578	12409236	12409758	-	68.4368	32.9899	0	0	0	16.5776	0	0	18.8694	0	1_1	12409549	8.58908	86	2965	AT1G34095	o	XLOC_005054	12402138	12409629	8	NA	NA	Chr1:12402137-12409629	6661	0	0	0	0
XLOC_005069	TCONS_00007562	-	Chr1_12733007_12733079	35.7917	8.60565	1.11419	7.72365	1.13e-14	7.85e-13	7154	Chr1	12733007	12733079	12732827	12733259	-	7.85092	3.00618	0	0	0	4.84474	0	0	0	0	1_1	12733063	0.819867	68	5133	AT1G34750	u	XLOC_005069	12732125	12733115	2	NA	NA	Chr1:12732124-12733115	838	16.584	0	16.584	0
XLOC_005093	TCONS_00007597	AT1G35375	Chr1_13008566_13008570	5.30856	6.57781	1.42473	4.61687	3.9e-06	9.21e-05	7177	Chr1	13008566	13008570	13008386	13008750	-	0.856893	0	0	0	0	0.856893	0	0	0	0	1_1	13008567	0.725064	4	2380	AT1G35375	o	XLOC_005093	13005216	13008649	2	protein_coding	unknown protein; Ha. [Source:TAIR;Acc:AT1G35375]	Chr1:13000403-13008649	3272	0.292577	0	0.292577	0
XLOC_005100	TCONS_00007604	AT1G35500	Chr1_13066719_13066745	6.9327	6.95755	1.37254	5.0691	4e-07	1.1e-05	7180	Chr1	13066719	13066745	13066539	13066925	-	0.97933	0	0	0	0	0.659149	0	0	0.320182	0	1_1	13066745	0.428447	26	11757	AT1G35470	x	XLOC_005100	13065323	13066621	1	protein_coding	Uncharacterized protein F12A4.10 [Source:UniProtKB/TrEMBL;Acc:Q9C8Q1]	Chr1:13065322-13066621	1299	6.08669	0.271602	6.08669	0.271602
XLOC_005103	TCONS_00007609	-	Chr1_13127995_13128110	175.899	10.9044	1.06201	10.2677	9.85e-25	2.72e-22	7184	Chr1	13127995	13128110	13127815	13128290	-	49.6446	4.52879	0	0	0	25.542	0	0	19.5738	0	1_1	13128045	1.48357	33	2781	AT1G35580	u	XLOC_005103	13126810	13128080	2	NA	NA	Chr1:13126809-13128080	925	20.6097	0	94.967	0
XLOC_005103	TCONS_00007610	-	Chr1_13127995_13128110	175.899	10.9044	1.06201	10.2677	9.85e-25	2.72e-22	7184	Chr1	13127995	13128110	13127815	13128290	-	49.6446	4.52879	0	0	0	25.542	0	0	19.5738	0	1_1	13128045	1.48357	33	2781	AT1G35580	u	XLOC_005103	13126810	13128080	1	NA	NA	Chr1:13126809-13128080	1271	74.3573	0	94.967	0
XLOC_005103	TCONS_00007610	-	Chr1_13127103_13127104	28.4438	8.99789	1.12447	8.00189	1.23e-15	9.35e-14	7183	Chr1	13127103	13127104	13126923	13127284	-	5.24655	0	0	0	0	4.71291	0	0	0.533636	0	1_1	13127104	4.71291	1	1840	AT1G35580	u	XLOC_005103	13126810	13128080	1	NA	NA	Chr1:13126809-13128080	1271	74.3573	0	94.967	0
XLOC_005105	TCONS_00007612	AT1G35614	Chr1_13149780_13149781	3.05392	5.77472	1.68476	3.42763	0.000608879	0.00879317	7187	Chr1	13149780	13149781	13149600	13149961	-	0.494362	0	0	0	0	0.494362	0	0	0	0	1_1	13149781	0.494362	1	4793	AT1G35610	x	XLOC_005105	13148314	13149637	1	protein_coding	unknown protein; BEST Arabidopsis thaliana protein match is: unknown protein (TAIR:AT1G35500.1); Ha. [Source:TAIR;Acc:AT1G35614]	Chr1:13148313-13149637	1324	4.64444	0.0172557	4.64444	0.0172557
XLOC_005105	TCONS_00007612	AT1G35614	Chr1_13148864_13148865	2.99109	5.74787	1.67462	3.43234	0.000598404	0.00868262	7186	Chr1	13148864	13148865	13148684	13149045	-	0.494362	0	0	0	0	0.494362	0	0	0	0	1_1	13148865	0.494362	1	3877	AT1G35610	x	XLOC_005105	13148314	13149637	1	protein_coding	unknown protein; BEST Arabidopsis thaliana protein match is: unknown protein (TAIR:AT1G35500.1); Ha. [Source:TAIR;Acc:AT1G35614]	Chr1:13148313-13149637	1324	4.64444	0.0172557	4.64444	0.0172557
XLOC_005107	TCONS_00007615	AT1G35650	Chr1_13192092_13192093	2.92825	5.7207	1.68526	3.39454	0.000687434	0.00977535	7188	Chr1	13192092	13192093	13191912	13192273	-	0.494362	0	0	0	0	0.494362	0	0	0	0	1_1	13192093	0.494362	1	27581	AT1G35630	j	XLOC_005107	13187324	13192050	8	NA	NA	Chr1:13187323-13192050	3561	0.641172	0	0.641172	0
XLOC_005108	TCONS_00007616	-	Chr1_13212970_13212973	6.85815	6.95196	1.37818	5.04431	4.55e-07	1.25e-05	7189	Chr1	13212970	13212973	13212790	13213153	-	5.32484	4.13838	0	0	0	1.18647	0	0	0	0	1_1	13212971	3.39659	2	16825	AT1G35730	u	XLOC_005108	13212231	13213057	2	NA	NA	Chr1:13212230-13213057	723	3.68065	0	3.68065	0
XLOC_005110	TCONS_00007618	AT1G35730	Chr1_13230686_13230690	5.69703	5.13597	1.47968	3.47101	0.000518508	0.00768041	7191	Chr1	13230686	13230690	13230506	13230870	-	6.03664	0.507537	0.670324	0	0	0.955766	2.15138	1.75163	0	0	1_1	13230689	0.468495	1	893	AT1G35730	o	XLOC_005110	13229425	13230666	1	protein_coding	pumilio 9 [Source:TAIR;Acc:AT1G35730]	Chr1:13229424-13230666	1242	1.10003	0.0418452	1.10003	0.0418452
XLOC_005112	TCONS_00007620	AT1G35735	Chr1_13236046_13236049	10.8731	6.87574	1.25491	5.47908	4.28e-08	1.37e-06	7192	Chr1	13236046	13236049	13235866	13236229	-	3.45685	1.01507	0	0	0	1.84562	0.596164	0	0	0	1_1	13236049	0.89795	3	6253	AT1G35730	o	XLOC_005112	13235498	13235915	1	NA	NA	Chr1:13235497-13235915	418	1.29707	0	1.29707	0
XLOC_005125	TCONS_00007640	AT1G35995	Chr1_13421119_13421199	14.5529	8.03267	1.1929	6.73375	1.65e-11	8.19e-10	7199	Chr1	13421119	13421199	13420939	13421379	-	4.34327	1.95206	0	0	0	1.51604	0	0	0.875163	0	1_1	13421121	0.89795	79	13219	AT1G36020	o	XLOC_005125	13418442	13421202	4	NA	NA	Chr1:13418441-13421202	2525	0.890801	0	0.890801	0
XLOC_005126	TCONS_00007641	AT1G36020	Chr1_13435362_13435364	1.95217	5.13573	1.93526	2.65376	0.00796	0.0735756	7200	Chr1	13435362	13435364	13435182	13435544	-	0.329574	0	0	0	0	0.329574	0	0	0	0	1_1	13435363	0.197745	2	1023	AT1G36020	j	XLOC_005126	13433771	13435355	3	protein_coding	DEAD/DEAH-box RNA helicase family protein [Source:UniProtKB/TrEMBL;Acc:Q9C8V9]	Chr1:13433770-13435355	1104	4.50333	0	5.37562	0
XLOC_005126	TCONS_00007642	AT1G36020	Chr1_13435362_13435364	1.95217	5.13573	1.93526	2.65376	0.00796	0.0735756	7200	Chr1	13435362	13435364	13435182	13435544	-	0.329574	0	0	0	0	0.329574	0	0	0	0	1_1	13435363	0.197745	2	1023	AT1G36020	j	XLOC_005126	13433771	13435355	3	protein_coding	DEAD/DEAH-box RNA helicase family protein [Source:UniProtKB/TrEMBL;Acc:Q9C8V9]	Chr1:13433770-13435355	1391	0.872291	0	5.37562	0
XLOC_005131	TCONS_00007658	-	Chr1_13486868_13486869	2.29191	5.35766	1.90165	2.81738	0.0048417	0.0498738	7205	Chr1	13486868	13486869	13486688	13487049	-	0.674862	0.31233	0	0	0	0.362532	0	0	0	0	1_1	13486869	0.31233	1	4084	AT1G36078	u	XLOC_005131	13486009	13486914	4	NA	NA	Chr1:13486008-13486914	662	45.6213	0	45.6213	0
XLOC_005137	TCONS_00007664	AT1G36190	Chr1_13576529_13576546	478.725	13.0723	1.05095	12.4386	1.61e-35	1.01e-32	7208	Chr1	13576529	13576546	13576349	13576726	-	171.803	92.6059	0	0	0	79.1967	0	0	0	0	1_1	13576541	76.6381	1	37510	AT1G36230	o	XLOC_005137	13573865	13576527	5	NA	NA	Chr1:13573864-13576527	2239	152.598	0	152.598	0
XLOC_005138	TCONS_00007666	AT1G36200	Chr1_13581052_13581061	58.351	10.0368	1.08611	9.24106	2.44e-20	3.38e-18	7209	Chr1	13581052	13581061	13580872	13581241	-	14.4977	4.84112	0	0	0	9.65653	0	0	0	0	1_1	13581058	2.57673	3	32993	AT1G36230	o	XLOC_005138	13577131	13580962	6	NA	NA	Chr1:13577130-13581047	2800	1.94981	0	22.1491	0.00939346
XLOC_005138	TCONS_00007667	AT1G36200	Chr1_13581052_13581061	58.351	10.0368	1.08611	9.24106	2.44e-20	3.38e-18	7209	Chr1	13581052	13581061	13580872	13581241	-	14.4977	4.84112	0	0	0	9.65653	0	0	0	0	1_1	13581058	2.57673	3	32993	AT1G36230	o	XLOC_005138	13577131	13581043	6	NA	NA	Chr1:13577130-13581047	2193	7.40388	0.0093828	22.1491	0.00939346
XLOC_005138	TCONS_00007668	AT1G36200	Chr1_13581052_13581061	58.351	10.0368	1.08611	9.24106	2.44e-20	3.38e-18	7209	Chr1	13581052	13581061	13580872	13581241	-	14.4977	4.84112	0	0	0	9.65653	0	0	0	0	1_1	13581058	2.57673	3	32993	AT1G36230	o	XLOC_005138	13577131	13581047	4	NA	NA	Chr1:13577130-13581047	3646	11.2906	0	22.1491	0.00939346
XLOC_005140	TCONS_00007670	AT1G36260	Chr1_13626251_13626344	4.81759	6.441	1.47244	4.37438	1.22e-05	0.000262	7210	Chr1	13626251	13626344	13626071	13626524	-	1.14336	0.780826	0	0	0	0.362532	0	0	0	0	1_1	13626252	0.351372	93	9269	AT1G36272	c	XLOC_005140	13625722	13626824	1	NA	NA	Chr1:13625721-13628399	1103	10.1815	0.0383718	81.5334	0.0383721
XLOC_005140	TCONS_00007671	AT1G36260	Chr1_13628203_13628295	27.9806	8.97589	1.84483	4.86543	1.14e-06	2.94e-05	7212	Chr1	13628203	13628295	13628023	13628475	-	70.0118	65.6284	0	0	0	4.38334	0	0	0	0	1_1	13628291	30.8036	10	7230	AT1G36272	o	XLOC_005140	13625722	13628399	5	NA	NA	Chr1:13625721-13628399	1892	71.3519	2.88e-07	81.5334	0.0383721
XLOC_005142	TCONS_00007673	AT1G36270	Chr1_13632309_13632313	18.5083	8.38221	1.17679	7.12295	1.06e-12	5.93e-11	7213	Chr1	13632309	13632313	13632129	13632493	-	7.06804	3.90413	0	0	0	3.16391	0	0	0	0	1_1	13632311	2.57673	2	3210	AT1G36272	c	XLOC_005142	13630720	13632296	1	NA	NA	Chr1:13630719-13632296	1577	1.29005	0	1.29005	0
XLOC_005151	TCONS_00007683	AT1G36460	Chr1_13738007_13738008	2.59437	5.54245	1.75399	3.15991	0.00157817	0.0200383	7223	Chr1	13738007	13738008	13737827	13738188	-	0.935984	0.507537	0	0	0	0.428447	0	0	0	0	1_1	13738008	0.507537	1	34436	AT1G36390	o	XLOC_005151	13735389	13738307	4	NA	NA	Chr1:13735388-13738307	2649	22.0209	0.00785714	22.0209	0.00785714
XLOC_005151	TCONS_00007683	AT1G36460	Chr1_13738253_13738317	106.787	8.89428	0.891824	9.97313	2e-23	4.38e-21	7224	Chr1	13738253	13738317	13738073	13738497	-	41.1452	25.2597	0	0	0	15.8855	0	0	0	0	1_1	13738314	16.046	14	34742	AT1G36390	o	XLOC_005151	13735389	13738307	4	NA	NA	Chr1:13735388-13738307	2649	22.0209	0.00785714	22.0209	0.00785714
XLOC_005152	TCONS_00007684	AT1G36470	Chr1_13742736_13742740	38.7899	9.44555	1.10433	8.55318	1.2e-17	1.17e-15	7225	Chr1	13742736	13742740	13742556	13742920	-	11.4422	5.11441	0	0	0	6.32783	0	0	0	0	1_1	13742740	4.06029	4	39168	AT1G36390	o	XLOC_005152	13738697	13742659	7	NA	NA	Chr1:13738696-13742720	3107	3.10323	0	6.10482	0
XLOC_005152	TCONS_00007685	AT1G36470	Chr1_13742736_13742740	38.7899	9.44555	1.10433	8.55318	1.2e-17	1.17e-15	7225	Chr1	13742736	13742740	13742556	13742920	-	11.4422	5.11441	0	0	0	6.32783	0	0	0	0	1_1	13742740	4.06029	4	39168	AT1G36390	o	XLOC_005152	13738697	13742698	7	NA	NA	Chr1:13738696-13742720	3245	1.19716	0	6.10482	0
XLOC_005152	TCONS_00007686	AT1G36470	Chr1_13742736_13742740	38.7899	9.44555	1.10433	8.55318	1.2e-17	1.17e-15	7225	Chr1	13742736	13742740	13742556	13742920	-	11.4422	5.11441	0	0	0	6.32783	0	0	0	0	1_1	13742740	4.06029	4	39168	AT1G36390	o	XLOC_005152	13738697	13742720	7	NA	NA	Chr1:13738696-13742720	3262	9.02e-05	0	6.10482	0
XLOC_005152	TCONS_00007687	AT1G36470	Chr1_13742736_13742740	38.7899	9.44555	1.10433	8.55318	1.2e-17	1.17e-15	7225	Chr1	13742736	13742740	13742556	13742920	-	11.4422	5.11441	0	0	0	6.32783	0	0	0	0	1_1	13742740	4.06029	4	39168	AT1G36390	o	XLOC_005152	13738697	13742720	6	NA	NA	Chr1:13738696-13742720	3654	1.80433	0	6.10482	0
XLOC_005159	TCONS_00007694	AT1G36630	Chr1_13841479_13841665	883.021	11.2077	0.693218	16.1676	8.54e-59	1.54e-55	7232	Chr1	13841479	13841665	13841299	13841845	-	336.153	190.834	0	0	0	143.398	0	0	1.92109	0	1_1	13841661	111.229	7	4707	AT1G36622	o	XLOC_005159	13838517	13841635	5	NA	NA	Chr1:13838516-13843249	1262	0	0.276067	514.011	0.365273
XLOC_005159	TCONS_00007695	AT1G36630	Chr1_13840283_13840403	36.7004	9.36737	1.10554	8.47314	2.39e-17	2.22e-15	7228	Chr1	13840283	13840403	13840103	13840583	-	7.81591	4.68495	0	0	0	3.13096	0	0	0	0	1_1	13840284	2.38152	69	3330	AT1G36622	o	XLOC_005159	13838517	13841718	4	NA	NA	Chr1:13838516-13843249	1801	201.866	0	514.011	0.365273
XLOC_005159	TCONS_00007695	AT1G36630	Chr1_13841479_13841665	883.021	11.2077	0.693218	16.1676	8.54e-59	1.54e-55	7232	Chr1	13841479	13841665	13841299	13841845	-	336.153	190.834	0	0	0	143.398	0	0	1.92109	0	1_1	13841661	111.229	7	4707	AT1G36622	o	XLOC_005159	13838517	13841718	4	NA	NA	Chr1:13838516-13843249	1801	201.866	0	514.011	0.365273
XLOC_005159	TCONS_00007695	AT1G36630	Chr1_13840680_13840722	30.6356	9.10585	1.11683	8.15331	3.54e-16	2.86e-14	7229	Chr1	13840680	13840722	13840500	13840902	-	8.95472	4.80208	0	0	0	4.15264	0	0	0	0	1_1	13840722	3.31851	34	3768	AT1G36622	o	XLOC_005159	13838517	13841718	4	NA	NA	Chr1:13838516-13843249	1801	201.866	0	514.011	0.365273
XLOC_005159	TCONS_00007695	AT1G36630	Chr1_13840830_13840991	86.766	9.17107	1.0486	8.74604	2.21e-18	2.41e-16	7230	Chr1	13840830	13840991	13840650	13841171	-	21.5429	10.5021	0	0	0	11.0407	0	0	0	0	1_1	13840834	3.16234	118	3880	AT1G36622	o	XLOC_005159	13838517	13841718	4	NA	NA	Chr1:13838516-13843249	1801	201.866	0	514.011	0.365273
XLOC_005159	TCONS_00007695	AT1G36630	Chr1_13841196_13841295	22.0474	8.63418	1.15475	7.47713	7.6e-14	4.87e-12	7231	Chr1	13841196	13841295	13841016	13841475	-	4.08213	1.87398	0	0	0	2.20815	0	0	0	0	1_1	13841295	0.546578	99	4341	AT1G36622	o	XLOC_005159	13838517	13841718	4	NA	NA	Chr1:13838516-13843249	1801	201.866	0	514.011	0.365273
XLOC_005159	TCONS_00007696	AT1G36630	Chr1_13841479_13841665	883.021	11.2077	0.693218	16.1676	8.54e-59	1.54e-55	7232	Chr1	13841479	13841665	13841299	13841845	-	336.153	190.834	0	0	0	143.398	0	0	1.92109	0	1_1	13841661	111.229	7	4707	AT1G36622	o	XLOC_005159	13839826	13841718	3	NA	NA	Chr1:13838516-13843249	1353	312.059	0.0892057	514.011	0.365273
XLOC_005159	TCONS_00007697	AT1G36630	Chr1_13840680_13840722	30.6356	9.10585	1.11683	8.15331	3.54e-16	2.86e-14	7229	Chr1	13840680	13840722	13840500	13840902	-	8.95472	4.80208	0	0	0	4.15264	0	0	0	0	1_1	13840722	3.31851	34	3768	AT1G36622	o	XLOC_005159	13839826	13842771	2	NA	NA	Chr1:13838516-13843249	2862	0.0858137	0	514.011	0.365273
XLOC_005159	TCONS_00007697	AT1G36630	Chr1_13840283_13840403	36.7004	9.36737	1.10554	8.47314	2.39e-17	2.22e-15	7228	Chr1	13840283	13840403	13840103	13840583	-	7.81591	4.68495	0	0	0	3.13096	0	0	0	0	1_1	13840284	2.38152	69	3330	AT1G36622	o	XLOC_005159	13839826	13842771	2	NA	NA	Chr1:13838516-13843249	2862	0.0858137	0	514.011	0.365273
XLOC_005159	TCONS_00007697	AT1G36630	Chr1_13841196_13841295	22.0474	8.63418	1.15475	7.47713	7.6e-14	4.87e-12	7231	Chr1	13841196	13841295	13841016	13841475	-	4.08213	1.87398	0	0	0	2.20815	0	0	0	0	1_1	13841295	0.546578	99	4341	AT1G36622	o	XLOC_005159	13839826	13842771	2	NA	NA	Chr1:13838516-13843249	2862	0.0858137	0	514.011	0.365273
XLOC_005159	TCONS_00007697	AT1G36630	Chr1_13840830_13840991	86.766	9.17107	1.0486	8.74604	2.21e-18	2.41e-16	7230	Chr1	13840830	13840991	13840650	13841171	-	21.5429	10.5021	0	0	0	11.0407	0	0	0	0	1_1	13840834	3.16234	118	3880	AT1G36622	o	XLOC_005159	13839826	13842771	2	NA	NA	Chr1:13838516-13843249	2862	0.0858137	0	514.011	0.365273
XLOC_005159	TCONS_00007697	AT1G36630	Chr1_13841479_13841665	883.021	11.2077	0.693218	16.1676	8.54e-59	1.54e-55	7232	Chr1	13841479	13841665	13841299	13841845	-	336.153	190.834	0	0	0	143.398	0	0	1.92109	0	1_1	13841661	111.229	7	4707	AT1G36622	o	XLOC_005159	13839826	13842771	2	NA	NA	Chr1:13838516-13843249	2862	0.0858137	0	514.011	0.365273
XLOC_005160	TCONS_00007698	-	Chr1_13850654_13850680	6.62438	6.89399	1.36372	5.05529	4.3e-07	1.19e-05	7233	Chr1	13850654	13850680	13850474	13850860	-	0.395489	0	0	0	0	0.395489	0	0	0	0	1_1	13850655	0.26366	26	3032	AT1G36640	u	XLOC_005160	13849936	13850640	1	NA	NA	Chr1:13849935-13850640	705	3.93823	0	3.93823	0
XLOC_005164	TCONS_00007702	AT1G36675	Chr1_13868295_13868296	4.64501	5.62323	1.44691	3.88638	0.000101748	0.00180577	7235	Chr1	13868295	13868296	13868115	13868476	-	1.10939	0.351372	0	0	0	0.758021	0	0	0	0	1_1	13868296	0.351372	1	14609	AT1G36640	x	XLOC_005164	13867850	13868463	1	protein_coding	Glycine-rich protein [Source:UniProtKB/TrEMBL;Acc:F4I389]	Chr1:13867387-13868751	614	1.14034	0.0456702	1.14034	0.0456702
XLOC_005164	TCONS_00007702	AT1G36675	Chr1_13868483_13868485	6.80117	6.93716	1.35324	5.12634	2.95e-07	8.3e-06	7236	Chr1	13868483	13868485	13868303	13868665	-	3.27877	1.09316	0.591462	0	0	1.15351	0.440643	0	0	0	1_1	13868485	1.09316	1	14798	AT1G36640	x	XLOC_005164	13867850	13868463	1	protein_coding	Glycine-rich protein [Source:UniProtKB/TrEMBL;Acc:F4I389]	Chr1:13867387-13868751	614	1.14034	0.0456702	1.14034	0.0456702
XLOC_005173	TCONS_00007711	AT1G36910	Chr1_13976559_13976565	9.94935	7.48219	1.25965	5.93988	2.85e-09	1.07e-07	7241	Chr1	13976559	13976565	13976379	13976745	-	2.54328	1.09316	0	0	0	1.45013	0	0	0	0	1_1	13976560	0.546578	6	29781	AT1G36942	o	XLOC_005173	13973904	13976537	5	NA	NA	Chr1:13972547-13976538	2011	2.44095	0	3.30529	0
XLOC_005173	TCONS_00007712	AT1G36910	Chr1_13976559_13976565	9.94935	7.48219	1.25965	5.93988	2.85e-09	1.07e-07	7241	Chr1	13976559	13976565	13976379	13976745	-	2.54328	1.09316	0	0	0	1.45013	0	0	0	0	1_1	13976560	0.546578	6	29781	AT1G36942	o	XLOC_005173	13973904	13976538	5	NA	NA	Chr1:13972547-13976538	2144	0.86434	0	3.30529	0
XLOC_005173	TCONS_00007713	AT1G36910	Chr1_13976559_13976565	9.94935	7.48219	1.25965	5.93988	2.85e-09	1.07e-07	7241	Chr1	13976559	13976565	13976379	13976745	-	2.54328	1.09316	0	0	0	1.45013	0	0	0	0	1_1	13976560	0.546578	6	29781	AT1G36942	o	XLOC_005173	13975269	13976452	3	NA	NA	Chr1:13972547-13976538	799	0	0	3.30529	0
XLOC_005179	TCONS_00007719	AT1G37057	Chr1_14096691_14096694	2.13482	5.26572	1.8776	2.80449	0.00503965	0.0514297	7245	Chr1	14096691	14096694	14096511	14096874	-	2.0882	1.40549	0	0	0	0.362532	0	0	0.320182	0	1_1	14096692	0.936991	3	56672	AT1G37007	x	XLOC_005179	14095584	14096699	3	NA	NA	Chr1:14095583-14096710	771	4.64996	0	10.0694	0
XLOC_005179	TCONS_00007720	AT1G37057	Chr1_14096691_14096694	2.13482	5.26572	1.8776	2.80449	0.00503965	0.0514297	7245	Chr1	14096691	14096694	14096511	14096874	-	2.0882	1.40549	0	0	0	0.362532	0	0	0.320182	0	1_1	14096692	0.936991	3	56672	AT1G37007	x	XLOC_005179	14095584	14096699	2	NA	NA	Chr1:14095583-14096710	1042	4.51829	0	10.0694	0
XLOC_005179	TCONS_00007721	AT1G37057	Chr1_14096691_14096694	2.13482	5.26572	1.8776	2.80449	0.00503965	0.0514297	7245	Chr1	14096691	14096694	14096511	14096874	-	2.0882	1.40549	0	0	0	0.362532	0	0	0.320182	0	1_1	14096692	0.936991	3	56672	AT1G37007	x	XLOC_005179	14095584	14096710	3	NA	NA	Chr1:14095583-14096710	765	0.901155	0	10.0694	0
XLOC_005181	TCONS_00007723	AT1G37080	Chr1_14113510_14113561	97.6319	10.7785	1.06772	10.0949	5.82e-24	1.42e-21	7246	Chr1	14113510	14113561	14113330	14113741	-	18.234	4.9192	0	0	0	13.3148	0	0	0	0	1_1	14113546	1.1322	19	58495	AT1G37140	o	XLOC_005181	14110736	14113497	4	NA	NA	Chr1:14110735-14113522	984	1.08569	0	6.289	0
XLOC_005181	TCONS_00007725	AT1G37080	Chr1_14113510_14113561	97.6319	10.7785	1.06772	10.0949	5.82e-24	1.42e-21	7246	Chr1	14113510	14113561	14113330	14113741	-	18.234	4.9192	0	0	0	13.3148	0	0	0	0	1_1	14113546	1.1322	19	58495	AT1G37140	o	XLOC_005181	14111132	14113515	3	NA	NA	Chr1:14110735-14113522	2164	3.56639	0	6.289	0
XLOC_005181	TCONS_00007726	AT1G37080	Chr1_14113510_14113561	97.6319	10.7785	1.06772	10.0949	5.82e-24	1.42e-21	7246	Chr1	14113510	14113561	14113330	14113741	-	18.234	4.9192	0	0	0	13.3148	0	0	0	0	1_1	14113546	1.1322	19	58495	AT1G37140	o	XLOC_005181	14111132	14113515	4	NA	NA	Chr1:14110735-14113522	1731	0.000296457	0	6.289	0
XLOC_005181	TCONS_00007727	AT1G37080	Chr1_14113510_14113561	97.6319	10.7785	1.06772	10.0949	5.82e-24	1.42e-21	7246	Chr1	14113510	14113561	14113330	14113741	-	18.234	4.9192	0	0	0	13.3148	0	0	0	0	1_1	14113546	1.1322	19	58495	AT1G37140	o	XLOC_005181	14111132	14113522	4	NA	NA	Chr1:14110735-14113522	1377	0.511045	0	6.289	0
XLOC_005190	TCONS_00007737	AT1G37160	Chr1_14185133_14185179	23.5634	8.72576	1.14257	7.63695	2.22e-14	1.49e-12	7250	Chr1	14185133	14185179	14184953	14185359	-	4.60945	1.87398	0	0	0	2.73547	0	0	0	0	1_1	14185170	0.89795	46	317	AT1G37162	o	XLOC_005190	14179465	14185080	2	NA	NA	Chr1:14179464-14185121	4950	1.43429	0	1.86018	0
XLOC_005190	TCONS_00007738	AT1G37160	Chr1_14185133_14185179	23.5634	8.72576	1.14257	7.63695	2.22e-14	1.49e-12	7250	Chr1	14185133	14185179	14184953	14185359	-	4.60945	1.87398	0	0	0	2.73547	0	0	0	0	1_1	14185170	0.89795	46	317	AT1G37162	=	XLOC_005190	14179465	14185121	1	NA	NA	Chr1:14179464-14185121	5657	0.425895	0	1.86018	0
XLOC_005192	TCONS_00007740	AT1G37340	Chr1_14217071_14217072	2.31747	5.38494	1.82874	2.94461	0.0032336	0.0359712	7252	Chr1	14217071	14217072	14216891	14217252	-	1.80098	1.40549	0	0	0	0.395489	0	0	0	0	1_1	14217072	1.40549	1	32219	AT1G37162	o	XLOC_005192	14215634	14220301	1	NA	NA	Chr1:14215633-14220301	4668	2.8624	0	2.8624	0
XLOC_005192	TCONS_00007740	AT1G37340	Chr1_14220175_14220285	16.4481	8.20811	1.17712	6.97306	3.1e-12	1.66e-10	7254	Chr1	14220175	14220285	14219995	14220465	-	7.26881	5.19249	0	0	0	2.07632	0	0	0	0	1_1	14220280	1.52261	60	35427	AT1G37162	o	XLOC_005192	14215634	14220301	1	NA	NA	Chr1:14215633-14220301	4668	2.8624	0	2.8624	0
XLOC_005202	TCONS_00007750	AT1G38950	Chr1_14588093_14588192	19.6846	8.46681	1.15752	7.31461	2.58e-13	1.55e-11	7256	Chr1	14588093	14588192	14587913	14588372	-	6.65986	4.88016	0	0	0	1.7797	0	0	0	0	1_1	14588168	1.01507	80	43640	AT1G38790	x	XLOC_005202	14585467	14588174	1	NA	NA	Chr1:14585466-14588174	2708	4.03092	0	4.03092	0
XLOC_005203	TCONS_00007751	AT1G39110	Chr1_14593003_14593004	2.41565	4.6169	1.76827	2.61097	0.00902851	0.0809545	7257	Chr1	14593003	14593004	14592823	14593184	-	1.06528	0.702743	0	0	0	0.362532	0	0	0	0	1_1	14593004	0.702743	1	48476	AT1G38790	o	XLOC_005203	14590775	14593758	4	NA	NA	Chr1:14590774-14593758	2746	19.4721	0	50.0579	0
XLOC_005203	TCONS_00007751	AT1G39110	Chr1_14593725_14593783	68.3728	10.2631	1.08365	9.47085	2.78e-21	4.59e-19	7258	Chr1	14593725	14593783	14593545	14593963	-	19.1202	9.76032	0	0	0	9.35991	0	0	0	0	1_1	14593781	3.74796	31	49253	AT1G38790	o	XLOC_005203	14590775	14593758	4	NA	NA	Chr1:14590774-14593758	2746	19.4721	0	50.0579	0
XLOC_005203	TCONS_00007752	AT1G39110	Chr1_14593003_14593004	2.41565	4.6169	1.76827	2.61097	0.00902851	0.0809545	7257	Chr1	14593003	14593004	14592823	14593184	-	1.06528	0.702743	0	0	0	0.362532	0	0	0	0	1_1	14593004	0.702743	1	48476	AT1G38790	o	XLOC_005203	14590775	14593758	4	NA	NA	Chr1:14590774-14593758	2741	30.5858	0	50.0579	0
XLOC_005203	TCONS_00007752	AT1G39110	Chr1_14593725_14593783	68.3728	10.2631	1.08365	9.47085	2.78e-21	4.59e-19	7258	Chr1	14593725	14593783	14593545	14593963	-	19.1202	9.76032	0	0	0	9.35991	0	0	0	0	1_1	14593781	3.74796	31	49253	AT1G38790	o	XLOC_005203	14590775	14593758	4	NA	NA	Chr1:14590774-14593758	2741	30.5858	0	50.0579	0
XLOC_005204	TCONS_00007753	AT1G39190	Chr1_14598260_14598268	26.6999	8.90737	1.12729	7.90161	2.75e-15	2.03e-13	7259	Chr1	14598260	14598268	14598080	14598448	-	7.58473	3.20139	0	0	0	4.38334	0	0	0	0	1_1	14598267	2.14727	4	53739	AT1G38790	o	XLOC_005204	14594206	14598244	5	NA	NA	Chr1:14594205-14598274	3586	3.92158	0	6.47106	0
XLOC_005204	TCONS_00007754	AT1G39190	Chr1_14598260_14598268	26.6999	8.90737	1.12729	7.90161	2.75e-15	2.03e-13	7259	Chr1	14598260	14598268	14598080	14598448	-	7.58473	3.20139	0	0	0	4.38334	0	0	0	0	1_1	14598267	2.14727	4	53739	AT1G38790	o	XLOC_005204	14594206	14598274	5	NA	NA	Chr1:14594205-14598274	3760	2.54948	0	6.47106	0
XLOC_005228	TCONS_00007779	AT1G41835	Chr1_15610361_15610362	2.43728	5.46185	1.85575	2.94321	0.00324828	0.0361012	7265	Chr1	15610361	15610362	15610181	15610542	-	2.84521	0.429454	0	0	0	0.428447	0.829446	1.15786	0	0	1_1	15610362	0.429454	1	2396	AT1G41830	p	XLOC_005228	15609882	15610265	1	NA	NA	Chr1:15609881-15610265	384	5.49421	0	5.49421	0
XLOC_005229	TCONS_00007780	AT1G41835	Chr1_15610361_15610362	2.43728	5.46185	1.85575	2.94321	0.00324828	0.0361012	7265	Chr1	15610361	15610362	15610181	15610542	-	2.84521	0.429454	0	0	0	0.428447	0.829446	1.15786	0	0	1_1	15610362	0.429454	1	2396	AT1G41830	o	XLOC_005229	15610352	15610652	1	NA	NA	Chr1:15610351-15610652	301	0	0	0	0
XLOC_005233	TCONS_00007785	AT1G41890	Chr1_15655442_15655455	6.51464	6.11586	1.39262	4.39162	1.13e-05	0.000244819	7272	Chr1	15655442	15655455	15655262	15655635	-	4.28644	3.39659	0	0	0	0.889851	0	0	0	0	1_1	15655455	1.36645	13	2913	AT1G41880	o	XLOC_005233	15652764	15655425	6	NA	NA	Chr1:15652763-15655426	1791	0.0653325	0	0.594981	0
XLOC_005233	TCONS_00007786	AT1G41890	Chr1_15655442_15655455	6.51464	6.11586	1.39262	4.39162	1.13e-05	0.000244819	7272	Chr1	15655442	15655455	15655262	15655635	-	4.28644	3.39659	0	0	0	0.889851	0	0	0	0	1_1	15655455	1.36645	13	2913	AT1G41880	o	XLOC_005233	15652764	15655426	5	NA	NA	Chr1:15652763-15655426	2325	0.529649	0	0.594981	0
XLOC_005234	TCONS_00007787	AT1G41900	Chr1_15673431_15673454	10.4717	7.5543	1.25973	5.99677	2.01e-09	7.68e-08	7273	Chr1	15673431	15673454	15673251	15673634	-	2.13208	0.780826	0	0	0	1.35126	0	0	0	0	1_1	15673432	0.390413	23	11055	AT1G41920	j	XLOC_005234	15670492	15673488	5	NA	NA	Chr1:15670491-15673488	2628	5.67567	0	5.67567	0
XLOC_005235	TCONS_00007788	AT1G42050	Chr1_15709966_15709973	66.14	10.217	1.07905	9.46854	2.84e-21	4.65e-19	7276	Chr1	15709966	15709973	15709786	15710153	-	21.5307	10.424	0	0	0	11.1067	0	0	0	0	1_1	15709971	8.66717	2	7198	AT1G42080	o	XLOC_005235	15704853	15709972	2	NA	NA	Chr1:15704852-15709972	3366	37.5582	0	37.5582	0
XLOC_005238	TCONS_00007791	AT1G42210	Chr1_15767539_15767542	9.89237	7.47184	1.27392	5.86526	4.48e-09	1.63e-07	7277	Chr1	15767539	15767542	15767359	15767722	-	3.09848	1.48357	0	0	0	1.61491	0	0	0	0	1_1	15767540	1.21028	2	50371	AT1G42080	o	XLOC_005238	15764509	15767513	5	NA	NA	Chr1:15764508-15767514	2190	1.49724	0	7.17506	0
XLOC_005238	TCONS_00007792	AT1G42210	Chr1_15767539_15767542	9.89237	7.47184	1.27392	5.86526	4.48e-09	1.63e-07	7277	Chr1	15767539	15767542	15767359	15767722	-	3.09848	1.48357	0	0	0	1.61491	0	0	0	0	1_1	15767540	1.21028	2	50371	AT1G42080	o	XLOC_005238	15764509	15767513	6	NA	NA	Chr1:15764508-15767514	1663	1.48134	0	7.17506	0
XLOC_005238	TCONS_00007793	AT1G42210	Chr1_15767539_15767542	9.89237	7.47184	1.27392	5.86526	4.48e-09	1.63e-07	7277	Chr1	15767539	15767542	15767359	15767722	-	3.09848	1.48357	0	0	0	1.61491	0	0	0	0	1_1	15767540	1.21028	2	50371	AT1G42080	o	XLOC_005238	15764509	15767514	7	NA	NA	Chr1:15764508-15767514	1733	1.79452	0	7.17506	0
XLOC_005238	TCONS_00007794	AT1G42210	Chr1_15767539_15767542	9.89237	7.47184	1.27392	5.86526	4.48e-09	1.63e-07	7277	Chr1	15767539	15767542	15767359	15767722	-	3.09848	1.48357	0	0	0	1.61491	0	0	0	0	1_1	15767540	1.21028	2	50371	AT1G42080	o	XLOC_005238	15764509	15767514	5	NA	NA	Chr1:15764508-15767514	1447	2.40197	0	7.17506	0
XLOC_005240	TCONS_00007796	AT1G42360	Chr1_15827144_15827168	3.26214	5.87918	1.64515	3.57364	0.000352056	0.00545604	7278	Chr1	15827144	15827168	15826964	15827348	-	0.863985	0.468495	0	0	0	0.395489	0	0	0	0	1_1	15827168	0.351372	24	72887	AT1G42440	=	XLOC_005240	15822300	15827049	1	NA	NA	Chr1:15822299-15838556	4750	1.85499	0	20.2013	0
XLOC_005241	TCONS_00007800	AT1G42370	Chr1_15839356_15839380	5.12591	6.52685	1.43672	4.54289	5.55e-06	0.000127812	7279	Chr1	15839356	15839380	15839176	15839560	-	1.42172	0.663702	0	0	0	0.758021	0	0	0	0	1_1	15839380	0.468495	24	60675	AT1G42440	o	XLOC_005241	15838669	15839258	1	NA	NA	Chr1:15838668-15839258	590	0.294412	0	0.294412	0
XLOC_005244	TCONS_00007805	AT1G42500	Chr1_15953625_15953725	11.0511	7.63231	1.24724	6.11934	9.4e-10	3.75e-08	7284	Chr1	15953625	15953725	15953445	15953905	-	1.90392	0.585619	0	0	0	1.3183	0	0	0	0	1_1	15953725	0.585619	100	29603	AT1G42560	o	XLOC_005244	15951192	15953971	5	NA	NA	Chr1:15951191-15954257	1804	0.568364	0	85.2625	0
XLOC_005244	TCONS_00007806	AT1G42500	Chr1_15953625_15953725	11.0511	7.63231	1.24724	6.11934	9.4e-10	3.75e-08	7284	Chr1	15953625	15953725	15953445	15953905	-	1.90392	0.585619	0	0	0	1.3183	0	0	0	0	1_1	15953725	0.585619	100	29603	AT1G42560	o	XLOC_005244	15951192	15953997	4	NA	NA	Chr1:15951191-15954257	2568	13.659	0	85.2625	0
XLOC_005244	TCONS_00007807	AT1G42500	Chr1_15953625_15953725	11.0511	7.63231	1.24724	6.11934	9.4e-10	3.75e-08	7284	Chr1	15953625	15953725	15953445	15953905	-	1.90392	0.585619	0	0	0	1.3183	0	0	0	0	1_1	15953725	0.585619	100	29603	AT1G42560	o	XLOC_005244	15951192	15954249	5	NA	NA	Chr1:15951191-15954257	2083	2.76679	0	85.2625	0
XLOC_005244	TCONS_00007807	AT1G42500	Chr1_15954251_15954276	553.018	10.5245	0.689134	15.272	1.18e-52	1.64e-49	7285	Chr1	15954251	15954276	15954071	15954456	-	160.801	70.8599	0	0	0	89.9409	0	0	0	0	1_1	15954273	31.7406	21	29055	AT1G42560	o	XLOC_005244	15951192	15954249	5	NA	NA	Chr1:15951191-15954257	2083	2.76679	0	85.2625	0
XLOC_005244	TCONS_00007808	AT1G42500	Chr1_15954251_15954276	553.018	10.5245	0.689134	15.272	1.18e-52	1.64e-49	7285	Chr1	15954251	15954276	15954071	15954456	-	160.801	70.8599	0	0	0	89.9409	0	0	0	0	1_1	15954273	31.7406	21	29055	AT1G42560	o	XLOC_005244	15951192	15954257	5	NA	NA	Chr1:15951191-15954257	2510	11.3257	0	85.2625	0
XLOC_005244	TCONS_00007809	AT1G42500	Chr1_15954251_15954276	553.018	10.5245	0.689134	15.272	1.18e-52	1.64e-49	7285	Chr1	15954251	15954276	15954071	15954456	-	160.801	70.8599	0	0	0	89.9409	0	0	0	0	1_1	15954273	31.7406	21	29055	AT1G42560	o	XLOC_005244	15951192	15954257	6	NA	NA	Chr1:15951191-15954257	1772	56.9426	0	85.2625	0
XLOC_005247	TCONS_00007815	AT1G42745	Chr1_16099385_16099487	10.46	7.55858	1.25615	6.01729	1.77e-09	6.81e-08	7287	Chr1	16099385	16099487	16099205	16099667	-	7.97103	6.94935	0	0	0	1.02168	0	0	0	0	1_1	16099386	2.42056	102	20819	AT1G42710	=	XLOC_005247	16094974	16099515	1	NA	NA	Chr1:16094973-16099515	4542	0.989226	0	0.989226	0
XLOC_005255	TCONS_00007825	AT1G43145	Chr1_16240047_16240092	6.61852	6.89761	1.35963	5.07314	3.91e-07	1.08e-05	7297	Chr1	16240047	16240092	16239867	16240272	-	1.49981	0.741785	0	0	0	0.758021	0	0	0	0	1_1	16240054	0.429454	45	8821	AT1G43130	x	XLOC_005255	16239115	16240039	1	protein_coding	unknown protein; FUNCTIONS IN: molecular_function unknown; INVOLVED IN: biological_process unknown; LOCATED IN: cellular_component unknown; Ha. [Source:TAIR;Acc:AT1G43145]	Chr1:16239114-16240301	925	0.577585	0	0.577585	0
XLOC_005258	TCONS_00007828	AT1G43205	Chr1_16286763_16286765	32.1027	9.17299	1.11424	8.23248	1.83e-16	1.53e-14	7301	Chr1	16286763	16286765	16286583	16286945	-	7.48638	2.14727	0	0	0	5.33911	0	0	0	0	1_1	16286764	1.60069	2	8140	AT1G43190	o	XLOC_005258	16285700	16286772	2	NA	NA	Chr1:16285699-16286772	820	8.04176	0	16.2321	0
XLOC_005258	TCONS_00007829	AT1G43205	Chr1_16286763_16286765	32.1027	9.17299	1.11424	8.23248	1.83e-16	1.53e-14	7301	Chr1	16286763	16286765	16286583	16286945	-	7.48638	2.14727	0	0	0	5.33911	0	0	0	0	1_1	16286764	1.60069	2	8140	AT1G43190	o	XLOC_005258	16285700	16286772	2	NA	NA	Chr1:16285699-16286772	860	8.19033	0	16.2321	0
XLOC_005259	TCONS_00007830	AT1G43230	Chr1_16298690_16298722	22.3301	8.65091	1.14379	7.56339	3.93e-14	2.58e-12	7302	Chr1	16298690	16298722	16298510	16298902	-	5.66155	2.06919	0	0	0	3.59236	0	0	0	0	1_1	16298720	0.936991	29	12210	AT1G43245	=	XLOC_005259	16297746	16298650	1	NA	NA	Chr1:16297745-16298680	905	1.85381	0	4.76506	0
XLOC_005259	TCONS_00007831	AT1G43230	Chr1_16298690_16298722	22.3301	8.65091	1.14379	7.56339	3.93e-14	2.58e-12	7302	Chr1	16298690	16298722	16298510	16298902	-	5.66155	2.06919	0	0	0	3.59236	0	0	0	0	1_1	16298720	0.936991	29	12210	AT1G43245	o	XLOC_005259	16297746	16298680	2	NA	NA	Chr1:16297745-16298680	722	2.91126	0	4.76506	0
XLOC_005265	TCONS_00007839	-	Chr1_16342368_16342398	5.39503	5.84494	1.47498	3.96271	7.41e-05	0.0013557	7304	Chr1	16342368	16342398	16342188	16342578	-	0.806692	0.31233	0	0	0	0.494362	0	0	0	0	1_1	16342390	0.156165	30	4085	AT1G43310	u	XLOC_005265	16341947	16342362	1	NA	NA	Chr1:16341946-16342362	416	2.54129	0	2.54129	0
XLOC_005266	TCONS_00007840	-	Chr1_16366345_16366479	143.693	10.6131	1.06016	10.0109	1.36e-23	3.11e-21	7306	Chr1	16366345	16366479	16366165	16366659	-	43.4857	24.2056	0	0	0	19.2801	0	0	0	0	1_1	16366451	3.70892	83	19976	AT1G43310	u	XLOC_005266	16365077	16366515	5	NA	NA	Chr1:16365076-16366515	778	24.0573	0	41.938	0
XLOC_005266	TCONS_00007841	-	Chr1_16366345_16366479	143.693	10.6131	1.06016	10.0109	1.36e-23	3.11e-21	7306	Chr1	16366345	16366479	16366165	16366659	-	43.4857	24.2056	0	0	0	19.2801	0	0	0	0	1_1	16366451	3.70892	83	19976	AT1G43310	u	XLOC_005266	16365077	16366515	4	NA	NA	Chr1:16365076-16366515	1053	17.8807	0	41.938	0
XLOC_005282	TCONS_00007864	AT1G43740	Chr1_16521875_16521876	6.25323	6.81509	1.37405	4.95987	7.05e-07	1.87e-05	7315	Chr1	16521875	16521876	16521695	16522056	-	2.30396	1.24932	0	0	0	1.05464	0	0	0	0	1_1	16521876	1.24932	1	9189	AT1G43760	o	XLOC_005282	16510629	16522221	2	NA	NA	Chr1:16510628-16526818	2496	0.0651067	0	1.50698	0
XLOC_005282	TCONS_00007865	AT1G43750	Chr1_16521875_16521876	6.25323	6.81509	1.37405	4.95987	7.05e-07	1.87e-05	7315	Chr1	16521875	16521876	16521695	16522056	-	2.30396	1.24932	0	0	0	1.05464	0	0	0	0	1_1	16521876	1.24932	1	9189	AT1G43760	o	XLOC_005282	16519741	16522276	2	NA	NA	Chr1:16510628-16526818	2497	0.411449	0	1.50698	0
XLOC_005284	TCONS_00007867	-	Chr1_16539988_16540050	30.9184	9.11792	1.12024	8.13927	3.98e-16	3.19e-14	7316	Chr1	16539988	16540050	16539808	16540230	-	4.4347	0.546578	0	0	0	2.73547	0	0	1.15265	0	1_1	16539989	0.273289	41	8924	AT1G43760	u	XLOC_005284	16538480	16540963	1	NA	NA	Chr1:16538479-16543291	2484	0.963811	0	17.2272	0
XLOC_005284	TCONS_00007868	-	Chr1_16543296_16543358	31.8945	9.16286	1.11765	8.19831	2.44e-16	2e-14	7317	Chr1	16543296	16543358	16543116	16543538	-	7.51019	3.35755	0	0	0	4.15264	0	0	0	0	1_1	16543297	1.05411	62	12232	AT1G43760	u	XLOC_005284	16538480	16543291	2	NA	NA	Chr1:16538479-16543291	1505	12.8787	0	17.2272	0
XLOC_005284	TCONS_00007869	-	Chr1_16543296_16543358	31.8945	9.16286	1.11765	8.19831	2.44e-16	2e-14	7317	Chr1	16543296	16543358	16543116	16543538	-	7.51019	3.35755	0	0	0	4.15264	0	0	0	0	1_1	16543297	1.05411	62	12232	AT1G43760	u	XLOC_005284	16538480	16543291	2	NA	NA	Chr1:16538479-16543291	2049	1.17674	0	17.2272	0
XLOC_005284	TCONS_00007870	-	Chr1_16543296_16543358	31.8945	9.16286	1.11765	8.19831	2.44e-16	2e-14	7317	Chr1	16543296	16543358	16543116	16543538	-	7.51019	3.35755	0	0	0	4.15264	0	0	0	0	1_1	16543297	1.05411	62	12232	AT1G43760	u	XLOC_005284	16541157	16543291	1	NA	NA	Chr1:16538479-16543291	2135	2.20801	0	17.2272	0
XLOC_005292	TCONS_00007884	AT1G43930	Chr1_16663983_16664050	16.0711	8.17806	1.18868	6.87996	5.99e-12	3.06e-10	7324	Chr1	16663983	16664050	16663803	16664230	-	4.05526	1.91302	0	0	0	2.14223	0	0	0	0	1_1	16664049	0.585619	67	6391	AT1G43910	o	XLOC_005292	16660780	16664034	3	NA	NA	Chr1:16660779-16664034	3091	4.55603	0	4.55603	0
XLOC_005299	TCONS_00007892	AT1G44040	Chr1_16730829_16730849	31.2445	8.40632	1.11379	7.54751	4.44e-14	2.9e-12	7328	Chr1	16730829	16730849	16730649	16731029	-	8.72454	3.74796	0	0	0	4.97657	0	0	0	0	1_1	16730841	1.83494	4	4198	AT1G44030	=	XLOC_005299	16727297	16730898	1	NA	NA	Chr1:16727296-16730898	3602	8.91384	0	8.91384	0
XLOC_005300	TCONS_00007893	AT1G44060	Chr1_16745185_16745186	3.26214	5.87918	1.64515	3.57364	0.000352056	0.00545604	7329	Chr1	16745185	16745186	16745005	16745366	-	1.1459	0.585619	0	0	0	0.560277	0	0	0	0	1_1	16745186	0.585619	1	10484	AT1G44080	o	XLOC_005300	16743064	16746006	4	NA	NA	Chr1:16743063-16746013	2654	21.9396	0	41.3154	0.0113865
XLOC_005300	TCONS_00007893	AT1G44060	Chr1_16746004_16746038	55.4194	9.23699	1.0851	8.51259	1.7e-17	1.62e-15	7331	Chr1	16746004	16746038	16745824	16746218	-	16.5197	8.511	0	0	0	8.00866	0	0	0	0	1_1	16746035	3.20139	8	9635	AT1G44080	o	XLOC_005300	16743064	16746006	4	NA	NA	Chr1:16743063-16746013	2654	21.9396	0	41.3154	0.0113865
XLOC_005300	TCONS_00007893	AT1G44060	Chr1_16745424_16745448	97.0898	10.7702	1.06782	10.0862	6.36e-24	1.54e-21	7330	Chr1	16745424	16745448	16745244	16745628	-	15.5934	0.663702	0	0	0	14.9297	0	0	0	0	1_1	16745425	0.468495	24	10245	AT1G44080	o	XLOC_005300	16743064	16746006	4	NA	NA	Chr1:16743063-16746013	2654	21.9396	0	41.3154	0.0113865
XLOC_005300	TCONS_00007894	AT1G44060	Chr1_16745185_16745186	3.26214	5.87918	1.64515	3.57364	0.000352056	0.00545604	7329	Chr1	16745185	16745186	16745005	16745366	-	1.1459	0.585619	0	0	0	0.560277	0	0	0	0	1_1	16745186	0.585619	1	10484	AT1G44080	o	XLOC_005300	16743064	16746009	5	NA	NA	Chr1:16743063-16746013	1967	11.709	0.0105361	41.3154	0.0113865
XLOC_005300	TCONS_00007894	AT1G44060	Chr1_16745424_16745448	97.0898	10.7702	1.06782	10.0862	6.36e-24	1.54e-21	7330	Chr1	16745424	16745448	16745244	16745628	-	15.5934	0.663702	0	0	0	14.9297	0	0	0	0	1_1	16745425	0.468495	24	10245	AT1G44080	o	XLOC_005300	16743064	16746009	5	NA	NA	Chr1:16743063-16746013	1967	11.709	0.0105361	41.3154	0.0113865
XLOC_005300	TCONS_00007894	AT1G44060	Chr1_16746004_16746038	55.4194	9.23699	1.0851	8.51259	1.7e-17	1.62e-15	7331	Chr1	16746004	16746038	16745824	16746218	-	16.5197	8.511	0	0	0	8.00866	0	0	0	0	1_1	16746035	3.20139	8	9635	AT1G44080	o	XLOC_005300	16743064	16746009	5	NA	NA	Chr1:16743063-16746013	1967	11.709	0.0105361	41.3154	0.0113865
XLOC_005300	TCONS_00007895	AT1G44060	Chr1_16745424_16745448	97.0898	10.7702	1.06782	10.0862	6.36e-24	1.54e-21	7330	Chr1	16745424	16745448	16745244	16745628	-	15.5934	0.663702	0	0	0	14.9297	0	0	0	0	1_1	16745425	0.468495	24	10245	AT1G44080	o	XLOC_005300	16743064	16746013	5	NA	NA	Chr1:16743063-16746013	1981	7.66672	0.000850454	41.3154	0.0113865
XLOC_005300	TCONS_00007895	AT1G44060	Chr1_16745185_16745186	3.26214	5.87918	1.64515	3.57364	0.000352056	0.00545604	7329	Chr1	16745185	16745186	16745005	16745366	-	1.1459	0.585619	0	0	0	0.560277	0	0	0	0	1_1	16745186	0.585619	1	10484	AT1G44080	o	XLOC_005300	16743064	16746013	5	NA	NA	Chr1:16743063-16746013	1981	7.66672	0.000850454	41.3154	0.0113865
XLOC_005300	TCONS_00007895	AT1G44060	Chr1_16746004_16746038	55.4194	9.23699	1.0851	8.51259	1.7e-17	1.62e-15	7331	Chr1	16746004	16746038	16745824	16746218	-	16.5197	8.511	0	0	0	8.00866	0	0	0	0	1_1	16746035	3.20139	8	9635	AT1G44080	o	XLOC_005300	16743064	16746013	5	NA	NA	Chr1:16743063-16746013	1981	7.66672	0.000850454	41.3154	0.0113865
XLOC_005343	TCONS_00007963	AT1G46048	Chr1_17201892_17201905	33.3204	6.78226	0.849254	7.98614	1.39e-15	1.06e-13	7378	Chr1	17201892	17201905	17201712	17202085	-	25.5415	1.01507	0	0.963206	1.00973	5.37206	10.7569	1.36568	5.05887	0	1_1	17201902	0.468495	8	15368	AT1G45616	p	XLOC_005343	17201447	17201884	1	NA	NA	Chr1:17201446-17201884	438	5.75166	0.135791	5.75166	0.135791
XLOC_005369	TCONS_00007993	-	Chr1_17528927_17528933	112.399	10.9817	1.06473	10.3141	6.09e-25	1.72e-22	7411	Chr1	17528927	17528933	17528747	17529113	-	31.3892	12.1028	0	0	0	18.7528	0	0	0.533636	0	1_1	17528930	6.55894	3	6621	AT1G47660	u	XLOC_005369	17527666	17528918	1	NA	NA	Chr1:17527665-17528918	1253	10.7914	0	10.7914	0
XLOC_005370	TCONS_00007994	AT1G47660	Chr1_17535872_17535873	6.31606	6.82788	1.36911	4.98708	6.13e-07	1.64e-05	7412	Chr1	17535872	17535873	17535692	17536053	-	1.40601	0.351372	0	0	0	1.05464	0	0	0	0	1_1	17535873	0.351372	1	322	AT1G47660	e	XLOC_005370	17532759	17535848	1	protein_coding	unknown protein; Ha. [Source:TAIR;Acc:AT1G47660]	Chr1:17532758-17535848	3090	1.48197	0	1.48197	0
XLOC_005376	TCONS_00008001	AT1G47765	Chr1_17574005_17574022	5.39696	6.60478	1.4322	4.61165	3.99e-06	9.42e-05	7416	Chr1	17574005	17574022	17573825	17574202	-	0.889851	0	0	0	0	0.889851	0	0	0	0	1_1	17574022	0.659149	17	2070	AT1G47765	p	XLOC_005376	17573632	17574177	1	protein_coding	Putative F-box protein At1g47765 [Source:UniProtKB/Swiss-Prot;Acc:Q9FZF3]	Chr1:17573631-17574177	546	206.194	1.17813	206.194	1.17813
XLOC_005394	TCONS_00008028	-	Chr1_17824074_17824146	66.3641	9.49755	1.07797	8.81057	1.25e-18	1.39e-16	7445	Chr1	17824074	17824146	17823894	17824326	-	10.3312	1.56165	0	0	0	7.745	0	0	1.02458	0	1_1	17824119	0.585619	26	6301	AT1G48270	u	XLOC_005394	17823547	17824238	1	NA	NA	Chr1:17823546-17824238	692	33.8167	0	33.8167	0
XLOC_005396	TCONS_00008031	AT1G48280	Chr1_17838182_17838188	531.876	10.4701	0.690181	15.17	5.58e-52	7.48e-49	7448	Chr1	17838182	17838188	17838002	17838368	-	109.207	8.12059	1.0252	0.366935	0	88.0293	4.58787	3.38451	3.69276	0	1_1	17838188	7.96442	1	7768	AT1G48270	x	XLOC_005396	17836909	17838310	1	protein_coding	F11A17.16 [Source:UniProtKB/TrEMBL;Acc:Q9SX62]	Chr1:17832971-17838310	1402	34.1517	0.0330976	34.1517	0.0330976
XLOC_005440	TCONS_00008096	AT1G48953	Chr1_18111052_18111070	57.4617	10.0137	2.54139	3.94025	8.14e-05	0.00148314	7493	Chr1	18111052	18111070	18110872	18111250	-	57.6302	0	0	0	0	10.0191	28.6159	15.9428	3.0524	0	1_1	18111066	2.93321	10	314	AT1G48953	p	XLOC_005440	18110405	18111047	1	protein_coding	unknown protein; BEST Arabidopsis thaliana protein match is: unknown protein (TAIR:AT5G35066.1); Ha. [Source:TAIR;Acc:AT1G48953]	Chr1:18110404-18111047	643	20.1611	0	20.1611	0
XLOC_005445	TCONS_00008104	AT1G49100	Chr1_18164400_18164409	5.53894	5.88375	1.40231	4.19575	2.72e-05	0.000544941	7498	Chr1	18164400	18164409	18164220	18164589	-	5.24687	0.507537	0	0	0	0.790979	1.50337	1.48444	0.960545	0	1_1	18164401	0.234248	3	5704	AT1G49100	p	XLOC_005445	18163839	18164347	1	protein_coding	Leucine-rich repeat protein kinase family protein [Source:UniProtKB/TrEMBL;Acc:F4I065]	Chr1:18163838-18164649	509	0.439411	0	0.439411	0
XLOC_005452	TCONS_00008115	AT1G49360	Chr1_18270069_18270070	8.33107	7.22657	1.29682	5.57251	2.51e-08	8.34e-07	7510	Chr1	18270069	18270070	18269889	18270250	-	1.38421	0	0	0	0	1.38421	0	0	0	0	1_1	18270070	1.38421	1	622	AT1G49360	j	XLOC_005452	18267169	18270027	7	protein_coding	F-box protein At1g49360 [Source:UniProtKB/Swiss-Prot;Acc:Q9XIA2]	Chr1:18264987-18270056	1591	3.49495	4.07491	8.86606	4.07491
XLOC_005452	TCONS_00008116	-	Chr1_18270069_18270070	8.33107	7.22657	1.29682	5.57251	2.51e-08	8.34e-07	7510	Chr1	18270069	18270070	18269889	18270250	-	1.38421	0	0	0	0	1.38421	0	0	0	0	1_1	18270070	1.38421	1	622	AT1G49360	u	XLOC_005452	18269703	18270056	1	NA	NA	Chr1:18264987-18270056	354	5.37112	0	8.86606	4.07491
XLOC_005453	TCONS_00008117	-	Chr1_18272037_18272095	32.2157	7.71983	1.08879	7.09025	1.34e-12	7.43e-11	7511	Chr1	18272037	18272095	18271857	18272275	-	5.56876	2.10823	0	0	0	3.46053	0	0	0	0	1_1	18272039	0.819867	57	2591	AT1G49360	u	XLOC_005453	18271313	18272230	1	NA	NA	Chr1:18271312-18272230	918	22.0803	0	22.0803	0
XLOC_005453	TCONS_00008117	-	Chr1_18272247_18272248	5.18874	6.54246	1.43616	4.55553	5.23e-06	0.0001216	7512	Chr1	18272247	18272248	18272067	18272428	-	0.856893	0	0	0	0	0.856893	0	0	0	0	1_1	18272248	0.856893	1	2800	AT1G49360	u	XLOC_005453	18271313	18272230	1	NA	NA	Chr1:18271312-18272230	918	22.0803	0	22.0803	0
XLOC_005496	TCONS_00008195	AT1G50350	Chr1_18649236_18649237	3.87878	6.11934	1.57605	3.8827	0.000103301	0.00182617	7582	Chr1	18649236	18649237	18649056	18649417	-	0.626191	0	0	0	0	0.626191	0	0	0	0	1_1	18649237	0.626191	1	1388	AT1G50340	x	XLOC_005496	18648437	18649237	1	protein_coding	BEST Arabidopsis thaliana protein match is: RING/U-box superfamily protein (TAIR:AT3G19950.1); Ha. [Source:TAIR;Acc:AT1G50350]	Chr1:18648436-18657400	801	3.17904	0.0320042	3.17904	0.0320042
XLOC_005513	TCONS_00008223	AT1G50735	Chr1_18807307_18807432	126.643	11.1539	1.06263	10.4965	8.97e-26	2.8e-23	7610	Chr1	18807307	18807432	18807127	18807612	-	24.9074	4.02125	0	0	0	17.9618	0	0	2.92432	0	1_1	18807398	2.49864	64	4892	AT1G50750	=	XLOC_005513	18806494	18807447	1	NA	NA	Chr1:18806493-18807447	954	35.2071	0	35.2071	0
XLOC_005519	TCONS_00008231	AT1G50850	Chr1_18849713_18849714	4.54654	6.35338	1.48123	4.28926	1.79e-05	0.000373724	7612	Chr1	18849713	18849714	18849533	18849894	-	1.65597	0.89795	0	0	0	0.758021	0	0	0	0	1_1	18849714	0.89795	1	11772	AT1G50830	o	XLOC_005519	18847091	18849965	4	NA	NA	Chr1:18847090-18849977	2605	5.18189	0	49.5621	0
XLOC_005519	TCONS_00008231	AT1G50850	Chr1_18849938_18849999	132.712	11.2209	1.06245	10.5613	4.5e-26	1.44e-23	7613	Chr1	18849938	18849999	18849758	18850179	-	42.7262	22.2926	0	0	0	20.4336	0	0	0	0	1_1	18849996	9.91649	14	12054	AT1G50830	o	XLOC_005519	18847091	18849965	4	NA	NA	Chr1:18847090-18849977	2605	5.18189	0	49.5621	0
XLOC_005519	TCONS_00008232	AT1G50850	Chr1_18849713_18849714	4.54654	6.35338	1.48123	4.28926	1.79e-05	0.000373724	7612	Chr1	18849713	18849714	18849533	18849894	-	1.65597	0.89795	0	0	0	0.758021	0	0	0	0	1_1	18849714	0.89795	1	11772	AT1G50830	o	XLOC_005519	18847091	18849977	5	NA	NA	Chr1:18847090-18849977	1959	27.0971	0	49.5621	0
XLOC_005519	TCONS_00008232	AT1G50850	Chr1_18849938_18849999	132.712	11.2209	1.06245	10.5613	4.5e-26	1.44e-23	7613	Chr1	18849938	18849999	18849758	18850179	-	42.7262	22.2926	0	0	0	20.4336	0	0	0	0	1_1	18849996	9.91649	14	12054	AT1G50830	o	XLOC_005519	18847091	18849977	5	NA	NA	Chr1:18847090-18849977	1959	27.0971	0	49.5621	0
XLOC_005520	TCONS_00008233	AT1G50860	Chr1_18854417_18854423	25.7121	8.85508	1.13435	7.80633	5.89e-15	4.23e-13	7614	Chr1	18854417	18854423	18854237	18854603	-	8.89742	4.64591	0	0	0	4.25151	0	0	0	0	1_1	18854421	2.34248	4	11618	AT1G50890	o	XLOC_005520	18850374	18854316	10	NA	NA	Chr1:18850373-18854395	2919	0.117653	0	5.02397	0
XLOC_005520	TCONS_00008234	AT1G50860	Chr1_18854417_18854423	25.7121	8.85508	1.13435	7.80633	5.89e-15	4.23e-13	7614	Chr1	18854417	18854423	18854237	18854603	-	8.89742	4.64591	0	0	0	4.25151	0	0	0	0	1_1	18854421	2.34248	4	11618	AT1G50890	o	XLOC_005520	18850374	18854395	7	NA	NA	Chr1:18850373-18854395	3562	4.6381	0	5.02397	0
XLOC_005520	TCONS_00008235	AT1G50860	Chr1_18854417_18854423	25.7121	8.85508	1.13435	7.80633	5.89e-15	4.23e-13	7614	Chr1	18854417	18854423	18854237	18854603	-	8.89742	4.64591	0	0	0	4.25151	0	0	0	0	1_1	18854421	2.34248	4	11618	AT1G50890	o	XLOC_005520	18850374	18854395	10	NA	NA	Chr1:18850373-18854395	3003	0.268211	0	5.02397	0
XLOC_005572	TCONS_00008314	AT1G52120	Chr1_19397921_19397927	14.2495	2.91322	0.812854	3.58394	0.000338447	0.00527223	7696	Chr1	19397921	19397927	19397741	19398107	-	2.73694	0	0	0	0	1.68083	0.699845	0.356264	0	0	1_1	19397922	0.758021	5	322	AT1G52120	j	XLOC_005572	19395968	19398210	4	protein_coding	Jacalin-related lectin 12 [Source:UniProtKB/Swiss-Prot;Acc:Q0WMR0]	Chr1:19395967-19398210	1965	0.698593	5.25e-06	4.7053	0.524104
XLOC_005578	TCONS_00008320	AT1G52185	Chr1_19428927_19428945	5.64516	2.86853	0.997133	2.87678	0.00401757	0.042824	7702	Chr1	19428927	19428945	19428747	19429125	-	3.56356	0.507537	0	0	0	0.725064	1.14049	0.742218	0.448254	0	1_1	19428945	0.390413	14	3017	AT1G52180	p	XLOC_005578	19428502	19428912	1	miRNA	MIR406; miRNA [Source:TAIR;Acc:AT1G52185]	Chr1:19428501-19428912	411	3.47096	0.0848279	3.47096	0.0848279
XLOC_005598	TCONS_00008343	AT1G52610	Chr1_19599648_19599706	49.5918	9.8026	1.09529	8.94976	3.56e-19	4.21e-17	7732	Chr1	19599648	19599706	19599468	19599886	-	15.9292	5.97332	0	0	0	7.05289	0	0	2.90298	0	1_1	19599682	3.94317	12	2663	AT1G52615	o	XLOC_005598	19596305	19599599	5	NA	NA	Chr1:19590451-19599652	2571	0.702661	0	5.43715	0
XLOC_005598	TCONS_00008344	AT1G52610	Chr1_19599648_19599706	49.5918	9.8026	1.09529	8.94976	3.56e-19	4.21e-17	7732	Chr1	19599648	19599706	19599468	19599886	-	15.9292	5.97332	0	0	0	7.05289	0	0	2.90298	0	1_1	19599682	3.94317	12	2663	AT1G52615	o	XLOC_005598	19596305	19599652	4	NA	NA	Chr1:19590451-19599652	3046	2.07041	0	5.43715	0
XLOC_005598	TCONS_00008345	AT1G52610	Chr1_19599648_19599706	49.5918	9.8026	1.09529	8.94976	3.56e-19	4.21e-17	7732	Chr1	19599648	19599706	19599468	19599886	-	15.9292	5.97332	0	0	0	7.05289	0	0	2.90298	0	1_1	19599682	3.94317	12	2663	AT1G52615	o	XLOC_005598	19598027	19599540	3	NA	NA	Chr1:19590451-19599652	1292	0.372067	0	5.43715	0
XLOC_005760	TCONS_00008588	AT1G55790	Chr1_20853567_20853584	3.8109	4.56974	1.47505	3.09803	0.00194809	0.0237679	7943	Chr1	20853567	20853584	20853387	20853764	-	1.03388	0	0	0	0	0.593234	0.440643	0	0	0	1_1	20853570	0.230702	17	2004	AT1G55770	j	XLOC_005760	20852596	20853550	3	protein_coding	Domain of unknown function (DUF2431) [Source:TAIR;Acc:AT1G55790]	Chr1:20852595-20853550	761	1.95381	0.471434	1.95381	0.471434
XLOC_005832	TCONS_00008701	AT1G58025	Chr1_21457185_21457584	4174.32	12.3065	0.494883	24.8675	1.67e-136	2.02e-132	8055	Chr1	21457185	21457584	21457005	21457764	-	1442.85	717.501	0.374593	0	0	679.385	0	0	45.5938	0	1_1	21457546	238.503	37	4697	AT1G58025	p	XLOC_005832	21456429	21457555	1	protein_coding	DNA-binding bromodomain-containing protein [Source:UniProtKB/TrEMBL;Acc:F4I9P7]	Chr1:21456428-21457555	1127	3035.71	0.237326	3035.71	0.237326
XLOC_005832	TCONS_00008701	AT1G58025	Chr1_21456732_21457049	219.017	11.9434	1.05914	11.2765	1.71e-29	7.75e-27	8054	Chr1	21456732	21457049	21456552	21457229	-	29.0428	7.76922	0	0	0	20.6973	0	0	0.576327	0	1_1	21456811	1.99111	237	5432	AT1G58025	p	XLOC_005832	21456429	21457555	1	protein_coding	DNA-binding bromodomain-containing protein [Source:UniProtKB/TrEMBL;Acc:F4I9P7]	Chr1:21456428-21457555	1127	3035.71	0.237326	3035.71	0.237326
XLOC_005835	TCONS_00008711	-	Chr1_21469818_21469830	7.61489	3.25562	0.986462	3.30029	0.000965836	0.0131295	8061	Chr1	21469818	21469830	21469638	21470010	-	4.36508	0.780826	0.552031	0	0	0.922808	1.06273	0.534397	0.51229	0	1_1	21469830	0.507537	12	1410	AT1G58030	u	XLOC_005835	21469283	21470082	3	NA	NA	Chr1:21469282-21470082	588	2.03608	0	2.03608	0
XLOC_005875	TCONS_00008779	AT1G59770	Chr1_21992694_21992718	41.0701	9.52888	1.09873	8.67264	4.22e-18	4.4e-16	8115	Chr1	21992694	21992718	21992514	21992898	-	7.09983	0.429454	0	0	0	5.24023	0	0	1.43014	0	1_1	21992695	0.117124	24	2520	AT1G59760	o	XLOC_005875	21991386	21992689	4	NA	NA	Chr1:21991385-21992689	1043	21.2279	0.0224553	21.2279	0.0224553
XLOC_005875	TCONS_00008780	AT1G59770	Chr1_21992694_21992718	41.0701	9.52888	1.09873	8.67264	4.22e-18	4.4e-16	8115	Chr1	21992694	21992718	21992514	21992898	-	7.09983	0.429454	0	0	0	5.24023	0	0	1.43014	0	1_1	21992695	0.117124	24	2520	AT1G59760	o	XLOC_005875	21991988	21992595	2	NA	NA	Chr1:21991385-21992689	421	0	0	21.2279	0.0224553
XLOC_005883	TCONS_00008789	AT1G59920	Chr1_22061187_22061247	20.2267	8.50782	1.15289	7.37958	1.59e-13	9.77e-12	8121	Chr1	22061187	22061247	22061007	22061427	-	2.85614	0.351372	0	0	0	2.50477	0	0	0	0	1_1	22061188	0.195206	60	293	AT1G59930	o	XLOC_005883	22059225	22061347	2	protein_coding	F23H11.23 protein [Source:UniProtKB/TrEMBL;Acc:Q9XID9]	Chr1:22059224-22061560	464	255.176	0.740395	1516.42	1.11832
XLOC_005883	TCONS_00008790	AT1G59930	Chr1_22061187_22061247	20.2267	8.50782	1.15289	7.37958	1.59e-13	9.77e-12	8121	Chr1	22061187	22061247	22061007	22061427	-	2.85614	0.351372	0	0	0	2.50477	0	0	0	0	1_1	22061188	0.195206	60	293	AT1G59930	=	XLOC_005883	22060589	22061560	1	protein_coding	F23H11.24 protein [Source:UniProtKB/TrEMBL;Acc:Q9SXC1]	Chr1:22059224-22061560	972	957.391	0.37792	1516.42	1.11832
XLOC_005941	TCONS_00008890	AT1G60870	Chr1_22410047_22410065	10.0637	3.37002	0.820712	4.10621	4.02e-05	0.000781668	8195	Chr1	22410047	22410065	22409867	22410245	-	0.593234	0	0	0	0	0.593234	0	0	0	0	1_1	22410048	0.230702	18	2271	AT1G60860	x	XLOC_005941	22409365	22410212	1	protein_coding	Maternal effect embryo arrest 9 [Source:UniProtKB/TrEMBL;Acc:Q9C529]	Chr1:22409364-22410491	848	6.03222	11.4416	6.03222	11.4416
XLOC_006056	TCONS_00009054	-	Chr1_23281572_23281665	113.107	7.38232	0.57272	12.8899	5.13e-38	3.5e-35	8331	Chr1	23281572	23281665	23281392	23281845	-	37.6439	9.48703	0.414023	0	0	17.006	0	0	10.7368	0	1_1	23281659	3.74796	10	5101	AT1G62870	u	XLOC_006056	23280414	23281646	1	NA	NA	Chr1:23280413-23281646	1233	57.9099	0.186926	57.9099	0.186926
XLOC_006388	TCONS_00009560	-	Chr1_26197172_26197199	9.32639	6.64574	1.29354	5.13765	2.78e-07	7.85e-06	8800	Chr1	26197172	26197199	26196992	26197379	-	10.369	0.624661	0.611177	0	0	1.18647	1.63297	2.64229	3.67141	0	1_1	26197183	0.117124	22	1488	AT1G69640	u	XLOC_006388	26196655	26197172	2	NA	NA	Chr1:26196654-26197172	474	11.565	0.202614	11.565	0.202614
XLOC_006493	TCONS_00009699	AT1G72000	Chr1_27105638_27105639	3.61569	3.83035	1.41429	2.70832	0.00676246	0.0650314	8949	Chr1	27105638	27105639	27105458	27105819	-	0.921627	0	0.394308	0	0	0.527319	0	0	0	0	1_1	27105639	0.394308	1	4792	AT1G72020	x	XLOC_006493	27105209	27105638	1	protein_coding	Probable alkaline/neutral invertase F [Source:UniProtKB/Swiss-Prot;Acc:Q9C560]	Chr1:27102562-27110566	430	0.875192	0.0712153	0.875192	0.0712153
XLOC_006678	TCONS_00009984	AT1G75750	Chr1_28441981_28442042	19.9463	1.57893	0.537314	2.93857	0.00329728	0.0365001	9245	Chr1	28441981	28442042	28441801	28442222	-	3.82245	0	0.98577	0.321069	0.35477	0.922808	0	0	1.23804	0	1_1	28441986	0.433739	57	381	AT1G75750	=	XLOC_006678	28441526	28442408	3	protein_coding	GASA1 [Source:UniProtKB/TrEMBL;Acc:A0A178W4S5]	Chr1:28441525-28442408	708	2907.46	355.395	2907.46	355.395
XLOC_006692	TCONS_00010006	AT1G76060	Chr1_28543556_28543557	2.07784	5.21643	1.95555	2.6675	0.00764168	0.0713993	9268	Chr1	28543556	28543557	28543376	28543737	-	0.329574	0	0	0	0	0.329574	0	0	0	0	1_1	28543557	0.329574	1	293	AT1G76060	=	XLOC_006692	28542833	28543974	1	protein_coding	At1g76060 [Source:UniProtKB/TrEMBL;Acc:Q63Z96]	Chr1:28540806-28543974	1142	20.4147	16.0499	20.4147	16.0499
XLOC_006775	TCONS_00010132	AT1G77410	Chr1_29090230_29090234	5.89313	3.36012	1.15873	2.89982	0.00373383	0.0403813	9375	Chr1	29090230	29090234	29090050	29090414	-	1.64573	0.390413	0	0	0	0.659149	0.596164	0	0	0	1_1	29090231	0.195206	4	3033	AT1G77410	j	XLOC_006775	29089520	29090272	4	protein_coding	beta-galactosidase 16 [Source:TAIR;Acc:AT1G77410]	Chr1:29088550-29092363	447	0.822237	0.159218	1.29274	1.11601
XLOC_006812	TCONS_00010184	AT1G78355	Chr1_29479221_29479223	4.08699	6.20219	1.52811	4.05873	4.93e-05	0.000938255	9426	Chr1	29479221	29479223	29479041	29479403	-	1.59006	0.89795	0	0	0	0.692106	0	0	0	0	1_1	29479222	0.702743	2	3744	AT1G78360	j	XLOC_006812	29478473	29479220	2	NA	NA	Chr1:29478472-29479220	677	4.25134	0	4.25134	0
XLOC_006980	TCONS_00010464	-	Chr2_170992_170994	5.24104	3.60931	1.12978	3.19469	0.00139983	0.0181042	9667	Chr2	170992	170994	170812	171174	+	1.98941	0	0	0	0	0.758021	0.311042	0.92035	0	0	1_1	170993	0.593234	2	1263	AT2G01390	u	XLOC_006980	171038	171449	1	NA	NA	Chr2:171037-171449	412	2.1864	0	2.1864	0
XLOC_007046	TCONS_00010553	AT2G02840	Chr2_823893_823910	17.381	8.2914	1.18192	7.0152	2.3e-12	1.25e-10	9758	Chr2	823893	823910	823713	824090	+	30.6977	27.7974	0	0	0	2.90025	0	0	0	0	1_1	823894	20.6528	4	2341	AT2G02840	p	XLOC_007046	823919	825577	1	protein_coding	Nucleic acid/zinc ion-binding protein [Source:UniProtKB/TrEMBL;Acc:O64500]	Chr2:823918-825577	1659	0.805133	0	0.932459	0
XLOC_007046	TCONS_00010554	-	Chr2_823893_823910	17.381	8.2914	1.18192	7.0152	2.3e-12	1.25e-10	9758	Chr2	823893	823910	823713	824090	+	30.6977	27.7974	0	0	0	2.90025	0	0	0	0	1_1	823894	20.6528	4	2341	AT2G02840	u	XLOC_007046	823922	825577	2	NA	NA	Chr2:823918-825577	789	0.127326	0	0.932459	0
XLOC_007060	TCONS_00010569	AT2G03060	Chr2_904545_904579	5.9503	5.97424	1.37106	4.3574	1.32e-05	0.000282159	9767	Chr2	904545	904579	904365	904759	+	2.19153	0	0	0	0	0.626191	0.440643	0.356264	0.768436	0	1_1	904579	0.395489	9	1040	AT2G03070	p	XLOC_007060	904607	905121	1	protein_coding	Agamous-like MADS-box protein AGL30 [Source:UniProtKB/Swiss-Prot;Acc:Q1PFA4]	Chr2:904606-905121	515	3.96663	0	3.96663	0
XLOC_007080	TCONS_00010603	AT2G03570	Chr2_1085393_1085396	2.44314	5.45276	1.80932	3.01371	0.00258072	0.0299803	9793	Chr2	1085393	1085396	1085213	1085576	+	0.784292	0	0	0	0	0.395489	0.388803	0	0	0	1_1	1085396	0.296617	3	3804	AT2G03565	x	XLOC_007080	1085409	1086020	1	protein_coding	Uncharacterized protein At2g03570 [Source:UniProtKB/TrEMBL;Acc:Q9ZPR9]	Chr2:1085408-1086909	612	1.00003	0	2.73844	0
XLOC_007080	TCONS_00010603	AT2G03570	Chr2_1085660_1085661	4.79203	6.42763	1.46506	4.38729	1.15e-05	0.000249442	9794	Chr2	1085660	1085661	1085480	1085841	+	1.5945	0	0	0	0	0.790979	0.803526	0	0	0	1_1	1085661	0.790979	1	4069	AT2G03565	x	XLOC_007080	1085409	1086020	1	protein_coding	Uncharacterized protein At2g03570 [Source:UniProtKB/TrEMBL;Acc:Q9ZPR9]	Chr2:1085408-1086909	612	1.00003	0	2.73844	0
XLOC_007080	TCONS_00010604	AT2G03570	Chr2_1085660_1085661	4.79203	6.42763	1.46506	4.38729	1.15e-05	0.000249442	9794	Chr2	1085660	1085661	1085480	1085841	+	1.5945	0	0	0	0	0.790979	0.803526	0	0	0	1_1	1085661	0.790979	1	4069	AT2G03565	x	XLOC_007080	1085434	1086909	2	protein_coding	Uncharacterized protein At2g03570 [Source:UniProtKB/TrEMBL;Acc:Q9ZPR9]	Chr2:1085408-1086909	608	1.73841	0	2.73844	0
XLOC_007080	TCONS_00010604	AT2G03570	Chr2_1085393_1085396	2.44314	5.45276	1.80932	3.01371	0.00258072	0.0299803	9793	Chr2	1085393	1085396	1085213	1085576	+	0.784292	0	0	0	0	0.395489	0.388803	0	0	0	1_1	1085396	0.296617	3	3804	AT2G03565	x	XLOC_007080	1085434	1086909	2	protein_coding	Uncharacterized protein At2g03570 [Source:UniProtKB/TrEMBL;Acc:Q9ZPR9]	Chr2:1085408-1086909	608	1.73841	0	2.73844	0
XLOC_007099	TCONS_00010637	AT2G03934	Chr2_1218422_1218423	5.79953	6.70269	1.40051	4.78589	1.7e-06	4.26e-05	9817	Chr2	1218422	1218423	1218242	1218603	+	3.22016	2.26439	0	0	0	0.955766	0	0	0	0	1_1	1218423	2.26439	1	855	AT2G03933	e	XLOC_007099	1218471	1220005	1	NA	NA	Chr2:1218470-1220005	1535	2.91171	0	2.91171	0
XLOC_007107	TCONS_00010645	AT2G04033	Chr2_1293062_1293067	8.01741	2.95594	0.875397	3.37668	0.000733664	0.0103344	9833	Chr2	1293062	1293067	1292882	1293247	+	3.17402	0.741785	0	0	0	1.0876	0.336962	0.623463	0.384218	0	1_1	1293063	0.234248	5	3231	AT2G04032	=	XLOC_007107	1293062	1293642	2	NA	NA	Chr2:1293061-1293642	477	3.50314	0.193062	3.50314	0.193062
XLOC_007114	TCONS_00010655	-	Chr2_1395381_1395391	29.2021	9.04049	1.15178	7.84911	4.19e-15	3.06e-13	9838	Chr2	1395381	1395391	1395201	1395571	+	28.989	1.63973	1.34065	0	0	4.91066	15.3448	5.43303	0.320182	0	1_1	1395385	1.09316	3	9936	AT2G04115	u	XLOC_007114	1395259	1397234	1	NA	NA	Chr2:1395258-1397234	1976	4.61915	0	4.61915	0
XLOC_007115	TCONS_00010656	AT2G04210	Chr2_1434554_1434601	7.87151	7.14599	1.30951	5.45699	4.84e-08	1.54e-06	9839	Chr2	1434554	1434601	1434374	1434781	+	2.61984	1.7959	0	0	0	0.823936	0	0	0	0	1_1	1434555	0.702743	47	10846	AT2G04220	j	XLOC_007115	1434583	1437632	5	NA	NA	Chr2:1434582-1437632	1929	8.89946	0	8.89946	0
XLOC_007119	TCONS_00010665	AT2G04290	Chr2_1485502_1485592	29.3807	8.31758	1.11867	7.43527	1.04e-13	6.57e-12	9843	Chr2	1485502	1485592	1485322	1485772	+	10.0422	3.5918	0	0	0	3.88898	0	0	2.56145	0	1_1	1485503	0.624661	90	7506	AT2G04300	x	XLOC_007119	1485538	1489871	8	NA	NA	Chr2:1483782-1491363	2915	0.0914421	0	3.1301	0
XLOC_007119	TCONS_00010666	AT2G04290	Chr2_1485502_1485592	29.3807	8.31758	1.11867	7.43527	1.04e-13	6.57e-12	9843	Chr2	1485502	1485592	1485322	1485772	+	10.0422	3.5918	0	0	0	3.88898	0	0	2.56145	0	1_1	1485503	0.624661	90	7506	AT2G04300	x	XLOC_007119	1485538	1490849	9	NA	NA	Chr2:1483782-1491363	2794	0.778924	0	3.1301	0
XLOC_007119	TCONS_00010667	AT2G04290	Chr2_1485502_1485592	29.3807	8.31758	1.11867	7.43527	1.04e-13	6.57e-12	9843	Chr2	1485502	1485592	1485322	1485772	+	10.0422	3.5918	0	0	0	3.88898	0	0	2.56145	0	1_1	1485503	0.624661	90	7506	AT2G04300	x	XLOC_007119	1485541	1490849	8	NA	NA	Chr2:1483782-1491363	2768	0.75319	0	3.1301	0
XLOC_007121	TCONS_00010670	AT2G04320	Chr2_1509275_1509309	67.2417	10.2406	1.0781	9.49882	2.12e-21	3.56e-19	9844	Chr2	1509275	1509309	1509095	1509489	+	13.945	4.2555	0	0	0	9.68949	0	0	0	0	1_1	1509289	0.780826	29	4223	AT2G04340	j	XLOC_007121	1509279	1510100	3	NA	NA	Chr2:1509278-1510100	583	154.786	0	154.786	0
XLOC_007141	TCONS_00010699	AT2G04770	Chr2_1671009_1671123	418.387	12.1563	1.05486	11.5241	9.98e-31	4.75e-28	9871	Chr2	1671009	1671123	1670829	1671303	+	249.939	164.325	0	0	0	70.6937	0	0	14.9205	0	1_1	1671014	136.684	5	5728	AT2G04780	o	XLOC_007141	1671021	1672361	3	NA	NA	Chr2:1671020-1672361	1131	190.19	1.24e-05	212.393	0.0241012
XLOC_007141	TCONS_00010699	AT2G04770	Chr2_1671373_1671374	1.88933	5.09358	1.99951	2.54741	0.0108526	0.0927764	9872	Chr2	1671373	1671374	1671193	1671554	+	1.73506	1.40549	0	0	0	0.329574	0	0	0	0	1_1	1671374	1.40549	1	5368	AT2G04780	o	XLOC_007141	1671021	1672361	3	NA	NA	Chr2:1671020-1672361	1131	190.19	1.24e-05	212.393	0.0241012
XLOC_007141	TCONS_00010700	AT2G04770	Chr2_1671009_1671123	418.387	12.1563	1.05486	11.5241	9.98e-31	4.75e-28	9871	Chr2	1671009	1671123	1670829	1671303	+	249.939	164.325	0	0	0	70.6937	0	0	14.9205	0	1_1	1671014	136.684	5	5728	AT2G04780	o	XLOC_007141	1671046	1672361	3	NA	NA	Chr2:1671020-1672361	1019	22.2038	0.0240888	212.393	0.0241012
XLOC_007141	TCONS_00010700	AT2G04770	Chr2_1671373_1671374	1.88933	5.09358	1.99951	2.54741	0.0108526	0.0927764	9872	Chr2	1671373	1671374	1671193	1671554	+	1.73506	1.40549	0	0	0	0.329574	0	0	0	0	1_1	1671374	1.40549	1	5368	AT2G04780	o	XLOC_007141	1671046	1672361	3	NA	NA	Chr2:1671020-1672361	1019	22.2038	0.0240888	212.393	0.0241012
XLOC_007146	TCONS_00010707	-	Chr2_1710588_1710593	17.1472	8.269	1.17112	7.06076	1.66e-12	9.08e-11	9880	Chr2	1710588	1710593	1710408	1710773	+	3.47582	0.468495	0	0	0	2.53772	0	0	0.4696	0	1_1	1710589	0.390413	5	1007	AT2G04865	u	XLOC_007146	1710671	1711465	1	NA	NA	Chr2:1710670-1711465	795	5.16264	0	5.16264	0
XLOC_007152	TCONS_00010716	-	Chr2_1767455_1767472	2.50012	5.49504	1.78685	3.07527	0.00210315	0.0253436	9887	Chr2	1767455	1767472	1767275	1767652	+	0.935984	0.507537	0	0	0	0.428447	0	0	0	0	1_1	1767472	0.31233	17	26563	AT2G05050	u	XLOC_007152	1767479	1768541	2	NA	NA	Chr2:1767478-1768541	496	1.97752	0	1.97752	0
XLOC_007154	TCONS_00010718	AT2G05030	Chr2_1781693_1781731	16.3923	6.7413	1.15366	5.8434	5.11e-09	1.85e-07	9890	Chr2	1781693	1781731	1781513	1781911	+	14.9159	5.85619	0	0	0	2.57068	0	0	6.48901	0	1_1	1781700	3.78701	8	12335	AT2G05050	=	XLOC_007154	1781012	1786811	1	NA	NA	Chr2:1780924-1786811	5800	0.558216	0.197348	0.558216	0.197348
XLOC_007164	TCONS_00010732	-	Chr2_1926762_1926768	18.577	8.38571	1.16361	7.20665	5.73e-13	3.31e-11	9895	Chr2	1926762	1926768	1926582	1926948	+	3.15452	0	0	0	0	2.83434	0	0	0.320182	0	1_1	1926768	2.04336	6	8479	AT2G05260	u	XLOC_007164	1926766	1927539	1	NA	NA	Chr2:1926765-1927539	774	29.5563	0.0426464	29.5563	0.0426464
XLOC_007181	TCONS_00010761	AT2G05647	Chr2_2103995_2104020	23.6832	8.73352	1.13986	7.6619	1.83e-14	1.24e-12	9915	Chr2	2103995	2104020	2103815	2104200	+	10.1356	6.24661	0	0	0	3.88898	0	0	0	0	1_1	2103998	5.42674	1	14514	AT2G05635	x	XLOC_007181	2104014	2105212	2	NA	NA	Chr2:2104013-2105571	1088	0.000684648	0	6.07237	0
XLOC_007181	TCONS_00010762	AT2G05647	Chr2_2103995_2104020	23.6832	8.73352	1.13986	7.6619	1.83e-14	1.24e-12	9915	Chr2	2103995	2104020	2103815	2104200	+	10.1356	6.24661	0	0	0	3.88898	0	0	0	0	1_1	2103998	5.42674	1	14514	AT2G05635	x	XLOC_007181	2104014	2105212	2	NA	NA	Chr2:2104013-2105571	1099	3.91433	0	6.07237	0
XLOC_007181	TCONS_00010763	AT2G05647	Chr2_2103995_2104020	23.6832	8.73352	1.13986	7.6619	1.83e-14	1.24e-12	9915	Chr2	2103995	2104020	2103815	2104200	+	10.1356	6.24661	0	0	0	3.88898	0	0	0	0	1_1	2103998	5.42674	1	14514	AT2G05635	x	XLOC_007181	2104014	2105571	2	NA	NA	Chr2:2104013-2105571	919	2.15735	0	6.07237	0
XLOC_007183	TCONS_00010765	AT2G05700	Chr2_2133665_2133720	30.4216	9.0958	1.11724	8.14129	3.91e-16	3.14e-14	9917	Chr2	2133665	2133720	2133485	2133900	+	4.83306	1.40549	0	0	0	3.42757	0	0	0	0	1_1	2133674	0.624661	52	7725	AT2G05710	o	XLOC_007183	2133686	2137029	5	NA	NA	Chr2:2133685-2137029	2339	4.28038	0	4.40536	0
XLOC_007183	TCONS_00010766	AT2G05700	Chr2_2133665_2133720	30.4216	9.0958	1.11724	8.14129	3.91e-16	3.14e-14	9917	Chr2	2133665	2133720	2133485	2133900	+	4.83306	1.40549	0	0	0	3.42757	0	0	0	0	1_1	2133674	0.624661	52	7725	AT2G05710	o	XLOC_007183	2133691	2137029	5	NA	NA	Chr2:2133685-2137029	2331	0.124983	0	4.40536	0
XLOC_007186	TCONS_00010772	AT2G05752	Chr2_2169054_2169104	8.0286	7.1714	1.31324	5.46086	4.74e-08	1.51e-06	9923	Chr2	2169054	2169104	2168874	2169284	+	1.43643	0.546578	0	0	0	0.889851	0	0	0	0	1_1	2169104	0.351372	50	1779	AT2G05755	x	XLOC_007186	2169066	2170063	1	protein_coding	unknown protein; BEST Arabidopsis thaliana protein match is: unknown protein (TAIR:AT3G24517.1); Ha. [Source:TAIR;Acc:AT2G05752]	Chr2:2168795-2170063	998	3.13883	0	3.13883	0
XLOC_007195	TCONS_00010787	-	Chr2_2293625_2293635	6.89543	6.9548	1.34396	5.17484	2.28e-07	6.53e-06	9940	Chr2	2293625	2293635	2293445	2293815	+	0.988723	0	0	0	0	0.988723	0	0	0	0	1_1	2293626	0.494362	10	28596	AT2G05990	u	XLOC_007195	2293652	2294095	1	NA	NA	Chr2:2293651-2294095	444	4.52834	0	4.52834	0
XLOC_007204	TCONS_00010814	AT2G06140	Chr2_2391435_2391438	13.1587	7.15113	1.2023	5.94787	2.72e-09	1.02e-07	9953	Chr2	2391435	2391438	2391255	2391618	+	3.6978	1.52261	0	0	0	2.17519	0	0	0	0	1_1	2391438	0.819867	3	17916	AT2G06095	o	XLOC_007204	2391557	2393245	1	NA	NA	Chr2:2391556-2393245	1689	0.552625	0	0.552625	0
XLOC_007210	TCONS_00010822	AT2G06220	Chr2_2437143_2437214	47.8026	9.74882	1.09235	8.92461	4.47e-19	5.24e-17	9956	Chr2	2437143	2437214	2436963	2437394	+	10.2579	2.22535	0	0	0	7.34951	0	0	0.683054	0	1_1	2437185	0.663702	23	10914	AT2G06200	o	XLOC_007210	2437145	2440082	4	NA	NA	Chr2:2437144-2440082	2435	0.630219	0	3.11535	0
XLOC_007210	TCONS_00010823	AT2G06220	Chr2_2437143_2437214	47.8026	9.74882	1.09235	8.92461	4.47e-19	5.24e-17	9956	Chr2	2437143	2437214	2436963	2437394	+	10.2579	2.22535	0	0	0	7.34951	0	0	0.683054	0	1_1	2437185	0.663702	23	10914	AT2G06200	o	XLOC_007210	2437167	2440082	4	NA	NA	Chr2:2437144-2440082	2568	1.61183	0	3.11535	0
XLOC_007210	TCONS_00010824	AT2G06220	Chr2_2437143_2437214	47.8026	9.74882	1.09235	8.92461	4.47e-19	5.24e-17	9956	Chr2	2437143	2437214	2436963	2437394	+	10.2579	2.22535	0	0	0	7.34951	0	0	0.683054	0	1_1	2437185	0.663702	23	10914	AT2G06200	o	XLOC_007210	2437207	2438159	2	NA	NA	Chr2:2437144-2440082	596	0.873311	0	3.11535	0
XLOC_007216	TCONS_00010830	AT2G06330	Chr2_2494751_2494808	14.3388	8.01148	1.19522	6.70293	2.04e-11	9.96e-10	9958	Chr2	2494751	2494808	2494571	2494988	+	4.43451	2.65481	0	0	0	1.7797	0	0	0	0	1_1	2494759	0.819867	50	37186	AT2G06255	=	XLOC_007216	2494765	2499718	1	NA	NA	Chr2:2494764-2499718	4954	1.11861	0	1.11861	0
XLOC_007220	TCONS_00010834	AT2G06430	Chr2_2542774_2542795	11.1336	7.64737	1.23819	6.17624	6.56e-10	2.68e-08	9960	Chr2	2542774	2542795	2542594	2542975	+	1.98808	0.702743	0	0	0	1.28534	0	0	0	0	1_1	2542775	0.546578	21	4032	AT2G06420	o	XLOC_007220	2542804	2546573	9	NA	NA	Chr2:2542803-2546573	2335	2.43473	0	2.43473	0
XLOC_007226	TCONS_00010840	-	Chr2_2580050_2580054	2.22907	5.32114	1.86001	2.86081	0.00422562	0.0446199	9962	Chr2	2580050	2580054	2579870	2580234	+	0.362532	0	0	0	0	0.362532	0	0	0	0	1_1	2580051	0.230702	4	4967	AT2G06510	u	XLOC_007226	2580068	2580216	1	NA	NA	Chr2:2580067-2580216	149	0	0	0	0
XLOC_007234	TCONS_00010850	AT2G06590	Chr2_2632570_2632612	83.8116	9.11245	1.04576	8.71369	2.94e-18	3.16e-16	9965	Chr2	2632570	2632612	2632390	2632792	+	31.5867	17.1001	0	0	0	13.6114	0	0	0.875163	0	1_1	2632601	7.69113	6	15047	AT2G06562	o	XLOC_007234	2632618	2635301	5	NA	NA	Chr2:2632617-2663676	2037	6.16423	0	13.5868	0.00906383
XLOC_007234	TCONS_00010850	AT2G06590	Chr2_2632814_2632815	3.87292	6.12538	1.55488	3.93946	8.17e-05	0.00148503	9966	Chr2	2632814	2632815	2632634	2632995	+	0.659149	0	0	0	0	0.659149	0	0	0	0	1_1	2632815	0.659149	1	15261	AT2G06562	o	XLOC_007234	2632618	2635301	5	NA	NA	Chr2:2632617-2663676	2037	6.16423	0	13.5868	0.00906383
XLOC_007234	TCONS_00010851	AT2G06590	Chr2_2632570_2632612	83.8116	9.11245	1.04576	8.71369	2.94e-18	3.16e-16	9965	Chr2	2632570	2632612	2632390	2632792	+	31.5867	17.1001	0	0	0	13.6114	0	0	0.875163	0	1_1	2632601	7.69113	6	15047	AT2G06562	o	XLOC_007234	2632618	2635301	5	NA	NA	Chr2:2632617-2663676	2034	3.90815	0	13.5868	0.00906383
XLOC_007234	TCONS_00010851	AT2G06590	Chr2_2632814_2632815	3.87292	6.12538	1.55488	3.93946	8.17e-05	0.00148503	9966	Chr2	2632814	2632815	2632634	2632995	+	0.659149	0	0	0	0	0.659149	0	0	0	0	1_1	2632815	0.659149	1	15261	AT2G06562	o	XLOC_007234	2632618	2635301	5	NA	NA	Chr2:2632617-2663676	2034	3.90815	0	13.5868	0.00906383
XLOC_007234	TCONS_00010852	AT2G06590	Chr2_2632814_2632815	3.87292	6.12538	1.55488	3.93946	8.17e-05	0.00148503	9966	Chr2	2632814	2632815	2632634	2632995	+	0.659149	0	0	0	0	0.659149	0	0	0	0	1_1	2632815	0.659149	1	15261	AT2G06562	o	XLOC_007234	2632618	2635301	6	NA	NA	Chr2:2632617-2663676	2103	0.52455	0	13.5868	0.00906383
XLOC_007234	TCONS_00010852	AT2G06590	Chr2_2632570_2632612	83.8116	9.11245	1.04576	8.71369	2.94e-18	3.16e-16	9965	Chr2	2632570	2632612	2632390	2632792	+	31.5867	17.1001	0	0	0	13.6114	0	0	0.875163	0	1_1	2632601	7.69113	6	15047	AT2G06562	o	XLOC_007234	2632618	2635301	6	NA	NA	Chr2:2632617-2663676	2103	0.52455	0	13.5868	0.00906383
XLOC_007234	TCONS_00010853	AT2G06590	Chr2_2632814_2632815	3.87292	6.12538	1.55488	3.93946	8.17e-05	0.00148503	9966	Chr2	2632814	2632815	2632634	2632995	+	0.659149	0	0	0	0	0.659149	0	0	0	0	1_1	2632815	0.659149	1	15261	AT2G06562	o	XLOC_007234	2632618	2635301	7	NA	NA	Chr2:2632617-2663676	2029	0.609961	0	13.5868	0.00906383
XLOC_007234	TCONS_00010853	AT2G06590	Chr2_2632570_2632612	83.8116	9.11245	1.04576	8.71369	2.94e-18	3.16e-16	9965	Chr2	2632570	2632612	2632390	2632792	+	31.5867	17.1001	0	0	0	13.6114	0	0	0.875163	0	1_1	2632601	7.69113	6	15047	AT2G06562	o	XLOC_007234	2632618	2635301	7	NA	NA	Chr2:2632617-2663676	2029	0.609961	0	13.5868	0.00906383
XLOC_007234	TCONS_00010854	AT2G06610	Chr2_2632570_2632612	83.8116	9.11245	1.04576	8.71369	2.94e-18	3.16e-16	9965	Chr2	2632570	2632612	2632390	2632792	+	31.5867	17.1001	0	0	0	13.6114	0	0	0.875163	0	1_1	2632601	7.69113	6	15047	AT2G06562	o	XLOC_007234	2632618	2663676	5	NA	NA	Chr2:2632617-2663676	2443	1.50496	1.31e-07	13.5868	0.00906383
XLOC_007234	TCONS_00010854	AT2G06610	Chr2_2632814_2632815	3.87292	6.12538	1.55488	3.93946	8.17e-05	0.00148503	9966	Chr2	2632814	2632815	2632634	2632995	+	0.659149	0	0	0	0	0.659149	0	0	0	0	1_1	2632815	0.659149	1	15261	AT2G06562	o	XLOC_007234	2632618	2663676	5	NA	NA	Chr2:2632617-2663676	2443	1.50496	1.31e-07	13.5868	0.00906383
XLOC_007234	TCONS_00010855	AT2G06610	Chr2_2632570_2632612	83.8116	9.11245	1.04576	8.71369	2.94e-18	3.16e-16	9965	Chr2	2632570	2632612	2632390	2632792	+	31.5867	17.1001	0	0	0	13.6114	0	0	0.875163	0	1_1	2632601	7.69113	6	15047	AT2G06562	o	XLOC_007234	2632618	2663676	6	NA	NA	Chr2:2632617-2663676	2333	0.426144	1.05e-05	13.5868	0.00906383
XLOC_007234	TCONS_00010855	AT2G06610	Chr2_2632814_2632815	3.87292	6.12538	1.55488	3.93946	8.17e-05	0.00148503	9966	Chr2	2632814	2632815	2632634	2632995	+	0.659149	0	0	0	0	0.659149	0	0	0	0	1_1	2632815	0.659149	1	15261	AT2G06562	o	XLOC_007234	2632618	2663676	6	NA	NA	Chr2:2632617-2663676	2333	0.426144	1.05e-05	13.5868	0.00906383
XLOC_007234	TCONS_00010856	AT2G06670	Chr2_2660912_2660918	8.34113	6.48269	1.29082	5.02215	5.11e-07	1.39e-05	9968	Chr2	2660912	2660918	2660732	2661098	+	4.57698	3.35755	0	0	0	1.21943	0	0	0	0	1_1	2660918	2.10823	6	43364	AT2G06562	o	XLOC_007234	2660921	2663676	6	NA	NA	Chr2:2632617-2663676	2169	0.448797	0.00905316	13.5868	0.00906383
XLOC_007235	TCONS_00010857	AT2G06790	Chr2_2713330_2713337	122.252	10.3802	1.06325	9.76271	1.63e-22	3.17e-20	9969	Chr2	2713330	2713337	2713150	2713517	+	33.4222	12.9227	0	0	0	20.4995	0	0	0	0	1_1	2713331	10.7364	4	41335	AT2G06845	o	XLOC_007235	2713356	2716451	6	NA	NA	Chr2:2713355-2716451	2409	0	0	19.113	0
XLOC_007235	TCONS_00010858	AT2G06790	Chr2_2713330_2713337	122.252	10.3802	1.06325	9.76271	1.63e-22	3.17e-20	9969	Chr2	2713330	2713337	2713150	2713517	+	33.4222	12.9227	0	0	0	20.4995	0	0	0	0	1_1	2713331	10.7364	4	41335	AT2G06845	o	XLOC_007235	2713356	2716451	6	NA	NA	Chr2:2713355-2716451	2401	0	0	19.113	0
XLOC_007235	TCONS_00010859	AT2G06790	Chr2_2713330_2713337	122.252	10.3802	1.06325	9.76271	1.63e-22	3.17e-20	9969	Chr2	2713330	2713337	2713150	2713517	+	33.4222	12.9227	0	0	0	20.4995	0	0	0	0	1_1	2713331	10.7364	4	41335	AT2G06845	o	XLOC_007235	2713356	2716451	5	NA	NA	Chr2:2713355-2716451	2792	5.86583	0	19.113	0
XLOC_007235	TCONS_00010860	AT2G06790	Chr2_2713330_2713337	122.252	10.3802	1.06325	9.76271	1.63e-22	3.17e-20	9969	Chr2	2713330	2713337	2713150	2713517	+	33.4222	12.9227	0	0	0	20.4995	0	0	0	0	1_1	2713331	10.7364	4	41335	AT2G06845	o	XLOC_007235	2713361	2716451	7	NA	NA	Chr2:2713355-2716451	2330	8.55321	0	19.113	0
XLOC_007235	TCONS_00010861	AT2G06790	Chr2_2713330_2713337	122.252	10.3802	1.06325	9.76271	1.63e-22	3.17e-20	9969	Chr2	2713330	2713337	2713150	2713517	+	33.4222	12.9227	0	0	0	20.4995	0	0	0	0	1_1	2713331	10.7364	4	41335	AT2G06845	o	XLOC_007235	2713421	2716451	7	NA	NA	Chr2:2713355-2716451	2265	4.69396	0	19.113	0
XLOC_007236	TCONS_00010862	AT2G06800	Chr2_2716979_2717022	46.4084	8.98064	1.09245	8.22067	2.02e-16	1.67e-14	9970	Chr2	2716979	2717022	2716799	2717202	+	15.0746	8.12059	0	0	0	6.95402	0	0	0	0	1_1	2716990	5.77811	29	37676	AT2G06845	o	XLOC_007236	2717013	2720095	4	NA	NA	Chr2:2717012-2720095	2813	10.1724	0	32.979	0
XLOC_007236	TCONS_00010862	AT2G06800	Chr2_2717496_2717497	2.26049	5.33937	1.87343	2.85005	0.00437126	0.0458866	9971	Chr2	2717496	2717497	2717316	2717677	+	0.362532	0	0	0	0	0.362532	0	0	0	0	1_1	2717497	0.362532	1	37169	AT2G06845	o	XLOC_007236	2717013	2720095	4	NA	NA	Chr2:2717012-2720095	2813	10.1724	0	32.979	0
XLOC_007236	TCONS_00010863	AT2G06800	Chr2_2716979_2717022	46.4084	8.98064	1.09245	8.22067	2.02e-16	1.67e-14	9970	Chr2	2716979	2717022	2716799	2717202	+	15.0746	8.12059	0	0	0	6.95402	0	0	0	0	1_1	2716990	5.77811	29	37676	AT2G06845	o	XLOC_007236	2717013	2720095	5	NA	NA	Chr2:2717012-2720095	2001	22.8066	0	32.979	0
XLOC_007236	TCONS_00010863	AT2G06800	Chr2_2717496_2717497	2.26049	5.33937	1.87343	2.85005	0.00437126	0.0458866	9971	Chr2	2717496	2717497	2717316	2717677	+	0.362532	0	0	0	0	0.362532	0	0	0	0	1_1	2717497	0.362532	1	37169	AT2G06845	o	XLOC_007236	2717013	2720095	5	NA	NA	Chr2:2717012-2720095	2001	22.8066	0	32.979	0
XLOC_007239	TCONS_00010866	AT2G06845	Chr2_2753281_2753392	11.9841	7.75507	1.23399	6.28456	3.29e-10	1.4e-08	9972	Chr2	2753281	2753392	2753101	2753572	+	4.64874	1.75686	0	0	0	1.48308	0	0	1.4088	0	1_1	2753282	0.663702	91	1384	AT2G06845	e	XLOC_007239	2753335	2755049	1	protein_coding	Beta-galactosidase related protein [Source:TAIR;Acc:AT2G06845]	Chr2:2753233-2755049	1715	2.82865	0	2.82865	0
XLOC_007242	TCONS_00010869	AT2G06860	Chr2_2771614_2771620	4.08699	6.20219	1.52811	4.05873	4.93e-05	0.000938255	9978	Chr2	2771614	2771620	2771434	2771800	+	1.56318	0.936991	0	0	0	0.626191	0	0	0	0	1_1	2771615	0.624661	6	8089	AT2G06850	o	XLOC_007242	2771629	2773596	2	NA	NA	Chr2:2771628-2773596	1906	0.569705	0	0.569705	0
XLOC_007261	TCONS_00010890	AT2G07213	Chr2_2995917_2996036	233.084	7.8858	0.485374	16.2469	2.35e-59	4.48e-56	9990	Chr2	2995917	2996036	2995737	2996216	+	71.3832	18.3884	2.07012	0	0	36.8794	0	0	14.0453	0	1_1	2996033	8.74525	116	549	AT2G07213	=	XLOC_007261	2995942	2998095	2	lncRNA	other RNA [Source:TAIR;Acc:AT2G07213]	Chr2:2995941-2998095	2011	26.0822	0.0408364	26.0822	0.0408364
XLOC_007266	TCONS_00010896	AT2G07620	Chr2_3198689_3198794	23.7285	8.73948	1.14241	7.65001	2.01e-14	1.36e-12	9992	Chr2	3198689	3198794	3198509	3198974	+	8.47321	5.19249	0	0	0	2.76843	0	0	0.51229	0	1_1	3198753	1.36645	63	21986	AT2G07640	x	XLOC_007266	3198767	3211335	7	NA	NA	Chr2:3198766-3211335	962	0.288216	0	4.41121	0
XLOC_007266	TCONS_00010897	AT2G07620	Chr2_3198689_3198794	23.7285	8.73948	1.14241	7.65001	2.01e-14	1.36e-12	9992	Chr2	3198689	3198794	3198509	3198974	+	8.47321	5.19249	0	0	0	2.76843	0	0	0.51229	0	1_1	3198753	1.36645	63	21986	AT2G07640	x	XLOC_007266	3198767	3211335	7	NA	NA	Chr2:3198766-3211335	986	2.12676	0	4.41121	0
XLOC_007266	TCONS_00010898	AT2G07620	Chr2_3198689_3198794	23.7285	8.73948	1.14241	7.65001	2.01e-14	1.36e-12	9992	Chr2	3198689	3198794	3198509	3198974	+	8.47321	5.19249	0	0	0	2.76843	0	0	0.51229	0	1_1	3198753	1.36645	63	21986	AT2G07640	x	XLOC_007266	3198775	3211335	7	NA	NA	Chr2:3198766-3211335	971	1.99623	0	4.41121	0
XLOC_007311	TCONS_00010949	-	Chr2_3532611_3532619	13.4256	7.91573	1.2047	6.57073	5.01e-11	2.35e-09	10021	Chr2	3532611	3532619	3532431	3532799	+	2.90578	0.507537	0.354877	0	0	2.04336	0	0	0	0	1_1	3532619	0.273289	8	17874	AT2G07680	u	XLOC_007311	3532653	3533968	1	NA	NA	Chr2:3532652-3533968	1316	4.30957	0	4.30957	0
XLOC_007312	TCONS_00010950	-	Chr2_3538071_3538072	31.3632	6.68013	0.852612	7.8349	4.69e-15	3.4e-13	10022	Chr2	3538071	3538072	3537891	3538252	+	6.84639	0.819867	0.630893	0	0	5.07545	0	0	0.320182	0	1_1	3538072	0.819867	1	23327	AT2G07680	u	XLOC_007312	3538096	3539258	2	NA	NA	Chr2:3538095-3539258	387	3.99298	0	9.03101	0
XLOC_007312	TCONS_00010950	-	Chr2_3538276_3538277	2.95967	5.73435	1.67737	3.41865	0.000629328	0.00903351	10023	Chr2	3538276	3538277	3538096	3538457	+	0.884775	0.390413	0	0	0	0.494362	0	0	0	0	1_1	3538277	0.390413	1	23532	AT2G07680	u	XLOC_007312	3538096	3539258	2	NA	NA	Chr2:3538095-3539258	387	3.99298	0	9.03101	0
XLOC_007312	TCONS_00010951	AT2G07700	Chr2_3538071_3538072	31.3632	6.68013	0.852612	7.8349	4.69e-15	3.4e-13	10022	Chr2	3538071	3538072	3537891	3538252	+	6.84639	0.819867	0.630893	0	0	5.07545	0	0	0.320182	0	1_1	3538072	0.819867	1	23327	AT2G07680	p	XLOC_007312	3538098	3539258	1	NA	NA	Chr2:3538095-3539258	1161	2.66826	0	9.03101	0
XLOC_007312	TCONS_00010951	AT2G07700	Chr2_3538276_3538277	2.95967	5.73435	1.67737	3.41865	0.000629328	0.00903351	10023	Chr2	3538276	3538277	3538096	3538457	+	0.884775	0.390413	0	0	0	0.494362	0	0	0	0	1_1	3538277	0.390413	1	23532	AT2G07680	p	XLOC_007312	3538098	3539258	1	NA	NA	Chr2:3538095-3539258	1161	2.66826	0	9.03101	0
XLOC_007312	TCONS_00010952	-	Chr2_3538071_3538072	31.3632	6.68013	0.852612	7.8349	4.69e-15	3.4e-13	10022	Chr2	3538071	3538072	3537891	3538252	+	6.84639	0.819867	0.630893	0	0	5.07545	0	0	0.320182	0	1_1	3538072	0.819867	1	23327	AT2G07680	u	XLOC_007312	3538098	3539258	2	NA	NA	Chr2:3538095-3539258	897	2.36978	0	9.03101	0
XLOC_007312	TCONS_00010952	-	Chr2_3538276_3538277	2.95967	5.73435	1.67737	3.41865	0.000629328	0.00903351	10023	Chr2	3538276	3538277	3538096	3538457	+	0.884775	0.390413	0	0	0	0.494362	0	0	0	0	1_1	3538277	0.390413	1	23532	AT2G07680	u	XLOC_007312	3538098	3539258	2	NA	NA	Chr2:3538095-3539258	897	2.36978	0	9.03101	0
XLOC_007323	TCONS_00010968	AT2G10140	Chr2_3838341_3838348	42.3684	9.57515	1.09991	8.70541	3.16e-18	3.36e-16	10029	Chr2	3838341	3838348	3838161	3838528	+	17.3121	10.424	0	0	0	6.88811	0	0	0	0	1_1	3838342	5.50482	7	41112	AT2G10020	o	XLOC_007323	3838373	3839732	2	NA	NA	Chr2:3838372-3839732	951	2.42645	0	4.04002	0
XLOC_007323	TCONS_00010969	AT2G10140	Chr2_3838341_3838348	42.3684	9.57515	1.09991	8.70541	3.16e-18	3.36e-16	10029	Chr2	3838341	3838348	3838161	3838528	+	17.3121	10.424	0	0	0	6.88811	0	0	0	0	1_1	3838342	5.50482	7	41112	AT2G10020	o	XLOC_007323	3838373	3839732	2	NA	NA	Chr2:3838372-3839732	946	0.586266	0	4.04002	0
XLOC_007323	TCONS_00010970	AT2G10140	Chr2_3838341_3838348	42.3684	9.57515	1.09991	8.70541	3.16e-18	3.36e-16	10029	Chr2	3838341	3838348	3838161	3838528	+	17.3121	10.424	0	0	0	6.88811	0	0	0	0	1_1	3838342	5.50482	7	41112	AT2G10020	c	XLOC_007323	3838373	3839732	1	NA	NA	Chr2:3838372-3839732	1360	1.02731	0	4.04002	0
XLOC_007325	TCONS_00010972	-	Chr2_3852814_3852851	35.8324	9.33436	1.11592	8.36471	6.03e-17	5.36e-15	10030	Chr2	3852814	3852851	3852634	3853031	+	12.2996	6.59798	0	0	0	5.70164	0	0	0	0	1_1	3852819	2.10823	32	55589	AT2G10020	u	XLOC_007325	3852825	3853962	3	NA	NA	Chr2:3852824-3853962	458	8.16384	0	9.48042	0
XLOC_007325	TCONS_00010973	-	Chr2_3852814_3852851	35.8324	9.33436	1.11592	8.36471	6.03e-17	5.36e-15	10030	Chr2	3852814	3852851	3852634	3853031	+	12.2996	6.59798	0	0	0	5.70164	0	0	0	0	1_1	3852819	2.10823	32	55589	AT2G10020	u	XLOC_007325	3852825	3853962	3	NA	NA	Chr2:3852824-3853962	549	1.31658	0	9.48042	0
XLOC_007329	TCONS_00010977	AT2G10260	Chr2_3936762_3936796	4.39531	6.30286	1.4986	4.20584	2.6e-05	0.000524684	10031	Chr2	3936762	3936796	3936582	3936976	+	0.870069	0.507537	0	0	0	0.362532	0	0	0	0	1_1	3936763	0.31233	34	1764	AT2G10260	j	XLOC_007329	3936838	3940814	6	protein_coding	FUNCTIONS IN: molecular_function unknown; INVOLVED IN: biological_process unknown; LOCATED IN: cellular_component unknown; BEST Arabidopsis thaliana protein match is: Ulp1 protease family protein (TAIR:AT5G45570.1); Ha. [Source:TAIR;Acc:AT2G10260]	Chr2:3936837-3940814	2633	0.743719	0	1.95446	0.0131613
XLOC_007329	TCONS_00010978	AT2G10260	Chr2_3936762_3936796	4.39531	6.30286	1.4986	4.20584	2.6e-05	0.000524684	10031	Chr2	3936762	3936796	3936582	3936976	+	0.870069	0.507537	0	0	0	0.362532	0	0	0	0	1_1	3936763	0.31233	34	1764	AT2G10260	j	XLOC_007329	3936931	3940814	6	protein_coding	FUNCTIONS IN: molecular_function unknown; INVOLVED IN: biological_process unknown; LOCATED IN: cellular_component unknown; BEST Arabidopsis thaliana protein match is: Ulp1 protease family protein (TAIR:AT5G45570.1); Ha. [Source:TAIR;Acc:AT2G10260]	Chr2:3936837-3940814	2522	0.747866	0	1.95446	0.0131613
XLOC_007330	TCONS_00010980	AT2G10270	Chr2_3943403_3943521	64.8731	10.1883	1.07945	9.43841	3.78e-21	5.98e-19	10032	Chr2	3943403	3943521	3943223	3943701	+	18.0834	8.39388	0	0	0	9.68949	0	0	0	0	1_1	3943520	6.59798	2	4993	AT2G10260	o	XLOC_007330	3943289	3945175	3	NA	NA	Chr2:3943288-3945175	763	4.94622	0	7.89764	0
XLOC_007330	TCONS_00010981	AT2G10270	Chr2_3943403_3943521	64.8731	10.1883	1.07945	9.43841	3.78e-21	5.98e-19	10032	Chr2	3943403	3943521	3943223	3943701	+	18.0834	8.39388	0	0	0	9.68949	0	0	0	0	1_1	3943520	6.59798	2	4993	AT2G10260	o	XLOC_007330	3943289	3945175	4	NA	NA	Chr2:3943288-3945175	1582	2.95143	0	7.89764	0
XLOC_007333	TCONS_00010985	AT2G10420	Chr2_4007530_4007588	19.0052	8.4183	1.16025	7.25559	4e-13	2.35e-11	10035	Chr2	4007530	4007588	4007350	4007768	+	2.33315	0	0	0	0	1.35126	0	0	0.98189	0	1_1	4007531	0.790979	58	12774	AT2G10450	o	XLOC_007333	4007639	4008864	2	NA	NA	Chr2:4007638-4013275	887	1.15956	0.0256029	2.22922	0.0256029
XLOC_007333	TCONS_00010986	AT2G10420	Chr2_4007530_4007588	19.0052	8.4183	1.16025	7.25559	4e-13	2.35e-11	10035	Chr2	4007530	4007588	4007350	4007768	+	2.33315	0	0	0	0	1.35126	0	0	0.98189	0	1_1	4007531	0.790979	58	12774	AT2G10450	o	XLOC_007333	4007686	4013275	2	NA	NA	Chr2:4007638-4013275	485	1.06966	0	2.22922	0.0256029
XLOC_007335	TCONS_00010989	AT2G10480	Chr2_4036230_4036237	72.3187	10.3465	1.07967	9.583	9.43e-22	1.63e-19	10036	Chr2	4036230	4036237	4036050	4036417	+	24.6337	12.5713	0	0	0	12.0624	0	0	0	0	1_1	4036231	7.30072	4	15926	AT2G10450	o	XLOC_007335	4036256	4040270	4	NA	NA	Chr2:4036255-4040270	3617	2.00812	0	14.4217	0
XLOC_007335	TCONS_00010990	AT2G10480	Chr2_4036230_4036237	72.3187	10.3465	1.07967	9.583	9.43e-22	1.63e-19	10036	Chr2	4036230	4036237	4036050	4036417	+	24.6337	12.5713	0	0	0	12.0624	0	0	0	0	1_1	4036231	7.30072	4	15926	AT2G10450	o	XLOC_007335	4036274	4040270	6	NA	NA	Chr2:4036255-4040270	3625	3.76219	0	14.4217	0
XLOC_007335	TCONS_00010991	AT2G10480	Chr2_4036230_4036237	72.3187	10.3465	1.07967	9.583	9.43e-22	1.63e-19	10036	Chr2	4036230	4036237	4036050	4036417	+	24.6337	12.5713	0	0	0	12.0624	0	0	0	0	1_1	4036231	7.30072	4	15926	AT2G10450	o	XLOC_007335	4036305	4040270	3	NA	NA	Chr2:4036255-4040270	1429	5.9527	0	14.4217	0
XLOC_007335	TCONS_00010992	AT2G10480	Chr2_4036230_4036237	72.3187	10.3465	1.07967	9.583	9.43e-22	1.63e-19	10036	Chr2	4036230	4036237	4036050	4036417	+	24.6337	12.5713	0	0	0	12.0624	0	0	0	0	1_1	4036231	7.30072	4	15926	AT2G10450	o	XLOC_007335	4036305	4040270	5	NA	NA	Chr2:4036255-4040270	3358	1.9107	0	14.4217	0
XLOC_007335	TCONS_00010993	AT2G10480	Chr2_4036230_4036237	72.3187	10.3465	1.07967	9.583	9.43e-22	1.63e-19	10036	Chr2	4036230	4036237	4036050	4036417	+	24.6337	12.5713	0	0	0	12.0624	0	0	0	0	1_1	4036231	7.30072	4	15926	AT2G10450	o	XLOC_007335	4036402	4040270	6	NA	NA	Chr2:4036255-4040270	3162	0.78803	0	14.4217	0
XLOC_007336	TCONS_00010994	AT2G10490	Chr2_4040755_4040794	102.785	10.8536	1.07172	10.1272	4.18e-24	1.04e-21	10037	Chr2	4040755	4040794	4040575	4040974	+	46.3134	30.296	0	0	0	16.0173	0	0	0	0	1_1	4040767	26.2357	3	20462	AT2G10450	o	XLOC_007336	4040781	4043730	5	NA	NA	Chr2:4040780-4043730	2056	3.29688	0	32.03	0.0318113
XLOC_007337	TCONS_00011000	AT2G10520	Chr2_4065182_4065187	2.13482	5.26572	1.8776	2.80449	0.00503965	0.0514297	10039	Chr2	4065182	4065187	4065002	4065367	+	2.34965	0.663702	0	0	0	0.362532	0	0	1.32342	0	1_1	4065186	0.31233	5	17665	AT2G10535	p	XLOC_007337	4065210	4065594	1	NA	NA	Chr2:4065209-4065594	385	0.408971	0	0.408971	0
XLOC_007338	TCONS_00011001	-	Chr2_4078168_4078225	15.9294	6.69997	1.1523	5.81441	6.08e-09	2.18e-07	10040	Chr2	4078168	4078225	4077988	4078405	+	5.77259	0	0	0	0	1.94449	2.46242	1.36568	0	0	1_1	4078218	0.428447	51	4633	AT2G10535	u	XLOC_007338	4078036	4078674	1	NA	NA	Chr2:4078035-4078674	639	8.00102	0	8.00102	0
XLOC_007339	TCONS_00011002	-	Chr2_4089530_4089593	7.60047	7.09285	1.32371	5.3583	8.4e-08	2.58e-06	10041	Chr2	4089530	4089593	4089350	4089773	+	3.18112	2.22535	0	0	0	0.955766	0	0	0	0	1_1	4089531	1.75686	63	6680	AT2G10535	u	XLOC_007339	4089538	4090680	1	NA	NA	Chr2:4089537-4090680	1143	4.10587	0	4.10587	0
XLOC_007340	TCONS_00011003	AT2G10630	Chr2_4162772_4162776	18.5083	8.38221	1.17679	7.12295	1.06e-12	5.93e-11	10044	Chr2	4162772	4162776	4162592	4162956	+	5.37202	2.53768	0	0	0	2.83434	0	0	0	0	1_1	4162773	2.10823	4	27878	AT2G10602	o	XLOC_007340	4162863	4165315	3	NA	NA	Chr2:4162862-4165315	2340	2.45057	0	5.97251	0
XLOC_007340	TCONS_00011004	AT2G10630	Chr2_4162772_4162776	18.5083	8.38221	1.17679	7.12295	1.06e-12	5.93e-11	10044	Chr2	4162772	4162776	4162592	4162956	+	5.37202	2.53768	0	0	0	2.83434	0	0	0	0	1_1	4162773	2.10823	4	27878	AT2G10602	o	XLOC_007340	4162865	4165315	4	NA	NA	Chr2:4162862-4165315	1759	0.919217	0	5.97251	0
XLOC_007340	TCONS_00011005	AT2G10630	Chr2_4162772_4162776	18.5083	8.38221	1.17679	7.12295	1.06e-12	5.93e-11	10044	Chr2	4162772	4162776	4162592	4162956	+	5.37202	2.53768	0	0	0	2.83434	0	0	0	0	1_1	4162773	2.10823	4	27878	AT2G10602	o	XLOC_007340	4162867	4165315	3	NA	NA	Chr2:4162862-4165315	2077	1.94977	0	5.97251	0
XLOC_007340	TCONS_00011006	AT2G10630	Chr2_4162772_4162776	18.5083	8.38221	1.17679	7.12295	1.06e-12	5.93e-11	10044	Chr2	4162772	4162776	4162592	4162956	+	5.37202	2.53768	0	0	0	2.83434	0	0	0	0	1_1	4162773	2.10823	4	27878	AT2G10602	o	XLOC_007340	4162867	4165315	4	NA	NA	Chr2:4162862-4165315	1954	0.179786	0	5.97251	0
XLOC_007340	TCONS_00011007	AT2G10630	Chr2_4162772_4162776	18.5083	8.38221	1.17679	7.12295	1.06e-12	5.93e-11	10044	Chr2	4162772	4162776	4162592	4162956	+	5.37202	2.53768	0	0	0	2.83434	0	0	0	0	1_1	4162773	2.10823	4	27878	AT2G10602	o	XLOC_007340	4162887	4165315	4	NA	NA	Chr2:4162862-4165315	1835	0	0	5.97251	0
XLOC_007340	TCONS_00011008	AT2G10630	Chr2_4162772_4162776	18.5083	8.38221	1.17679	7.12295	1.06e-12	5.93e-11	10044	Chr2	4162772	4162776	4162592	4162956	+	5.37202	2.53768	0	0	0	2.83434	0	0	0	0	1_1	4162773	2.10823	4	27878	AT2G10602	o	XLOC_007340	4162887	4165315	4	NA	NA	Chr2:4162862-4165315	1735	0.473164	0	5.97251	0
XLOC_007341	TCONS_00011009	AT2G10640	Chr2_4165885_4165942	17.5067	8.30086	1.17383	7.07159	1.53e-12	8.44e-11	10045	Chr2	4165885	4165942	4165705	4166122	+	5.78524	3.70892	0	0	0	2.07632	0	0	0	0	1_1	4165886	1.83494	57	30991	AT2G10602	o	XLOC_007341	4165912	4168888	5	NA	NA	Chr2:4165911-4168888	1955	19.3437	0	26.537	0
XLOC_007341	TCONS_00011010	AT2G10640	Chr2_4165885_4165942	17.5067	8.30086	1.17383	7.07159	1.53e-12	8.44e-11	10045	Chr2	4165885	4165942	4165705	4166122	+	5.78524	3.70892	0	0	0	2.07632	0	0	0	0	1_1	4165886	1.83494	57	30991	AT2G10602	o	XLOC_007341	4165920	4168888	5	NA	NA	Chr2:4165911-4168888	2559	7.19325	0	26.537	0
XLOC_007344	TCONS_00011013	AT2G10660	Chr2_4180453_4180486	5.31441	6.57362	1.4577	4.50959	6.5e-06	0.000147182	10046	Chr2	4180453	4180486	4180273	4180666	+	2.75876	2.26439	0	0	0	0.494362	0	0	0	0	1_1	4180486	2.10823	1	45591	AT2G10602	o	XLOC_007344	4180332	4183795	1	NA	NA	Chr2:4180331-4183795	3464	0.428597	0	1.18381	0
XLOC_007344	TCONS_00011014	AT2G10660	Chr2_4180453_4180486	5.31441	6.57362	1.4577	4.50959	6.5e-06	0.000147182	10046	Chr2	4180453	4180486	4180273	4180666	+	2.75876	2.26439	0	0	0	0.494362	0	0	0	0	1_1	4180486	2.10823	1	45591	AT2G10602	o	XLOC_007344	4180332	4183795	2	NA	NA	Chr2:4180331-4183795	2537	0.755214	0	1.18381	0
XLOC_007355	TCONS_00011025	AT2G10900	Chr2_4293253_4293281	5.03751	6.49832	1.45478	4.46688	7.94e-06	0.000176964	10048	Chr2	4293253	4293281	4293073	4293461	+	3.77205	2.69385	0	0	0	0.758021	0	0	0.320182	0	1_1	4293281	1.7959	28	8651	AT2G10921	o	XLOC_007355	4293282	4295865	2	NA	NA	Chr2:4293281-4295865	2483	0.54829	0	0.54829	0
XLOC_007359	TCONS_00011029	AT2G10975	Chr2_4334711_4334716	31.4136	9.14261	2.47681	3.69129	0.000223123	0.00364357	10052	Chr2	4334711	4334716	4334531	4334896	+	23.0401	3.51372	0.867478	0	0	5.50389	10.4718	2.25634	0.426909	0	1_1	4334714	2.22535	5	423	AT2G10975	e	XLOC_007359	4334769	4336054	1	protein_coding	unknown protein; Ha. [Source:TAIR;Acc:AT2G10975]	Chr2:4334640-4336054	1286	1.88535	0.0356157	1.88535	0.0356157
XLOC_007359	TCONS_00011029	AT2G10975	Chr2_4336194_4336246	63.9051	8.13489	0.902294	9.01578	1.95e-19	2.45e-17	10053	Chr2	4336194	4336246	4336014	4336426	+	24.838	7.10551	0.611177	0	0	9.65653	5.93572	1.18755	0.341527	0	1_1	4336239	3.16234	31	1102	AT2G10975	e	XLOC_007359	4334769	4336054	1	protein_coding	unknown protein; Ha. [Source:TAIR;Acc:AT2G10975]	Chr2:4334640-4336054	1286	1.88535	0.0356157	1.88535	0.0356157
XLOC_007360	TCONS_00011030	AT2G10980	Chr2_4336194_4336246	63.9051	8.13489	0.902294	9.01578	1.95e-19	2.45e-17	10053	Chr2	4336194	4336246	4336014	4336426	+	24.838	7.10551	0.611177	0	0	9.65653	5.93572	1.18755	0.341527	0	1_1	4336239	3.16234	31	1102	AT2G10975	=	XLOC_007360	4336170	4337687	1	NA	NA	Chr2:4336169-4337687	1518	4.7521	0.028041	4.7521	0.028041
XLOC_007364	TCONS_00011034	AT2G11050	Chr2_4383246_4383266	12.1097	7.7686	1.22358	6.34909	2.17e-10	9.39e-09	10054	Chr2	4383246	4383266	4383066	4383446	+	6.58432	4.60687	0	0	0	1.97745	0	0	0	0	1_1	4383259	2.53768	15	17059	AT2G11015	c	XLOC_007364	4383197	4385623	1	NA	NA	Chr2:4383196-4385623	2427	1.76713	0	1.76713	0
XLOC_007372	TCONS_00011051	AT2G11300	Chr2_4491501_4491536	3.14232	5.8215	1.64646	3.53577	0.00040659	0.00615619	10059	Chr2	4491501	4491536	4491321	4491716	+	0.759029	0.429454	0	0	0	0.329574	0	0	0	0	1_1	4491536	0.31233	35	6816	AT2G11270	c	XLOC_007372	4491563	4492099	1	NA	NA	Chr2:4491117-4492847	537	1.96879	0	1.96879	0
XLOC_007383	TCONS_00011062	AT2G11500	Chr2_4605438_4605445	33.1613	9.22111	1.11188	8.29323	1.1e-16	9.45e-15	10062	Chr2	4605438	4605445	4605258	4605625	+	10.1741	4.80208	0	0	0	5.37206	0	0	0	0	1_1	4605439	3.55276	4	13142	AT2G11520	o	XLOC_007383	4605475	4608692	5	NA	NA	Chr2:4605474-4608692	2689	1.88059	0	5.01629	0
XLOC_007383	TCONS_00011063	AT2G11500	Chr2_4605438_4605445	33.1613	9.22111	1.11188	8.29323	1.1e-16	9.45e-15	10062	Chr2	4605438	4605445	4605258	4605625	+	10.1741	4.80208	0	0	0	5.37206	0	0	0	0	1_1	4605439	3.55276	4	13142	AT2G11520	o	XLOC_007383	4605475	4608692	4	NA	NA	Chr2:4605474-4608692	2672	1.13194	0	5.01629	0
XLOC_007383	TCONS_00011064	AT2G11500	Chr2_4605438_4605445	33.1613	9.22111	1.11188	8.29323	1.1e-16	9.45e-15	10062	Chr2	4605438	4605445	4605258	4605625	+	10.1741	4.80208	0	0	0	5.37206	0	0	0	0	1_1	4605439	3.55276	4	13142	AT2G11520	o	XLOC_007383	4605475	4608692	5	NA	NA	Chr2:4605474-4608692	2867	0.325632	0	5.01629	0
XLOC_007383	TCONS_00011065	AT2G11500	Chr2_4605438_4605445	33.1613	9.22111	1.11188	8.29323	1.1e-16	9.45e-15	10062	Chr2	4605438	4605445	4605258	4605625	+	10.1741	4.80208	0	0	0	5.37206	0	0	0	0	1_1	4605439	3.55276	4	13142	AT2G11520	o	XLOC_007383	4605549	4608692	3	NA	NA	Chr2:4605474-4608692	2596	1.26845	0	5.01629	0
XLOC_007383	TCONS_00011066	AT2G11500	Chr2_4605438_4605445	33.1613	9.22111	1.11188	8.29323	1.1e-16	9.45e-15	10062	Chr2	4605438	4605445	4605258	4605625	+	10.1741	4.80208	0	0	0	5.37206	0	0	0	0	1_1	4605439	3.55276	4	13142	AT2G11520	o	XLOC_007383	4605575	4608692	4	NA	NA	Chr2:4605474-4608692	2565	0.40966	0	5.01629	0
XLOC_007387	TCONS_00011070	AT2G11522	Chr2_4621910_4621952	8.68465	7.28841	2.4577	2.96555	0.00302147	0.0340935	10064	Chr2	4621910	4621952	4621730	4622132	+	4.67407	1.40549	0	0	0	1.21943	0	0	2.04916	0	1_1	4621946	0.702743	24	424	AT2G11522	=	XLOC_007387	4621932	4622775	1	protein_coding	unknown protein; LOCATED IN: endomembrane system; Ha. [Source:TAIR;Acc:AT2G11522]	Chr2:4621931-4622775	844	1.64788	0.0400128	1.64788	0.0400128
XLOC_007387	TCONS_00011071	AT2G11522	Chr2_4621910_4621952	8.68465	7.28841	2.4577	2.96555	0.00302147	0.0340935	10064	Chr2	4621910	4621952	4621730	4622132	+	4.67407	1.40549	0	0	0	1.21943	0	0	2.04916	0	1_1	4621946	0.702743	24	424	AT2G11522	o	XLOC_007387	4621942	4622775	2	protein_coding	unknown protein; LOCATED IN: endomembrane system; Ha. [Source:TAIR;Acc:AT2G11522]	Chr2:4621931-4622775	563	0	0	1.64788	0.0400128
XLOC_007387	TCONS_00011072	AT2G11522	Chr2_4621910_4621952	8.68465	7.28841	2.4577	2.96555	0.00302147	0.0340935	10064	Chr2	4621910	4621952	4621730	4622132	+	4.67407	1.40549	0	0	0	1.21943	0	0	2.04916	0	1_1	4621946	0.702743	24	424	AT2G11522	o	XLOC_007387	4622082	4622775	2	protein_coding	unknown protein; LOCATED IN: endomembrane system; Ha. [Source:TAIR;Acc:AT2G11522]	Chr2:4621931-4622775	474	0	0	1.64788	0.0400128
XLOC_007391	TCONS_00011076	AT2G11680	Chr2_4685035_4685043	99.2443	10.8023	1.06759	10.1184	4.58e-24	1.13e-21	10066	Chr2	4685035	4685043	4684855	4685223	+	51.0571	34.5125	0	0	0	16.5446	0	0	0	0	1_1	4685038	13.7425	3	7055	AT2G11651	o	XLOC_007391	4685067	4690048	3	NA	NA	Chr2:4685066-4690048	4375	0.672222	0.004481	8.01137	0.00448377
XLOC_007391	TCONS_00011077	AT2G11680	Chr2_4685035_4685043	99.2443	10.8023	1.06759	10.1184	4.58e-24	1.13e-21	10066	Chr2	4685035	4685043	4684855	4685223	+	51.0571	34.5125	0	0	0	16.5446	0	0	0	0	1_1	4685038	13.7425	3	7055	AT2G11651	o	XLOC_007391	4685067	4690048	2	NA	NA	Chr2:4685066-4690048	4857	3.61668	2.77e-06	8.01137	0.00448377
XLOC_007391	TCONS_00011078	AT2G11680	Chr2_4685035_4685043	99.2443	10.8023	1.06759	10.1184	4.58e-24	1.13e-21	10066	Chr2	4685035	4685043	4684855	4685223	+	51.0571	34.5125	0	0	0	16.5446	0	0	0	0	1_1	4685038	13.7425	3	7055	AT2G11651	o	XLOC_007391	4685067	4690048	4	NA	NA	Chr2:4685066-4690048	2581	3.72247	0	8.01137	0.00448377
XLOC_007393	TCONS_00011080	AT2G11770	Chr2_4721353_4721354	7.07808	6.99285	1.33701	5.23023	1.69e-07	4.95e-06	10068	Chr2	4721353	4721354	4721173	4721534	+	2.74812	1.56165	0	0	0	1.18647	0	0	0	0	1_1	4721354	1.56165	1	6718	AT2G11778	o	XLOC_007393	4721341	4723305	4	NA	NA	Chr2:4721340-4723547	1569	0.738564	0	1.95754	0
XLOC_007394	TCONS_00011082	AT2G11778	Chr2_4727554_4728706	5652.99	11.8291	0.421908	28.0372	5.73e-173	2.07e-168	10070	Chr2	4727554	4728706	4727374	4728886	+	1980.76	1069.65	0	0	0	906.132	0	0	4.97349	0	1_1	4727832	297.456	983	240	AT2G11778	o	XLOC_007394	4727302	4728874	2	protein_coding	unknown protein; Ha. [Source:TAIR;Acc:AT2G11778]	Chr2:4725756-4731789	1498	278.586	0.0262349	553.309	0.0688794
XLOC_007394	TCONS_00011083	AT2G11778	Chr2_4727554_4728706	5652.99	11.8291	0.421908	28.0372	5.73e-173	2.07e-168	10070	Chr2	4727554	4728706	4727374	4728886	+	1980.76	1069.65	0	0	0	906.132	0	0	4.97349	0	1_1	4727832	297.456	983	240	AT2G11778	o	XLOC_007394	4727302	4731789	7	protein_coding	unknown protein; Ha. [Source:TAIR;Acc:AT2G11778]	Chr2:4725756-4731789	2360	136.708	0.0425594	553.309	0.0688794
XLOC_007394	TCONS_00011084	AT2G11778	Chr2_4727554_4728706	5652.99	11.8291	0.421908	28.0372	5.73e-173	2.07e-168	10070	Chr2	4727554	4728706	4727374	4728886	+	1980.76	1069.65	0	0	0	906.132	0	0	4.97349	0	1_1	4727832	297.456	983	240	AT2G11778	o	XLOC_007394	4727302	4731789	7	protein_coding	unknown protein; Ha. [Source:TAIR;Acc:AT2G11778]	Chr2:4725756-4731789	2421	138.015	8.5e-05	553.309	0.0688794
XLOC_007397	TCONS_00011087	AT2G11851	Chr2_4785186_4785227	6.86822	6.20407	1.34449	4.61443	3.94e-06	9.31e-05	10079	Chr2	4785186	4785227	4785006	4785407	+	10.1426	9.25279	0	0	0	0.889851	0	0	0	0	1_1	4785210	3.86509	41	772	AT2G11851	j	XLOC_007397	4785219	4789966	5	protein_coding	unknown protein; FUNCTIONS IN: molecular_function unknown; INVOLVED IN: biological_process unknown; LOCATED IN: cellular_component unknown; Ha. [Source:TAIR;Acc:AT2G11851]	Chr2:4785218-4789966	1940	2.85e-05	0	0.467006	0
XLOC_007397	TCONS_00011088	AT2G11851	Chr2_4785186_4785227	6.86822	6.20407	1.34449	4.61443	3.94e-06	9.31e-05	10079	Chr2	4785186	4785227	4785006	4785407	+	10.1426	9.25279	0	0	0	0.889851	0	0	0	0	1_1	4785210	3.86509	41	772	AT2G11851	j	XLOC_007397	4785219	4789966	4	protein_coding	unknown protein; FUNCTIONS IN: molecular_function unknown; INVOLVED IN: biological_process unknown; LOCATED IN: cellular_component unknown; Ha. [Source:TAIR;Acc:AT2G11851]	Chr2:4785218-4789966	1834	0.466977	0	0.467006	0
XLOC_007401	TCONS_00011092	AT2G11950	Chr2_4822750_4822842	11.1081	7.64162	1.23733	6.17588	6.58e-10	2.68e-08	10084	Chr2	4822750	4822842	4822570	4823022	+	3.98527	2.73289	0	0	0	1.25238	0	0	0	0	1_1	4822842	1.17124	49	18451	AT2G11891	o	XLOC_007401	4822916	4823857	3	NA	NA	Chr2:4822915-4823857	703	1.09788	0	1.09788	0
XLOC_007402	TCONS_00011093	AT2G11983	Chr2_4830058_4830135	9.99056	6.74027	1.28755	5.23496	1.65e-07	4.84e-06	10085	Chr2	4830058	4830135	4829878	4830315	+	25.363	19.6378	0	0	0	1.28534	0	0	4.43985	0	1_1	4830102	6.87127	53	25711	AT2G11891	j	XLOC_007402	4830089	4831915	4	NA	NA	Chr2:4830088-4831915	1327	0	0	1.13008	0.0237939
XLOC_007402	TCONS_00011094	AT2G11983	Chr2_4830058_4830135	9.99056	6.74027	1.28755	5.23496	1.65e-07	4.84e-06	10085	Chr2	4830058	4830135	4829878	4830315	+	25.363	19.6378	0	0	0	1.28534	0	0	4.43985	0	1_1	4830102	6.87127	53	25711	AT2G11891	j	XLOC_007402	4830089	4831915	4	NA	NA	Chr2:4830088-4831915	1276	0.158455	1.07e-06	1.13008	0.0237939
XLOC_007402	TCONS_00011095	AT2G11983	Chr2_4830058_4830135	9.99056	6.74027	1.28755	5.23496	1.65e-07	4.84e-06	10085	Chr2	4830058	4830135	4829878	4830315	+	25.363	19.6378	0	0	0	1.28534	0	0	4.43985	0	1_1	4830102	6.87127	53	25711	AT2G11891	j	XLOC_007402	4830099	4831915	5	NA	NA	Chr2:4830088-4831915	1117	0.749241	0	1.13008	0.0237939
XLOC_007402	TCONS_00011096	AT2G11983	Chr2_4830058_4830135	9.99056	6.74027	1.28755	5.23496	1.65e-07	4.84e-06	10085	Chr2	4830058	4830135	4829878	4830315	+	25.363	19.6378	0	0	0	1.28534	0	0	4.43985	0	1_1	4830102	6.87127	53	25711	AT2G11891	j	XLOC_007402	4830099	4831915	5	NA	NA	Chr2:4830088-4831915	994	0.110389	0.0237928	1.13008	0.0237939
XLOC_007403	TCONS_00011098	AT2G12000	Chr2_4834783_4834784	3.50762	5.98144	1.59531	3.74939	0.000177266	0.00297392	10086	Chr2	4834783	4834784	4834603	4834964	+	1.8816	1.28836	0	0	0	0.593234	0	0	0	0	1_1	4834784	1.28836	1	30393	AT2G11891	=	XLOC_007403	4834773	4835504	1	NA	NA	Chr2:4834772-4835504	732	1.21002	0	1.21002	0
XLOC_007412	TCONS_00011107	AT2G12210	Chr2_4900977_4901066	23.2295	8.70482	1.14623	7.59432	3.09e-14	2.04e-12	10089	Chr2	4900977	4901066	4900797	4901246	+	14.5149	9.68224	0	0	0	3.29574	0	0	1.53687	0	1_1	4901033	2.77193	44	420	AT2G12200	o	XLOC_007412	4901001	4903684	3	NA	NA	Chr2:4901000-4908972	1626	0.212413	0	2.28212	0
XLOC_007412	TCONS_00011108	AT2G12210	Chr2_4900977_4901066	23.2295	8.70482	1.14623	7.59432	3.09e-14	2.04e-12	10089	Chr2	4900977	4901066	4900797	4901246	+	14.5149	9.68224	0	0	0	3.29574	0	0	1.53687	0	1_1	4901033	2.77193	44	420	AT2G12200	o	XLOC_007412	4901025	4908972	10	NA	NA	Chr2:4901000-4908972	2642	0.790839	0	2.28212	0
XLOC_007419	TCONS_00011118	-	Chr2_4989884_4989889	63.3454	10.1557	1.08653	9.34691	9.02e-21	1.34e-18	10091	Chr2	4989884	4989889	4989704	4990069	+	11.6005	1.05411	0	0	0	10.5464	0	0	0	0	1_1	4989885	0.663702	5	67603	AT2G12280	u	XLOC_007419	4989906	4990846	1	NA	NA	Chr2:4985913-4994975	941	14.3316	0	14.3316	0
XLOC_007422	TCONS_00011121	AT2G12407	Chr2_5009172_5009354	40.8045	7.49659	0.929376	8.06626	7.25e-16	5.68e-14	10095	Chr2	5009172	5009354	5008992	5009534	+	7.30006	1.21028	0	0	0	3.59236	0	0	2.49742	0	1_1	5009354	0.585619	182	87072	AT2G12280	o	XLOC_007422	5009274	5013190	2	NA	NA	Chr2:5009273-5017634	745	21.279	0	21.279	0
XLOC_007423	TCONS_00011122	AT2G12405	Chr2_5011334_5011367	8.8476	7.31477	1.28224	5.70467	1.17e-08	4.01e-07	10096	Chr2	5011334	5011367	5011154	5011547	+	1.82583	0.507537	0	0	0	1.3183	0	0	0	0	1_1	5011339	0.234248	33	89057	AT2G12280	x	XLOC_007423	5011342	5011813	1	protein_coding	unknown protein; FUNCTIONS IN: molecular_function unknown; INVOLVED IN: biological_process unknown; LOCATED IN: endomembrane system; Ha. [Source:TAIR;Acc:AT2G12405]	Chr2:5009273-5017634	472	2.7509	0	2.7509	0
XLOC_007425	TCONS_00011124	-	Chr2_5021821_5021889	40.1958	5.17728	0.557163	9.29221	1.51e-20	2.14e-18	10097	Chr2	5021821	5021889	5021641	5022069	+	21.2132	8.39388	1.18292	0.710938	0.900571	5.20728	2.4365	0.801595	1.57956	0	1_1	5021842	2.81097	22	93026	AT2G12550	u	XLOC_007425	5021848	5022320	1	NA	NA	Chr2:5021795-5022320	473	27.4794	0.270359	27.4794	0.270359
XLOC_007426	TCONS_00011125	-	Chr2_5029636_5029764	24.1369	8.76172	1.13586	7.71375	1.22e-14	8.43e-13	10098	Chr2	5029636	5029764	5029456	5029944	+	3.70642	1.36645	0	0	0	2.33998	0	0	0	0	1_1	5029764	0.546578	128	85104	AT2G12550	u	XLOC_007426	5029667	5030889	1	NA	NA	Chr2:5029666-5030889	1223	4.4263	0	4.4263	0
XLOC_007434	TCONS_00011134	AT2G12540	Chr2_5109340_5109345	22.8211	8.68166	1.14066	7.61107	2.72e-14	1.81e-12	10102	Chr2	5109340	5109345	5109160	5109525	+	7.03053	3.24043	0	0	0	3.79011	0	0	0	0	1_1	5109344	2.10823	2	5524	AT2G12550	x	XLOC_007434	5109195	5111465	1	NA	NA	Chr2:5104362-5111465	2271	4.12606	0	4.12606	0
XLOC_007436	TCONS_00011137	AT2G12630	Chr2_5147713_5147800	93.4959	10.7166	1.07067	10.0092	1.39e-23	3.14e-21	10104	Chr2	5147713	5147800	5147533	5147980	+	47.1621	31.9358	0	0	0	15.2263	0	0	0	0	1_1	5147719	18.3884	4	25827	AT2G12557	o	XLOC_007436	5147738	5152904	4	NA	NA	Chr2:5147737-5152904	2744	2.73402	0	16.2877	0
XLOC_007436	TCONS_00011138	AT2G12630	Chr2_5147713_5147800	93.4959	10.7166	1.07067	10.0092	1.39e-23	3.14e-21	10104	Chr2	5147713	5147800	5147533	5147980	+	47.1621	31.9358	0	0	0	15.2263	0	0	0	0	1_1	5147719	18.3884	4	25827	AT2G12557	o	XLOC_007436	5147738	5152904	3	NA	NA	Chr2:5147737-5152904	3196	0.965707	0	16.2877	0
XLOC_007436	TCONS_00011139	AT2G12630	Chr2_5147713_5147800	93.4959	10.7166	1.07067	10.0092	1.39e-23	3.14e-21	10104	Chr2	5147713	5147800	5147533	5147980	+	47.1621	31.9358	0	0	0	15.2263	0	0	0	0	1_1	5147719	18.3884	4	25827	AT2G12557	o	XLOC_007436	5147751	5152904	4	NA	NA	Chr2:5147737-5152904	2473	12.5879	0	16.2877	0
XLOC_007438	TCONS_00011141	AT2G12650	Chr2_5171776_5171801	7.60632	7.09057	1.36576	5.19168	2.08e-07	6.02e-06	10106	Chr2	5171776	5171801	5171596	5171981	+	1.67676	0.819867	0	0	0	0.856893	0	0	0	0	1_1	5171787	0.273289	25	49895	AT2G12557	c	XLOC_007438	5171800	5173750	1	NA	NA	Chr2:5171799-5173750	1951	2.19575	0	2.19575	0
XLOC_007450	TCONS_00011155	AT2G12935	Chr2_5315006_5315007	2.39037	4.61696	1.77324	2.60369	0.00922264	0.0820806	10110	Chr2	5315006	5315007	5314826	5315187	+	0.362532	0	0	0	0	0.362532	0	0	0	0	1_1	5315007	0.362532	1	2468	AT2G12940	x	XLOC_007450	5315034	5316238	1	protein_coding	unknown protein; Ha. [Source:TAIR;Acc:AT2G12935]	Chr2:5314847-5316238	1205	2.04374	0	2.04374	0
XLOC_007452	TCONS_00011157	AT2G13050	Chr2_5365975_5365979	15.6115	8.13679	1.19798	6.79211	1.11e-11	5.56e-10	10111	Chr2	5365975	5365979	5365795	5366159	+	3.72367	1.05411	0	0	0	2.66955	0	0	0	0	1_1	5365979	0.741785	4	23793	AT2G13100	o	XLOC_007452	5365757	5371242	3	NA	NA	Chr2:5365756-5371242	2714	3.82247	0	11.7045	0
XLOC_007452	TCONS_00011158	AT2G13050	Chr2_5365975_5365979	15.6115	8.13679	1.19798	6.79211	1.11e-11	5.56e-10	10111	Chr2	5365975	5365979	5365795	5366159	+	3.72367	1.05411	0	0	0	2.66955	0	0	0	0	1_1	5365979	0.741785	4	23793	AT2G13100	o	XLOC_007452	5365785	5371242	7	NA	NA	Chr2:5365756-5371242	4680	3.71226	0	11.7045	0
XLOC_007458	TCONS_00011167	AT2G13160	Chr2_5441498_5441516	185.803	11.7065	1.05736	11.0714	1.73e-28	7.35e-26	10116	Chr2	5441498	5441516	5441318	5441696	+	59.3823	28.9296	0	0	0	30.4527	0	0	0	0	1_1	5441505	21.8631	6	4449	AT2G13150	o	XLOC_007458	5441513	5444210	6	NA	NA	Chr2:5441512-5444210	1723	23.6358	0	111.919	0
XLOC_007458	TCONS_00011168	AT2G13160	Chr2_5441498_5441516	185.803	11.7065	1.05736	11.0714	1.73e-28	7.35e-26	10116	Chr2	5441498	5441516	5441318	5441696	+	59.3823	28.9296	0	0	0	30.4527	0	0	0	0	1_1	5441505	21.8631	6	4449	AT2G13150	o	XLOC_007458	5441513	5444210	5	NA	NA	Chr2:5441512-5444210	2160	86.0184	0	111.919	0
XLOC_007458	TCONS_00011169	AT2G13160	Chr2_5441498_5441516	185.803	11.7065	1.05736	11.0714	1.73e-28	7.35e-26	10116	Chr2	5441498	5441516	5441318	5441696	+	59.3823	28.9296	0	0	0	30.4527	0	0	0	0	1_1	5441505	21.8631	6	4449	AT2G13150	o	XLOC_007458	5441522	5444210	6	NA	NA	Chr2:5441512-5444210	1698	2.26487	0	111.919	0
XLOC_007459	TCONS_00011170	AT2G13190	Chr2_5468843_5468852	215.692	10.4813	1.04326	10.0467	9.5e-24	2.22e-21	10119	Chr2	5468843	5468852	5468663	5469032	+	53.0161	6.7151	0	0	0	36.6157	0	2.79074	6.89458	0	1_1	5468844	6.24661	1	28288	AT2G13272	x	XLOC_007459	5468861	5471426	2	NA	NA	Chr2:5468860-5471426	2462	18.4214	0	18.4214	0
XLOC_007464	TCONS_00011175	AT2G13300	Chr2_5517704_5517721	8.96741	7.33553	1.28247	5.71984	1.07e-08	3.71e-07	10122	Chr2	5517704	5517721	5517524	5517901	+	9.21109	3.66988	0	0	2.23778	1.3183	0	0	1.98513	0	1_1	5517721	2.30344	17	6159	AT2G13290	x	XLOC_007464	5517683	5520555	5	NA	NA	Chr2:5517682-5520555	2368	0	0	1.16989	0
XLOC_007464	TCONS_00011176	AT2G13300	Chr2_5517704_5517721	8.96741	7.33553	1.28247	5.71984	1.07e-08	3.71e-07	10122	Chr2	5517704	5517721	5517524	5517901	+	9.21109	3.66988	0	0	2.23778	1.3183	0	0	1.98513	0	1_1	5517721	2.30344	17	6159	AT2G13290	x	XLOC_007464	5517683	5520555	5	NA	NA	Chr2:5517682-5520555	2415	0.541174	0	1.16989	0
XLOC_007464	TCONS_00011177	AT2G13300	Chr2_5517704_5517721	8.96741	7.33553	1.28247	5.71984	1.07e-08	3.71e-07	10122	Chr2	5517704	5517721	5517524	5517901	+	9.21109	3.66988	0	0	2.23778	1.3183	0	0	1.98513	0	1_1	5517721	2.30344	17	6159	AT2G13290	x	XLOC_007464	5517683	5520555	5	NA	NA	Chr2:5517682-5520555	2418	0.628712	0	1.16989	0
XLOC_007469	TCONS_00011182	AT2G13547	Chr2_5646608_5646651	63.9494	8.72421	1.05547	8.26568	1.39e-16	1.17e-14	10126	Chr2	5646608	5646651	5646428	5646831	+	26.1865	8.43292	0	0	0	10.2827	0	0	7.4709	0	1_1	5646643	2.10823	38	529	AT2G13547	o	XLOC_007469	5646637	5647453	2	protein_coding	Putative uncharacterized protein [Source:UniProtKB/TrEMBL;Acc:Q1G3C7]	Chr2:5646636-5647453	604	12.0462	0	48.958	0
XLOC_007469	TCONS_00011183	AT2G13547	Chr2_5646608_5646651	63.9494	8.72421	1.05547	8.26568	1.39e-16	1.17e-14	10126	Chr2	5646608	5646651	5646428	5646831	+	26.1865	8.43292	0	0	0	10.2827	0	0	7.4709	0	1_1	5646643	2.10823	38	529	AT2G13547	=	XLOC_007469	5646637	5647453	1	protein_coding	Putative uncharacterized protein [Source:UniProtKB/TrEMBL;Acc:Q1G3C7]	Chr2:5646636-5647453	817	36.9117	0	48.958	0
XLOC_007486	TCONS_00011208	AT2G13870	Chr2_5818590_5818608	185.921	10.9852	1.05666	10.3961	2.58e-25	7.71e-23	10142	Chr2	5818590	5818608	5818410	5818788	+	58.0792	27.7584	0	0	0	30.3208	0	0	0	0	1_1	5818596	14.5234	10	10889	AT2G13895	o	XLOC_007486	5818613	5821687	5	NA	NA	Chr2:5818612-5821687	2337	4.34102	0	59.9875	0
XLOC_007486	TCONS_00011209	AT2G13870	Chr2_5818590_5818608	185.921	10.9852	1.05666	10.3961	2.58e-25	7.71e-23	10142	Chr2	5818590	5818608	5818410	5818788	+	58.0792	27.7584	0	0	0	30.3208	0	0	0	0	1_1	5818596	14.5234	10	10889	AT2G13895	o	XLOC_007486	5818613	5821687	5	NA	NA	Chr2:5818612-5821687	2333	3.14998	0	59.9875	0
XLOC_007486	TCONS_00011210	AT2G13870	Chr2_5818590_5818608	185.921	10.9852	1.05666	10.3961	2.58e-25	7.71e-23	10142	Chr2	5818590	5818608	5818410	5818788	+	58.0792	27.7584	0	0	0	30.3208	0	0	0	0	1_1	5818596	14.5234	10	10889	AT2G13895	o	XLOC_007486	5818615	5821687	6	NA	NA	Chr2:5818612-5821687	1746	47.2393	0	59.9875	0
XLOC_007486	TCONS_00011211	AT2G13870	Chr2_5819356_5819357	3.75311	6.07681	1.5612	3.89239	9.93e-05	0.00176847	10144	Chr2	5819356	5819357	5819176	5819537	+	1.09469	0.468495	0	0	0	0.626191	0	0	0	0	1_1	5819357	0.468495	1	10128	AT2G13895	o	XLOC_007486	5819158	5821687	4	NA	NA	Chr2:5818612-5821687	2290	5.25725	0	59.9875	0
XLOC_007491	TCONS_00011216	AT2G14010	Chr2_5887571_5887572	9.73529	7.45105	1.26333	5.89794	3.68e-09	1.36e-07	10151	Chr2	5887571	5887572	5887391	5887752	+	1.61491	0	0	0	0	1.61491	0	0	0	0	1_1	5887572	1.61491	1	18978	AT2G14045	j	XLOC_007491	5886531	5893220	10	NA	NA	Chr2:5886530-5893220	4627	6.25702	0	6.25702	0
XLOC_007491	TCONS_00011216	AT2G14010	Chr2_5886559_5886652	17.8523	8.32617	1.16744	7.13199	9.89e-13	5.6e-11	10150	Chr2	5886559	5886652	5886379	5886832	+	6.38911	4.41167	0	0	0	1.97745	0	0	0	0	1_1	5886609	1.71782	8	19941	AT2G14045	j	XLOC_007491	5886531	5893220	10	NA	NA	Chr2:5886530-5893220	4627	6.25702	0	6.25702	0
XLOC_007500	TCONS_00011231	AT2G14180	Chr2_5990282_5990296	9.1245	7.35782	1.27634	5.76479	8.18e-09	2.88e-07	10160	Chr2	5990282	5990296	5990102	5990476	+	2.56154	1.21028	0	0	0	1.35126	0	0	0	0	1_1	5990292	0.546578	10	26423	AT2G14206	o	XLOC_007500	5990307	5995603	1	NA	NA	Chr2:5990306-5995603	5297	5.64509	0.00817493	5.64573	0.00817493
XLOC_007500	TCONS_00011232	AT2G14180	Chr2_5990282_5990296	9.1245	7.35782	1.27634	5.76479	8.18e-09	2.88e-07	10160	Chr2	5990282	5990296	5990102	5990476	+	2.56154	1.21028	0	0	0	1.35126	0	0	0	0	1_1	5990292	0.546578	10	26423	AT2G14206	o	XLOC_007500	5990325	5995603	2	NA	NA	Chr2:5990306-5995603	5029	0.000643323	0	5.64573	0.00817493
XLOC_007503	TCONS_00011236	AT2G14255	Chr2_6036660_6036712	7.20749	3.60747	1.00046	3.60581	0.000311183	0.00488749	10163	Chr2	6036660	6036712	6036480	6036892	+	1.75697	0	0.47317	0	0	0.856893	0	0	0.426909	0	1_1	6036712	0.47317	52	262	AT2G14255	j	XLOC_007503	6036747	6039654	8	protein_coding	Probable protein S-acyltransferase 23 [Source:UniProtKB/Swiss-Prot;Acc:Q3EC11]	Chr2:6036746-6041081	1200	0	0	3.67765	5.89006
XLOC_007503	TCONS_00011237	AT2G14255	Chr2_6036660_6036712	7.20749	3.60747	1.00046	3.60581	0.000311183	0.00488749	10163	Chr2	6036660	6036712	6036480	6036892	+	1.75697	0	0.47317	0	0	0.856893	0	0	0.426909	0	1_1	6036712	0.47317	52	262	AT2G14255	j	XLOC_007503	6036747	6041081	13	protein_coding	Probable protein S-acyltransferase 23 [Source:UniProtKB/Swiss-Prot;Acc:Q3EC11]	Chr2:6036746-6041081	2001	1.96541	3.19329	3.67765	5.89006
XLOC_007503	TCONS_00011238	AT2G14255	Chr2_6036660_6036712	7.20749	3.60747	1.00046	3.60581	0.000311183	0.00488749	10163	Chr2	6036660	6036712	6036480	6036892	+	1.75697	0	0.47317	0	0	0.856893	0	0	0.426909	0	1_1	6036712	0.47317	52	262	AT2G14255	=	XLOC_007503	6036747	6041081	13	protein_coding	Probable protein S-acyltransferase 23 [Source:UniProtKB/Swiss-Prot;Acc:Q3EC11]	Chr2:6036746-6041081	2027	1.06098	2.68914	3.67765	5.89006
XLOC_007507	TCONS_00011243	AT2G14330	Chr2_6074090_6074257	95.3597	10.745	1.0697	10.0449	9.68e-24	2.24e-21	10167	Chr2	6074090	6074257	6073910	6074437	+	34.3302	20.6528	0	0	0	13.6773	0	0	0	0	1_1	6074201	4.99729	131	14138	AT2G14365	=	XLOC_007507	6074117	6075469	4	NA	NA	Chr2:6074116-6075469	834	69.7055	0	154.823	0
XLOC_007507	TCONS_00011244	AT2G14330	Chr2_6074090_6074257	95.3597	10.745	1.0697	10.0449	9.68e-24	2.24e-21	10167	Chr2	6074090	6074257	6073910	6074437	+	34.3302	20.6528	0	0	0	13.6773	0	0	0	0	1_1	6074201	4.99729	131	14138	AT2G14365	j	XLOC_007507	6074117	6075469	4	NA	NA	Chr2:6074116-6075469	820	85.1174	0	154.823	0
XLOC_007509	TCONS_00011246	AT2G14340	Chr2_6078035_6078099	8.63939	7.27706	1.29715	5.61003	2.02e-08	6.77e-07	10168	Chr2	6078035	6078099	6077855	6078279	+	3.55328	2.49864	0	0	0	1.05464	0	0	0	0	1_1	6078081	0.702743	64	10258	AT2G14365	=	XLOC_007509	6078076	6079105	2	NA	NA	Chr2:6078075-6079105	852	1.90615	0	1.90615	0
XLOC_007515	TCONS_00011254	-	Chr2_6212178_6212183	24.8455	4.35962	0.69661	6.25834	3.89e-10	1.64e-08	10172	Chr2	6212178	6212183	6211998	6212363	+	19.2951	0.429454	1.04492	0.779738	0.70954	3.75715	10.0311	2.13759	0.405563	0	1_1	6212179	0.234248	5	1793	AT2G14560	u	XLOC_007515	6212174	6213213	2	NA	NA	Chr2:6212173-6213213	855	3.25534	0.0276203	3.25534	0.0276203
XLOC_007515	TCONS_00011254	-	Chr2_6212295_6212296	7.20236	4.80274	1.23769	3.88041	0.00010428	0.00184077	10173	Chr2	6212295	6212296	6212115	6212476	+	3.2146	0	0.433739	0	0	1.0876	1.21825	0.475019	0	0	1_1	6212296	0.433739	1	1676	AT2G14560	u	XLOC_007515	6212174	6213213	2	NA	NA	Chr2:6212173-6213213	855	3.25534	0.0276203	3.25534	0.0276203
XLOC_007516	TCONS_00011255	AT2G14560	Chr2_6214478_6214573	48.9944	4.70995	0.593848	7.93124	2.17e-15	1.63e-13	10175	Chr2	6214478	6214573	6214298	6214753	+	10.69	0	0	0	0.40935	6.45966	2.3069	1.51412	0	0	1_1	6214512	0.21832	65	540	AT2G14560	=	XLOC_007516	6213408	6215444	3	protein_coding	Protein of unknown function (DUF567) [Source:TAIR;Acc:AT2G14560]	Chr2:6213407-6215444	1640	81.931	4.98346	81.931	4.98346
XLOC_007518	TCONS_00011257	-	Chr2_6217170_6217243	30.4886	8.37176	1.11535	7.50598	6.1e-14	3.93e-12	10176	Chr2	6217170	6217243	6216990	6217423	+	10.0455	4.9192	0	0	0	4.61404	0	0	0.51229	0	1_1	6217233	2.88906	23	3261	AT2G14560	u	XLOC_007518	6216901	6217860	2	NA	NA	Chr2:6216900-6217860	869	4.6203	0.0292369	4.6203	0.0292369
XLOC_007526	TCONS_00011268	AT2G14730	Chr2_6305601_6305660	155.525	11.4508	1.06359	10.7662	4.97e-27	1.94e-24	10181	Chr2	6305601	6305660	6305421	6305840	+	36.5816	12.259	0	0	0	24.3226	0	0	0	0	1_1	6305642	3.24043	28	3253	AT2G14740	j	XLOC_007526	6305653	6307301	3	NA	NA	Chr2:6305652-6307301	749	58.6537	0	64.6422	0
XLOC_007542	TCONS_00011285	-	Chr2_6439981_6440079	29.4024	9.04856	1.12419	8.04898	8.35e-16	6.53e-14	10199	Chr2	6439981	6440079	6439801	6440259	+	15.9308	6.7151	0	0	0	4.15264	0	1.3063	3.7568	0	1_1	6440030	3.20139	60	8559	AT2G14935	u	XLOC_007542	6440023	6440765	2	NA	NA	Chr2:6440022-6440765	560	4.86358	0	5.14211	0
XLOC_007542	TCONS_00011286	-	Chr2_6439981_6440079	29.4024	9.04856	1.12419	8.04898	8.35e-16	6.53e-14	10199	Chr2	6439981	6440079	6439801	6440259	+	15.9308	6.7151	0	0	0	4.15264	0	1.3063	3.7568	0	1_1	6440030	3.20139	60	8559	AT2G14935	u	XLOC_007542	6440024	6440765	2	NA	NA	Chr2:6440022-6440765	547	0.278526	0	5.14211	0
XLOC_007543	TCONS_00011287	AT2G14950	Chr2_6446994_6447110	17.4551	7.55706	1.16687	6.47634	9.4e-11	4.26e-09	10200	Chr2	6446994	6447110	6446814	6447290	+	3.59893	1.52261	0	0	0	2.07632	0	0	0	0	1_1	6447022	0.585619	28	15551	AT2G14935	o	XLOC_007543	6447048	6450089	4	NA	NA	Chr2:6447047-6450089	2664	2.90077	0	2.90077	0
XLOC_007544	TCONS_00011288	AT2G14990	Chr2_6474634_6474635	2.44314	5.45276	1.80932	3.01371	0.00258072	0.0299803	10201	Chr2	6474634	6474635	6474454	6474815	+	0.942067	0.546578	0	0	0	0.395489	0	0	0	0	1_1	6474635	0.546578	1	9744	AT2G15010	o	XLOC_007544	6474653	6476368	1	NA	NA	Chr2:6474652-6476368	1716	1.12662	0	1.12662	0
XLOC_007545	TCONS_00011290	AT2G15017	Chr2_6489902_6490065	42.5649	9.58307	1.11345	8.60665	7.52e-18	7.63e-16	10202	Chr2	6489902	6490065	6489722	6490245	+	7.27796	3.98221	0	0	0	3.29574	0	0	0	0	1_1	6489917	0.819867	163	5538	AT2G15010	p	XLOC_007545	6489798	6490657	1	NA	NA	Chr2:6489050-6490657	860	9.38441	0	34.2285	0
XLOC_007550	TCONS_00011295	AT2G15042	Chr2_6509422_6509432	17.487	8.29608	1.17063	7.08685	1.37e-12	7.59e-11	10205	Chr2	6509422	6509432	6509242	6509612	+	12.868	10.0336	0	0	0	2.83434	0	0	0	0	1_1	6509427	5.81715	5	738	AT2G15042	j	XLOC_007550	6507492	6512632	2	protein_coding	Leucine-rich repeat (LRR) family protein [Source:TAIR;Acc:AT2G15042]	Chr2:6507491-6512632	5066	0.812747	1.02666	0.812747	1.02666
XLOC_007560	TCONS_00011310	AT2G15140	Chr2_6566359_6566365	5.33412	6.58951	1.45466	4.52993	5.9e-06	0.000134878	10213	Chr2	6566359	6566365	6566179	6566545	+	1.4131	0.819867	0	0	0	0.593234	0	0	0	0	1_1	6566360	0.663702	6	1552	AT2G15130	o	XLOC_007560	6566368	6571533	12	NA	NA	Chr2:6566367-6571533	3065	3.50497	0	3.61241	0
XLOC_007562	TCONS_00011313	AT2G15190	Chr2_6592504_6592529	12.9149	7.85667	1.22595	6.40866	1.47e-10	6.46e-09	10214	Chr2	6592504	6592529	6592324	6592709	+	4.1673	2.42056	0	0	0	1.74674	0	0	0	0	1_1	6592527	0.702743	25	4957	AT2G15170	o	XLOC_007562	6592547	6597722	14	NA	NA	Chr2:6592546-6597722	2890	2.15275	0	2.51843	0
XLOC_007562	TCONS_00011314	AT2G15190	Chr2_6592504_6592529	12.9149	7.85667	1.22595	6.40866	1.47e-10	6.46e-09	10214	Chr2	6592504	6592529	6592324	6592709	+	4.1673	2.42056	0	0	0	1.74674	0	0	0	0	1_1	6592527	0.702743	25	4957	AT2G15170	o	XLOC_007562	6592562	6597722	13	NA	NA	Chr2:6592546-6597722	2999	0.365679	0	2.51843	0
XLOC_007575	TCONS_00011330	-	Chr2_6728551_6728552	67.1949	10.2414	1.09962	9.31362	1.24e-20	1.79e-18	10223	Chr2	6728551	6728552	6728371	6728732	+	12.3159	0.780826	0	0	0	11.5351	0	0	0	0	1_1	6728552	0.780826	1	5014	AT2G15430	u	XLOC_007575	6728572	6728742	1	NA	NA	Chr2:6728571-6728742	171	99.7856	0	99.7856	0
XLOC_007581	TCONS_00011340	AT2G15550	Chr2_6783302_6783366	8.94185	7.32837	1.28142	5.71894	1.07e-08	3.71e-07	10228	Chr2	6783302	6783366	6783122	6783546	+	3.14715	1.7959	0	0	0	1.35126	0	0	0	0	1_1	6783352	0.468495	59	5157	AT2G15535	x	XLOC_007581	6783329	6785692	1	NA	NA	Chr2:6783328-6785692	2364	3.88069	0	3.88069	0
XLOC_007594	TCONS_00011357	AT2G15940	Chr2_6942233_6942239	6.95826	6.96642	1.34332	5.18598	2.15e-07	6.18e-06	10249	Chr2	6942233	6942239	6942053	6942419	+	2.72777	1.05411	0	0	0	1.05464	0	0	0.619018	0	1_1	6942239	0.780826	6	5070	AT2G15960	o	XLOC_007594	6942230	6945152	4	NA	NA	Chr2:6942229-6945152	2303	2.52016	0.06896	2.52016	0.06896
XLOC_007597	TCONS_00011360	AT2G16000	Chr2_6954117_6954173	20.6863	8.53976	1.15014	7.42498	1.13e-13	7.05e-12	10255	Chr2	6954117	6954173	6953937	6954353	+	9.48163	3.16234	0	0	0	3.03208	0	0	3.2872	0	1_1	6954118	2.06919	55	4077	AT2G15970	o	XLOC_007597	6954143	6958783	2	NA	NA	Chr2:6954142-6958783	3292	0.158666	0	1.94247	0
XLOC_007597	TCONS_00011361	AT2G16000	Chr2_6954117_6954173	20.6863	8.53976	1.15014	7.42498	1.13e-13	7.05e-12	10255	Chr2	6954117	6954173	6953937	6954353	+	9.48163	3.16234	0	0	0	3.03208	0	0	3.2872	0	1_1	6954118	2.06919	55	4077	AT2G15970	o	XLOC_007597	6954150	6958783	2	NA	NA	Chr2:6954142-6958783	4287	1.7838	0	1.94247	0
XLOC_007599	TCONS_00011363	AT2G16050	Chr2_6978455_6978572	189.135	10.2915	1.04418	9.8561	6.45e-23	1.31e-20	10256	Chr2	6978455	6978572	6978275	6978752	+	34.2436	5.81715	0	0	0	27.6183	0.466563	0	0.341527	0	1_1	6978514	1.95206	79	1936	AT2G16050	j	XLOC_007599	6978497	6982173	4	protein_coding	Cysteine/Histidine-rich C1 domain family protein [Source:UniProtKB/TrEMBL;Acc:F4IJF7]	Chr2:6978496-6982173	1129	10.4829	6.5084	31.8627	9.57366
XLOC_007599	TCONS_00011364	AT2G16050	Chr2_6978455_6978572	189.135	10.2915	1.04418	9.8561	6.45e-23	1.31e-20	10256	Chr2	6978455	6978572	6978275	6978752	+	34.2436	5.81715	0	0	0	27.6183	0.466563	0	0.341527	0	1_1	6978514	1.95206	79	1936	AT2G16050	j	XLOC_007599	6978501	6982173	4	protein_coding	Cysteine/Histidine-rich C1 domain family protein [Source:UniProtKB/TrEMBL;Acc:F4IJF7]	Chr2:6978496-6982173	1306	9.39119	6.38e-05	31.8627	9.57366
XLOC_007599	TCONS_00011365	AT2G16050	Chr2_6978455_6978572	189.135	10.2915	1.04418	9.8561	6.45e-23	1.31e-20	10256	Chr2	6978455	6978572	6978275	6978752	+	34.2436	5.81715	0	0	0	27.6183	0.466563	0	0.341527	0	1_1	6978514	1.95206	79	1936	AT2G16050	j	XLOC_007599	6978517	6982173	4	protein_coding	Cysteine/Histidine-rich C1 domain family protein [Source:UniProtKB/TrEMBL;Acc:F4IJF7]	Chr2:6978496-6982173	1221	8.96438	3.0652	31.8627	9.57366
XLOC_007600	TCONS_00011367	AT2G16140	Chr2_7005315_7005420	177.992	7.73236	0.532086	14.5322	7.58e-48	8.57e-45	10259	Chr2	7005315	7005420	7005135	7005600	+	54.6215	24.9474	0	0	0	26.7285	0	0	2.94567	0	1_1	7005406	4.41167	50	3084	AT2G16130	o	XLOC_007600	7005371	7008270	4	NA	NA	Chr2:7005370-7008270	665	61.4866	0.407528	61.4866	0.407528
XLOC_007607	TCONS_00011377	AT2G16420	Chr2_7115806_7115814	28.1577	8.25478	1.12286	7.35154	1.96e-13	1.19e-11	10276	Chr2	7115806	7115814	7115626	7115994	+	5.04958	0.468495	0	0	0	4.58108	0	0	0	0	1_1	7115807	0.234248	8	18527	AT2G16390	o	XLOC_007607	7115598	7116224	1	NA	NA	Chr2:7115597-7116224	627	5.1797	0	5.1797	0
XLOC_007663	TCONS_00011451	AT2G17690	Chr2_7682155_7682172	1459.12	11.2498	0.562296	20.0069	4.8e-89	2.48e-85	10356	Chr2	7682155	7682172	7681975	7682352	+	262.454	11.9857	0.749185	0	0	240.853	2.0477	1.24693	5.57116	0	1_1	7682156	11.0487	1	227	AT2G17690	=	XLOC_007663	7682170	7684163	3	protein_coding	F-box protein At2g17690 [Source:UniProtKB/Swiss-Prot;Acc:Q3EBY8]	Chr2:7682169-7685160	1697	360.674	0.16249	360.674	0.16249
XLOC_007709	TCONS_00011509	-	Chr2_8099906_8099920	24.2882	8.771	1.135	7.72777	1.09e-14	7.62e-13	10424	Chr2	8099906	8099920	8099726	8100100	+	3.57359	0.936991	0	0	0	2.6366	0	0	0	0	1_1	8099914	0.507537	14	2494	AT2G18690	u	XLOC_007709	8099952	8100509	2	NA	NA	Chr2:8099951-8100509	478	8.22643	0	8.22643	0
XLOC_007897	TCONS_00011788	AT2G22710	Chr2_9652485_9652554	120.625	6.30269	0.450413	13.9931	1.72e-44	1.59e-41	10697	Chr2	9652485	9652554	9652305	9652734	+	70.7411	18.7789	2.36585	1.21547	0.49122	18.4232	3.3437	3.85953	22.2633	0	1_1	9652510	3.43563	37	4834	AT2G22720	o	XLOC_007897	9652440	9655012	3	NA	NA	Chr2:9652439-9655012	605	14.8034	9.68e-06	73.8448	0.858494
XLOC_007897	TCONS_00011789	AT2G22710	Chr2_9652485_9652554	120.625	6.30269	0.450413	13.9931	1.72e-44	1.59e-41	10697	Chr2	9652485	9652554	9652305	9652734	+	70.7411	18.7789	2.36585	1.21547	0.49122	18.4232	3.3437	3.85953	22.2633	0	1_1	9652510	3.43563	37	4834	AT2G22720	o	XLOC_007897	9652440	9655012	3	NA	NA	Chr2:9652439-9655012	604	10.8467	0.165015	73.8448	0.858494
XLOC_007897	TCONS_00011790	AT2G22710	Chr2_9652485_9652554	120.625	6.30269	0.450413	13.9931	1.72e-44	1.59e-41	10697	Chr2	9652485	9652554	9652305	9652734	+	70.7411	18.7789	2.36585	1.21547	0.49122	18.4232	3.3437	3.85953	22.2633	0	1_1	9652510	3.43563	37	4834	AT2G22720	o	XLOC_007897	9652440	9655012	3	NA	NA	Chr2:9652439-9655012	600	48.1947	0.69347	73.8448	0.858494
XLOC_007932	TCONS_00011845	AT2G23480	Chr2_10001700_10001732	16.2084	8.18555	1.18462	6.90983	4.85e-12	2.53e-10	10761	Chr2	10001700	10001732	10001520	10001912	+	2.89619	0.819867	0	0	0	2.07632	0	0	0	0	1_1	10001710	0.31233	32	6232	AT2G23460	j	XLOC_007932	10001735	10004999	6	NA	NA	Chr2:10001734-10005806	2504	2.49736	0	2.49736	0
XLOC_007967	TCONS_00011891	-	Chr2_10353294_10353323	9.76038	6.7089	1.25447	5.34801	8.89e-08	2.73e-06	10804	Chr2	10353294	10353323	10353114	10353503	+	9.45005	2.65481	0.315446	0	0	1.549	0	0	4.9308	0	1_1	10353295	1.67878	5	7831	AT2G24350	u	XLOC_007967	10353316	10354416	4	NA	NA	Chr2:10353315-10360055	741	1.58959	0	4.12667	0
XLOC_007967	TCONS_00011892	AT2G24340	Chr2_10353294_10353323	9.76038	6.7089	1.25447	5.34801	8.89e-08	2.73e-06	10804	Chr2	10353294	10353323	10353114	10353503	+	9.45005	2.65481	0.315446	0	0	1.549	0	0	4.9308	0	1_1	10353295	1.67878	5	7831	AT2G24350	x	XLOC_007967	10353316	10358750	5	protein_coding	Sequence-specific DNA binding transcription factor [Source:UniProtKB/TrEMBL;Acc:Q9ZQ33]	Chr2:10353315-10360055	894	2.20005	0	4.12667	0
XLOC_007967	TCONS_00011893	AT2G24340	Chr2_10353294_10353323	9.76038	6.7089	1.25447	5.34801	8.89e-08	2.73e-06	10804	Chr2	10353294	10353323	10353114	10353503	+	9.45005	2.65481	0.315446	0	0	1.549	0	0	4.9308	0	1_1	10353295	1.67878	5	7831	AT2G24350	x	XLOC_007967	10353316	10360055	5	protein_coding	Sequence-specific DNA binding transcription factor [Source:UniProtKB/TrEMBL;Acc:Q9ZQ33]	Chr2:10353315-10360055	1047	0.337026	0	4.12667	0
XLOC_007967	TCONS_00011894	AT2G24340	Chr2_10353294_10353323	9.76038	6.7089	1.25447	5.34801	8.89e-08	2.73e-06	10804	Chr2	10353294	10353323	10353114	10353503	+	9.45005	2.65481	0.315446	0	0	1.549	0	0	4.9308	0	1_1	10353295	1.67878	5	7831	AT2G24350	x	XLOC_007967	10353322	10358750	5	protein_coding	Sequence-specific DNA binding transcription factor [Source:UniProtKB/TrEMBL;Acc:Q9ZQ33]	Chr2:10353315-10360055	857	0	0	4.12667	0
XLOC_008002	TCONS_00011944	AT2G25110	Chr2_10687168_10687216	10.4286	7.55467	1.25997	5.99589	2.02e-09	7.72e-08	10851	Chr2	10687168	10687216	10686988	10687396	+	4.70947	0	0	0	0	1.64787	1.86625	0	1.19534	0	1_1	10687169	0.461404	48	2765	AT2G25120	p	XLOC_008002	10687364	10687590	1	protein_coding	Stromal cell-derived factor 2-like protein [Source:UniProtKB/Swiss-Prot;Acc:Q93ZE8]	Chr2:10687363-10687590	227	4.23888	0	4.23888	0
XLOC_008024	TCONS_00011978	AT2G25550	Chr2_10874611_10874612	1.92075	5.11492	1.9594	2.61045	0.00904242	0.0809545	10876	Chr2	10874611	10874612	10874431	10874792	+	0.993276	0.663702	0	0	0	0.329574	0	0	0	0	1_1	10874612	0.663702	1	6059	AT2G25560	c	XLOC_008024	10874663	10876402	1	NA	NA	Chr2:10874662-10876402	1740	0.890694	0	0.890694	0
XLOC_008066	TCONS_00012046	AT2G26440	Chr2_11247667_11247684	5.4366	3.09753	1.10311	2.808	0.00498499	0.051088	10929	Chr2	11247667	11247684	11247487	11247864	+	0.527319	0	0	0	0	0.527319	0	0	0	0	1_1	11247668	0.329574	17	285	AT2G26440	=	XLOC_008066	11247380	11249601	2	protein_coding	Probable pectinesterase/pectinesterase inhibitor 12 [Source:UniProtKB/Swiss-Prot;Acc:O48711]	Chr2:11247379-11249601	1865	18.7112	2.9144	18.7112	2.9144
XLOC_008066	TCONS_00012046	AT2G26440	Chr2_11248257_11248258	9.07713	2.94338	1.01915	2.88807	0.00387618	0.0416347	10930	Chr2	11248257	11248258	11248077	11248438	+	1.65303	0	0	0	0	1.18647	0.466563	0	0	0	1_1	11248258	1.18647	1	875	AT2G26440	=	XLOC_008066	11247380	11249601	2	protein_coding	Probable pectinesterase/pectinesterase inhibitor 12 [Source:UniProtKB/Swiss-Prot;Acc:O48711]	Chr2:11247379-11249601	1865	18.7112	2.9144	18.7112	2.9144
XLOC_008074	TCONS_00012059	AT2G26630	Chr2_11327503_11327554	69.4792	8.84944	1.05305	8.40365	4.33e-17	3.91e-15	10941	Chr2	11327503	11327554	11327323	11327734	+	20.7119	6.83223	0	0	0	11.0407	0	0	2.83894	0	1_1	11327523	3.08426	5	2347	AT2G26640	o	XLOC_008074	11327548	11328836	3	NA	NA	Chr2:11327547-11336644	863	30.1174	0.0657615	39.8434	10.9442
XLOC_008074	TCONS_00012060	AT2G26640	Chr2_11327503_11327554	69.4792	8.84944	1.05305	8.40365	4.33e-17	3.91e-15	10941	Chr2	11327503	11327554	11327323	11327734	+	20.7119	6.83223	0	0	0	11.0407	0	0	2.83894	0	1_1	11327523	3.08426	5	2347	AT2G26640	j	XLOC_008074	11327548	11331950	6	protein_coding	3-ketoacyl-CoA synthase 11 [Source:UniProtKB/Swiss-Prot;Acc:O48780]	Chr2:11327547-11336644	3001	6.21723	0.612422	39.8434	10.9442
XLOC_008104	TCONS_00012106	-	Chr2_11688268_11688271	12.8924	2.40967	0.780945	3.08558	0.00203156	0.0246533	10984	Chr2	11688268	11688271	11688088	11688451	+	6.5619	0.31233	0.847762	0.573337	0.818701	1.58196	1.01089	0.712529	0.704399	0	0_1	11688269	0.195206	3	4615	AT2G27320	u	XLOC_008104	11688308	11689275	2	NA	NA	Chr2:11688307-11689275	697	0.747459	0.165752	1.37305	0.638108
XLOC_008104	TCONS_00012107	-	Chr2_11688268_11688271	12.8924	2.40967	0.780945	3.08558	0.00203156	0.0246533	10984	Chr2	11688268	11688271	11688088	11688451	+	6.5619	0.31233	0.847762	0.573337	0.818701	1.58196	1.01089	0.712529	0.704399	0	0_1	11688269	0.195206	3	4615	AT2G27320	u	XLOC_008104	11688308	11689275	1	NA	NA	Chr2:11688307-11689275	968	0.625589	0.472356	1.37305	0.638108
XLOC_008301	TCONS_00012420	AT2G31880	Chr2_13555592_13555601	6.82945	3.1428	1.07567	2.92171	0.00348118	0.038116	11278	Chr2	13555592	13555601	13555412	13555781	+	0.692106	0	0	0	0	0.692106	0	0	0	0	1_1	13555593	0.494362	9	699	AT2G31880	=	XLOC_008301	13554862	13557053	1	protein_coding	Leucine-rich repeat receptor-like serine/threonine/tyrosine-protein kinase SOBIR1 [Source:UniProtKB/Swiss-Prot;Acc:Q9SKB2]	Chr2:13554861-13559772	2192	54.0418	18.4389	54.0418	18.4389
XLOC_008403	TCONS_00012593	AT2G34130	Chr2_14408803_14408885	293.996	10.3496	0.871902	11.8702	1.69e-32	9e-30	11412	Chr2	14408803	14408885	14408623	14409065	+	114.749	60.0455	0	0	0	48.1508	0	0	6.55305	0	1_1	14408879	27.446	6	2639	AT2G34123	o	XLOC_008403	14408882	14412027	7	NA	NA	Chr2:14408881-14412027	1799	57.6315	0	124.723	0
XLOC_008403	TCONS_00012594	AT2G34130	Chr2_14408803_14408885	293.996	10.3496	0.871902	11.8702	1.69e-32	9e-30	11412	Chr2	14408803	14408885	14408623	14409065	+	114.749	60.0455	0	0	0	48.1508	0	0	6.55305	0	1_1	14408879	27.446	6	2639	AT2G34123	o	XLOC_008403	14408887	14412027	6	NA	NA	Chr2:14408881-14412027	1907	62.0927	0	124.723	0
XLOC_008403	TCONS_00012595	AT2G34130	Chr2_14408803_14408885	293.996	10.3496	0.871902	11.8702	1.69e-32	9e-30	11412	Chr2	14408803	14408885	14408623	14409065	+	114.749	60.0455	0	0	0	48.1508	0	0	6.55305	0	1_1	14408879	27.446	6	2639	AT2G34123	o	XLOC_008403	14408887	14412027	6	NA	NA	Chr2:14408881-14412027	1697	4.99896	0	124.723	0
XLOC_008551	TCONS_00012810	-	Chr2_15566933_15567000	35.9128	9.33536	1.10627	8.43859	3.21e-17	2.94e-15	11621	Chr2	15566933	15567000	15566753	15567180	+	25.2632	0	0	0	0	5.40502	11.3012	8.19408	0.362872	0	1_1	15566968	3.29574	29	2018	AT2G37050	u	XLOC_008551	15566740	15567960	3	NA	NA	Chr2:15566739-15567960	726	7.12773	0	7.12773	0
XLOC_008739	TCONS_00013098	AT2G40960	Chr2_17092607_17092617	13.3535	7.17139	1.20011	5.97561	2.29e-09	8.67e-08	11905	Chr2	17092607	17092617	17092427	17092797	+	8.01412	2.9281	0	0	0	2.07632	0	0	3.00971	0	1_1	17092609	2.73289	1	484	AT2G40955	j	XLOC_008739	17092633	17097586	5	protein_coding	Expressed protein [Source:UniProtKB/TrEMBL;Acc:O22209]	Chr2:17092632-17098806	4168	2.49092	1.53863	8.86724	4.3748
XLOC_008739	TCONS_00013099	AT2G40960	Chr2_17092607_17092617	13.3535	7.17139	1.20011	5.97561	2.29e-09	8.67e-08	11905	Chr2	17092607	17092617	17092427	17092797	+	8.01412	2.9281	0	0	0	2.07632	0	0	3.00971	0	1_1	17092609	2.73289	1	484	AT2G40955	j	XLOC_008739	17092639	17096513	3	protein_coding	Expressed protein [Source:UniProtKB/TrEMBL;Acc:O22209]	Chr2:17092632-17098806	878	6.37632	2.83618	8.86724	4.3748
XLOC_008855	TCONS_00013280	AT2G43100	Chr2_17920886_17920887	11.3018	2.52435	0.782141	3.22749	0.00124881	0.0163616	12085	Chr2	17920886	17920887	17920706	17921067	+	2.28903	0	0	0	0	1.38421	0.311042	0.593774	0	0	1_1	17920887	1.38421	1	227	AT2G43100	=	XLOC_008855	17920682	17921668	1	protein_coding	IPMI2 [Source:UniProtKB/TrEMBL;Acc:A0A178VZE1]	Chr2:17920681-17921668	987	63.2325	109.033	63.2325	109.033
XLOC_009131	TCONS_00013698	-	Chr2_67985_67988	8.94185	7.32837	1.28142	5.71894	1.07e-08	3.71e-07	12515	Chr2	67985	67988	67805	68168	-	2.96665	1.48357	0	0	0	1.48308	0	0	0	0	1_1	67988	1.09316	3	1896	AT2G01050	u	XLOC_009131	67202	68029	2	NA	NA	Chr2:67201-68029	608	3.00883	0	3.00883	0
XLOC_009174	TCONS_00013766	AT2G01840	Chr2_378509_378789	67.2556	10.2418	1.08189	9.46656	2.89e-21	4.71e-19	12587	Chr2	378509	378789	378329	378969	-	35.8033	13.4302	0	0	0	9.09625	0	0	13.2769	0	1_1	378779	5.50482	84	9072	AT2G01830	o	XLOC_009174	376928	378901	1	NA	NA	Chr2:376927-378901	1974	31.4503	0	31.4503	0
XLOC_009199	TCONS_00013803	AT2G02205	Chr2_576672_576766	134.175	11.2373	1.06185	10.5827	3.58e-26	1.16e-23	12619	Chr2	576672	576766	576492	576946	-	38.8439	18.7398	0	0	0	20.104	0	0	0	0	1_1	576710	13.8206	10	10414	AT2G02220	o	XLOC_009199	575923	576748	2	NA	NA	Chr2:575922-576748	759	41.8143	0	41.8143	0
XLOC_009200	TCONS_00013805	AT2G02210	Chr2_582396_582457	53.3939	9.90773	1.08637	9.12007	7.51e-20	9.84e-18	12620	Chr2	582396	582457	582216	582637	-	10.4256	4.724	0	0	0	5.70164	0	0	0	0	1_1	582420	1.91302	47	4704	AT2G02220	o	XLOC_009200	577205	582399	13	NA	NA	Chr2:577204-582399	3042	0.736269	0	8.25905	0
XLOC_009200	TCONS_00013806	AT2G02210	Chr2_582396_582457	53.3939	9.90773	1.08637	9.12007	7.51e-20	9.84e-18	12620	Chr2	582396	582457	582216	582637	-	10.4256	4.724	0	0	0	5.70164	0	0	0	0	1_1	582420	1.91302	47	4704	AT2G02220	o	XLOC_009200	577205	582399	13	NA	NA	Chr2:577204-582399	3030	0	0	8.25905	0
XLOC_009200	TCONS_00013807	AT2G02210	Chr2_582396_582457	53.3939	9.90773	1.08637	9.12007	7.51e-20	9.84e-18	12620	Chr2	582396	582457	582216	582637	-	10.4256	4.724	0	0	0	5.70164	0	0	0	0	1_1	582420	1.91302	47	4704	AT2G02220	o	XLOC_009200	577205	582399	13	NA	NA	Chr2:577204-582399	3051	4.42563	0	8.25905	0
XLOC_009200	TCONS_00013808	AT2G02210	Chr2_582396_582457	53.3939	9.90773	1.08637	9.12007	7.51e-20	9.84e-18	12620	Chr2	582396	582457	582216	582637	-	10.4256	4.724	0	0	0	5.70164	0	0	0	0	1_1	582420	1.91302	47	4704	AT2G02220	o	XLOC_009200	577205	582399	13	NA	NA	Chr2:577204-582399	3003	0	0	8.25905	0
XLOC_009226	TCONS_00013847	AT2G02930	Chr2_851798_851808	9.0204	3.48073	0.866491	4.01704	5.89e-05	0.00110273	12650	Chr2	851798	851808	851618	851988	-	2.13829	0	0.690039	0	0	0.955766	0.492484	0	0	0	1_1	851804	0.394308	10	418	AT2G02930	=	XLOC_009226	851101	852175	2	protein_coding	Glutathione S-transferase F3 [Source:UniProtKB/Swiss-Prot;Acc:Q9SLM6]	Chr2:851100-852175	955	3.36446	4.74797	3.36446	4.74797
XLOC_009265	TCONS_00013898	AT2G04000	Chr2_1268401_1268467	60.5329	9.36393	1.08099	8.66235	4.62e-18	4.81e-16	12701	Chr2	1268401	1268467	1268221	1268647	-	9.88466	2.73289	0	0	0	7.15176	0	0	0	0	1_1	1268425	0.585619	48	9309	AT2G04025	=	XLOC_009265	1267577	1268408	2	NA	NA	Chr2:1267576-1268469	610	11.797	0	106.362	0
XLOC_009265	TCONS_00013899	AT2G04000	Chr2_1268401_1268467	60.5329	9.36393	1.08099	8.66235	4.62e-18	4.81e-16	12701	Chr2	1268401	1268467	1268221	1268647	-	9.88466	2.73289	0	0	0	7.15176	0	0	0	0	1_1	1268425	0.585619	48	9309	AT2G04025	j	XLOC_009265	1267577	1268469	2	NA	NA	Chr2:1267576-1268469	708	94.5652	0	106.362	0
XLOC_009277	TCONS_00013915	-	Chr2_1422058_1422069	24.8478	8.80194	1.14088	7.71506	1.21e-14	8.37e-13	12714	Chr2	1422058	1422069	1421878	1422249	-	10.1873	5.81715	0	0	0	3.92194	0	0	0.448254	0	1_1	1422065	3.94317	3	2548	AT2G04170	u	XLOC_009277	1420629	1421996	1	NA	NA	Chr2:1420628-1421996	1368	6.92842	0.0351106	6.92842	0.0351106
XLOC_009286	TCONS_00013927	AT2G04460	Chr2_1547629_1547630	3.13647	5.82669	1.80304	3.2316	0.00123098	0.016152	12733	Chr2	1547629	1547630	1547449	1547810	-	0.560277	0	0	0	0	0.560277	0	0	0	0	1_1	1547630	0.560277	1	7884	AT2G04480	=	XLOC_009286	1547348	1548991	1	NA	NA	Chr2:1547347-1548991	1644	86.034	2.12783	879.749	16.498
XLOC_009286	TCONS_00013927	AT2G04460	Chr2_1547752_1547753	4.54068	6.35809	1.52795	4.16119	3.17e-05	0.000627083	12734	Chr2	1547752	1547753	1547572	1547933	-	0.790979	0	0	0	0	0.790979	0	0	0	0	1_1	1547753	0.790979	1	7761	AT2G04480	=	XLOC_009286	1547348	1548991	1	NA	NA	Chr2:1547347-1548991	1644	86.034	2.12783	879.749	16.498
XLOC_009294	TCONS_00013941	-	Chr2_1602288_1602370	71.6404	4.61574	0.412792	11.1818	5.01e-29	2.21e-26	12745	Chr2	1602288	1602370	1602108	1602550	-	43.4135	8.04251	2.83902	2.01815	1.28263	10.5793	7.05029	3.53296	8.06857	0	0_1	1602325	1.21028	54	9658	AT2G04560	u	XLOC_009294	1600834	1602341	3	NA	NA	Chr2:1600833-1602406	782	1.81425	0.0656643	10.6484	0.230735
XLOC_009294	TCONS_00013942	-	Chr2_1602288_1602370	71.6404	4.61574	0.412792	11.1818	5.01e-29	2.21e-26	12745	Chr2	1602288	1602370	1602108	1602550	-	43.4135	8.04251	2.83902	2.01815	1.28263	10.5793	7.05029	3.53296	8.06857	0	0_1	1602325	1.21028	54	9658	AT2G04560	u	XLOC_009294	1600834	1602406	2	NA	NA	Chr2:1600833-1602406	1055	8.83411	0.165071	10.6484	0.230735
XLOC_009313	TCONS_00013972	AT2G04980	Chr2_1756898_1756926	5.82509	6.71379	1.39987	4.79599	1.62e-06	4.07e-05	12766	Chr2	1756898	1756926	1756718	1757106	-	1.0739	0.546578	0	0	0	0.527319	0	0	0	0	1_1	1756899	0.234248	28	16511	AT2G04940	o	XLOC_009313	1751808	1756930	13	NA	NA	Chr2:1751807-1756930	2951	4.71818	0	5.1144	0
XLOC_009314	TCONS_00013973	AT2G05000	Chr2_1762643_1762699	113.397	10.2712	1.06413	9.65219	4.81e-22	8.75e-20	12767	Chr2	1762643	1762699	1762463	1762879	-	46.2912	27.4851	0	0	0	18.0936	0	0.712529	0	0	1_1	1762694	5.42674	11	22306	AT2G04940	j	XLOC_009314	1761636	1762676	4	NA	NA	Chr2:1761635-1762676	708	36.6317	0	36.6317	0
XLOC_009323	TCONS_00013985	AT2G05200	Chr2_1886911_1886948	6.92685	6.96062	1.34311	5.18248	2.19e-07	6.28e-06	12778	Chr2	1886911	1886948	1886731	1887128	-	1.9318	0.976032	0	0	0	0.955766	0	0	0	0	1_1	1886926	0.351372	37	9106	AT2G05220	x	XLOC_009323	1882936	1886785	3	NA	NA	Chr2:1882935-1886785	3623	0.684441	0	0.684441	0
XLOC_009334	TCONS_00013999	-	Chr2_2031836_2031837	2.90269	5.69917	1.75063	3.2555	0.00113194	0.0150372	12792	Chr2	2031836	2031837	2031656	2032017	-	0.461404	0	0	0	0	0.461404	0	0	0	0	1_1	2031837	0.461404	1	16431	AT2G05500	u	XLOC_009334	2030919	2031774	2	NA	NA	Chr2:2030918-2031774	590	0.902338	0	1.72701	0
XLOC_009342	TCONS_00014007	AT2G05632	Chr2_2089023_2089030	33.714	4.43295	0.530964	8.34887	6.89e-17	6.08e-15	12801	Chr2	2089023	2089030	2088843	2089210	-	58.3573	1.36645	5.85547	4.33443	4.58472	5.20728	24.5983	9.67852	2.73222	0	0_1	2089027	1.1322	1	897	AT2G05632	o	XLOC_009342	2087152	2089005	2	protein_coding	Putative uncharacterized protein [Source:UniProtKB/TrEMBL;Acc:Q0WU16]	Chr2:2087151-2089005	978	6.10308	3.55072	17.1145	8.05421
XLOC_009342	TCONS_00014008	AT2G05632	Chr2_2089023_2089030	33.714	4.43295	0.530964	8.34887	6.89e-17	6.08e-15	12801	Chr2	2089023	2089030	2088843	2089210	-	58.3573	1.36645	5.85547	4.33443	4.58472	5.20728	24.5983	9.67852	2.73222	0	0_1	2089027	1.1322	1	897	AT2G05632	o	XLOC_009342	2087152	2089005	3	protein_coding	Putative uncharacterized protein [Source:UniProtKB/TrEMBL;Acc:Q0WU16]	Chr2:2087151-2089005	650	11.0115	4.50349	17.1145	8.05421
XLOC_009344	TCONS_00014010	AT2G05660	Chr2_2109212_2109283	204.941	10.412	1.03273	10.082	6.63e-24	1.6e-21	12802	Chr2	2109212	2109283	2109032	2109463	-	123.621	62.7784	0	0	0	32.8586	0	0	27.9839	0	1_1	2109259	35.2933	21	7148	AT2G05645	o	XLOC_009344	2107945	2109282	3	NA	NA	Chr2:2107944-2109282	673	68.5435	0.0801431	68.5435	0.0801431
XLOC_009346	TCONS_00014015	AT2G05752	Chr2_2169638_2169652	5.22016	6.55024	1.43865	4.55305	5.29e-06	0.00012265	12803	Chr2	2169638	2169652	2169458	2169832	-	1.6438	0.819867	0	0	0	0.823936	0	0	0	0	1_1	2169652	0.468495	14	876	AT2G05752	e	XLOC_009346	2168796	2169619	1	protein_coding	unknown protein; BEST Arabidopsis thaliana protein match is: unknown protein (TAIR:AT3G24517.1); Ha. [Source:TAIR;Acc:AT2G05752]	Chr2:2168795-2170063	824	2.33898	0	2.33898	0
XLOC_009350	TCONS_00014019	AT2G05820	Chr2_2222228_2222229	1.95217	5.13573	1.93526	2.65376	0.00796	0.0735756	12807	Chr2	2222228	2222229	2222048	2222409	-	0.329574	0	0	0	0	0.329574	0	0	0	0	1_1	2222229	0.329574	1	5070	AT2G05810	=	XLOC_009350	2220187	2222157	1	NA	NA	Chr2:2220186-2222180	1971	1.33589	0	6.79239	0
XLOC_009350	TCONS_00014020	AT2G05820	Chr2_2222228_2222229	1.95217	5.13573	1.93526	2.65376	0.00796	0.0735756	12807	Chr2	2222228	2222229	2222048	2222409	-	0.329574	0	0	0	0	0.329574	0	0	0	0	1_1	2222229	0.329574	1	5070	AT2G05810	o	XLOC_009350	2220187	2222180	2	NA	NA	Chr2:2220186-2222180	758	5.4565	0	6.79239	0
XLOC_009364	TCONS_00014038	AT2G06165	Chr2_2411005_2411021	3.29355	5.89153	1.62969	3.61512	0.000300206	0.00474184	12821	Chr2	2411005	2411021	2410825	2411201	-	1.19102	0.663702	0	0	0	0.527319	0	0	0	0	1_1	2411021	0.468495	16	25666	AT2G06210	=	XLOC_009364	2409291	2411001	1	NA	NA	Chr2:2409290-2411001	1711	1.72897	0	1.72897	0
XLOC_009365	TCONS_00014039	AT2G06180	Chr2_2421344_2421347	12.6263	7.82967	1.22047	6.41528	1.41e-10	6.21e-09	12822	Chr2	2421344	2421347	2421164	2421527	-	2.49969	0.390413	0	0	0	2.10928	0	0	0	0	1_1	2421345	0.273289	3	15342	AT2G06210	o	XLOC_009365	2418943	2422181	3	NA	NA	Chr2:2418942-2422293	2256	1.48677	0	20.6989	0
XLOC_009365	TCONS_00014039	AT2G06180	Chr2_2422198_2422319	64.795	8.74471	1.05675	8.27511	1.28e-16	1.09e-14	12823	Chr2	2422198	2422319	2422018	2422499	-	14.6427	5.34866	0	0	0	9.294	0	0	0	0	1_1	2422222	1.71782	35	14465	AT2G06210	o	XLOC_009365	2418943	2422181	3	NA	NA	Chr2:2418942-2422293	2256	1.48677	0	20.6989	0
XLOC_009365	TCONS_00014040	AT2G06180	Chr2_2421344_2421347	12.6263	7.82967	1.22047	6.41528	1.41e-10	6.21e-09	12822	Chr2	2421344	2421347	2421164	2421527	-	2.49969	0.390413	0	0	0	2.10928	0	0	0	0	1_1	2421345	0.273289	3	15342	AT2G06210	o	XLOC_009365	2418943	2422293	4	NA	NA	Chr2:2418942-2422293	3066	19.2121	0	20.6989	0
XLOC_009365	TCONS_00014040	AT2G06180	Chr2_2422198_2422319	64.795	8.74471	1.05675	8.27511	1.28e-16	1.09e-14	12823	Chr2	2422198	2422319	2422018	2422499	-	14.6427	5.34866	0	0	0	9.294	0	0	0	0	1_1	2422222	1.71782	35	14465	AT2G06210	o	XLOC_009365	2418943	2422293	4	NA	NA	Chr2:2418942-2422293	3066	19.2121	0	20.6989	0
XLOC_009368	TCONS_00014044	AT2G06340	Chr2_2504538_2504543	26.2877	8.15512	1.13106	7.21018	5.59e-13	3.24e-11	12826	Chr2	2504538	2504543	2504358	2504723	-	24.4973	19.7549	0	0	0	4.25151	0	0	0.490945	0	1_1	2504541	18.1152	1	67854	AT2G06210	=	XLOC_009368	2500469	2504523	1	NA	NA	Chr2:2500468-2504523	4055	4.42458	1.37e-07	6.0628	0.00918835
XLOC_009368	TCONS_00014045	AT2G06340	Chr2_2504538_2504543	26.2877	8.15512	1.13106	7.21018	5.59e-13	3.24e-11	12826	Chr2	2504538	2504543	2504358	2504723	-	24.4973	19.7549	0	0	0	4.25151	0	0	0.490945	0	1_1	2504541	18.1152	1	67854	AT2G06210	o	XLOC_009368	2500469	2504523	2	NA	NA	Chr2:2500468-2504523	2345	1.63822	0.00918822	6.0628	0.00918835
XLOC_009372	TCONS_00014050	AT2G06470	Chr2_2570970_2570975	22.6816	8.6701	1.15071	7.5346	4.9e-14	3.18e-12	12827	Chr2	2570970	2570975	2570790	2571155	-	5.3553	1.7959	0	0	0	3.5594	0	0	0	0	1_1	2570975	0.858908	5	12248	AT2G06500	o	XLOC_009372	2562892	2570956	4	NA	NA	Chr2:2562891-2570956	2339	0.135075	0	5.20865	0
XLOC_009372	TCONS_00014051	AT2G06470	Chr2_2570970_2570975	22.6816	8.6701	1.15071	7.5346	4.9e-14	3.18e-12	12827	Chr2	2570970	2570975	2570790	2571155	-	5.3553	1.7959	0	0	0	3.5594	0	0	0	0	1_1	2570975	0.858908	5	12248	AT2G06500	o	XLOC_009372	2562892	2570956	3	NA	NA	Chr2:2562891-2570956	3150	3.315	0	5.20865	0
XLOC_009372	TCONS_00014052	AT2G06470	Chr2_2570970_2570975	22.6816	8.6701	1.15071	7.5346	4.9e-14	3.18e-12	12827	Chr2	2570970	2570975	2570790	2571155	-	5.3553	1.7959	0	0	0	3.5594	0	0	0	0	1_1	2570975	0.858908	5	12248	AT2G06500	o	XLOC_009372	2563500	2570956	3	NA	NA	Chr2:2562891-2570956	829	1.75857	0	5.20865	0
XLOC_009374	TCONS_00014054	AT2G06490	Chr2_2574668_2574683	7.74977	6.37479	1.30485	4.88545	1.03e-06	2.68e-05	12828	Chr2	2574668	2574683	2574488	2574863	-	2.03929	0.819867	0	0	0	1.21943	0	0	0	0	1_1	2574683	0.468495	15	8540	AT2G06500	o	XLOC_009374	2571904	2574672	5	NA	NA	Chr2:2571903-2574672	2052	4.36736	0	4.36736	0
XLOC_009375	TCONS_00014055	-	Chr2_2578962_2579040	11.6358	2.98996	0.765176	3.90754	9.32e-05	0.00167779	12830	Chr2	2578962	2579040	2578782	2579220	-	42.2459	14.211	1.45894	0	0	1.15351	0	0	25.4224	0	1_1	2578969	6.79318	67	4254	AT2G06500	u	XLOC_009375	2577414	2579010	2	NA	NA	Chr2:2577413-2579010	1448	1.67045	0.129651	4.29397	0.129796
XLOC_009375	TCONS_00014056	-	Chr2_2578962_2579040	11.6358	2.98996	0.765176	3.90754	9.32e-05	0.00167779	12830	Chr2	2578962	2579040	2578782	2579220	-	42.2459	14.211	1.45894	0	0	1.15351	0	0	25.4224	0	1_1	2578969	6.79318	67	4254	AT2G06500	u	XLOC_009375	2577414	2579010	2	NA	NA	Chr2:2577413-2579010	1496	2.62352	0.000144999	4.29397	0.129796
XLOC_009383	TCONS_00014064	-	Chr2_2630012_2630024	38.3572	6.14701	0.722111	8.51256	1.7e-17	1.62e-15	12836	Chr2	2630012	2630024	2629832	2630204	-	13.9799	7.65209	0	0	0	6.32783	0	0	0	0	1_1	2630019	3.04522	4	5117	AT2G06570	u	XLOC_009383	2629465	2629994	1	NA	NA	Chr2:2629464-2629994	530	5.88235	0	5.88235	0
XLOC_009384	TCONS_00014065	AT2G06710	Chr2_2673855_2673861	5.00609	6.49023	1.45114	4.4725	7.73e-06	0.00017312	12839	Chr2	2673855	2673861	2673675	2674041	-	1.8963	1.17124	0	0	0	0.725064	0	0	0	0	1_1	2673861	0.819867	6	13146	AT2G06667	o	XLOC_009384	2672907	2673833	1	NA	NA	Chr2:2672906-2673833	927	2.07325	0	2.07325	0
XLOC_009385	TCONS_00014066	AT2G06720	Chr2_2680769_2680770	9.15006	7.36483	1.27902	5.75818	8.5e-09	2.99e-07	12840	Chr2	2680769	2680770	2680589	2680950	-	2.83736	1.28836	0	0	0	1.549	0	0	0	0	1_1	2680770	1.28836	1	20055	AT2G06667	o	XLOC_009385	2678653	2680787	5	NA	NA	Chr2:2678652-2685182	1190	69.4918	0.0191476	83.8399	0.0191476
XLOC_009385	TCONS_00014067	AT2G06740	Chr2_2685122_2685212	179.8	11.6597	1.05869	11.0134	3.3e-28	1.39e-25	12844	Chr2	2685122	2685212	2684942	2685392	-	57.0002	27.6022	0	0	0	29.398	0	0	0	0	1_1	2685207	19.872	6	24492	AT2G06667	o	XLOC_009385	2678653	2685181	9	NA	NA	Chr2:2678652-2685182	5692	8.82381	0	83.8399	0.0191476
XLOC_009385	TCONS_00014068	AT2G06740	Chr2_2684768_2684770	2.3803	5.41919	1.80326	3.00522	0.0026539	0.0306142	12843	Chr2	2684768	2684770	2684588	2684950	-	0.981109	0.585619	0	0	0	0.395489	0	0	0	0	1_1	2684769	0.390413	2	24054	AT2G06667	o	XLOC_009385	2678653	2685182	8	NA	NA	Chr2:2678652-2685182	5930	5.52426	0	83.8399	0.0191476
XLOC_009385	TCONS_00014068	AT2G06740	Chr2_2685122_2685212	179.8	11.6597	1.05869	11.0134	3.3e-28	1.39e-25	12844	Chr2	2685122	2685212	2684942	2685392	-	57.0002	27.6022	0	0	0	29.398	0	0	0	0	1_1	2685207	19.872	6	24492	AT2G06667	o	XLOC_009385	2678653	2685182	8	NA	NA	Chr2:2678652-2685182	5930	5.52426	0	83.8399	0.0191476
XLOC_009390	TCONS_00014073	AT2G06760	Chr2_2695682_2695683	17.1472	8.269	1.17112	7.06076	1.66e-12	9.08e-11	12845	Chr2	2695682	2695683	2695502	2695863	-	4.97553	2.10823	0	0	0	2.8673	0	0	0	0	1_1	2695683	2.10823	1	34968	AT2G06667	o	XLOC_009390	2692893	2695654	2	NA	NA	Chr2:2692892-2695654	2452	4.18744	0	4.18744	0
XLOC_009392	TCONS_00014075	AT2G06780	Chr2_2709378_2709385	132.147	9.19856	0.884864	10.3954	2.6e-25	7.71e-23	12846	Chr2	2709378	2709385	2709198	2709565	-	40.1515	18.0371	0	0	0	22.1144	0	0	0	0	1_1	2709381	14.3282	2	48666	AT2G06667	p	XLOC_009392	2708105	2709358	1	NA	NA	Chr2:2708104-2709358	1254	29.4873	0.0201907	29.4873	0.0201907
XLOC_009398	TCONS_00014081	-	Chr2_2753859_2753907	23.373	7.98516	1.13612	7.02844	2.09e-12	1.14e-10	12847	Chr2	2753859	2753907	2753679	2754087	-	8.25621	3.90413	0	0	0	2.53772	0	0	1.81436	0	1_1	2753874	1.28836	48	54093	AT2G06906	u	XLOC_009398	2753234	2753963	1	NA	NA	Chr2:2753233-2755049	730	13.2695	0	13.2695	0
XLOC_009400	TCONS_00014083	-	Chr2_2809528_2809529	4.45229	6.32655	1.49753	4.22466	2.39e-05	0.000484914	12849	Chr2	2809528	2809529	2809348	2809709	-	5.48202	4.724	0	0	0	0.758021	0	0	0	0	1_1	2809529	4.724	1	1562	AT2G06906	u	XLOC_009400	2808363	2809491	2	NA	NA	Chr2:2808362-2809491	301	1.03999	0	1.03999	0
XLOC_009403	TCONS_00014090	AT2G06930	Chr2_2849556_2849566	5.73669	6.68871	1.39911	4.78068	1.75e-06	4.36e-05	12851	Chr2	2849556	2849566	2849376	2849746	-	3.42311	2.10823	0	0	0	0.823936	0	0	0.490945	0	1_1	2849566	1.17124	10	6265	AT2G06925	=	XLOC_009403	2844875	2849433	1	NA	NA	Chr2:2844874-2849433	4559	0.0140458	0	0.0140458	0
XLOC_009409	TCONS_00014096	AT2G06965	Chr2_2877158_2877166	3.62744	6.03304	1.60253	3.7647	0.00016675	0.0028184	12855	Chr2	2877158	2877166	2876978	2877346	-	2.08289	1.52261	0	0	0	0.560277	0	0	0	0	1_1	2877166	0.976032	8	6814	AT2G06960	o	XLOC_009409	2872641	2877209	2	NA	NA	Chr2:2861751-2889649	4484	3.4343	0.00446684	3.4343	0.00446684
XLOC_009415	TCONS_00014104	AT2G07100	Chr2_2945482_2945526	13.4825	7.92345	1.2062	6.56896	5.07e-11	2.37e-09	12861	Chr2	2945482	2945526	2945302	2945706	-	4.18556	2.53768	0	0	0	1.64787	0	0	0	0	1_1	2945483	1.44453	44	7725	AT2G07110	o	XLOC_009415	2944843	2945477	1	NA	NA	Chr2:2944842-2945477	635	1.39557	0	1.39557	0
XLOC_009421	TCONS_00014110	AT2G07260	Chr2_3022829_3022899	16.2223	8.1919	1.19044	6.8814	5.93e-12	3.04e-10	12866	Chr2	3022829	3022899	3022649	3023079	-	3.34389	1.36645	0	0	0	1.97745	0	0	0	0	1_1	3022857	0.585619	45	10524	AT2G07240	j	XLOC_009421	3019451	3022806	10	NA	NA	Chr2:3019450-3022806	1750	3.41194	0	3.41194	0
XLOC_009424	TCONS_00014114	AT2G07363	Chr2_3058898_3058903	123.029	10.3898	1.06749	9.73289	2.18e-22	4.2e-20	12868	Chr2	3058898	3058903	3058718	3059083	-	32.761	12.0638	0	0	0	20.6973	0	0	0	0	1_1	3058899	10.1117	5	407	AT2G07363	p	XLOC_009424	3058311	3058882	1	NA	NA	Chr2:3058310-3058882	572	25.2981	0	25.2981	0
XLOC_009426	TCONS_00014117	AT2G07395	Chr2_3079144_3079225	24.7008	8.06475	1.13639	7.09679	1.28e-12	7.11e-11	12869	Chr2	3079144	3079225	3078964	3079405	-	5.23766	2.73289	0	0	0	2.50477	0	0	0	0	1_1	3079170	0.780826	81	15580	AT2G07440	o	XLOC_009426	3069061	3079177	9	NA	NA	Chr2:3069060-3079177	5090	1.01101	0	4.56713	0.00941882
XLOC_009426	TCONS_00014119	AT2G07400	Chr2_3079144_3079225	24.7008	8.06475	1.13639	7.09679	1.28e-12	7.11e-11	12869	Chr2	3079144	3079225	3078964	3079405	-	5.23766	2.73289	0	0	0	2.50477	0	0	0	0	1_1	3079170	0.780826	81	15580	AT2G07440	o	XLOC_009426	3074718	3079177	2	NA	NA	Chr2:3069060-3079177	4345	1.05987	0.00941882	4.56713	0.00941882
XLOC_009432	TCONS_00014125	AT2G07660	Chr2_3232364_3232393	8.08558	7.18435	1.3029	5.51411	3.51e-08	1.14e-06	12871	Chr2	3232364	3232393	3232184	3232573	-	3.88032	2.69385	0	0	0	1.18647	0	0	0	0	1_1	3232365	0.936991	29	8098	AT2G07771	o	XLOC_009432	3225815	3232215	2	NA	NA	Chr2:3225814-3232215	1921	0.804159	0	0.804159	0
XLOC_009466	TCONS_00014159	-	Chr2_3532352_3532354	13.7653	7.95022	1.20488	6.59834	4.16e-11	1.96e-09	12891	Chr2	3532352	3532354	3532172	3532534	-	3.94442	0.546578	1.12378	0	0	2.27406	0	0	0	0	1_1	3532353	0.429454	2	4903	AT2G07690	u	XLOC_009466	3531111	3532334	1	NA	NA	Chr2:3531110-3532334	1224	0.916031	0	0.916031	0
XLOC_009472	TCONS_00014165	-	Chr2_3571808_3571811	3.81594	6.09811	1.56171	3.90477	9.43e-05	0.00169464	12893	Chr2	3571808	3571811	3571628	3571991	-	1.64126	1.01507	0	0	0	0.626191	0	0	0	0	1_1	3571811	0.624661	3	14467	AT2G07760	u	XLOC_009472	3571703	3571869	1	NA	NA	Chr2:3571702-3571869	167	0	0	0	0
XLOC_009475	TCONS_00014168	AT2G07780	Chr2_3593858_3593859	2.47456	5.46949	1.82582	2.99563	0.0027388	0.0314089	12895	Chr2	3593858	3593859	3593678	3594039	-	0.395489	0	0	0	0	0.395489	0	0	0	0	1_1	3593859	0.395489	1	7581	AT2G07760	o	XLOC_009475	3590855	3593798	3	NA	NA	Chr2:3590854-3593798	2336	1.18082	0	1.18082	0
XLOC_009476	TCONS_00014169	-	Chr2_3597564_3597602	10.8882	7.6159	1.24525	6.11597	9.6e-10	3.81e-08	12896	Chr2	3597564	3597602	3597384	3597782	-	15.0769	11.8686	0	0	0	1.35126	0	0	1.85705	0	1_1	3597572	3.47467	34	11294	AT2G07760	u	XLOC_009476	3595881	3597576	3	NA	NA	Chr2:3595880-3597582	373	0.261114	0	14.3516	0
XLOC_009476	TCONS_00014170	-	Chr2_3597564_3597602	10.8882	7.6159	1.24525	6.11597	9.6e-10	3.81e-08	12896	Chr2	3597564	3597602	3597384	3597782	-	15.0769	11.8686	0	0	0	1.35126	0	0	1.85705	0	1_1	3597572	3.47467	34	11294	AT2G07760	u	XLOC_009476	3595881	3597579	3	NA	NA	Chr2:3595880-3597582	381	3.69822	0	14.3516	0
XLOC_009476	TCONS_00014171	-	Chr2_3597564_3597602	10.8882	7.6159	1.24525	6.11597	9.6e-10	3.81e-08	12896	Chr2	3597564	3597602	3597384	3597782	-	15.0769	11.8686	0	0	0	1.35126	0	0	1.85705	0	1_1	3597572	3.47467	34	11294	AT2G07760	u	XLOC_009476	3595881	3597582	3	NA	NA	Chr2:3595880-3597582	410	10.3923	0	14.3516	0
XLOC_009477	TCONS_00014172	AT2G09187	Chr2_3642429_3642483	65.712	8.76321	1.05319	8.32066	8.75e-17	7.66e-15	12901	Chr2	3642429	3642483	3642249	3642663	-	23.9614	14.6014	0	0	0	9.35991	0	0	0	0	1_1	3642461	5.77811	19	30251	AT2G09795	o	XLOC_009477	3637252	3642517	3	NA	NA	Chr2:3637251-3642517	5208	23.8123	0.00384334	23.8123	0.00384334
XLOC_009478	TCONS_00014173	-	Chr2_3650930_3650991	68.5304	10.2699	1.10384	9.3038	1.36e-20	1.95e-18	12902	Chr2	3650930	3650991	3650750	3651171	-	29.2132	18.2713	0	0	0	10.9419	0	0	0	0	1_1	3650932	16.3583	1	21780	AT2G09795	u	XLOC_009478	3649007	3650942	2	NA	NA	Chr2:3649006-3652390	858	1.84767	0	5.57019	0
XLOC_009478	TCONS_00014174	-	Chr2_3650930_3650991	68.5304	10.2699	1.10384	9.3038	1.36e-20	1.95e-18	12902	Chr2	3650930	3650991	3650750	3651171	-	29.2132	18.2713	0	0	0	10.9419	0	0	0	0	1_1	3650932	16.3583	1	21780	AT2G09795	u	XLOC_009478	3649007	3651067	3	NA	NA	Chr2:3649006-3652390	1074	2.06241	0	5.57019	0
XLOC_009478	TCONS_00014175	AT2G09388	Chr2_3650930_3650991	68.5304	10.2699	1.10384	9.3038	1.36e-20	1.95e-18	12902	Chr2	3650930	3650991	3650750	3651171	-	29.2132	18.2713	0	0	0	10.9419	0	0	0	0	1_1	3650932	16.3583	1	21780	AT2G09795	x	XLOC_009478	3649007	3651263	3	protein_coding	unknown protein; Ha. [Source:TAIR;Acc:AT2G09388]	Chr2:3649006-3652390	1234	1.66011	0	5.57019	0
XLOC_009481	TCONS_00014179	AT2G09830	Chr2_3692000_3692013	24.679	8.79519	1.13474	7.75083	9.13e-15	6.41e-13	12904	Chr2	3692000	3692013	3691820	3692193	-	11.7388	7.65209	0	0	0	4.08672	0	0	0	0	1_1	3692013	3.51372	10	11479	AT2G09838	=	XLOC_009481	3687222	3691974	1	NA	NA	Chr2:3687221-3691974	4753	0.273456	0	0.273456	0
XLOC_009490	TCONS_00014191	AT2G10010	Chr2_3793835_3793861	13.3057	7.9019	1.20755	6.54374	6e-11	2.77e-09	12905	Chr2	3793835	3793861	3793655	3794041	-	3.90917	1.75686	0	0	0	1.74674	0	0	0.405563	0	1_1	3793848	0.585619	26	1297	AT2G10014	o	XLOC_009490	3785966	3793804	15	NA	NA	Chr2:3785965-3793804	6260	0.475524	0	0.858205	0
XLOC_009491	TCONS_00014192	-	Chr2_3799798_3799803	5.12591	6.52685	1.43672	4.54289	5.55e-06	0.000127812	12906	Chr2	3799798	3799803	3799618	3799983	-	2.61375	1.75686	0	0	0	0.856893	0	0	0	0	1_1	3799803	1.21028	5	4658	AT2G10014	u	XLOC_009491	3799242	3799774	3	NA	NA	Chr2:3799241-3799774	357	1.43235	0	1.43235	0
XLOC_009494	TCONS_00014196	AT2G10070	Chr2_3819673_3819690	16.6508	6.77582	1.15851	5.84872	4.95e-09	1.8e-07	12908	Chr2	3819673	3819690	3819493	3819870	-	5.60829	3.63084	0	0	0	1.97745	0	0	0	0	1_1	3819674	1.75686	17	24529	AT2G10014	=	XLOC_009494	3816457	3819668	5	NA	NA	Chr2:3816456-3819668	2204	11.2848	0	11.2848	0
XLOC_009498	TCONS_00014200	AT2G10180	Chr2_3869405_3869412	21.7353	7.88022	1.14349	6.89138	5.53e-12	2.85e-10	12909	Chr2	3869405	3869412	3869225	3869592	-	15.4792	11.9857	0	0	0	3.49349	0	0	0	0	1_1	3869410	8.08155	3	74265	AT2G10014	c	XLOC_009498	3866435	3869390	1	NA	NA	Chr2:3866434-3869390	2956	6.09537	0	6.09537	0
XLOC_009499	TCONS_00014201	AT2G10190	Chr2_3878737_3878810	29.4556	8.32109	1.11855	7.43921	1.01e-13	6.39e-12	12910	Chr2	3878737	3878810	3878557	3878990	-	6.96716	3.04522	0	0	0	3.92194	0	0	0	0	1_1	3878763	1.1322	62	83618	AT2G10014	c	XLOC_009499	3877558	3878789	1	NA	NA	Chr2:3877557-3878789	1232	10.9323	0	10.9323	0
XLOC_009501	TCONS_00014203	AT2G10250	Chr2_3925701_3925763	8.78476	7.30563	1.28623	5.67989	1.35e-08	4.61e-07	12911	Chr2	3925701	3925763	3925521	3925943	-	8.82927	7.3788	0	0	0	1.0876	0	0	0.362872	0	1_1	3925763	4.88016	48	58525	AT2G10340	x	XLOC_009501	3913972	3925745	10	NA	NA	Chr2:3913971-3925745	4466	0.230688	0	0.953767	0.01353
XLOC_009501	TCONS_00014204	AT2G10250	Chr2_3925701_3925763	8.78476	7.30563	1.28623	5.67989	1.35e-08	4.61e-07	12911	Chr2	3925701	3925763	3925521	3925943	-	8.82927	7.3788	0	0	0	1.0876	0	0	0.362872	0	1_1	3925763	4.88016	48	58525	AT2G10340	x	XLOC_009501	3914696	3925745	8	NA	NA	Chr2:3913971-3925745	4017	8.47e-06	0	0.953767	0.01353
XLOC_009501	TCONS_00014206	AT2G10250	Chr2_3925701_3925763	8.78476	7.30563	1.28623	5.67989	1.35e-08	4.61e-07	12911	Chr2	3925701	3925763	3925521	3925943	-	8.82927	7.3788	0	0	0	1.0876	0	0	0.362872	0	1_1	3925763	4.88016	48	58525	AT2G10340	x	XLOC_009501	3918488	3925574	11	NA	NA	Chr2:3913971-3925745	4797	0.0579901	0.00817955	0.953767	0.01353
XLOC_009501	TCONS_00014207	AT2G10250	Chr2_3925701_3925763	8.78476	7.30563	1.28623	5.67989	1.35e-08	4.61e-07	12911	Chr2	3925701	3925763	3925521	3925943	-	8.82927	7.3788	0	0	0	1.0876	0	0	0.362872	0	1_1	3925763	4.88016	48	58525	AT2G10340	x	XLOC_009501	3920497	3925745	7	NA	NA	Chr2:3913971-3925745	4141	0.5468	0.00100847	0.953767	0.01353
XLOC_009501	TCONS_00014208	AT2G10250	Chr2_3925701_3925763	8.78476	7.30563	1.28623	5.67989	1.35e-08	4.61e-07	12911	Chr2	3925701	3925763	3925521	3925943	-	8.82927	7.3788	0	0	0	1.0876	0	0	0.362872	0	1_1	3925763	4.88016	48	58525	AT2G10340	x	XLOC_009501	3920497	3925745	8	NA	NA	Chr2:3913971-3925745	4074	0.11828	0.00434197	0.953767	0.01353
XLOC_009514	TCONS_00014223	AT2G10611	Chr2_4150424_4150428	5.15733	6.53467	1.43551	4.55215	5.31e-06	0.000123016	12918	Chr2	4150424	4150428	4150244	4150608	-	3.5232	2.30344	0	0	0	0.856893	0	0	0.362872	0	1_1	4150428	1.48357	4	4189	AT2G10608	x	XLOC_009514	4147932	4150421	3	NA	NA	Chr2:4147931-4150421	2149	1.78739	0	2.70888	0
XLOC_009514	TCONS_00014224	AT2G10611	Chr2_4150424_4150428	5.15733	6.53467	1.43551	4.55215	5.31e-06	0.000123016	12918	Chr2	4150424	4150428	4150244	4150608	-	3.5232	2.30344	0	0	0	0.856893	0	0	0.362872	0	1_1	4150428	1.48357	4	4189	AT2G10608	x	XLOC_009514	4147932	4150421	1	NA	NA	Chr2:4147931-4150421	2490	0.92149	0	2.70888	0
XLOC_009515	TCONS_00014225	-	Chr2_4150424_4150428	5.15733	6.53467	1.43551	4.55215	5.31e-06	0.000123016	12918	Chr2	4150424	4150428	4150244	4150608	-	3.5232	2.30344	0	0	0	0.856893	0	0	0.362872	0	1_1	4150428	1.48357	4	4189	AT2G10608	u	XLOC_009515	4150600	4150826	1	NA	NA	Chr2:4150599-4150826	227	0	0	0	0
XLOC_009520	TCONS_00014230	AT2G10620	Chr2_4160531_4160536	16.1184	7.44648	1.17492	6.33786	2.33e-10	1.01e-08	12919	Chr2	4160531	4160536	4160351	4160716	-	4.73012	2.22535	0	0	0	2.50477	0	0	0	0	1_1	4160536	1.75686	5	14297	AT2G10608	x	XLOC_009520	4157236	4160512	3	NA	NA	Chr2:4157235-4160512	3064	5.97456	0	6.67508	0
XLOC_009520	TCONS_00014231	AT2G10620	Chr2_4160531_4160536	16.1184	7.44648	1.17492	6.33786	2.33e-10	1.01e-08	12919	Chr2	4160531	4160536	4160351	4160716	-	4.73012	2.22535	0	0	0	2.50477	0	0	0	0	1_1	4160536	1.75686	5	14297	AT2G10608	x	XLOC_009520	4157236	4160512	3	NA	NA	Chr2:4157235-4160512	3091	0.700516	0	6.67508	0
XLOC_009522	TCONS_00014234	AT2G10680	Chr2_4202593_4202636	22.5815	8.66544	1.14224	7.58637	3.29e-14	2.17e-12	12920	Chr2	4202593	4202636	4202413	4202816	-	9.65947	6.36373	0	0	0	3.29574	0	0	0	0	1_1	4202636	3.43563	39	56397	AT2G10608	o	XLOC_009522	4198047	4202624	2	NA	NA	Chr2:4198046-4202624	2751	1.65519	0	1.95992	0
XLOC_009525	TCONS_00014237	AT2G10850	Chr2_4277544_4277598	2.04642	5.19637	1.93034	2.69195	0.00710346	0.0674679	12921	Chr2	4277544	4277598	4277364	4277778	-	6.10989	4.84112	0	0	0	0.329574	0	0	0.939199	0	1_1	4277586	1.71782	26	24548	AT2G10920	j	XLOC_009525	4276329	4277567	2	NA	NA	Chr2:4276328-4277571	1082	0.241628	0	0.241661	0
XLOC_009525	TCONS_00014238	AT2G10850	Chr2_4277544_4277598	2.04642	5.19637	1.93034	2.69195	0.00710346	0.0674679	12921	Chr2	4277544	4277598	4277364	4277778	-	6.10989	4.84112	0	0	0	0.329574	0	0	0.939199	0	1_1	4277586	1.71782	26	24548	AT2G10920	=	XLOC_009525	4276329	4277571	2	NA	NA	Chr2:4276328-4277571	1163	3.27e-05	0	0.241661	0
XLOC_009539	TCONS_00014252	AT2G10975	Chr2_4335784_4335879	11.0747	6.89836	1.23287	5.59536	2.2e-08	7.34e-07	12930	Chr2	4335784	4335879	4335604	4336059	-	2.69946	0	0	0	0	0.988723	1.71073	0	0	0	1_1	4335785	0.395489	95	2206	AT2G10970	x	XLOC_009539	4334641	4335882	1	protein_coding	unknown protein; Ha. [Source:TAIR;Acc:AT2G10975]	Chr2:4334640-4336054	1242	0.924492	0	0.924492	0
XLOC_009545	TCONS_00014261	AT2G11090	Chr2_4406999_4407015	66.7939	10.2305	1.07831	9.48751	2.37e-21	3.95e-19	12932	Chr2	4406999	4407015	4406819	4407195	-	22.5458	11.4391	0	0	0	11.1067	0	0	0	0	1_1	4407010	2.26439	11	59154	AT2G11000	o	XLOC_009545	4399292	4406992	7	NA	NA	Chr2:4399291-4406992	7012	1.02791	0	1.02791	0
XLOC_009546	TCONS_00014262	AT2G11115	Chr2_4410710_4410741	16.1025	8.18062	1.18648	6.89489	5.39e-12	2.78e-10	12933	Chr2	4410710	4410741	4410530	4410921	-	11.9685	9.76032	0	0	0	2.20815	0	0	0	0	1_1	4410741	7.41785	31	62885	AT2G11000	=	XLOC_009546	4408006	4410838	1	NA	NA	Chr2:4408005-4410838	2833	2.67595	0	2.67595	0
XLOC_009550	TCONS_00014266	AT2G11165	Chr2_4428531_4428608	30.7869	9.11316	1.11631	8.16368	3.25e-16	2.64e-14	12936	Chr2	4428531	4428608	4428351	4428788	-	8.50193	4.64591	0	0	0	3.85602	0	0	0	0	1_1	4428572	1.40549	35	56967	AT2G11271	o	XLOC_009550	4426820	4428563	5	NA	NA	Chr2:4426819-4428563	1017	5.37198	0	5.37198	0
XLOC_009551	TCONS_00014267	AT2G11168	Chr2_4432674_4432675	1.92075	5.11492	1.9594	2.61045	0.00904242	0.0809545	12937	Chr2	4432674	4432675	4432494	4432855	-	0.329574	0	0	0	0	0.329574	0	0	0	0	1_1	4432675	0.329574	1	52864	AT2G11271	o	XLOC_009551	4431646	4432604	4	NA	NA	Chr2:4431645-4432604	665	0.730542	0	1.12926	0
XLOC_009551	TCONS_00014268	AT2G11168	Chr2_4432674_4432675	1.92075	5.11492	1.9594	2.61045	0.00904242	0.0809545	12937	Chr2	4432674	4432675	4432494	4432855	-	0.329574	0	0	0	0	0.329574	0	0	0	0	1_1	4432675	0.329574	1	52864	AT2G11271	o	XLOC_009551	4431646	4432604	4	NA	NA	Chr2:4431645-4432604	663	0.398721	0	1.12926	0
XLOC_009565	TCONS_00014283	AT2G11450	Chr2_4575060_4575086	9.21875	7.37108	1.28044	5.75669	8.58e-09	3.01e-07	12938	Chr2	4575060	4575086	4574880	4575266	-	10.2233	9.13566	0	0	0	1.0876	0	0	0	0	1_1	4575086	7.02743	26	15292	AT2G11462	o	XLOC_009565	4571125	4575216	1	NA	NA	Chr2:4571124-4575216	4092	1.03327	0	1.03327	0
XLOC_009567	TCONS_00014285	AT2G11550	Chr2_4633200_4633202	4.48371	6.33558	1.48956	4.25332	2.11e-05	0.000431586	12939	Chr2	4633200	4633202	4633020	4633382	-	1.89022	1.1322	0	0	0	0.758021	0	0	0	0	1_1	4633202	0.663702	2	2001	AT2G11570	o	XLOC_009567	4626577	4633110	11	NA	NA	Chr2:4626576-4633174	4506	0.34005	0	1.29463	0
XLOC_009567	TCONS_00014286	AT2G11550	Chr2_4633200_4633202	4.48371	6.33558	1.48956	4.25332	2.11e-05	0.000431586	12939	Chr2	4633200	4633202	4633020	4633382	-	1.89022	1.1322	0	0	0	0.758021	0	0	0	0	1_1	4633202	0.663702	2	2001	AT2G11570	o	XLOC_009567	4626577	4633168	5	NA	NA	Chr2:4626576-4633174	1962	0.375003	0	1.29463	0
XLOC_009567	TCONS_00014287	AT2G11550	Chr2_4633200_4633202	4.48371	6.33558	1.48956	4.25332	2.11e-05	0.000431586	12939	Chr2	4633200	4633202	4633020	4633382	-	1.89022	1.1322	0	0	0	0.758021	0	0	0	0	1_1	4633202	0.663702	2	2001	AT2G11570	o	XLOC_009567	4626577	4633174	9	NA	NA	Chr2:4626576-4633174	5256	0.579539	0	1.29463	0
XLOC_009567	TCONS_00014288	AT2G11550	Chr2_4633200_4633202	4.48371	6.33558	1.48956	4.25332	2.11e-05	0.000431586	12939	Chr2	4633200	4633202	4633020	4633382	-	1.89022	1.1322	0	0	0	0.758021	0	0	0	0	1_1	4633202	0.663702	2	2001	AT2G11570	o	XLOC_009567	4626577	4633174	10	NA	NA	Chr2:4626576-4633174	4780	3.53e-05	0	1.29463	0
XLOC_009570	TCONS_00014292	AT2G11650	Chr2_4678243_4678306	29.2612	8.31337	1.12022	7.42119	1.16e-13	7.24e-12	12941	Chr2	4678243	4678306	4678063	4678486	-	14.5366	9.95553	0	0	0	4.58108	0	0	0	0	1_1	4678246	4.37262	17	16831	AT2G11623	o	XLOC_009570	4667054	4678219	4	NA	NA	Chr2:4667053-4678341	2581	1.4423	0	2.89693	0
XLOC_009570	TCONS_00014293	AT2G11650	Chr2_4678243_4678306	29.2612	8.31337	1.12022	7.42119	1.16e-13	7.24e-12	12941	Chr2	4678243	4678306	4678063	4678486	-	14.5366	9.95553	0	0	0	4.58108	0	0	0	0	1_1	4678246	4.37262	17	16831	AT2G11623	o	XLOC_009570	4667054	4678284	4	NA	NA	Chr2:4667053-4678341	4956	1.07e-05	0	2.89693	0
XLOC_009570	TCONS_00014294	AT2G11650	Chr2_4678243_4678306	29.2612	8.31337	1.12022	7.42119	1.16e-13	7.24e-12	12941	Chr2	4678243	4678306	4678063	4678486	-	14.5366	9.95553	0	0	0	4.58108	0	0	0	0	1_1	4678246	4.37262	17	16831	AT2G11623	o	XLOC_009570	4667054	4678341	4	NA	NA	Chr2:4667053-4678341	5434	0.585469	0	2.89693	0
XLOC_009570	TCONS_00014295	AT2G11650	Chr2_4678243_4678306	29.2612	8.31337	1.12022	7.42119	1.16e-13	7.24e-12	12941	Chr2	4678243	4678306	4678063	4678486	-	14.5366	9.95553	0	0	0	4.58108	0	0	0	0	1_1	4678246	4.37262	17	16831	AT2G11623	o	XLOC_009570	4667054	4678341	5	NA	NA	Chr2:4667053-4678341	4772	0	0	2.89693	0
XLOC_009570	TCONS_00014296	AT2G11650	Chr2_4678243_4678306	29.2612	8.31337	1.12022	7.42119	1.16e-13	7.24e-12	12941	Chr2	4678243	4678306	4678063	4678486	-	14.5366	9.95553	0	0	0	4.58108	0	0	0	0	1_1	4678246	4.37262	17	16831	AT2G11623	o	XLOC_009570	4667054	4678341	4	NA	NA	Chr2:4667053-4678341	7055	2.6e-05	0	2.89693	0
XLOC_009574	TCONS_00014300	AT2G11775	Chr2_4725203_4725249	82.4762	10.536	1.07576	9.79402	1.19e-22	2.35e-20	12944	Chr2	4725203	4725249	4725023	4725429	-	21.9551	8.70621	0	0	0	13.2489	0	0	0	0	1_1	4725247	5.19249	7	1104	AT2G11773	=	XLOC_009574	4723718	4725351	2	NA	NA	Chr2:4723717-4725351	1412	55.408	0	55.408	0
XLOC_009575	TCONS_00014301	-	Chr2_4727138_4727165	33.3637	9.23127	1.11883	8.2508	1.57e-16	1.32e-14	12945	Chr2	4727138	4727165	4726958	4727345	-	10.3546	5.11441	0	0	0	5.24023	0	0	0	0	1_1	4727161	1.3274	21	3018	AT2G11773	u	XLOC_009575	4725757	4727307	1	NA	NA	Chr2:4725756-4731789	1551	2.48055	0	10.8527	0
XLOC_009575	TCONS_00014301	-	Chr2_4727279_4727282	6.07058	6.77198	1.38218	4.89948	9.61e-07	2.5e-05	12946	Chr2	4727279	4727282	4727099	4727462	-	1.81467	0.858908	0	0	0	0.955766	0	0	0	0	1_1	4727282	0.546578	3	3139	AT2G11773	u	XLOC_009575	4725757	4727307	1	NA	NA	Chr2:4725756-4731789	1551	2.48055	0	10.8527	0
XLOC_009575	TCONS_00014302	-	Chr2_4727279_4727282	6.07058	6.77198	1.38218	4.89948	9.61e-07	2.5e-05	12946	Chr2	4727279	4727282	4727099	4727462	-	1.81467	0.858908	0	0	0	0.955766	0	0	0	0	1_1	4727282	0.546578	3	3139	AT2G11773	u	XLOC_009575	4725757	4727307	2	NA	NA	Chr2:4725756-4731789	1337	8.37218	0	10.8527	0
XLOC_009575	TCONS_00014302	-	Chr2_4727138_4727165	33.3637	9.23127	1.11883	8.2508	1.57e-16	1.32e-14	12945	Chr2	4727138	4727165	4726958	4727345	-	10.3546	5.11441	0	0	0	5.24023	0	0	0	0	1_1	4727161	1.3274	21	3018	AT2G11773	u	XLOC_009575	4725757	4727307	2	NA	NA	Chr2:4725756-4731789	1337	8.37218	0	10.8527	0
XLOC_009583	TCONS_00014310	AT2G12050	Chr2_4859111_4859185	8.29379	7.22447	1.31006	5.51463	3.5e-08	1.14e-06	12953	Chr2	4859111	4859185	4858931	4859365	-	2.72733	1.63973	0	0	0	1.0876	0	0	0	0	1_1	4859112	0.624661	74	32312	AT2G12170	o	XLOC_009583	4854362	4859010	12	NA	NA	Chr2:4854361-4859098	1814	3.01677	0	3.93103	0
XLOC_009583	TCONS_00014311	AT2G12050	Chr2_4859111_4859185	8.29379	7.22447	1.31006	5.51463	3.5e-08	1.14e-06	12953	Chr2	4859111	4859185	4858931	4859365	-	2.72733	1.63973	0	0	0	1.0876	0	0	0	0	1_1	4859112	0.624661	74	32312	AT2G12170	o	XLOC_009583	4854362	4859010	12	NA	NA	Chr2:4854361-4859098	1828	0.535468	0	3.93103	0
XLOC_009583	TCONS_00014312	AT2G12050	Chr2_4859111_4859185	8.29379	7.22447	1.31006	5.51463	3.5e-08	1.14e-06	12953	Chr2	4859111	4859185	4858931	4859365	-	2.72733	1.63973	0	0	0	1.0876	0	0	0	0	1_1	4859112	0.624661	74	32312	AT2G12170	o	XLOC_009583	4854362	4859098	11	NA	NA	Chr2:4854361-4859098	2148	0.0181652	0	3.93103	0
XLOC_009583	TCONS_00014313	AT2G12050	Chr2_4859111_4859185	8.29379	7.22447	1.31006	5.51463	3.5e-08	1.14e-06	12953	Chr2	4859111	4859185	4858931	4859365	-	2.72733	1.63973	0	0	0	1.0876	0	0	0	0	1_1	4859112	0.624661	74	32312	AT2G12170	o	XLOC_009583	4854362	4859098	11	NA	NA	Chr2:4854361-4859098	2134	0.36062	0	3.93103	0
XLOC_009591	TCONS_00014322	AT2G12240	Chr2_4913909_4913910	4.11841	6.21199	1.52153	4.08273	4.45e-05	0.000855371	12958	Chr2	4913909	4913910	4913729	4914090	-	0.692106	0	0	0	0	0.692106	0	0	0	0	1_1	4913910	0.692106	1	10591	AT2G12290	o	XLOC_009591	4910995	4914202	4	NA	NA	Chr2:4910994-4914202	2938	21.0302	0.00703868	21.0302	0.00703868
XLOC_009591	TCONS_00014322	AT2G12240	Chr2_4914162_4914223	90.5852	10.6704	1.06945	9.97747	1.91e-23	4.22e-21	12959	Chr2	4914162	4914223	4913982	4914403	-	29.0926	15.3823	0	0	0	13.7103	0	0	0	0	1_1	4914220	5.19249	44	10281	AT2G12290	o	XLOC_009591	4910995	4914202	4	NA	NA	Chr2:4910994-4914202	2938	21.0302	0.00703868	21.0302	0.00703868
XLOC_009592	TCONS_00014323	AT2G12260	Chr2_4918640_4918650	74.2708	10.3849	1.07884	9.62591	6.22e-22	1.11e-19	12960	Chr2	4918640	4918650	4918460	4918830	-	25.2548	12.9617	0	0	0	12.2931	0	0	0	0	1_1	4918647	8.04251	5	5854	AT2G12290	o	XLOC_009592	4914675	4918622	7	NA	NA	Chr2:4914674-4918622	3186	3.98028	0	6.65643	0
XLOC_009592	TCONS_00014324	AT2G12260	Chr2_4918640_4918650	74.2708	10.3849	1.07884	9.62591	6.22e-22	1.11e-19	12960	Chr2	4918640	4918650	4918460	4918830	-	25.2548	12.9617	0	0	0	12.2931	0	0	0	0	1_1	4918647	8.04251	5	5854	AT2G12290	o	XLOC_009592	4915205	4918622	4	NA	NA	Chr2:4914674-4918622	3200	2.67615	0	6.65643	0
XLOC_009594	TCONS_00014326	AT2G12300	Chr2_4928863_4928934	32.5505	9.19439	1.11331	8.25859	1.47e-16	1.24e-14	12962	Chr2	4928863	4928934	4928683	4929114	-	7.08984	4.2555	0	0	0	2.83434	0	0	0	0	1_1	4928884	1.17124	60	4383	AT2G12290	o	XLOC_009594	4925848	4928857	6	NA	NA	Chr2:4925847-4928906	2427	0.41355	0	36.638	0
XLOC_009594	TCONS_00014327	AT2G12300	Chr2_4928863_4928934	32.5505	9.19439	1.11331	8.25859	1.47e-16	1.24e-14	12962	Chr2	4928863	4928934	4928683	4929114	-	7.08984	4.2555	0	0	0	2.83434	0	0	0	0	1_1	4928884	1.17124	60	4383	AT2G12290	o	XLOC_009594	4925848	4928904	5	NA	NA	Chr2:4925847-4928906	2736	12.381	0	36.638	0
XLOC_009594	TCONS_00014328	AT2G12300	Chr2_4928863_4928934	32.5505	9.19439	1.11331	8.25859	1.47e-16	1.24e-14	12962	Chr2	4928863	4928934	4928683	4929114	-	7.08984	4.2555	0	0	0	2.83434	0	0	0	0	1_1	4928884	1.17124	60	4383	AT2G12290	o	XLOC_009594	4925848	4928906	6	NA	NA	Chr2:4925847-4928906	1949	23.8434	0	36.638	0
XLOC_009597	TCONS_00014331	AT2G12305	Chr2_4933467_4933471	14.4645	8.02272	1.19436	6.71716	1.85e-11	9.11e-10	12963	Chr2	4933467	4933471	4933287	4933651	-	4.64341	2.30344	0	0	0	2.33998	0	0	0	0	1_1	4933471	1.91302	4	8970	AT2G12290	o	XLOC_009597	4931119	4933380	2	NA	NA	Chr2:4931118-4933380	2188	0.639026	0	0.639026	0
XLOC_009600	TCONS_00014334	-	Chr2_4959628_4959647	24.7477	8.79768	1.13384	7.75917	8.55e-15	6.04e-13	12964	Chr2	4959628	4959647	4959448	4959827	-	6.33234	3.20139	0	0	0	3.13096	0	0	0	0	1_1	4959633	1.24932	15	35132	AT2G12290	u	XLOC_009600	4959191	4959627	1	NA	NA	Chr2:4959190-4959627	437	5.81656	0	5.81656	0
XLOC_009603	TCONS_00014337	AT2G12345	Chr2_4973894_4973962	18.2687	8.36243	1.16957	7.14999	8.68e-13	4.93e-11	12966	Chr2	4973894	4973962	4973714	4974142	-	6.70297	4.09934	0	0	0	2.60364	0	0	0	0	1_1	4973919	0.858908	68	34403	AT2G12400	=	XLOC_009603	4973156	4974044	1	NA	NA	Chr2:4973155-4974044	889	6.75235	0	6.75235	0
XLOC_009604	TCONS_00014338	AT2G12380	Chr2_4989095_4989145	7.20375	7.01544	1.33794	5.24344	1.58e-07	4.64e-06	12967	Chr2	4989095	4989145	4988915	4989325	-	1.5206	0.663702	0	0	0	0.856893	0	0	0	0	1_1	4989096	0.468495	50	19226	AT2G12400	o	XLOC_009604	4985914	4989093	4	NA	NA	Chr2:4985913-4994975	2893	3.48677	0	4.45149	0
XLOC_009604	TCONS_00014339	AT2G12385	Chr2_4994921_4994922	3.53904	5.99285	1.58811	3.77357	0.000160931	0.00273408	12969	Chr2	4994921	4994922	4994741	4995102	-	0.593234	0	0	0	0	0.593234	0	0	0	0	1_1	4994922	0.593234	1	13400	AT2G12400	o	XLOC_009604	4985914	4994975	6	NA	NA	Chr2:4985913-4994975	7690	0.964722	0	4.45149	0
XLOC_009607	TCONS_00014342	AT2G12408	Chr2_5017007_5017010	2.77702	5.64158	1.71285	3.29367	0.000988876	0.0133874	12972	Chr2	5017007	5017010	5016827	5017190	-	0.773735	0.31233	0	0	0	0.461404	0	0	0	0	1_1	5017008	0.195206	3	5418	AT2G12405	x	XLOC_009607	5013074	5017634	1	NA	NA	Chr2:5009273-5017634	4561	1.45516	0	1.45516	0
XLOC_009615	TCONS_00014352	AT2G12505	Chr2_5096984_5096994	6.13341	6.78516	1.37823	4.92309	8.52e-07	2.23e-05	12977	Chr2	5096984	5096994	5096804	5097174	-	4.18757	3.39659	0	0	0	0.790979	0	0	0	0	1_1	5096991	2.4596	10	24458	AT2G12480	x	XLOC_009615	5095892	5096884	1	NA	NA	Chr2:5095891-5097750	993	0.121455	0	0.121455	0
XLOC_009616	TCONS_00014353	AT2G12520	Chr2_5110589_5110688	73.1691	10.3635	1.08063	9.59021	8.79e-22	1.54e-19	12979	Chr2	5110589	5110688	5110409	5110868	-	12.037	1.95206	0	0	0	10.085	0	0	0	0	1_1	5110687	0.741785	97	38154	AT2G12480	j	XLOC_009616	5104363	5110667	3	NA	NA	Chr2:5104362-5111465	3258	12.0555	0	16.5987	0
XLOC_009616	TCONS_00014354	AT2G12520	Chr2_5105498_5105504	40.5046	9.51056	1.10404	8.61434	7.03e-18	7.15e-16	12978	Chr2	5105498	5105504	5105318	5105684	-	4.14857	0.819867	0	0	0	3.3287	0	0	0	0	1_1	5105499	0.429454	6	32966	AT2G12480	j	XLOC_009616	5104363	5110667	2	NA	NA	Chr2:5104362-5111465	6231	4.54318	0	16.5987	0
XLOC_009616	TCONS_00014354	AT2G12520	Chr2_5110589_5110688	73.1691	10.3635	1.08063	9.59021	8.79e-22	1.54e-19	12979	Chr2	5110589	5110688	5110409	5110868	-	12.037	1.95206	0	0	0	10.085	0	0	0	0	1_1	5110687	0.741785	97	38154	AT2G12480	j	XLOC_009616	5104363	5110667	2	NA	NA	Chr2:5104362-5111465	6231	4.54318	0	16.5987	0
XLOC_009619	TCONS_00014358	AT2G12690	Chr2_5197771_5197785	2.71419	5.61229	1.73126	3.24173	0.00118807	0.0156907	12982	Chr2	5197771	5197785	5197591	5197965	-	0.362532	0	0	0	0	0.362532	0	0	0	0	1_1	5197785	0.197745	14	28600	AT2G12646	o	XLOC_009619	5197198	5197883	3	NA	NA	Chr2:5197197-5197979	496	0.370928	0	1.8088	0
XLOC_009619	TCONS_00014359	AT2G12690	Chr2_5197771_5197785	2.71419	5.61229	1.73126	3.24173	0.00118807	0.0156907	12982	Chr2	5197771	5197785	5197591	5197965	-	0.362532	0	0	0	0	0.362532	0	0	0	0	1_1	5197785	0.197745	14	28600	AT2G12646	o	XLOC_009619	5197198	5197979	2	NA	NA	Chr2:5197197-5197979	672	1.43788	0	1.8088	0
XLOC_009622	TCONS_00014362	-	Chr2_5217886_5217936	19.3814	5.37392	0.801953	6.70104	2.07e-11	1.01e-09	12983	Chr2	5217886	5217936	5217706	5218116	-	30.8912	19.2864	0.828047	0.848538	0.60038	2.66955	0.596164	0	6.0621	0	1_1	5217917	7.80826	31	48732	AT2G12646	u	XLOC_009622	5216784	5217931	2	NA	NA	Chr2:5216417-5217931	711	13.1322	0.15474	13.1322	0.15474
XLOC_009626	TCONS_00014366	AT2G12935	Chr2_5315459_5315466	6.34162	6.83789	1.38547	4.93544	8e-07	2.11e-05	12984	Chr2	5315459	5315466	5315279	5315646	-	1.75738	0.702743	0	0	0	1.05464	0	0	0	0	1_1	5315460	0.390413	7	581	AT2G12935	e	XLOC_009626	5314848	5315456	1	protein_coding	unknown protein; Ha. [Source:TAIR;Acc:AT2G12935]	Chr2:5314847-5316238	609	1.14868	0	1.14868	0
XLOC_009628	TCONS_00014370	AT2G12980	Chr2_5341388_5341412	40.528	9.50895	1.10125	8.6347	5.89e-18	6.05e-16	12986	Chr2	5341388	5341412	5341208	5341592	-	18.9919	12.5323	0	0	0	6.45966	0	0	0	0	1_1	5341406	6.44181	10	17782	AT2G12945	o	XLOC_009628	5338575	5341384	4	NA	NA	Chr2:5338574-5341384	2326	0	0	56.7358	0
XLOC_009628	TCONS_00014371	AT2G12980	Chr2_5341388_5341412	40.528	9.50895	1.10125	8.6347	5.89e-18	6.05e-16	12986	Chr2	5341388	5341412	5341208	5341592	-	18.9919	12.5323	0	0	0	6.45966	0	0	0	0	1_1	5341406	6.44181	10	17782	AT2G12945	o	XLOC_009628	5338575	5341384	5	NA	NA	Chr2:5338574-5341384	2260	0.695161	0	56.7358	0
XLOC_009628	TCONS_00014372	AT2G12980	Chr2_5341388_5341412	40.528	9.50895	1.10125	8.6347	5.89e-18	6.05e-16	12986	Chr2	5341388	5341412	5341208	5341592	-	18.9919	12.5323	0	0	0	6.45966	0	0	0	0	1_1	5341406	6.44181	10	17782	AT2G12945	o	XLOC_009628	5338575	5341384	5	NA	NA	Chr2:5338574-5341384	1791	0	0	56.7358	0
XLOC_009628	TCONS_00014373	AT2G12980	Chr2_5341388_5341412	40.528	9.50895	1.10125	8.6347	5.89e-18	6.05e-16	12986	Chr2	5341388	5341412	5341208	5341592	-	18.9919	12.5323	0	0	0	6.45966	0	0	0	0	1_1	5341406	6.44181	10	17782	AT2G12945	o	XLOC_009628	5338575	5341384	5	NA	NA	Chr2:5338574-5341384	2272	6.63553	0	56.7358	0
XLOC_009628	TCONS_00014374	AT2G12980	Chr2_5341388_5341412	40.528	9.50895	1.10125	8.6347	5.89e-18	6.05e-16	12986	Chr2	5341388	5341412	5341208	5341592	-	18.9919	12.5323	0	0	0	6.45966	0	0	0	0	1_1	5341406	6.44181	10	17782	AT2G12945	o	XLOC_009628	5338575	5341384	6	NA	NA	Chr2:5338574-5341384	1679	0.632882	0	56.7358	0
XLOC_009628	TCONS_00014375	AT2G12980	Chr2_5341388_5341412	40.528	9.50895	1.10125	8.6347	5.89e-18	6.05e-16	12986	Chr2	5341388	5341412	5341208	5341592	-	18.9919	12.5323	0	0	0	6.45966	0	0	0	0	1_1	5341406	6.44181	10	17782	AT2G12945	o	XLOC_009628	5338575	5341384	5	NA	NA	Chr2:5338574-5341384	2292	4.83758	0	56.7358	0
XLOC_009628	TCONS_00014376	AT2G12980	Chr2_5341388_5341412	40.528	9.50895	1.10125	8.6347	5.89e-18	6.05e-16	12986	Chr2	5341388	5341412	5341208	5341592	-	18.9919	12.5323	0	0	0	6.45966	0	0	0	0	1_1	5341406	6.44181	10	17782	AT2G12945	o	XLOC_009628	5338575	5341384	6	NA	NA	Chr2:5338574-5341384	1717	5.06996	0	56.7358	0
XLOC_009628	TCONS_00014377	AT2G12980	Chr2_5341388_5341412	40.528	9.50895	1.10125	8.6347	5.89e-18	6.05e-16	12986	Chr2	5341388	5341412	5341208	5341592	-	18.9919	12.5323	0	0	0	6.45966	0	0	0	0	1_1	5341406	6.44181	10	17782	AT2G12945	o	XLOC_009628	5338575	5341384	5	NA	NA	Chr2:5338574-5341384	1797	0.222917	0	56.7358	0
XLOC_009629	TCONS_00014378	AT2G13000	Chr2_5345797_5345805	68.3712	10.266	1.08723	9.44235	3.65e-21	5.81e-19	12987	Chr2	5345797	5345805	5345617	5345985	-	20.722	9.25279	0	0	0	11.4692	0	0	0	0	1_1	5345803	4.84112	6	22179	AT2G12945	o	XLOC_009629	5341787	5345650	5	NA	NA	Chr2:5341786-5345795	2699	2.35342	0	10.4982	0
XLOC_009629	TCONS_00014379	AT2G13000	Chr2_5345797_5345805	68.3712	10.266	1.08723	9.44235	3.65e-21	5.81e-19	12987	Chr2	5345797	5345805	5345617	5345985	-	20.722	9.25279	0	0	0	11.4692	0	0	0	0	1_1	5345803	4.84112	6	22179	AT2G12945	o	XLOC_009629	5341787	5345713	4	NA	NA	Chr2:5341786-5345795	3632	5.51682	0	10.4982	0
XLOC_009629	TCONS_00014380	AT2G13000	Chr2_5345797_5345805	68.3712	10.266	1.08723	9.44235	3.65e-21	5.81e-19	12987	Chr2	5345797	5345805	5345617	5345985	-	20.722	9.25279	0	0	0	11.4692	0	0	0	0	1_1	5345803	4.84112	6	22179	AT2G12945	o	XLOC_009629	5341787	5345795	5	NA	NA	Chr2:5341786-5345795	3538	2.46987	0	10.4982	0
XLOC_009629	TCONS_00014381	AT2G13000	Chr2_5345797_5345805	68.3712	10.266	1.08723	9.44235	3.65e-21	5.81e-19	12987	Chr2	5345797	5345805	5345617	5345985	-	20.722	9.25279	0	0	0	11.4692	0	0	0	0	1_1	5345803	4.84112	6	22179	AT2G12945	o	XLOC_009629	5341787	5345795	4	NA	NA	Chr2:5341786-5345795	3487	0.158139	0	10.4982	0
XLOC_009638	TCONS_00014391	AT2G13250	Chr2_5484166_5484169	4.39952	5.54463	1.47117	3.76886	0.000163992	0.00277697	12990	Chr2	5484166	5484169	5483986	5484349	-	1.78526	1.09316	0	0	0	0.692106	0	0	0	0	1_1	5484167	0.89795	3	30468	AT2G13295	o	XLOC_009638	5483885	5486053	1	NA	NA	Chr2:5483884-5486053	2169	6.44774	0	6.44774	0
XLOC_009640	TCONS_00014393	-	Chr2_5489919_5489922	4.11841	6.21199	1.52153	4.08273	4.45e-05	0.000855371	12991	Chr2	5489919	5489922	5489739	5490102	-	1.31677	0.624661	0	0	0	0.692106	0	0	0	0	1_1	5489922	0.429454	3	24713	AT2G13295	u	XLOC_009640	5489688	5490367	1	NA	NA	Chr2:5489687-5490367	680	2.29308	0	2.29308	0
XLOC_009641	TCONS_00014395	AT2G13310	Chr2_5526876_5526997	97.0131	10.7686	1.0692	10.0717	7.37e-24	1.74e-21	12992	Chr2	5526876	5526997	5526696	5527177	-	34.5553	21.4727	0	0	0	12.6557	0	0	0.426909	0	1_1	5526909	7.30072	92	10972	AT2G13350	o	XLOC_009641	5524014	5526904	6	NA	NA	Chr2:5524013-5526964	2175	0.000430926	0	24.1541	0
XLOC_009641	TCONS_00014396	AT2G13310	Chr2_5526876_5526997	97.0131	10.7686	1.0692	10.0717	7.37e-24	1.74e-21	12992	Chr2	5526876	5526997	5526696	5527177	-	34.5553	21.4727	0	0	0	12.6557	0	0	0.426909	0	1_1	5526909	7.30072	92	10972	AT2G13350	o	XLOC_009641	5524014	5526904	5	NA	NA	Chr2:5524013-5526964	2433	1.46581	0	24.1541	0
XLOC_009641	TCONS_00014397	AT2G13310	Chr2_5526876_5526997	97.0131	10.7686	1.0692	10.0717	7.37e-24	1.74e-21	12992	Chr2	5526876	5526997	5526696	5527177	-	34.5553	21.4727	0	0	0	12.6557	0	0	0.426909	0	1_1	5526909	7.30072	92	10972	AT2G13350	o	XLOC_009641	5524014	5526921	7	NA	NA	Chr2:5524013-5526964	1717	10.8202	0	24.1541	0
XLOC_009641	TCONS_00014398	AT2G13310	Chr2_5526876_5526997	97.0131	10.7686	1.0692	10.0717	7.37e-24	1.74e-21	12992	Chr2	5526876	5526997	5526696	5527177	-	34.5553	21.4727	0	0	0	12.6557	0	0	0.426909	0	1_1	5526909	7.30072	92	10972	AT2G13350	o	XLOC_009641	5524014	5526921	7	NA	NA	Chr2:5524013-5526964	1735	2.69793	0	24.1541	0
XLOC_009641	TCONS_00014399	AT2G13310	Chr2_5526876_5526997	97.0131	10.7686	1.0692	10.0717	7.37e-24	1.74e-21	12992	Chr2	5526876	5526997	5526696	5527177	-	34.5553	21.4727	0	0	0	12.6557	0	0	0.426909	0	1_1	5526909	7.30072	92	10972	AT2G13350	o	XLOC_009641	5524014	5526923	6	NA	NA	Chr2:5524013-5526964	2183	0.983588	0	24.1541	0
XLOC_009641	TCONS_00014400	AT2G13310	Chr2_5526876_5526997	97.0131	10.7686	1.0692	10.0717	7.37e-24	1.74e-21	12992	Chr2	5526876	5526997	5526696	5527177	-	34.5553	21.4727	0	0	0	12.6557	0	0	0.426909	0	1_1	5526909	7.30072	92	10972	AT2G13350	o	XLOC_009641	5524014	5526964	6	NA	NA	Chr2:5524013-5526964	2240	1.81869	0	24.1541	0
XLOC_009644	TCONS_00014406	AT2G13410	Chr2_5579758_5579759	1.98359	5.15616	1.92766	2.67483	0.00747661	0.070165	12999	Chr2	5579758	5579759	5579578	5579939	-	0.329574	0	0	0	0	0.329574	0	0	0	0	1_1	5579759	0.329574	1	18537	AT2G13440	o	XLOC_009644	5579116	5579851	1	NA	NA	Chr2:5579115-5579851	736	3.05725	0	3.05725	0
XLOC_009646	TCONS_00014409	-	Chr2_5586113_5586217	64.838	10.1893	1.08663	9.377	6.79e-21	1.02e-18	13000	Chr2	5586113	5586217	5585933	5586397	-	19.9156	0.702743	0	0	0	7.08585	4.97668	1.36568	5.78461	0	1_1	5586164	0.234248	58	12132	AT2G13440	u	XLOC_009646	5585125	5586220	2	NA	NA	Chr2:5585124-5586220	688	3.06068	0	12.9203	0.0674272
XLOC_009646	TCONS_00014410	AT2G13420	Chr2_5586113_5586217	64.838	10.1893	1.08663	9.377	6.79e-21	1.02e-18	13000	Chr2	5586113	5586217	5585933	5586397	-	19.9156	0.702743	0	0	0	7.08585	4.97668	1.36568	5.78461	0	1_1	5586164	0.234248	58	12132	AT2G13440	p	XLOC_009646	5585125	5586220	1	NA	NA	Chr2:5585124-5586220	1096	9.85964	0.0674272	12.9203	0.0674272
XLOC_009651	TCONS_00014415	AT2G13431	Chr2_5591438_5591449	11.6131	3.74905	0.795213	4.71452	2.42e-06	5.93e-05	13002	Chr2	5591438	5591449	5591258	5591629	-	18.6557	6.20757	0.5126	0.756804	0.43664	1.68083	1.84033	1.00942	6.21152	0	1_0	5591448	4.13838	9	6848	AT2G13440	=	XLOC_009651	5590690	5591458	2	NA	NA	Chr2:5590689-5591458	674	3.17548	0.39532	3.17548	0.39532
XLOC_009654	TCONS_00014419	AT2G13469	Chr2_5615423_5615458	10.8685	7.60804	1.25213	6.07607	1.23e-09	4.83e-08	13005	Chr2	5615423	5615458	5615243	5615638	-	5.79311	3.27947	0	0	0	1.3183	0	0	1.19534	0	1_1	5615424	1.91302	29	5252	AT2G13463	p	XLOC_009654	5614367	5615417	1	NA	NA	Chr2:5614366-5615417	1051	6.65668	0	6.65668	0
XLOC_009661	TCONS_00014428	AT2G13760	Chr2_5736090_5736096	16.1389	6.1514	1.02614	5.99467	2.04e-09	7.77e-08	13011	Chr2	5736090	5736096	5735910	5736276	-	8.46895	0.780826	1.24207	0	0	2.66955	1.96993	1.18755	0.619018	0	1_1	5736092	0.429454	3	448	AT2G13760	e	XLOC_009661	5734822	5736077	1	protein_coding	No-apical-meristem-associated carboxy-terminal domain protein [Source:UniProtKB/TrEMBL;Acc:Q9SKG8]	Chr2:5734821-5736077	1256	19.1412	0.0827092	19.1412	0.0827092
XLOC_009673	TCONS_00014441	AT2G14020	Chr2_5894289_5894330	37.0087	9.37904	1.1045	8.49163	2.04e-17	1.91e-15	13017	Chr2	5894289	5894330	5894109	5894510	-	14.8373	9.13566	0	0	0	5.70164	0	0	0	0	1_1	5894295	3.66988	33	8310	AT2G14000	=	XLOC_009673	5893539	5894358	1	NA	NA	Chr2:5893538-5894358	820	12.1545	0.0580512	12.1545	0.0580512
XLOC_009681	TCONS_00014449	-	Chr2_5945510_5945586	88.5564	10.6371	1.07082	9.93361	2.97e-23	6.4e-21	13022	Chr2	5945510	5945586	5945330	5945766	-	31.9885	13.4302	0	0	0	13.0511	0	0	5.50712	0	1_1	5945575	5.42674	63	9204	AT2G14100	u	XLOC_009681	5944713	5945444	3	NA	NA	Chr2:5944712-5945712	472	17.2397	0	21.196	0
XLOC_009681	TCONS_00014450	-	Chr2_5945510_5945586	88.5564	10.6371	1.07082	9.93361	2.97e-23	6.4e-21	13022	Chr2	5945510	5945586	5945330	5945766	-	31.9885	13.4302	0	0	0	13.0511	0	0	5.50712	0	1_1	5945575	5.42674	63	9204	AT2G14100	u	XLOC_009681	5944713	5945712	3	NA	NA	Chr2:5944712-5945712	738	3.95628	0	21.196	0
XLOC_009685	TCONS_00014458	AT2G14230	Chr2_6030235_6030260	50.9193	9.83953	1.08857	9.03891	1.58e-19	1.99e-17	13028	Chr2	6030235	6030260	6030055	6030440	-	15.641	8.15963	0	0	0	7.48134	0	0	0	0	1_1	6030255	2.73289	15	13719	AT2G14260	o	XLOC_009685	6027392	6030238	6	NA	NA	Chr2:6027391-6030240	2236	20.1217	1.55e-07	52.0118	0.0431776
XLOC_009685	TCONS_00014459	AT2G14230	Chr2_6030235_6030260	50.9193	9.83953	1.08857	9.03891	1.58e-19	1.99e-17	13028	Chr2	6030235	6030260	6030055	6030440	-	15.641	8.15963	0	0	0	7.48134	0	0	0	0	1_1	6030255	2.73289	15	13719	AT2G14260	o	XLOC_009685	6027392	6030238	6	NA	NA	Chr2:6027391-6030240	2239	7.17793	1.54e-07	52.0118	0.0431776
XLOC_009685	TCONS_00014460	AT2G14230	Chr2_6030235_6030260	50.9193	9.83953	1.08857	9.03891	1.58e-19	1.99e-17	13028	Chr2	6030235	6030260	6030055	6030440	-	15.641	8.15963	0	0	0	7.48134	0	0	0	0	1_1	6030255	2.73289	15	13719	AT2G14260	o	XLOC_009685	6027392	6030240	7	NA	NA	Chr2:6027391-6030240	1724	3.25223	1.03e-05	52.0118	0.0431776
XLOC_009687	TCONS_00014463	AT2G14270	Chr2_6045960_6045961	4.26964	6.26571	1.51205	4.14386	3.42e-05	0.000670904	13034	Chr2	6045960	6045961	6045780	6046141	-	0.725064	0	0	0	0	0.725064	0	0	0	0	1_1	6045961	0.725064	1	1987	AT2G14260	x	XLOC_009687	6045411	6045979	1	protein_coding	Cytochrome C oxidase polypeptide VIB family protein [Source:UniProtKB/TrEMBL;Acc:F4IFH3]	Chr2:6045410-6046061	569	1.71443	0	1.71443	0
XLOC_009691	TCONS_00014471	AT2G14335	Chr2_6077769_6077840	20.8631	8.55353	1.15285	7.41948	1.18e-13	7.3e-12	13039	Chr2	6077769	6077840	6077589	6078020	-	6.58839	3.78701	0	0	0	2.80138	0	0	0	0	1_1	6077840	2.77193	65	19316	AT2G14290	o	XLOC_009691	6077141	6077840	2	NA	NA	Chr2:6077140-6077840	621	23.9828	0	23.9828	0
XLOC_009692	TCONS_00014472	AT2G14350	Chr2_6082322_6082337	7.93435	7.15617	1.3085	5.469	4.53e-08	1.45e-06	13040	Chr2	6082322	6082337	6082142	6082517	-	2.45759	1.60069	0	0	0	0.856893	0	0	0	0	1_1	6082337	0.89795	15	22894	AT2G14378	o	XLOC_009692	6079379	6082424	4	NA	NA	Chr2:6079378-6082424	2807	0.314867	0	0.314867	0
XLOC_009695	TCONS_00014475	AT2G14430	Chr2_6139353_6139359	2.34889	5.40219	1.81185	2.98159	0.0028676	0.0325502	13042	Chr2	6139353	6139359	6139173	6139539	-	1.1104	0.780826	0	0	0	0.329574	0	0	0	0	1_1	6139354	0.468495	6	15650	AT2G14460	x	XLOC_009695	6138941	6139374	1	NA	NA	Chr2:6138940-6139374	434	1.56716	0	1.56716	0
XLOC_009702	TCONS_00014482	-	Chr2_6176919_6176935	17.11	8.26786	1.17695	7.0248	2.14e-12	1.17e-10	13045	Chr2	6176919	6176935	6176739	6177115	-	11.0183	8.3158	0	0	0	2.70251	0	0	0	0	1_1	6176922	5.07537	4	1870	AT2G14510	u	XLOC_009702	6176017	6176912	1	NA	NA	Chr2:6176016-6176912	896	8.47323	0	8.47323	0
XLOC_009705	TCONS_00014487	-	Chr2_6217627_6217636	3.29355	5.89153	1.62969	3.61512	0.000300206	0.00474184	13049	Chr2	6217627	6217636	6217447	6217816	-	0.494362	0	0	0	0	0.494362	0	0	0	0	1_1	6217636	0.296617	9	8588	AT2G14580	u	XLOC_009705	6216955	6217513	1	NA	NA	Chr2:6216900-6217860	559	2.63756	0	2.63756	0
XLOC_009706	TCONS_00014488	AT2G14570	Chr2_6224250_6224271	37.4938	9.39819	1.10423	8.51111	1.72e-17	1.63e-15	13050	Chr2	6224250	6224271	6224070	6224451	-	11.6151	6.01236	0	0	0	5.60277	0	0	0	0	1_1	6224253	3.39659	19	1971	AT2G14580	j	XLOC_009706	6221054	6224244	4	NA	NA	Chr2:6220400-6224244	2759	1.38753	0	1.38753	0
XLOC_009708	TCONS_00014490	AT2G14610	Chr2_6241821_6241822	2.68277	5.59731	1.75065	3.19728	0.00138732	0.0179488	13052	Chr2	6241821	6241822	6241641	6242002	-	0.461404	0	0	0	0	0.461404	0	0	0	0	1_1	6241822	0.461404	1	641	AT2G14610	=	XLOC_009708	6241764	6242512	1	protein_coding	Pathogenesis-related protein 1 [Source:UniProtKB/Swiss-Prot;Acc:P33154]	Chr2:6241763-6242512	749	3455.41	24.4915	3455.41	24.4915
XLOC_009725	TCONS_00014520	-	Chr2_6472849_6472884	103.522	10.8638	1.07044	10.1489	3.35e-24	8.66e-22	13068	Chr2	6472849	6472884	6472669	6473064	-	23.6486	7.73018	0	0	0	15.9184	0	0	0	0	1_1	6472878	2.57673	15	9542	AT2G15000	u	XLOC_009725	6471668	6472856	2	NA	NA	Chr2:6471667-6472875	920	7.31863	0	10.1693	0
XLOC_009725	TCONS_00014521	-	Chr2_6472849_6472884	103.522	10.8638	1.07044	10.1489	3.35e-24	8.66e-22	13068	Chr2	6472849	6472884	6472669	6473064	-	23.6486	7.73018	0	0	0	15.9184	0	0	0	0	1_1	6472878	2.57673	15	9542	AT2G15000	u	XLOC_009725	6471668	6472875	1	NA	NA	Chr2:6471667-6472875	1208	2.85066	0	10.1693	0
XLOC_009730	TCONS_00014527	AT2G15060	Chr2_6533113_6533116	2.99109	5.74787	1.67462	3.43234	0.000598404	0.00868262	13077	Chr2	6533113	6533116	6532933	6533296	-	1.39231	0.89795	0	0	0	0.494362	0	0	0	0	1_1	6533114	0.507537	3	24054	AT2G15110	o	XLOC_009730	6524351	6533057	14	NA	NA	Chr2:6523610-6533057	7206	0.0168237	0	0.820869	0
XLOC_009733	TCONS_00014533	AT2G15160	Chr2_6583121_6583137	15.5545	8.13039	1.18911	6.83735	8.07e-12	4.11e-10	13079	Chr2	6583121	6583137	6582941	6583317	-	1.59868	0.741785	0	0	0	0.856893	0	0	0	0	1_1	6583137	0.624661	16	7030	AT2G15180	o	XLOC_009733	6579742	6583217	7	NA	NA	Chr2:6579741-6583217	1958	0.423371	0	1.18292	0
XLOC_009733	TCONS_00014534	AT2G15160	Chr2_6583121_6583137	15.5545	8.13039	1.18911	6.83735	8.07e-12	4.11e-10	13079	Chr2	6583121	6583137	6582941	6583317	-	1.59868	0.741785	0	0	0	0.856893	0	0	0	0	1_1	6583137	0.624661	16	7030	AT2G15180	o	XLOC_009733	6581700	6583129	3	NA	NA	Chr2:6579741-6583217	441	0	0	1.18292	0
XLOC_009733	TCONS_00014535	-	Chr2_6583121_6583137	15.5545	8.13039	1.18911	6.83735	8.07e-12	4.11e-10	13079	Chr2	6583121	6583137	6582941	6583317	-	1.59868	0.741785	0	0	0	0.856893	0	0	0	0	1_1	6583137	0.624661	16	7030	AT2G15180	u	XLOC_009733	6582033	6583217	2	NA	NA	Chr2:6579741-6583217	666	0.759553	0	1.18292	0
XLOC_009750	TCONS_00014556	-	Chr2_6731694_6731697	5.22016	6.55024	1.43865	4.55305	5.29e-06	0.00012265	13095	Chr2	6731694	6731697	6731514	6731877	-	2.673	0	0.354877	0	0	0.823936	0.362883	0	1.13131	0	1_1	6731697	0.315446	3	3514	AT2G15420	u	XLOC_009750	6731344	6731684	1	NA	NA	Chr2:6731343-6731684	341	130.146	1.89078	130.146	1.89078
XLOC_009752	TCONS_00014558	AT2G15510	Chr2_6772355_6772426	11.9015	7.74117	1.22519	6.31834	2.64e-10	1.14e-08	13097	Chr2	6772355	6772426	6772175	6772606	-	4.49058	0.936991	0	0	0	1.48308	0	0	2.07051	0	1_1	6772426	0.585619	71	14550	AT2G15555	=	XLOC_009752	6766443	6772402	1	NA	NA	Chr2:6766442-6772402	5960	0.921462	0	0.921462	0
XLOC_009755	TCONS_00014561	AT2G15555	Chr2_6786416_6786454	3.93576	6.14599	1.54025	3.99025	6.6e-05	0.00121738	13099	Chr2	6786416	6786454	6786236	6786634	-	0.362532	0	0	0	0	0.362532	0	0	0	0	1_1	6786417	0.197745	38	559	AT2G15555	=	XLOC_009755	6785858	6786925	1	ncRNA	other RNA [Source:TAIR;Acc:AT2G15555]	Chr2:6785857-6786925	1068	92.964	0	92.964	0
XLOC_009761	TCONS_00014569	AT2G15710	Chr2_6842808_6842890	31.9712	9.16844	1.11443	8.22706	1.92e-16	1.59e-14	13108	Chr2	6842808	6842890	6842628	6843070	-	36.9654	22.2145	0	0	0	4.91066	0	0	9.84025	0	1_1	6842843	8.70621	44	6409	AT2G15695	x	XLOC_009761	6837204	6842819	6	protein_coding	TRAF-like family protein [Source:UniProtKB/TrEMBL;Acc:Q9ZQE3]	Chr2:6837203-6842846	981	1.81962	0	13.8702	0
XLOC_009761	TCONS_00014570	AT2G15710	Chr2_6842808_6842890	31.9712	9.16844	1.11443	8.22706	1.92e-16	1.59e-14	13108	Chr2	6842808	6842890	6842628	6843070	-	36.9654	22.2145	0	0	0	4.91066	0	0	9.84025	0	1_1	6842843	8.70621	44	6409	AT2G15695	x	XLOC_009761	6837204	6842846	6	protein_coding	TRAF-like family protein [Source:UniProtKB/TrEMBL;Acc:Q9ZQE3]	Chr2:6837203-6842846	1022	12.0505	0	13.8702	0
XLOC_009765	TCONS_00014574	AT2G15750	Chr2_6864005_6864096	25.0145	5.53819	0.734883	7.53615	4.84e-14	3.16e-12	13109	Chr2	6864005	6864096	6863825	6864276	-	4.61256	1.3274	0	0	0	2.17519	0	0	1.10996	0	1_1	6864006	0.351372	84	2871	AT2G15760	x	XLOC_009765	6862590	6864104	1	NA	NA	Chr2:6862589-6864104	1515	5.21459	0.0994194	5.21459	0.0994194
XLOC_009771	TCONS_00014581	AT2G15790	Chr2_6885228_6885405	65.8652	10.2123	1.09168	9.35466	8.39e-21	1.25e-18	13115	Chr2	6885228	6885405	6885048	6885585	-	13.7795	4.29454	0	0	0	8.50302	0	0	0.98189	0	1_1	6885313	1.09316	143	4415	AT2G15790	=	XLOC_009771	6877776	6886629	9	protein_coding	Peptidyl-prolyl cis-trans isomerase CYP40 [Source:UniProtKB/Swiss-Prot;Acc:Q9C566]	Chr2:6877775-6886629	7242	31.2307	2.2145	31.2307	2.2145
XLOC_009771	TCONS_00014581	AT2G15790	Chr2_6884602_6884605	10.5857	7.574	1.24602	6.07853	1.21e-09	4.77e-08	13114	Chr2	6884602	6884605	6884422	6884785	-	2.17011	0.390413	0	0	0	1.7797	0	0	0	0	1_1	6884605	0.390413	1	3707	AT2G15790	=	XLOC_009771	6877776	6886629	9	protein_coding	Peptidyl-prolyl cis-trans isomerase CYP40 [Source:UniProtKB/Swiss-Prot;Acc:Q9C566]	Chr2:6877775-6886629	7242	31.2307	2.2145	31.2307	2.2145
XLOC_009771	TCONS_00014581	AT2G15790	Chr2_6886008_6886018	600.295	9.37669	0.509481	18.4044	1.21e-75	3.99e-72	13117	Chr2	6886008	6886018	6885828	6886198	-	178.423	51.3003	1.65609	0.412802	0	101.641	0.829446	0	22.5835	0	1_1	6886016	31.5454	4	5118	AT2G15790	=	XLOC_009771	6877776	6886629	9	protein_coding	Peptidyl-prolyl cis-trans isomerase CYP40 [Source:UniProtKB/Swiss-Prot;Acc:Q9C566]	Chr2:6877775-6886629	7242	31.2307	2.2145	31.2307	2.2145
XLOC_009771	TCONS_00014581	AT2G15790	Chr2_6885765_6885766	3.23072	5.86661	1.66623	3.5209	0.00043009	0.00648487	13116	Chr2	6885765	6885766	6885585	6885946	-	0.560277	0	0	0	0	0.560277	0	0	0	0	1_1	6885766	0.560277	1	4868	AT2G15790	=	XLOC_009771	6877776	6886629	9	protein_coding	Peptidyl-prolyl cis-trans isomerase CYP40 [Source:UniProtKB/Swiss-Prot;Acc:Q9C566]	Chr2:6877775-6886629	7242	31.2307	2.2145	31.2307	2.2145
XLOC_009771	TCONS_00014581	AT2G15790	Chr2_6886777_6886802	10.313	6.79983	1.26011	5.39624	6.81e-08	2.12e-06	13118	Chr2	6886777	6886802	6886597	6886982	-	3.26073	1.67878	0	0	0	1.58196	0	0	0	0	1_1	6886778	0.819867	25	4582	AT2G15820	=	XLOC_009771	6877776	6886629	9	protein_coding	Peptidyl-prolyl cis-trans isomerase CYP40 [Source:UniProtKB/Swiss-Prot;Acc:Q9C566]	Chr2:6877775-6886629	7242	31.2307	2.2145	31.2307	2.2145
XLOC_009772	TCONS_00014582	AT2G15815	Chr2_6887558_6887587	30.1958	9.08691	1.12191	8.09946	5.52e-16	4.37e-14	13119	Chr2	6887558	6887587	6887378	6887767	-	11.3247	3.04522	0	0	0	4.77883	0	0	3.50065	0	1_1	6887580	1.48357	6	3780	AT2G15820	o	XLOC_009772	6886955	6887737	2	NA	NA	Chr2:6886690-6887737	654	8.97956	0	8.97956	0
XLOC_009785	TCONS_00014595	AT2G15950	Chr2_6945806_6945807	3.8415	6.11488	1.56772	3.9005	9.6e-05	0.00172139	13132	Chr2	6945806	6945807	6945626	6945987	-	0.659149	0	0	0	0	0.659149	0	0	0	0	1_1	6945807	0.659149	1	3829	AT2G15930	p	XLOC_009785	6945248	6945781	1	tRNA	pre-tRNA [Source:TAIR;Acc:AT2G15950]	Chr2:6945247-6945781	534	0.486891	0	0.486891	0
XLOC_009800	TCONS_00014616	AT2G16310	Chr2_7066686_7066736	71.2689	6.85748	0.62703	10.9364	7.72e-28	3.21e-25	13144	Chr2	7066686	7066736	7066506	7066916	-	26.7169	5.93428	0.571747	0	0	11.3044	5.15812	3.23607	0.51229	0	1_1	7066690	4.60687	2	3323	AT2G16300	o	XLOC_009800	7065157	7066668	4	NA	NA	Chr2:7065156-7066697	664	6.98787	0	11.9422	0
XLOC_009800	TCONS_00014617	AT2G16310	Chr2_7066686_7066736	71.2689	6.85748	0.62703	10.9364	7.72e-28	3.21e-25	13144	Chr2	7066686	7066736	7066506	7066916	-	26.7169	5.93428	0.571747	0	0	11.3044	5.15812	3.23607	0.51229	0	1_1	7066690	4.60687	2	3323	AT2G16300	o	XLOC_009800	7065157	7066697	5	NA	NA	Chr2:7065156-7066697	790	0.978158	0	11.9422	0
XLOC_009800	TCONS_00014618	AT2G16310	Chr2_7066686_7066736	71.2689	6.85748	0.62703	10.9364	7.72e-28	3.21e-25	13144	Chr2	7066686	7066736	7066506	7066916	-	26.7169	5.93428	0.571747	0	0	11.3044	5.15812	3.23607	0.51229	0	1_1	7066690	4.60687	2	3323	AT2G16300	o	XLOC_009800	7065157	7066697	5	NA	NA	Chr2:7065156-7066697	836	0.918253	0	11.9422	0
XLOC_009800	TCONS_00014619	AT2G16310	Chr2_7066686_7066736	71.2689	6.85748	0.62703	10.9364	7.72e-28	3.21e-25	13144	Chr2	7066686	7066736	7066506	7066916	-	26.7169	5.93428	0.571747	0	0	11.3044	5.15812	3.23607	0.51229	0	1_1	7066690	4.60687	2	3323	AT2G16300	o	XLOC_009800	7065157	7066697	5	NA	NA	Chr2:7065156-7066697	929	1.56236	0	11.9422	0
XLOC_009800	TCONS_00014620	AT2G16310	Chr2_7066686_7066736	71.2689	6.85748	0.62703	10.9364	7.72e-28	3.21e-25	13144	Chr2	7066686	7066736	7066506	7066916	-	26.7169	5.93428	0.571747	0	0	11.3044	5.15812	3.23607	0.51229	0	1_1	7066690	4.60687	2	3323	AT2G16300	o	XLOC_009800	7065157	7066697	5	NA	NA	Chr2:7065156-7066697	883	1.49552	0	11.9422	0
XLOC_009974	TCONS_00014874	AT2G19840	Chr2_8566810_8566856	35.893	5.50968	0.627209	8.78445	1.57e-18	1.73e-16	13357	Chr2	8566810	8566856	8566630	8567036	-	46.4229	18.1152	0.315446	0	0	5.53685	0	0	22.4554	0	1_1	8566828	12.1028	24	7087	AT2G19830	=	XLOC_009974	8561944	8566815	1	NA	NA	Chr2:8561943-8566815	4872	0.0395804	0	0.0395804	0
XLOC_010006	TCONS_00014934	AT2G20460	Chr2_8820767_8820774	14.3761	8.01274	1.19915	6.682	2.36e-11	1.14e-09	13390	Chr2	8820767	8820774	8820587	8820954	-	6.87849	2.22535	0	0	0	2.24111	0	0	2.41203	0	1_1	8820774	1.99111	7	3348	AT2G20463	=	XLOC_010006	8816093	8820852	1	NA	NA	Chr2:8816092-8820852	4760	0.397349	6.68e-06	2.03339	0.00938545
XLOC_010006	TCONS_00014935	AT2G20460	Chr2_8820767_8820774	14.3761	8.01274	1.19915	6.682	2.36e-11	1.14e-09	13390	Chr2	8820767	8820774	8820587	8820954	-	6.87849	2.22535	0	0	0	2.24111	0	0	2.41203	0	1_1	8820774	1.99111	7	3348	AT2G20463	o	XLOC_010006	8816093	8820852	2	NA	NA	Chr2:8816092-8820852	4413	1.63604	0.00937877	2.03339	0.00938545
XLOC_010069	TCONS_00015022	AT2G21460	Chr2_9193150_9193159	6.95826	6.96642	1.34332	5.18598	2.15e-07	6.18e-06	13493	Chr2	9193150	9193159	9192970	9193339	-	5.42726	4.37262	0	0	0	1.05464	0	0	0	0	1_1	9193159	1.7959	9	2767	AT2G21465	=	XLOC_010069	9187599	9193271	1	NA	NA	Chr2:9187598-9193271	5673	0.3075	0	0.3075	0
XLOC_010144	TCONS_00015125	-	Chr2_9923630_9923663	15.8473	7.42058	1.17933	6.29218	3.13e-10	1.34e-08	13599	Chr2	9923630	9923663	9923450	9923843	-	3.55855	0	0	0	0	2.40589	0	0	1.15265	0	1_1	9923631	0.790979	33	17711	AT2G23290	u	XLOC_010144	9922591	9923708	1	NA	NA	Chr2:9922590-9923708	1118	3.85661	0.0608071	3.85661	0.0608071
XLOC_010152	TCONS_00015138	AT2G23400	Chr2_9965417_9965419	4.6254	3.11064	1.15563	2.69173	0.00710823	0.0674827	13606	Chr2	9965417	9965419	9965237	9965599	-	2.55474	0.663702	0.571747	0	0.38206	0.626191	0.311042	0	0	0	1_1	9965418	0.663702	1	189	AT2G23400	j	XLOC_010152	9964301	9965390	4	protein_coding	Undecaprenyl pyrophosphate synthetase family protein [Source:TAIR;Acc:AT2G23400]	Chr2:9964300-9965390	607	0.931881	0.412345	0.931881	0.412345
XLOC_010157	TCONS_00015144	AT2G23490	Chr2_10005768_10005804	78.3951	10.4626	1.07547	9.72836	2.28e-22	4.35e-20	13614	Chr2	10005768	10005804	10005588	10005984	-	14.3567	3.51372	0	0	0	10.843	0	0	0	0	1_1	10005799	0.819867	30	4290	AT2G23470	=	XLOC_010157	10004993	10005806	2	NA	NA	Chr2:10001734-10005806	637	237.431	0	237.431	0
XLOC_010203	TCONS_00015206	AT2G24513	Chr2_10413372_10413382	4.57796	6.3622	1.48062	4.29699	1.73e-05	0.000363388	13697	Chr2	10413372	10413382	10413192	10413562	-	1.03739	0.31233	0	0	0	0.725064	0	0	0	0	1_1	10413382	0.156165	10	10448	AT2G24500	x	XLOC_010203	10407818	10413348	6	NA	NA	Chr2:10407817-10413348	1260	1.09267	0	3.08036	0
XLOC_010203	TCONS_00015207	AT2G24513	Chr2_10413372_10413382	4.57796	6.3622	1.48062	4.29699	1.73e-05	0.000363388	13697	Chr2	10413372	10413382	10413192	10413562	-	1.03739	0.31233	0	0	0	0.725064	0	0	0	0	1_1	10413382	0.156165	10	10448	AT2G24500	x	XLOC_010203	10407818	10413348	5	NA	NA	Chr2:10407817-10413348	1129	0.890966	0	3.08036	0
XLOC_010226	TCONS_00015237	AT2G24735	Chr2_10534133_10534134	2.77702	5.64158	1.71285	3.29367	0.000988876	0.0133874	13720	Chr2	10534133	10534134	10533953	10534314	-	0.461404	0	0	0	0	0.461404	0	0	0	0	1_1	10534134	0.461404	1	2177	AT2G24740	x	XLOC_010226	10533438	10533991	1	ncRNA	Unknown gene [Source:TAIR;Acc:AT2G24735]	Chr2:10533437-10534338	554	0.948417	0	0.948417	0
XLOC_010230	TCONS_00015251	AT2G24780	Chr2_10566194_10566218	13.6773	5.88434	1.04686	5.62093	1.9e-08	6.36e-07	13722	Chr2	10566194	10566218	10566014	10566398	-	5.37376	0	0	0	0	1.84562	1.60705	0	1.92109	0	1_1	10566197	0.725064	8	251	AT2G24780	=	XLOC_010230	10565553	10566202	1	protein_coding	Putative uncharacterized protein At2g24780 [Source:UniProtKB/TrEMBL;Acc:Q9SK54]	Chr2:10565552-10566436	650	4.78845	0.0806983	4.78845	0.0806983
XLOC_010236	TCONS_00015261	AT2G24915	Chr2_10599816_10599845	13.8793	7.96522	1.20163	6.62867	3.39e-11	1.61e-09	13729	Chr2	10599816	10599845	10599636	10600025	-	2.88148	0.936991	0	0	0	1.94449	0	0	0	0	1_1	10599845	0.507537	29	8983	AT2G24880	=	XLOC_010236	10599150	10599867	2	NA	NA	Chr2:10599149-10599867	649	7.33077	0	7.33077	0
XLOC_010237	TCONS_00015262	AT2G24930	Chr2_10603421_10603422	10.0319	7.49887	1.26878	5.91032	3.41e-09	1.27e-07	13730	Chr2	10603421	10603422	10603241	10603602	-	2.22132	0.507537	0	0	0	1.71379	0	0	0	0	1_1	10603422	0.507537	1	12560	AT2G24880	p	XLOC_010237	10602792	10603397	1	NA	NA	Chr2:10602791-10603397	606	2.51015	0	2.51015	0
XLOC_010376	TCONS_00015495	AT2G27540	Chr2_11769121_11769122	35.4474	9.31753	1.10834	8.40674	4.22e-17	3.81e-15	13939	Chr2	11769121	11769122	11768941	11769302	-	9.20683	2.77193	0	0	0	5.9653	0	0	0.4696	0	1_1	11769122	2.77193	1	2978	AT2G27535	x	XLOC_010376	11768591	11769028	1	protein_coding	Putative uncharacterized protein At2g27540 [Source:UniProtKB/TrEMBL;Acc:Q9ZUW2]	Chr2:11768590-11769028	438	1.33369	0	1.33369	0
XLOC_010535	TCONS_00015713	AT2G30920	Chr2_13160754_13160905	24.6663	5.07015	0.694358	7.30193	2.84e-13	1.7e-11	14202	Chr2	13160754	13160905	13160574	13161085	-	10.6765	0.351372	0.374593	0	0	2.33998	3.73251	1.0391	2.83894	0	1_1	13160757	0.273289	97	825	AT2G30920	j	XLOC_010535	13157104	13160885	10	protein_coding	Ubiquinone biosynthesis O-methyltransferase, mitochondrial [Source:UniProtKB/Swiss-Prot;Acc:O49354]	Chr2:13157103-13160885	1540	10.5629	7.4418	12.9035	9.44627
XLOC_010647	TCONS_00015888	AT2G33175	Chr2_14063558_14063644	333.223	8.31321	0.468486	17.7449	1.89e-70	4.27e-67	14374	Chr2	14063558	14063644	14063378	14063824	-	105.679	10.424	1.36036	0.389869	0.65496	54.3798	21.2805	5.49241	11.6973	0	1_1	14063620	2.26439	32	345	AT2G33175	=	XLOC_010647	14062652	14063613	1	protein_coding	unknown protein; FUNCTIONS IN: molecular_function unknown; INVOLVED IN: biological_process unknown; LOCATED IN: endomembrane system; Ha. [Source:TAIR;Acc:AT2G33175]	Chr2:14062651-14063613	962	125.827	0.208503	125.827	0.208503
XLOC_010754	TCONS_00016044	AT2G35470	Chr2_14907569_14907589	19.4196	2.75459	0.586035	4.70039	2.6e-06	6.32e-05	14543	Chr2	14907569	14907589	14907389	14907769	-	5.42808	0	0.532316	0	0.46393	2.33998	0	0	2.09185	0	1_1	14907570	0.118292	20	2198	AT2G35450	p	XLOC_010754	14906890	14907703	1	protein_coding	At2g35470 [Source:UniProtKB/TrEMBL;Acc:O82293]	Chr2:14906889-14907703	814	3.75045	0.591174	3.75045	0.591174
XLOC_011103	TCONS_00016553	-	Chr2_17488700_17488701	3.26799	5.87203	1.65594	3.54603	0.000391075	0.00595616	15112	Chr2	17488700	17488701	17488520	17488881	-	0.890202	0	0	0	0	0.527319	0.362883	0	0	0	1_1	17488701	0.527319	1	8349	AT2G41890	u	XLOC_011103	17487956	17488868	1	NA	NA	Chr2:17487955-17488868	913	2.4638	0	2.4638	0
XLOC_011189	TCONS_00016681	AT2G43570	Chr2_18077226_18077227	2.16624	5.28441	1.86251	2.83725	0.00455037	0.0472629	15243	Chr2	18077226	18077227	18077046	18077407	-	0.362532	0	0	0	0	0.362532	0	0	0	0	1_1	18077227	0.362532	1	236	AT2G43570	=	XLOC_011189	18076197	18077444	2	protein_coding	CHI [Source:UniProtKB/TrEMBL;Acc:A0A178W3M3]	Chr2:18076196-18077444	1035	107.342	39.5271	107.342	39.5271
XLOC_011410	TCONS_00017024	AT3G01050	Chr3_15936_15937	3.06098	4.20347	1.62612	2.58496	0.009739	0.0854986	15590	Chr3	15936	15937	15756	16117	+	0.461404	0	0	0	0	0.461404	0	0	0	0	1_1	15937	0.461404	1	2707	AT3G01050	p	XLOC_011410	15794	16460	1	protein_coding	Membrane-anchored ubiquitin-fold protein 1 [Source:UniProtKB/Swiss-Prot;Acc:Q9MAB9]	Chr3:15793-16460	667	1.87694	0.0420916	1.87694	0.0420916
XLOC_011456	TCONS_00017081	AT3G01980	Chr3_327392_327397	4.63887	5.61442	1.45005	3.87188	0.000107999	0.00189993	15661	Chr3	327392	327397	327212	327577	+	1.06906	0	0	0	0	0.758021	0.311042	0	0	0	1_1	327397	0.494362	5	2216	AT3G01961	x	XLOC_011456	326379	329186	1	protein_coding	F28J7.36 protein [Source:UniProtKB/TrEMBL;Acc:Q9SGI2]	Chr3:326187-329186	2808	3.23451	1.21899	3.23451	1.21899
XLOC_011488	TCONS_00017132	AT3G02515	Chr3_525277_525376	59.5529	10.0655	1.08238	9.2994	1.41e-20	2.01e-18	15720	Chr3	525277	525376	525097	525556	+	7.34865	0	0	0	0	6.196	0	0	1.15265	0	1_1	525328	3.16391	18	5964	AT3G02500	=	XLOC_011488	525048	526234	1	NA	NA	Chr3:525029-526234	1187	15.0961	0	15.0961	0
XLOC_011488	TCONS_00017132	AT3G02515	Chr3_525120_525121	4.42087	6.31741	1.50841	4.18813	2.81e-05	0.000561085	15719	Chr3	525120	525121	524940	525301	+	0.758021	0	0	0	0	0.758021	0	0	0	0	1_1	525121	0.758021	1	5757	AT3G02500	=	XLOC_011488	525048	526234	1	NA	NA	Chr3:525029-526234	1187	15.0961	0	15.0961	0
XLOC_011682	TCONS_00017434	AT3G06433	Chr3_1963636_1963639	6.88772	4.35868	1.09731	3.97216	7.12e-05	0.0013063	15996	Chr3	1963636	1963639	1963456	1963819	+	2.69437	1.63973	0	0	0	1.05464	0	0	0	0	1_1	1963637	1.3274	3	16905	AT3G06455	p	XLOC_011682	1963654	1965052	1	NA	NA	Chr3:1963653-1965052	1399	0.912922	0.0313277	0.912922	0.0313277
XLOC_012055	TCONS_00017997	AT3G14670	Chr3_4927641_4927664	19.7789	8.47305	1.16008	7.30383	2.8e-13	1.68e-11	16587	Chr3	4927641	4927664	4927461	4927844	+	5.69031	1.28836	0	0	0	3.16391	0	0	1.23804	0	1_1	4927642	0.546578	23	205	AT3G14670	=	XLOC_012055	4927635	4929020	2	protein_coding	unknown protein; Ha. [Source:TAIR;Acc:AT3G14670]	Chr3:4927634-4929020	1063	9.29256	0	12.4195	0
XLOC_012055	TCONS_00017998	AT3G14670	Chr3_4927641_4927664	19.7789	8.47305	1.16008	7.30383	2.8e-13	1.68e-11	16587	Chr3	4927641	4927664	4927461	4927844	+	5.69031	1.28836	0	0	0	3.16391	0	0	1.23804	0	1_1	4927642	0.546578	23	205	AT3G14670	=	XLOC_012055	4927672	4929020	2	protein_coding	unknown protein; Ha. [Source:TAIR;Acc:AT3G14670]	Chr3:4927634-4929020	1023	3.12699	0	12.4195	0
XLOC_012109	TCONS_00018080	AT3G15600	Chr3_5278319_5278324	22.9254	7.95758	1.13862	6.98877	2.77e-12	1.49e-10	16679	Chr3	5278319	5278324	5278139	5278504	+	4.89222	0.31233	0	0	0	3.79011	0	0	0.789781	0	1_1	5278320	0.195206	3	4629	AT3G15578	j	XLOC_012109	5278213	5281660	5	NA	NA	Chr3:5278212-5281660	2526	4.1649	0	4.1649	0
XLOC_012552	TCONS_00018755	AT3G24518	Chr3_8937090_8937165	20.6332	7.80246	1.14971	6.78646	1.15e-11	5.77e-10	17370	Chr3	8937090	8937165	8936910	8937345	+	5.36882	2.30344	0	0	0	2.70251	0	0	0.362872	0	1_1	8937146	1.56165	37	3226	AT3G24513	x	XLOC_012552	8937120	8938813	1	lncRNA	other RNA [Source:TAIR;Acc:AT3G24518]	Chr3:8936919-8938813	1694	5.26769	0	5.26769	0
XLOC_012616	TCONS_00018850	AT3G25720	Chr3_9379639_9379727	237.424	11.338	1.05514	10.7455	6.22e-27	2.35e-24	17458	Chr3	9379639	9379727	9379459	9379907	+	100.888	45.2489	0	0	0	37.9011	0	0	17.7381	0	1_1	9379671	13.3912	21	563	AT3G25720	e	XLOC_012616	9379488	9380367	1	protein_coding	RNA-directed DNA polymerase (Reverse transcriptase)-related family protein [Source:UniProtKB/TrEMBL;Acc:Q3EB05]	Chr3:9379487-9380367	880	60.7149	0	60.7149	0
XLOC_012753	TCONS_00019061	AT3G28153	Chr3_10477975_10478115	61.8565	10.1193	1.08181	9.35408	8.43e-21	1.26e-18	17653	Chr3	10477975	10478115	10477795	10478295	+	14.8129	0	0	0	0	7.08585	0	0	7.72705	0	1_1	10478081	1.35126	106	7635	AT3G28140	x	XLOC_012753	10477981	10484497	21	NA	NA	Chr3:10477980-10484497	3906	0.882001	0	7.61128	0
XLOC_012753	TCONS_00019062	AT3G28153	Chr3_10477975_10478115	61.8565	10.1193	1.08181	9.35408	8.43e-21	1.26e-18	17653	Chr3	10477975	10478115	10477795	10478295	+	14.8129	0	0	0	0	7.08585	0	0	7.72705	0	1_1	10478081	1.35126	106	7635	AT3G28140	x	XLOC_012753	10478049	10484497	18	NA	NA	Chr3:10477980-10484497	4192	1.36618	0	7.61128	0
XLOC_012753	TCONS_00019063	AT3G28153	Chr3_10477975_10478115	61.8565	10.1193	1.08181	9.35408	8.43e-21	1.26e-18	17653	Chr3	10477975	10478115	10477795	10478295	+	14.8129	0	0	0	0	7.08585	0	0	7.72705	0	1_1	10478081	1.35126	106	7635	AT3G28140	x	XLOC_012753	10478049	10484497	19	NA	NA	Chr3:10477980-10484497	4028	0.906153	0	7.61128	0
XLOC_012764	TCONS_00019080	-	Chr3_10560255_10560256	2.44314	5.45276	1.80932	3.01371	0.00258072	0.0299803	17665	Chr3	10560255	10560256	10560075	10560436	+	2.3866	1.99111	0	0	0	0.395489	0	0	0	0	1_1	10560256	1.99111	1	5481	AT3G28300	u	XLOC_012764	10560348	10560909	1	NA	NA	Chr3:10547526-10567595	562	1.65186	0	1.65186	0
XLOC_012789	TCONS_00019112	AT3G28899	Chr3_10901983_10902289	239.78	8.17631	0.516108	15.8423	1.59e-56	2.74e-53	17689	Chr3	10901983	10902289	10901803	10902469	+	116.361	0.780826	1.14349	0	0	35.8247	25.3499	35.0327	18.229	0	1_1	10902023	0.195206	28	304	AT3G28899	o	XLOC_012789	10902031	10902768	2	protein_coding	Putative uncharacterized protein [Source:UniProtKB/TrEMBL;Acc:Q1G3A2]	Chr3:10884254-10904437	626	107.297	0.201748	107.297	0.201748
XLOC_012793	TCONS_00019124	-	Chr3_10930132_10930194	15.8628	8.15765	1.18222	6.90027	5.19e-12	2.69e-10	17694	Chr3	10930132	10930194	10929952	10930374	+	8.47321	3.51372	0	0	0	2.50477	0	0	2.45472	0	1_1	10930138	1.40549	57	2828	AT3G28918	u	XLOC_012793	10929967	10932396	2	NA	NA	Chr3:10929966-10933343	746	3.46656	0	7.41618	0
XLOC_012793	TCONS_00019125	-	Chr3_10930132_10930194	15.8628	8.15765	1.18222	6.90027	5.19e-12	2.69e-10	17694	Chr3	10930132	10930194	10929952	10930374	+	8.47321	3.51372	0	0	0	2.50477	0	0	2.45472	0	1_1	10930138	1.40549	57	2828	AT3G28918	u	XLOC_012793	10930222	10931003	1	NA	NA	Chr3:10929966-10933343	782	1.76667	0	7.41618	0
XLOC_012795	TCONS_00019128	AT3G28923	Chr3_10952937_10952938	8.87901	7.31932	1.28129	5.71244	1.11e-08	3.84e-07	17696	Chr3	10952937	10952938	10952757	10953118	+	1.95158	0.468495	0	0	0	1.48308	0	0	0	0	1_1	10952938	0.468495	1	4949	AT3G28925	=	XLOC_012795	10952936	10954742	1	NA	NA	Chr3:10952935-10954742	1807	0.951148	0	0.951148	0
XLOC_012806	TCONS_00019149	-	Chr3_11112380_11112381	2.35282	4.58112	1.7499	2.61793	0.00884656	0.0798543	17706	Chr3	11112380	11112381	11112200	11112561	+	0.674862	0.31233	0	0	0	0.362532	0	0	0	0	1_1	11112381	0.31233	1	6576	AT3G29140	u	XLOC_012806	11112407	11113025	1	NA	NA	Chr3:11112196-11113025	619	1.95862	0	1.95862	0
XLOC_012810	TCONS_00019153	AT3G29210	Chr3_11176972_11176998	30.4354	9.09887	1.12563	8.08339	6.3e-16	4.97e-14	17710	Chr3	11176972	11176998	11176792	11177178	+	8.17288	3.5918	0	0	0	4.58108	0	0	0	0	1_1	11176973	1.67878	26	11830	AT3G29230	j	XLOC_012810	11177003	11178820	4	NA	NA	Chr3:11177002-11181546	1437	2.36001	0	15.3156	0
XLOC_012810	TCONS_00019154	AT3G29210	Chr3_11176972_11176998	30.4354	9.09887	1.12563	8.08339	6.3e-16	4.97e-14	17710	Chr3	11176972	11176998	11176792	11177178	+	8.17288	3.5918	0	0	0	4.58108	0	0	0	0	1_1	11176973	1.67878	26	11830	AT3G29230	j	XLOC_012810	11177024	11178820	3	NA	NA	Chr3:11177002-11181546	1618	0.655283	0	15.3156	0
XLOC_012810	TCONS_00019155	AT3G29210	Chr3_11176972_11176998	30.4354	9.09887	1.12563	8.08339	6.3e-16	4.97e-14	17710	Chr3	11176972	11176998	11176792	11177178	+	8.17288	3.5918	0	0	0	4.58108	0	0	0	0	1_1	11176973	1.67878	26	11830	AT3G29230	j	XLOC_012810	11177024	11179800	10	NA	NA	Chr3:11177002-11181546	1695	1.93521	0	15.3156	0
XLOC_012811	TCONS_00019158	AT3G29220	Chr3_11185329_11185332	7.65745	7.10657	1.31672	5.39716	6.77e-08	2.11e-06	17711	Chr3	11185329	11185332	11185149	11185512	+	2.14916	0	0	0	0	1.28534	0.388803	0.475019	0	0	1_1	11185330	0.922808	3	3473	AT3G29230	=	XLOC_012811	11185361	11186847	1	NA	NA	Chr3:11185360-11186847	1487	1.82498	0	1.82498	0
XLOC_012827	TCONS_00019187	AT3G29633	Chr3_11452520_11452648	110.347	6.70208	0.496657	13.4944	1.69e-41	1.33e-38	17733	Chr3	11452520	11452648	11452340	11452828	+	30.8148	9.40895	0.47317	0	0	15.2923	0.803526	0.653152	4.18371	0	1_1	11452548	2.38152	53	21036	AT3G29638	x	XLOC_012827	11452596	11453561	1	protein_coding	unknown protein; Ha. [Source:TAIR;Acc:AT3G29633]	Chr3:11452595-11453561	966	32.7928	0.129289	32.7928	0.129289
XLOC_012828	TCONS_00019188	AT3G29638	Chr3_11474841_11474877	12.8345	7.85503	1.23559	6.35731	2.05e-10	8.93e-09	17737	Chr3	11474841	11474877	11474661	11475057	+	5.82097	3.16234	0	0	0	1.91153	0	0	0.74709	0	1_1	11474853	1.17124	33	1269	AT3G29638	o	XLOC_012828	11474737	11475770	2	protein_coding	General transcription factor 2-related zinc finger protein [Source:UniProtKB/TrEMBL;Acc:F4J480]	Chr3:11474736-11475770	896	1.52096	0	2.38584	0
XLOC_012828	TCONS_00019189	AT3G29638	Chr3_11474841_11474877	12.8345	7.85503	1.23559	6.35731	2.05e-10	8.93e-09	17737	Chr3	11474841	11474877	11474661	11475057	+	5.82097	3.16234	0	0	0	1.91153	0	0	0.74709	0	1_1	11474853	1.17124	33	1269	AT3G29638	o	XLOC_012828	11474856	11475770	2	protein_coding	General transcription factor 2-related zinc finger protein [Source:UniProtKB/TrEMBL;Acc:F4J480]	Chr3:11474736-11475770	768	0.864885	0	2.38584	0
XLOC_012829	TCONS_00019190	AT3G29638	Chr3_11477269_11477303	12.1214	7.76503	1.23774	6.27355	3.53e-10	1.5e-08	17738	Chr3	11477269	11477303	11477089	11477483	+	2.06517	0	0	0	0	1.41717	0.648005	0	0	0	1_1	11477297	0.560277	26	3713	AT3G29638	p	XLOC_012829	11477301	11477801	1	protein_coding	General transcription factor 2-related zinc finger protein [Source:UniProtKB/TrEMBL;Acc:F4J480]	Chr3:11477084-11478150	501	1.71868	0	1.71868	0
XLOC_012830	TCONS_00019191	-	Chr3_11481871_11481888	9.1245	7.35782	1.27634	5.76479	8.18e-09	2.88e-07	17740	Chr3	11481871	11481888	11481691	11482068	+	14.3926	0.390413	0.571747	0	0	1.41717	3.13634	8.87692	0	0	1_1	11481872	0.195206	17	8288	AT3G29638	u	XLOC_012830	11481900	11482944	2	NA	NA	Chr3:11481899-11482944	994	37.7029	0.925523	37.7029	0.925523
XLOC_012830	TCONS_00019191	-	Chr3_11482406_11482517	18.8907	5.09053	0.777048	6.55111	5.71e-11	2.66e-09	17742	Chr3	11482406	11482517	11482226	11482697	+	6.77929	0	0.315446	0	0	0.922808	1.50337	4.03766	0	0	1_1	11482450	0.157723	19	8866	AT3G29638	u	XLOC_012830	11481900	11482944	2	NA	NA	Chr3:11481899-11482944	994	37.7029	0.925523	37.7029	0.925523
XLOC_012836	TCONS_00019198	AT3G29650	Chr3_11514037_11514114	61.8666	10.1221	1.09666	9.23001	2.71e-20	3.74e-18	17745	Chr3	11514037	11514114	11513857	11514294	+	21.3664	8.23771	0	0	0	9.03034	0	0	4.09832	0	1_1	11514055	2.42056	59	13817	AT3G29670	o	XLOC_012836	11514060	11521559	11	NA	NA	Chr3:11514059-11521559	2534	1.61651	0	3.55971	0
XLOC_012841	TCONS_00019207	AT3G29700	Chr3_11545231_11545258	13.1487	7.88661	1.20841	6.52646	6.73e-11	3.1e-09	17748	Chr3	11545231	11545258	11545051	11545438	+	2.10166	0.585619	0	0	0	1.51604	0	0	0	0	1_1	11545257	0.234248	27	17385	AT3G29670	=	XLOC_012841	11545275	11546103	2	NA	NA	Chr3:11545274-11546103	652	136.929	0	136.929	0
XLOC_012842	TCONS_00019208	AT3G29734	Chr3_11569699_11569789	46.2828	9.70161	2.46426	3.93692	8.25e-05	0.00149931	17749	Chr3	11569699	11569789	11569519	11569969	+	19.2943	10.1507	0	0	0	6.26191	0	0	2.88163	0	1_1	11569768	3.86509	53	8700	AT3G29740	o	XLOC_012842	11569746	11573592	7	NA	NA	Chr3:11569745-11577264	3091	0.727012	0	6.25541	0
XLOC_012842	TCONS_00019209	AT3G29734	Chr3_11569699_11569789	46.2828	9.70161	2.46426	3.93692	8.25e-05	0.00149931	17749	Chr3	11569699	11569789	11569519	11569969	+	19.2943	10.1507	0	0	0	6.26191	0	0	2.88163	0	1_1	11569768	3.86509	53	8700	AT3G29740	o	XLOC_012842	11569746	11577264	8	NA	NA	Chr3:11569745-11577264	2852	4.12389	0	6.25541	0
XLOC_012842	TCONS_00019210	AT3G29734	Chr3_11569699_11569789	46.2828	9.70161	2.46426	3.93692	8.25e-05	0.00149931	17749	Chr3	11569699	11569789	11569519	11569969	+	19.2943	10.1507	0	0	0	6.26191	0	0	2.88163	0	1_1	11569768	3.86509	53	8700	AT3G29740	o	XLOC_012842	11569746	11577264	13	NA	NA	Chr3:11569745-11577264	6230	1.40451	0	6.25541	0
XLOC_012844	TCONS_00019212	AT3G29788	Chr3_11602117_11602167	4.84779	2.84015	1.06586	2.66466	0.00770665	0.0718024	17751	Chr3	11602117	11602167	11601937	11602347	+	4.88338	0	0.571747	0	0	0.395489	2.1773	1.09848	0.640363	0	1_1	11602153	0.276016	36	23685	AT3G29740	x	XLOC_012844	11602168	11602673	1	NA	NA	Chr3:11602167-11602673	506	2.16957	0.138871	2.16957	0.138871
XLOC_012850	TCONS_00019218	AT3G29781	Chr3_11676144_11676147	7.74584	7.12531	1.32208	5.38945	7.07e-08	2.2e-06	17760	Chr3	11676144	11676147	11675964	11676327	+	2.11738	0.89795	0	0	0	1.21943	0	0	0	0	1_1	11676145	0.702743	3	4404	AT3G29780	c	XLOC_012850	11676188	11677355	1	NA	NA	Chr3:11676187-11677355	1168	1.19108	0	1.19108	0
XLOC_012851	TCONS_00019219	AT3G29783	Chr3_11678675_11678677	12.7444	7.11037	1.26964	5.60031	2.14e-08	7.14e-07	17761	Chr3	11678675	11678677	11678495	11678857	+	13.4977	6.24661	0	0	0	2.20815	0	0.475019	4.56792	0	1_1	11678676	6.09044	1	6935	AT3G29780	=	XLOC_012851	11678708	11683546	1	NA	NA	Chr3:11678707-11683546	4839	0.381195	0	0.381195	0
XLOC_012852	TCONS_00019220	AT3G29784	Chr3_11689469_11689478	334.36	8.2036	0.484103	16.946	2.06e-64	4.39e-61	17762	Chr3	11689469	11689478	11689289	11689658	+	133.873	20.7309	1.69552	0.940272	0.982441	56.4231	6.94661	14.2209	31.9328	0	1_1	11689470	20.3405	1	6286	AT3G29791	o	XLOC_012852	11689491	11691122	4	NA	NA	Chr3:11689490-11691122	1309	3.43247	0.00116765	22.5826	0.287439
XLOC_012852	TCONS_00019221	AT3G29784	Chr3_11689469_11689478	334.36	8.2036	0.484103	16.946	2.06e-64	4.39e-61	17762	Chr3	11689469	11689478	11689289	11689658	+	133.873	20.7309	1.69552	0.940272	0.982441	56.4231	6.94661	14.2209	31.9328	0	1_1	11689470	20.3405	1	6286	AT3G29791	o	XLOC_012852	11689491	11691122	4	NA	NA	Chr3:11689490-11691122	1297	3.00789	0.286097	22.5826	0.287439
XLOC_012852	TCONS_00019222	AT3G29784	Chr3_11689469_11689478	334.36	8.2036	0.484103	16.946	2.06e-64	4.39e-61	17762	Chr3	11689469	11689478	11689289	11689658	+	133.873	20.7309	1.69552	0.940272	0.982441	56.4231	6.94661	14.2209	31.9328	0	1_1	11689470	20.3405	1	6286	AT3G29791	o	XLOC_012852	11689491	11691122	4	NA	NA	Chr3:11689490-11691122	1295	13.35	0	22.5826	0.287439
XLOC_012852	TCONS_00019223	AT3G29784	Chr3_11689469_11689478	334.36	8.2036	0.484103	16.946	2.06e-64	4.39e-61	17762	Chr3	11689469	11689478	11689289	11689658	+	133.873	20.7309	1.69552	0.940272	0.982441	56.4231	6.94661	14.2209	31.9328	0	1_1	11689470	20.3405	1	6286	AT3G29791	o	XLOC_012852	11689492	11691122	4	NA	NA	Chr3:11689490-11691122	1245	2.79217	0.000174584	22.5826	0.287439
XLOC_012861	TCONS_00019234	-	Chr3_11766335_11766347	3.07949	5.7956	1.67033	3.46974	0.000520958	0.00769779	17768	Chr3	11766335	11766347	11766155	11766527	+	0.878691	0.351372	0	0	0	0.527319	0	0	0	0	1_1	11766336	0.117124	12	21125	AT3G29970	u	XLOC_012861	11766308	11766899	2	NA	NA	Chr3:11766307-11766899	428	3.60212	0	3.60212	0
XLOC_012862	TCONS_00019235	AT3G30170	Chr3_11793831_11793861	4.70363	6.39737	1.50196	4.25936	2.05e-05	0.00042153	17769	Chr3	11793831	11793861	11793651	11794041	+	1.38877	0.663702	0	0	0	0.725064	0	0	0	0	1_1	11793861	0.429454	30	16876	AT3G30180	o	XLOC_012862	11793861	11797352	3	NA	NA	Chr3:11793860-11798346	3298	2.11233	0	2.11233	0
XLOC_012863	TCONS_00019236	-	Chr3_11800522_11800562	6.43556	3.1855	1.01552	3.13681	0.00170794	0.0213564	17770	Chr3	11800522	11800562	11800342	11800742	+	1.89365	0.390413	0	0	0	0.692106	0	0	0.811126	0	1_1	11800533	0.234248	31	10204	AT3G30180	u	XLOC_012863	11800536	11801437	2	NA	NA	Chr3:11800535-11801437	793	0.597383	0.0546754	1.75374	0.194031
XLOC_012863	TCONS_00019237	-	Chr3_11800522_11800562	6.43556	3.1855	1.01552	3.13681	0.00170794	0.0213564	17770	Chr3	11800522	11800562	11800342	11800742	+	1.89365	0.390413	0	0	0	0.692106	0	0	0.811126	0	1_1	11800533	0.234248	31	10204	AT3G30180	u	XLOC_012863	11800679	11801437	2	NA	NA	Chr3:11800535-11801437	676	1.15635	0.139356	1.75374	0.194031
XLOC_012864	TCONS_00019238	-	Chr3_11809184_11809185	9.53167	6.68321	1.2788	5.22615	1.73e-07	5.06e-06	17771	Chr3	11809184	11809185	11809004	11809365	+	1.61491	0	0	0	0	1.61491	0	0	0	0	1_1	11809185	1.61491	1	1552	AT3G30180	u	XLOC_012864	11809213	11809778	1	NA	NA	Chr3:11809212-11809778	566	4.53554	0	4.53554	0
XLOC_012866	TCONS_00019241	-	Chr3_11818041_11818053	14.2131	8.0001	1.20054	6.66375	2.67e-11	1.28e-09	17774	Chr3	11818041	11818053	11817861	11818233	+	4.21497	2.30344	0	0	0	1.91153	0	0	0	0	1_1	11818045	1.40549	9	7308	AT3G30180	u	XLOC_012866	11818065	11818931	3	NA	NA	Chr3:11818064-11818931	388	2.16369	0	4.02903	0
XLOC_012866	TCONS_00019242	AT3G30183	Chr3_11818041_11818053	14.2131	8.0001	1.20054	6.66375	2.67e-11	1.28e-09	17774	Chr3	11818041	11818053	11817861	11818233	+	4.21497	2.30344	0	0	0	1.91153	0	0	0	0	1_1	11818045	1.40549	9	7308	AT3G30180	p	XLOC_012866	11818086	11818931	1	NA	NA	Chr3:11818064-11818931	846	1.86534	0	4.02903	0
XLOC_012875	TCONS_00019251	AT3G30360	Chr3_11964417_11964459	40.9386	9.52526	1.10006	8.65885	4.77e-18	4.94e-16	17777	Chr3	11964417	11964459	11964237	11964639	+	10.6563	4.724	0	0	0	5.93234	0	0	0	0	1_1	11964422	2.10823	22	7821	AT3G30340	j	XLOC_012875	11964300	11965238	2	NA	NA	Chr3:11964299-11965996	863	18.5433	0	18.5433	0
XLOC_012877	TCONS_00019255	AT3G30393	Chr3_11998854_11998868	644.972	9.89817	0.543727	18.2043	4.77e-74	1.44e-70	17779	Chr3	11998854	11998868	11998674	11999048	+	197.013	86.5155	0	0	0	108.496	0.336962	0	1.66494	0	1_1	11998857	72.0702	4	6752	AT3G30387	o	XLOC_012877	11998861	12003818	8	NA	NA	Chr3:11998860-12003818	3117	10.6904	0.00533237	41.941	0.00653309
XLOC_012877	TCONS_00019256	AT3G30393	Chr3_11998854_11998868	644.972	9.89817	0.543727	18.2043	4.77e-74	1.44e-70	17779	Chr3	11998854	11998868	11998674	11999048	+	197.013	86.5155	0	0	0	108.496	0.336962	0	1.66494	0	1_1	11998857	72.0702	4	6752	AT3G30387	o	XLOC_012877	11998861	12003818	8	NA	NA	Chr3:11998860-12003818	4406	18.3399	0	41.941	0.00653309
XLOC_012877	TCONS_00019257	AT3G30393	Chr3_11998854_11998868	644.972	9.89817	0.543727	18.2043	4.77e-74	1.44e-70	17779	Chr3	11998854	11998868	11998674	11999048	+	197.013	86.5155	0	0	0	108.496	0.336962	0	1.66494	0	1_1	11998857	72.0702	4	6752	AT3G30387	o	XLOC_012877	11998862	12003818	8	NA	NA	Chr3:11998860-12003818	3117	12.9107	0.00120072	41.941	0.00653309
XLOC_012878	TCONS_00019258	AT3G30396	Chr3_12004205_12004260	81.064	10.5102	1.07239	9.80072	1.12e-22	2.21e-20	17780	Chr3	12004205	12004260	12004025	12004440	+	30.9645	18.935	0	0	0	12.0295	0	0	0	0	1_1	12004206	13.7816	26	12101	AT3G30387	o	XLOC_012878	12004229	12007186	4	NA	NA	Chr3:12004228-12007186	2687	19.6153	0	21.6228	0
XLOC_012878	TCONS_00019258	AT3G30396	Chr3_12004374_12004375	2.04642	5.19637	1.93034	2.69195	0.00710346	0.0674679	17781	Chr3	12004374	12004375	12004194	12004555	+	0.329574	0	0	0	0	0.329574	0	0	0	0	1_1	12004375	0.329574	1	12270	AT3G30387	o	XLOC_012878	12004229	12007186	4	NA	NA	Chr3:12004228-12007186	2687	19.6153	0	21.6228	0
XLOC_012878	TCONS_00019259	AT3G30396	Chr3_12004205_12004260	81.064	10.5102	1.07239	9.80072	1.12e-22	2.21e-20	17780	Chr3	12004205	12004260	12004025	12004440	+	30.9645	18.935	0	0	0	12.0295	0	0	0	0	1_1	12004206	13.7816	26	12101	AT3G30387	o	XLOC_012878	12004232	12007186	4	NA	NA	Chr3:12004228-12007186	2653	2.00755	0	21.6228	0
XLOC_012878	TCONS_00019259	AT3G30396	Chr3_12004374_12004375	2.04642	5.19637	1.93034	2.69195	0.00710346	0.0674679	17781	Chr3	12004374	12004375	12004194	12004555	+	0.329574	0	0	0	0	0.329574	0	0	0	0	1_1	12004375	0.329574	1	12270	AT3G30387	o	XLOC_012878	12004232	12007186	4	NA	NA	Chr3:12004228-12007186	2653	2.00755	0	21.6228	0
XLOC_012887	TCONS_00019268	AT3G30585	Chr3_12172733_12172735	8.7592	7.2983	1.28687	5.67134	1.42e-08	4.83e-07	17783	Chr3	12172733	12172735	12172553	12172915	+	6.25221	4.80208	0	0	0	1.45013	0	0	0	0	1_1	12172734	3.90413	2	33222	AT3G30530	o	XLOC_012887	12172757	12177087	4	NA	NA	Chr3:12172756-12177087	3340	1.26693	0	2.0065	0
XLOC_012887	TCONS_00019269	AT3G30582	Chr3_12172733_12172735	8.7592	7.2983	1.28687	5.67134	1.42e-08	4.83e-07	17783	Chr3	12172733	12172735	12172553	12172915	+	6.25221	4.80208	0	0	0	1.45013	0	0	0	0	1_1	12172734	3.90413	2	33222	AT3G30530	x	XLOC_012887	12172771	12174427	1	NA	NA	Chr3:12172756-12177087	1657	0.739571	0	2.0065	0
XLOC_012898	TCONS_00019285	AT3G30743	Chr3_12374531_12374532	6.03916	6.76533	1.38627	4.88023	1.06e-06	2.74e-05	17789	Chr3	12374531	12374532	12374351	12374712	+	2.11484	1.09316	0	0	0	1.02168	0	0	0	0	1_1	12374532	1.09316	1	22023	AT3G30725	c	XLOC_012898	12374625	12376074	1	NA	NA	Chr3:12374624-12376074	1450	0.931536	0	0.931536	0
XLOC_012901	TCONS_00019288	AT3G30744	Chr3_12378489_12378514	8.63353	7.27976	1.28814	5.65136	1.59e-08	5.39e-07	17790	Chr3	12378489	12378514	12378309	12378694	+	2.76383	1.87398	0	0	0	0.889851	0	0	0	0	1_1	12378490	0.858908	25	25981	AT3G30725	o	XLOC_012901	12378522	12381314	4	NA	NA	Chr3:12378521-12381314	2512	3.73576	0	4.47564	0
XLOC_012901	TCONS_00019289	AT3G30744	Chr3_12378489_12378514	8.63353	7.27976	1.28814	5.65136	1.59e-08	5.39e-07	17790	Chr3	12378489	12378514	12378309	12378694	+	2.76383	1.87398	0	0	0	0.889851	0	0	0	0	1_1	12378490	0.858908	25	25981	AT3G30725	o	XLOC_012901	12378522	12381314	4	NA	NA	Chr3:12378521-12381314	2515	0.739877	0	4.47564	0
XLOC_012904	TCONS_00019292	AT3G30746	Chr3_12399606_12399636	10.403	7.54869	1.249	6.04378	1.51e-09	5.85e-08	17791	Chr3	12399606	12399636	12399426	12399816	+	1.70009	0.546578	0	0	0	1.15351	0	0	0	0	1_1	12399631	0.273289	30	45862	AT3G30770	o	XLOC_012904	12399678	12401974	4	NA	NA	Chr3:12399677-12401974	1771	1.1145	0	3.8343	0
XLOC_012904	TCONS_00019293	AT3G30746	Chr3_12399606_12399636	10.403	7.54869	1.249	6.04378	1.51e-09	5.85e-08	17791	Chr3	12399606	12399636	12399426	12399816	+	1.70009	0.546578	0	0	0	1.15351	0	0	0	0	1_1	12399631	0.273289	30	45862	AT3G30770	o	XLOC_012904	12399678	12401974	3	NA	NA	Chr3:12399677-12401974	2120	1.54001	0	3.8343	0
XLOC_012904	TCONS_00019294	AT3G30746	Chr3_12399606_12399636	10.403	7.54869	1.249	6.04378	1.51e-09	5.85e-08	17791	Chr3	12399606	12399636	12399426	12399816	+	1.70009	0.546578	0	0	0	1.15351	0	0	0	0	1_1	12399631	0.273289	30	45862	AT3G30770	o	XLOC_012904	12399678	12401974	4	NA	NA	Chr3:12399677-12401974	1815	1.17979	0	3.8343	0
XLOC_012905	TCONS_00019295	AT3G30749	Chr3_12409552_12409610	70.0757	10.3004	1.07714	9.56273	1.15e-21	1.98e-19	17792	Chr3	12409552	12409610	12409372	12409790	+	26.5766	15.7336	0	0	0	10.843	0	0	0	0	1_1	12409595	3.78701	30	35898	AT3G30770	o	XLOC_012905	12409611	12414735	2	NA	NA	Chr3:12409610-12414735	4966	13.2429	0.00790556	13.2429	0.00790556
XLOC_012906	TCONS_00019296	AT3G30765	Chr3_12438146_12438164	530.281	12.4981	1.04914	11.9127	1.02e-32	5.57e-30	17793	Chr3	12438146	12438164	12437966	12438344	+	250.829	161.436	0	0	0	88.6885	0	0	0.704399	0	1_1	12438148	122.433	4	7345	AT3G30770	o	XLOC_012906	12438173	12442061	6	NA	NA	Chr3:12438172-12442061	3053	4.74073	0.000105939	41.6369	0.0295849
XLOC_012906	TCONS_00019297	AT3G30765	Chr3_12438146_12438164	530.281	12.4981	1.04914	11.9127	1.02e-32	5.57e-30	17793	Chr3	12438146	12438164	12437966	12438344	+	250.829	161.436	0	0	0	88.6885	0	0	0.704399	0	1_1	12438148	122.433	4	7345	AT3G30770	o	XLOC_012906	12438173	12442061	7	NA	NA	Chr3:12438172-12442061	2995	3.73722	0.00466	41.6369	0.0295849
XLOC_012906	TCONS_00019298	AT3G30765	Chr3_12438146_12438164	530.281	12.4981	1.04914	11.9127	1.02e-32	5.57e-30	17793	Chr3	12438146	12438164	12437966	12438344	+	250.829	161.436	0	0	0	88.6885	0	0	0.704399	0	1_1	12438148	122.433	4	7345	AT3G30770	o	XLOC_012906	12438179	12442061	5	NA	NA	Chr3:12438172-12442061	3226	10.0262	0	41.6369	0.0295849
XLOC_012906	TCONS_00019299	AT3G30765	Chr3_12438146_12438164	530.281	12.4981	1.04914	11.9127	1.02e-32	5.57e-30	17793	Chr3	12438146	12438164	12437966	12438344	+	250.829	161.436	0	0	0	88.6885	0	0	0.704399	0	1_1	12438148	122.433	4	7345	AT3G30770	o	XLOC_012906	12438189	12442061	6	NA	NA	Chr3:12438172-12442061	3006	23.1328	0.024819	41.6369	0.0295849
XLOC_012909	TCONS_00019302	AT3G30778	Chr3_12458470_12458529	15.4233	5.67954	1.99343	2.84913	0.00438389	0.0459027	17796	Chr3	12458470	12458529	12458290	12458709	+	6.47417	3.98221	0	0	0	1.68083	0	0	0.811126	0	1_1	12458526	1.75686	56	13033	AT3G30770	x	XLOC_012909	12458336	12459381	1	NA	NA	Chr3:12458335-12459381	1046	21.4454	0.123195	21.4454	0.123195
XLOC_012911	TCONS_00019304	AT3G30810	Chr3_12492738_12492747	2.3803	5.41919	1.80326	3.00522	0.0026539	0.0306142	17797	Chr3	12492738	12492747	12492558	12492927	+	0.70782	0.31233	0	0	0	0.395489	0	0	0	0	1_1	12492747	0.195206	9	37096	AT3G30820	j	XLOC_012911	12492729	12495792	4	NA	NA	Chr3:12492728-12495792	2771	2.904	0	2.904	0
XLOC_012921	TCONS_00019316	AT3G30820	Chr3_12529310_12529311	7.0408	6.98999	1.37344	5.0894	3.59e-07	1e-05	17800	Chr3	12529310	12529311	12529130	12529491	+	2.32043	0.780826	0	0	0	1.21943	0	0	0.320182	0	1_1	12529311	0.780826	1	532	AT3G30820	o	XLOC_012921	12529228	12532553	2	protein_coding	Retrotransposon ORF-1 protein [Source:UniProtKB/TrEMBL;Acc:F4J7V3]	Chr3:12529227-12538758	2966	0.804255	0	2.98813	0
XLOC_012921	TCONS_00019317	AT3G30820	Chr3_12529310_12529311	7.0408	6.98999	1.37344	5.0894	3.59e-07	1e-05	17800	Chr3	12529310	12529311	12529130	12529491	+	2.32043	0.780826	0	0	0	1.21943	0	0	0.320182	0	1_1	12529311	0.780826	1	532	AT3G30820	o	XLOC_012921	12529228	12538758	3	protein_coding	Retrotransposon ORF-1 protein [Source:UniProtKB/TrEMBL;Acc:F4J7V3]	Chr3:12529227-12538758	7476	2.18388	0	2.98813	0
XLOC_012925	TCONS_00019321	-	Chr3_12612407_12612408	3.81594	6.09811	1.56171	3.90477	9.43e-05	0.00169464	17802	Chr3	12612407	12612408	12612227	12612588	+	0.626191	0	0	0	0	0.626191	0	0	0	0	1_1	12612408	0.626191	1	17210	AT3G30849	u	XLOC_012925	12612360	12613218	1	NA	NA	Chr3:12612359-12613218	859	2.29317	0	2.29317	0
XLOC_012939	TCONS_00019336	AT3G31440	Chr3_12804027_12804028	4.76061	6.41919	1.46447	4.38328	1.17e-05	0.000253165	17806	Chr3	12804027	12804028	12803847	12804208	+	3.01633	2.22535	0	0	0	0.790979	0	0	0	0	1_1	12804028	2.22535	1	35044	AT3G31400	x	XLOC_012939	12804085	12805059	1	NA	NA	Chr3:12803936-12805059	975	1.66215	0	1.66215	0
XLOC_012946	TCONS_00019344	AT3G31980	Chr3_12970751_12970847	17.0639	4.10401	0.69276	5.92414	3.14e-09	1.17e-07	17807	Chr3	12970751	12970847	12970571	12971027	+	12.2201	5.81715	0.571747	0	0	2.0104	0	0	3.82083	0	1_1	12970801	1.60069	57	20688	AT3G31950	x	XLOC_012946	12970814	12981643	9	NA	NA	Chr3:12970813-12981643	1279	8.37e-05	0	1.46772	0.105451
XLOC_012946	TCONS_00019345	AT3G31980	Chr3_12970751_12970847	17.0639	4.10401	0.69276	5.92414	3.14e-09	1.17e-07	17807	Chr3	12970751	12970847	12970571	12971027	+	12.2201	5.81715	0.571747	0	0	2.0104	0	0	3.82083	0	1_1	12970801	1.60069	57	20688	AT3G31950	x	XLOC_012946	12970814	12981643	9	NA	NA	Chr3:12970813-12981643	1291	0.324235	0.0496444	1.46772	0.105451
XLOC_012946	TCONS_00019346	AT3G31980	Chr3_12970751_12970847	17.0639	4.10401	0.69276	5.92414	3.14e-09	1.17e-07	17807	Chr3	12970751	12970847	12970571	12971027	+	12.2201	5.81715	0.571747	0	0	2.0104	0	0	3.82083	0	1_1	12970801	1.60069	57	20688	AT3G31950	x	XLOC_012946	12970814	12981643	9	NA	NA	Chr3:12970813-12981643	1280	0	0	1.46772	0.105451
XLOC_012946	TCONS_00019347	AT3G31980	Chr3_12970751_12970847	17.0639	4.10401	0.69276	5.92414	3.14e-09	1.17e-07	17807	Chr3	12970751	12970847	12970571	12971027	+	12.2201	5.81715	0.571747	0	0	2.0104	0	0	3.82083	0	1_1	12970801	1.60069	57	20688	AT3G31950	x	XLOC_012946	12970847	12981643	8	NA	NA	Chr3:12970813-12981643	1162	0.864542	0.0558067	1.46772	0.105451
XLOC_012946	TCONS_00019348	AT3G31980	Chr3_12970751_12970847	17.0639	4.10401	0.69276	5.92414	3.14e-09	1.17e-07	17807	Chr3	12970751	12970847	12970571	12971027	+	12.2201	5.81715	0.571747	0	0	2.0104	0	0	3.82083	0	1_1	12970801	1.60069	57	20688	AT3G31950	x	XLOC_012946	12970859	12981643	8	NA	NA	Chr3:12970813-12981643	877	0.27886	0	1.46772	0.105451
XLOC_012949	TCONS_00019351	AT3G32010	Chr3_12987583_12987587	2.68863	5.58888	1.78536	3.13039	0.00174572	0.0217386	17808	Chr3	12987583	12987587	12987403	12987767	+	2.12547	1.7959	0	0	0	0.329574	0	0	0	0	1_1	12987584	1.24932	4	37471	AT3G31950	o	XLOC_012949	12987522	12992681	3	NA	NA	Chr3:12987521-12992681	4996	4.59097	0.00819828	4.59097	0.00819828
XLOC_012956	TCONS_00019358	AT3G32070	Chr3_13075578_13075617	86.5355	10.6041	1.07073	9.90355	4.02e-23	8.55e-21	17812	Chr3	13075578	13075617	13075398	13075797	+	19.4002	6.48085	0	0	0	12.9193	0	0	0	0	1_1	13075609	1.7959	33	3347	AT3G32090	j	XLOC_012956	13075604	13076436	3	NA	NA	Chr3:13075603-13076436	578	84.2733	0	134.263	0
XLOC_012956	TCONS_00019359	AT3G32070	Chr3_13075578_13075617	86.5355	10.6041	1.07073	9.90355	4.02e-23	8.55e-21	17812	Chr3	13075578	13075617	13075398	13075797	+	19.4002	6.48085	0	0	0	12.9193	0	0	0	0	1_1	13075609	1.7959	33	3347	AT3G32090	j	XLOC_012956	13075604	13076436	3	NA	NA	Chr3:13075603-13076436	594	49.9902	0	134.263	0
XLOC_012962	TCONS_00019365	AT3G32110	Chr3_13099332_13099351	9.73529	7.45105	1.26333	5.89794	3.68e-09	1.36e-07	17813	Chr3	13099332	13099351	13099152	13099531	+	2.87133	1.71782	0	0	0	1.15351	0	0	0	0	1_1	13099351	1.28836	8	2380	AT3G32100	c	XLOC_012962	13099417	13104099	1	NA	NA	Chr3:13099416-13104099	4683	1.39563	0	1.39563	0
XLOC_012964	TCONS_00019367	-	Chr3_13137209_13137243	21.0968	8.57148	1.17074	7.32144	2.45e-13	1.48e-11	17814	Chr3	13137209	13137243	13137029	13137423	+	4.41932	1.28836	0	0	0	3.13096	0	0	0	0	1_1	13137216	0.702743	7	6411	AT3G32150	u	XLOC_012964	13137200	13137957	2	NA	NA	Chr3:13137199-13137957	684	13.766	0	13.766	0
XLOC_012966	TCONS_00019369	AT3G32195	Chr3_13168259_13168260	7.80868	7.13571	1.31396	5.43071	5.61e-08	1.77e-06	17815	Chr3	13168259	13168260	13168079	13168440	+	5.29375	2.34248	0	0	0	1.3183	1.63297	0	0	0	1_1	13168260	2.34248	1	22820	AT3G32160	o	XLOC_012966	13166870	13170699	4	NA	NA	Chr3:13166869-13170699	3133	2.34554	0	2.34554	0
XLOC_012967	TCONS_00019370	AT3G32226	Chr3_13198571_13198579	56.385	9.9863	1.08418	9.21093	3.23e-20	4.45e-18	17817	Chr3	13198571	13198579	13198391	13198759	+	16.4593	7.06647	0	0	0	9.39287	0	0	0	0	1_1	13198574	2.9281	3	20594	AT3G32260	o	XLOC_012967	13198584	13201802	5	NA	NA	Chr3:13198583-13201802	2767	10.5103	0	10.5103	0
XLOC_012968	TCONS_00019371	AT3G32230	Chr3_13203245_13203257	96.7488	8.75167	0.894641	9.78233	1.34e-22	2.62e-20	17818	Chr3	13203245	13203257	13203065	13203437	+	29.0069	13.3521	0	0	0	15.6548	0	0	0	0	1_1	13203252	8.82333	6	15916	AT3G32260	o	XLOC_012968	13203272	13209078	10	NA	NA	Chr3:13203271-13209078	4669	24.4046	0	38.8909	0.0139793
XLOC_012968	TCONS_00019372	AT3G32230	Chr3_13203245_13203257	96.7488	8.75167	0.894641	9.78233	1.34e-22	2.62e-20	17818	Chr3	13203245	13203257	13203065	13203437	+	29.0069	13.3521	0	0	0	15.6548	0	0	0	0	1_1	13203252	8.82333	6	15916	AT3G32260	o	XLOC_012968	13203274	13209078	7	NA	NA	Chr3:13203271-13209078	4775	4.32291	0	38.8909	0.0139793
XLOC_012968	TCONS_00019373	AT3G32230	Chr3_13203245_13203257	96.7488	8.75167	0.894641	9.78233	1.34e-22	2.62e-20	17818	Chr3	13203245	13203257	13203065	13203437	+	29.0069	13.3521	0	0	0	15.6548	0	0	0	0	1_1	13203252	8.82333	6	15916	AT3G32260	o	XLOC_012968	13203274	13209078	11	NA	NA	Chr3:13203271-13209078	4773	2.17871	0	38.8909	0.0139793
XLOC_012968	TCONS_00019374	AT3G32230	Chr3_13203245_13203257	96.7488	8.75167	0.894641	9.78233	1.34e-22	2.62e-20	17818	Chr3	13203245	13203257	13203065	13203437	+	29.0069	13.3521	0	0	0	15.6548	0	0	0	0	1_1	13203252	8.82333	6	15916	AT3G32260	o	XLOC_012968	13203274	13209078	9	NA	NA	Chr3:13203271-13209078	4235	2.79613	1.44e-07	38.8909	0.0139793
XLOC_012969	TCONS_00019376	AT3G32240	Chr3_13209158_13209220	114.29	11.0045	1.07363	10.2498	1.19e-24	3.2e-22	17820	Chr3	13209158	13209220	13208978	13209400	+	31.4954	14.0939	0	0	0	17.4015	0	0	0	0	1_1	13209162	8.55004	11	10006	AT3G32260	o	XLOC_012969	13209186	13212341	7	NA	NA	Chr3:13209185-13212341	1868	53.4388	0	53.4388	0
XLOC_012972	TCONS_00019385	AT3G32389	Chr3_13333439_13333507	29.5967	9.05631	1.11911	8.09245	5.85e-16	4.62e-14	17824	Chr3	13333439	13333507	13333259	13333687	+	8.09327	4.13838	0	0	0	3.95489	0	0	0	0	1_1	13333450	1.09316	27	57368	AT3G32330	o	XLOC_012972	13333455	13338500	13	NA	NA	Chr3:13333454-13343443	2784	2.69924	0	4.46534	0
XLOC_012975	TCONS_00019390	-	Chr3_13440905_13441097	164.577	11.5317	1.05839	10.8955	1.21e-27	4.87e-25	17826	Chr3	13440905	13441097	13440725	13441277	+	40.3143	17.1782	0	0	0	23.1361	0	0	0	0	1_1	13441005	5.97332	45	16100	AT3G32896	u	XLOC_012975	13440672	13441743	2	NA	NA	Chr3:13440671-13441743	900	50.3595	0	50.3595	0
XLOC_012976	TCONS_00019391	-	Chr3_13453979_13454011	35.1449	9.30484	1.10804	8.39755	4.56e-17	4.09e-15	17828	Chr3	13453979	13454011	13453799	13454191	+	11.3003	5.89523	0	0	0	5.40502	0	0	0	0	1_1	13453993	1.40549	27	29088	AT3G32896	u	XLOC_012976	13454009	13455546	2	NA	NA	Chr3:13454008-13457106	1464	1.06929	0	9.63673	0
XLOC_012976	TCONS_00019392	AT3G32901	Chr3_13453979_13454011	35.1449	9.30484	1.10804	8.39755	4.56e-17	4.09e-15	17828	Chr3	13453979	13454011	13453799	13454191	+	11.3003	5.89523	0	0	0	5.40502	0	0	0	0	1_1	13453993	1.40549	27	29088	AT3G32896	x	XLOC_012976	13454009	13457106	3	NA	NA	Chr3:13454008-13457106	575	8.56744	0	9.63673	0
XLOC_012980	TCONS_00019399	AT3G32966	Chr3_13509168_13509233	37.0774	9.38079	1.10539	8.48637	2.13e-17	1.99e-15	17831	Chr3	13509168	13509233	13508988	13509413	+	8.67079	3.82605	0	0	0	4.84474	0	0	0	0	1_1	13509169	2.03015	60	9492	AT3G32960	o	XLOC_012980	13509217	13513186	9	NA	NA	Chr3:13509216-13513186	2922	3.42265	0.00665361	3.42265	0.00665361
XLOC_012986	TCONS_00019406	AT3G33067	Chr3_13648428_13648526	16.1242	7.44507	1.18032	6.30765	2.83e-10	1.21e-08	17832	Chr3	13648428	13648526	13648248	13648706	+	4.66622	3.08426	0	0	0	1.58196	0	0	0	0	1_1	13648434	0.819867	98	148757	AT3G32960	=	XLOC_012986	13648458	13653803	1	NA	NA	Chr3:13648457-13653803	5346	6.96381	0	7.30403	0
XLOC_012986	TCONS_00019407	AT3G33067	Chr3_13648428_13648526	16.1242	7.44507	1.18032	6.30765	2.83e-10	1.21e-08	17832	Chr3	13648428	13648526	13648248	13648706	+	4.66622	3.08426	0	0	0	1.58196	0	0	0	0	1_1	13648434	0.819867	98	148757	AT3G32960	o	XLOC_012986	13648506	13653803	2	NA	NA	Chr3:13648457-13653803	3509	0.340221	0	7.30403	0
XLOC_012994	TCONS_00019415	AT3G33109	Chr3_13874505_13874509	2.35895	4.59905	1.75934	2.61408	0.00894677	0.0805365	17834	Chr3	13874505	13874509	13874325	13874689	+	5.16461	4.80208	0	0	0	0.362532	0	0	0	0	1_1	13874509	3.5918	4	163851	AT3G33494	=	XLOC_012994	13874452	13876527	1	NA	NA	Chr3:13874451-13876527	2076	0.757931	0	0.757931	0
XLOC_012996	TCONS_00019417	-	Chr3_13898557_13898567	55.7822	9.97229	1.09094	9.14098	6.19e-20	8.23e-18	17835	Chr3	13898557	13898567	13898377	13898747	+	17.8319	8.47196	0	0	0	9.35991	0	0	0	0	1_1	13898564	3.51372	5	139796	AT3G33494	u	XLOC_012996	13898582	13903115	3	NA	NA	Chr3:13898581-13903115	1005	4.50346	0	5.61555	0
XLOC_012996	TCONS_00019418	-	Chr3_13898557_13898567	55.7822	9.97229	1.09094	9.14098	6.19e-20	8.23e-18	17835	Chr3	13898557	13898567	13898377	13898747	+	17.8319	8.47196	0	0	0	9.35991	0	0	0	0	1_1	13898564	3.51372	5	139796	AT3G33494	u	XLOC_012996	13898588	13903115	3	NA	NA	Chr3:13898581-13903115	4285	0.620075	0	5.61555	0
XLOC_012996	TCONS_00019419	-	Chr3_13898557_13898567	55.7822	9.97229	1.09094	9.14098	6.19e-20	8.23e-18	17835	Chr3	13898557	13898567	13898377	13898747	+	17.8319	8.47196	0	0	0	9.35991	0	0	0	0	1_1	13898564	3.51372	5	139796	AT3G33494	u	XLOC_012996	13898684	13903115	2	NA	NA	Chr3:13898581-13903115	3021	0.492014	0	5.61555	0
XLOC_012996	TCONS_00019419	-	Chr3_13898882_13898883	2.31747	5.38494	1.82874	2.94461	0.0032336	0.0359712	17836	Chr3	13898882	13898883	13898702	13899063	+	1.29344	0.89795	0	0	0	0.395489	0	0	0	0	1_1	13898883	0.89795	1	139477	AT3G33494	u	XLOC_012996	13898684	13903115	2	NA	NA	Chr3:13898581-13903115	3021	0.492014	0	5.61555	0
XLOC_012996	TCONS_00019419	-	Chr3_13899352_13899396	8.66888	6.53676	1.27682	5.11956	3.06e-07	8.58e-06	17837	Chr3	13899352	13899396	13899172	13899576	+	15.4061	14.0549	0	0	0	1.35126	0	0	0	0	1_1	13899377	9.56512	27	138983	AT3G33494	u	XLOC_012996	13898684	13903115	2	NA	NA	Chr3:13898581-13903115	3021	0.492014	0	5.61555	0
XLOC_012998	TCONS_00019422	-	Chr3_13917872_13917891	119.426	10.3465	1.06536	9.71169	2.69e-22	5.07e-20	17839	Chr3	13917872	13917891	13917692	13918071	+	40.0942	20.4186	0	0	0	19.6756	0	0	0	0	1_1	13917879	7.61305	5	120481	AT3G33494	u	XLOC_012998	13917897	13919221	3	NA	NA	Chr3:13917896-13919221	346	7.86665	0	16.8135	0
XLOC_012998	TCONS_00019423	-	Chr3_13917872_13917891	119.426	10.3465	1.06536	9.71169	2.69e-22	5.07e-20	17839	Chr3	13917872	13917891	13917692	13918071	+	40.0942	20.4186	0	0	0	19.6756	0	0	0	0	1_1	13917879	7.61305	5	120481	AT3G33494	u	XLOC_012998	13917898	13919221	2	NA	NA	Chr3:13917896-13919221	251	6.80531	0	16.8135	0
XLOC_012998	TCONS_00019424	-	Chr3_13917872_13917891	119.426	10.3465	1.06536	9.71169	2.69e-22	5.07e-20	17839	Chr3	13917872	13917891	13917692	13918071	+	40.0942	20.4186	0	0	0	19.6756	0	0	0	0	1_1	13917879	7.61305	5	120481	AT3G33494	u	XLOC_012998	13917919	13919221	1	NA	NA	Chr3:13917896-13919221	1303	2.1415	0	16.8135	0
XLOC_013001	TCONS_00019427	AT3G33157	Chr3_13969619_13969625	9.6511	6.69782	1.25566	5.33411	9.6e-08	2.93e-06	17840	Chr3	13969619	13969625	13969439	13969805	+	4.7443	3.16234	0	0	0	1.58196	0	0	0	0	1_1	13969620	1.3274	5	68740	AT3G33494	o	XLOC_013001	13969586	13976427	2	NA	NA	Chr3:13969585-13976427	6399	0.867012	0	0.867012	0
XLOC_013003	TCONS_00019429	AT3G33189	Chr3_14028122_14028137	26.2915	8.88725	1.13266	7.84636	4.28e-15	3.12e-13	17841	Chr3	14028122	14028137	14027942	14028317	+	18.2465	14.0939	0	0	0	4.15264	0	0	0	0	1_1	14028126	7.3788	9	10234	AT3G33494	o	XLOC_013003	14028160	14028557	1	NA	NA	Chr3:14028159-14028557	398	1.21279	0	1.21279	0
XLOC_013009	TCONS_00019439	AT3G33448	Chr3_14097461_14097462	3.69027	6.05521	1.57396	3.84711	0.000119519	0.00208552	17846	Chr3	14097461	14097462	14097281	14097642	+	0.626191	0	0	0	0	0.626191	0	0	0	0	1_1	14097462	0.626191	1	12164	AT3G33530	o	XLOC_013009	14097303	14098252	2	NA	NA	Chr3:14097302-14098252	791	2.86514	0	2.86514	0
XLOC_013010	TCONS_00019440	AT3G33235	Chr3_14102627_14102741	119.404	11.0698	1.06963	10.3492	4.22e-25	1.23e-22	17847	Chr3	14102627	14102741	14102447	14102921	+	55.8618	36.5817	0	0	0	19.2801	0	0	0	0	1_1	14102706	10.9706	10	17408	AT3G33530	o	XLOC_013010	14102661	14104029	4	NA	NA	Chr3:14102660-14104029	850	38.9059	0.027495	38.9059	0.027495
XLOC_013015	TCONS_00019452	-	Chr3_14234583_14234638	238.588	10.6257	1.03515	10.2649	1.01e-24	2.78e-22	17868	Chr3	14234583	14234638	14234403	14234818	+	56.8199	17.1391	0	0	0	39.6808	0	0	0	0	1_1	14234588	4.17742	14	38671	AT3G41761	u	XLOC_013015	14234562	14235408	2	NA	NA	Chr3:14234561-14235408	726	2.94524	0	297.663	0
XLOC_013015	TCONS_00019453	-	Chr3_14234583_14234638	238.588	10.6257	1.03515	10.2649	1.01e-24	2.78e-22	17868	Chr3	14234583	14234638	14234403	14234818	+	56.8199	17.1391	0	0	0	39.6808	0	0	0	0	1_1	14234588	4.17742	14	38671	AT3G41761	u	XLOC_013015	14234594	14235408	2	NA	NA	Chr3:14234561-14235408	690	294.718	0	297.663	0
XLOC_013018	TCONS_00019458	AT3G42054	Chr3_14245346_14245361	35.9664	8.61006	1.10537	7.78929	6.74e-15	4.8e-13	17870	Chr3	14245346	14245361	14245166	14245541	+	9.71528	4.60687	0	0	0	5.1084	0	0	0	0	1_1	14245350	1.56165	12	49433	AT3G41761	p	XLOC_013018	14245374	14245736	1	NA	NA	Chr3:14245373-14245736	363	0.925693	0	0.925693	0
XLOC_013021	TCONS_00019461	AT3G42065	Chr3_14255341_14255351	10.9254	7.61748	1.24091	6.1386	8.33e-10	3.35e-08	17871	Chr3	14255341	14255351	14255161	14255531	+	4.36859	2.65481	0	0	0	1.71379	0	0	0	0	1_1	14255342	1.48357	10	53972	AT3G42150	o	XLOC_013021	14255392	14256387	1	NA	NA	Chr3:14255391-14256387	996	0.295927	0	0.295927	0
XLOC_013027	TCONS_00019467	AT3G42090	Chr3_14273586_14273682	60.6686	6.84458	0.654702	10.4545	1.4e-25	4.28e-23	17874	Chr3	14273586	14273682	14273406	14273862	+	40.4776	19.4816	0	0	0	9.03034	0.311042	0	11.6546	0	1_1	14273599	6.20757	27	35715	AT3G42150	j	XLOC_013027	14273616	14274958	3	NA	NA	Chr3:14273615-14274958	826	0.355107	0	8.13747	0
XLOC_013027	TCONS_00019468	AT3G42090	Chr3_14273586_14273682	60.6686	6.84458	0.654702	10.4545	1.4e-25	4.28e-23	17874	Chr3	14273586	14273682	14273406	14273862	+	40.4776	19.4816	0	0	0	9.03034	0.311042	0	11.6546	0	1_1	14273599	6.20757	27	35715	AT3G42150	j	XLOC_013027	14273621	14274958	3	NA	NA	Chr3:14273615-14274958	568	7.78236	0	8.13747	0
XLOC_013034	TCONS_00019478	AT3G42179	Chr3_14344652_14344824	53.6101	7.88845	0.915163	8.61972	6.71e-18	6.86e-16	17878	Chr3	14344652	14344824	14344472	14345004	+	28.338	20.6919	0	0	0	7.64613	0	0	0	0	1_1	14344775	11.6343	28	23823	AT3G42170	o	XLOC_013034	14344710	14351596	4	NA	NA	Chr3:14344709-14351596	3186	1.43075	0	6.84046	0
XLOC_013034	TCONS_00019479	AT3G42179	Chr3_14344652_14344824	53.6101	7.88845	0.915163	8.61972	6.71e-18	6.86e-16	17878	Chr3	14344652	14344824	14344472	14345004	+	28.338	20.6919	0	0	0	7.64613	0	0	0	0	1_1	14344775	11.6343	28	23823	AT3G42170	o	XLOC_013034	14344786	14351596	3	NA	NA	Chr3:14344709-14351596	4903	0.917908	0	6.84046	0
XLOC_013034	TCONS_00019480	AT3G42179	Chr3_14344652_14344824	53.6101	7.88845	0.915163	8.61972	6.71e-18	6.86e-16	17878	Chr3	14344652	14344824	14344472	14345004	+	28.338	20.6919	0	0	0	7.64613	0	0	0	0	1_1	14344775	11.6343	28	23823	AT3G42170	o	XLOC_013034	14344786	14351596	4	NA	NA	Chr3:14344709-14351596	5523	0	0	6.84046	0
XLOC_013034	TCONS_00019481	AT3G42179	Chr3_14344652_14344824	53.6101	7.88845	0.915163	8.61972	6.71e-18	6.86e-16	17878	Chr3	14344652	14344824	14344472	14345004	+	28.338	20.6919	0	0	0	7.64613	0	0	0	0	1_1	14344775	11.6343	28	23823	AT3G42170	o	XLOC_013034	14344786	14351596	2	NA	NA	Chr3:14344709-14351596	6692	0.658067	0	6.84046	0
XLOC_013034	TCONS_00019482	AT3G42179	Chr3_14344652_14344824	53.6101	7.88845	0.915163	8.61972	6.71e-18	6.86e-16	17878	Chr3	14344652	14344824	14344472	14345004	+	28.338	20.6919	0	0	0	7.64613	0	0	0	0	1_1	14344775	11.6343	28	23823	AT3G42170	o	XLOC_013034	14344788	14351596	4	NA	NA	Chr3:14344709-14351596	3101	1.95117	0	6.84046	0
XLOC_013036	TCONS_00019486	-	Chr3_14360098_14360186	9.54338	6.67819	1.26234	5.29031	1.22e-07	3.66e-06	17881	Chr3	14360098	14360186	14359918	14360366	+	6.06109	2.30344	0	0	0	1.15351	0	0	2.60414	0	1_1	14360135	1.1322	76	39183	AT3G42170	u	XLOC_013036	14360171	14361726	1	NA	NA	Chr3:14360170-14362168	1556	0.222735	0	0.403926	0
XLOC_013036	TCONS_00019487	-	Chr3_14360098_14360186	9.54338	6.67819	1.26234	5.29031	1.22e-07	3.66e-06	17881	Chr3	14360098	14360186	14359918	14360366	+	6.06109	2.30344	0	0	0	1.15351	0	0	2.60414	0	1_1	14360135	1.1322	76	39183	AT3G42170	u	XLOC_013036	14360171	14362168	2	NA	NA	Chr3:14360170-14362168	1376	0.181191	0	0.403926	0
XLOC_013048	TCONS_00019499	AT3G42320	Chr3_14475244_14475252	283.37	11.5942	1.06327	10.9044	1.1e-27	4.52e-25	17883	Chr3	14475244	14475252	14475064	14475432	+	63.129	15.5384	0	0	0	47.5905	0	0	0	0	1_1	14475246	14.0549	1	15428	AT3G42310	x	XLOC_013048	14475269	14478639	1	NA	NA	Chr3:14475268-14478639	3371	11.5481	0	11.5481	0
XLOC_013048	TCONS_00019499	AT3G42320	Chr3_14475749_14475750	3.07949	5.7956	1.67033	3.46974	0.000520958	0.00769779	17884	Chr3	14475749	14475750	14475569	14475930	+	1.58143	1.05411	0	0	0	0.527319	0	0	0	0	1_1	14475750	1.05411	1	15932	AT3G42310	x	XLOC_013048	14475269	14478639	1	NA	NA	Chr3:14475268-14478639	3371	11.5481	0	11.5481	0
XLOC_013049	TCONS_00019500	AT3G42380	Chr3_14502813_14502875	19.6827	7.73507	1.15238	6.71224	1.92e-11	9.39e-10	17885	Chr3	14502813	14502875	14502633	14503055	+	5.96981	3.20139	0	0	0	2.76843	0	0	0	0	1_1	14502835	0.858908	38	775	AT3G42380	o	XLOC_013049	14502666	14506587	2	NA	NA	Chr3:14502665-14506732	3674	0.294804	0	0.748212	0
XLOC_013049	TCONS_00019501	AT3G42380	Chr3_14502813_14502875	19.6827	7.73507	1.15238	6.71224	1.92e-11	9.39e-10	17885	Chr3	14502813	14502875	14502633	14503055	+	5.96981	3.20139	0	0	0	2.76843	0	0	0	0	1_1	14502835	0.858908	38	775	AT3G42380	o	XLOC_013049	14502853	14506587	2	NA	NA	Chr3:14502665-14506732	2780	0.453408	0	0.748212	0
XLOC_013051	TCONS_00019504	AT3G42431	Chr3_14551187_14551205	10.0103	6.74861	1.24778	5.40848	6.36e-08	1.99e-06	17887	Chr3	14551187	14551205	14551007	14551385	+	3.64861	2.26439	0	0	0	1.38421	0	0	0	0	1_1	14551188	0.780826	10	41688	AT3G42385	o	XLOC_013051	14551261	14556063	2	NA	NA	Chr3:14550053-14556063	4678	1.81189	0	3.79776	0
XLOC_013057	TCONS_00019511	AT3G42535	Chr3_14642417_14642418	4.82344	6.43605	1.46779	4.38487	1.16e-05	0.000251631	17890	Chr3	14642417	14642418	14642237	14642598	+	1.88413	1.09316	0	0	0	0.790979	0	0	0	0	1_1	14642418	1.09316	1	35300	AT3G42473	c	XLOC_013057	14642419	14643858	1	NA	NA	Chr3:14642418-14643858	1440	1.83621	0	1.83621	0
XLOC_013058	TCONS_00019512	-	Chr3_14653060_14653121	20.6485	7.80458	1.15121	6.77945	1.21e-11	6.05e-10	17891	Chr3	14653060	14653121	14652880	14653301	+	9.41017	5.62195	0	0	0	3.29574	0.492484	0	0	0	1_1	14653073	3.70892	8	27192	AT3G42560	u	XLOC_013058	14653098	14653919	1	NA	NA	Chr3:14653097-14653919	822	5.62065	0	9.90161	0
XLOC_013058	TCONS_00019513	-	Chr3_14653060_14653121	20.6485	7.80458	1.15121	6.77945	1.21e-11	6.05e-10	17891	Chr3	14653060	14653121	14652880	14653301	+	9.41017	5.62195	0	0	0	3.29574	0.492484	0	0	0	1_1	14653073	3.70892	8	27192	AT3G42560	u	XLOC_013058	14653102	14653919	2	NA	NA	Chr3:14653097-14653919	614	4.28096	0	9.90161	0
XLOC_013065	TCONS_00019524	AT3G42716	Chr3_14799074_14799119	68.894	8.83759	1.05459	8.38013	5.29e-17	4.72e-15	17895	Chr3	14799074	14799119	14798894	14799299	+	28.2605	17.022	0	0	0	11.2385	0	0	0	0	1_1	14799098	7.45689	9	11358	AT3G42728	o	XLOC_013065	14799084	14804253	2	NA	NA	Chr3:14799083-14804253	5083	7.71891	0	7.71891	0
XLOC_013066	TCONS_00019526	AT3G42718	Chr3_14821351_14821368	12.8835	7.85346	1.22334	6.41971	1.37e-10	6.05e-09	17896	Chr3	14821351	14821368	14821171	14821548	+	4.31992	2.34248	0	0	0	1.97745	0	0	0	0	1_1	14821368	1.17124	17	33628	AT3G42728	=	XLOC_013066	14821320	14826253	1	NA	NA	Chr3:14811231-14826253	4934	7.05719	0	24.911	0
XLOC_013066	TCONS_00019526	AT3G42718	Chr3_14824146_14824148	5.76225	6.69977	1.41545	4.73332	2.21e-06	5.43e-05	17897	Chr3	14824146	14824148	14823966	14824328	+	2.23804	1.24932	0	0	0	0.988723	0	0	0	0	1_1	14824148	1.01507	2	36408	AT3G42728	=	XLOC_013066	14821320	14826253	1	NA	NA	Chr3:14811231-14826253	4934	7.05719	0	24.911	0
XLOC_013082	TCONS_00019548	AT3G43128	Chr3_15104654_15104666	283.902	12.3179	1.05665	11.6575	2.1e-31	1.09e-28	17906	Chr3	15104654	15104666	15104474	15104846	+	90.5415	44.0386	0	0	0	46.503	0	0	0	0	1_1	15104657	33.8878	2	10574	AT3G43120	o	XLOC_013082	15104668	15107714	6	NA	NA	Chr3:15104667-15107714	2463	31.1527	0.00500218	50.8717	0.00995189
XLOC_013082	TCONS_00019549	AT3G43128	Chr3_15104654_15104666	283.902	12.3179	1.05665	11.6575	2.1e-31	1.09e-28	17906	Chr3	15104654	15104666	15104474	15104846	+	90.5415	44.0386	0	0	0	46.503	0	0	0	0	1_1	15104657	33.8878	2	10574	AT3G43120	o	XLOC_013082	15104668	15107714	6	NA	NA	Chr3:15104667-15107714	2469	19.7191	0.00494971	50.8717	0.00995189
XLOC_013083	TCONS_00019550	AT3G43146	Chr3_15133692_15133716	8.94185	7.32837	1.28142	5.71894	1.07e-08	3.71e-07	17912	Chr3	15133692	15133716	15133512	15133896	+	2.44796	1.3274	0	0	0	1.12055	0	0	0	0	1_1	15133693	0.702743	24	6302	AT3G43148	o	XLOC_013083	15133779	15139462	6	NA	NA	Chr3:15133778-15139462	2817	1.44792	0	3.42139	0
XLOC_013096	TCONS_00019567	AT3G43304	Chr3_15258054_15258057	11.2949	6.92969	1.2274	5.64584	1.64e-08	5.56e-07	17916	Chr3	15258054	15258057	15257874	15258237	+	5.119	3.24043	0	0	0	1.87857	0	0	0	0	1_1	15258055	2.85001	3	27487	AT3G43290	o	XLOC_013096	15258121	15262903	2	NA	NA	Chr3:15258120-15262903	2988	3.17737	0	3.95018	0
XLOC_013097	TCONS_00019569	-	Chr3_15269554_15269559	23.2689	8.71165	1.14689	7.59591	3.06e-14	2.02e-12	17917	Chr3	15269554	15269559	15269374	15269739	+	8.12084	1.24932	0	0	0	3.85602	1.21825	1.3063	0.490945	0	1_1	15269555	0.702743	5	38987	AT3G43290	u	XLOC_013097	15269425	15269925	1	NA	NA	Chr3:15269424-15270492	501	12.2277	0	12.2277	0
XLOC_013101	TCONS_00019573	AT3G43433	Chr3_15359670_15359686	16.996	8.25581	1.17239	7.04183	1.9e-12	1.04e-10	17918	Chr3	15359670	15359686	15359490	15359866	+	5.04499	2.34248	0	0	0	2.70251	0	0	0	0	1_1	15359685	0.819867	16	7911	AT3G43440	=	XLOC_013101	15359709	15362031	1	NA	NA	Chr3:15359708-15362031	2323	1.03646	0	1.03646	0
XLOC_013109	TCONS_00019585	AT3G43521	Chr3_15407965_15408177	96.4931	10.0391	1.07659	9.32489	1.11e-20	1.61e-18	17924	Chr3	15407965	15408177	15407785	15408357	+	28.2458	1.52261	0	0	0	13.8092	0	0	12.914	0	1_1	15408038	0.351372	71	2015	AT3G43520	o	XLOC_013109	15408016	15408954	2	NA	NA	Chr3:15406029-15408954	620	13.3511	0	186.059	125.141
XLOC_013109	TCONS_00019586	AT3G43521	Chr3_15407965_15408177	96.4931	10.0391	1.07659	9.32489	1.11e-20	1.61e-18	17924	Chr3	15407965	15408177	15407785	15408357	+	28.2458	1.52261	0	0	0	13.8092	0	0	12.914	0	1_1	15408038	0.351372	71	2015	AT3G43520	o	XLOC_013109	15408026	15408954	2	NA	NA	Chr3:15406029-15408954	458	7.49637	0	186.059	125.141
XLOC_013110	TCONS_00019587	AT3G43522	Chr3_15410999_15411002	5.36554	6.5972	1.4423	4.57409	4.78e-06	0.000111807	17926	Chr3	15410999	15411002	15410819	15411182	+	1.58651	0.663702	0	0	0	0.922808	0	0	0	0	1_1	15411002	0.429454	3	4979	AT3G43520	p	XLOC_013110	15410513	15412094	1	NA	NA	Chr3:15410512-15412094	1582	2.15622	0	2.15622	0
XLOC_013111	TCONS_00019588	AT3G43523	Chr3_15413414_15413491	5.27714	6.57022	1.42845	4.59953	4.23e-06	9.96e-05	17927	Chr3	15413414	15413491	15413234	15413671	+	1.63873	1.21028	0	0	0	0.428447	0	0	0	0	1_1	15413491	0.468495	77	7468	AT3G43520	o	XLOC_013111	15413446	15416458	3	NA	NA	Chr3:15413445-15416458	2727	2.35255	0	2.35255	0
XLOC_013115	TCONS_00019592	AT3G43571	Chr3_15479905_15479957	45.429	8.23079	1.06704	7.71363	1.22e-14	8.43e-13	17929	Chr3	15479905	15479957	15479725	15480137	+	14.0007	7.57401	0	0	0	6.4267	0	0	0	0	1_1	15479937	1.67878	23	6592	AT3G43570	o	XLOC_013115	15479942	15482473	5	NA	NA	Chr3:15479941-15482473	1906	6.89502	0	17.7839	0
XLOC_013132	TCONS_00019618	AT3G43730	Chr3_15633589_15633603	8.94185	7.32837	1.28142	5.71894	1.07e-08	3.71e-07	17942	Chr3	15633589	15633603	15633409	15633783	+	2.26999	0.819867	0	0	0	1.45013	0	0	0	0	1_1	15633603	0.390413	14	10451	AT3G43740	o	XLOC_013132	15633604	15634326	2	NA	NA	Chr3:15633546-15634326	643	3.61318	0	3.61318	0
XLOC_013137	TCONS_00019625	AT3G43833	Chr3_15690614_15690686	3.75311	6.07681	1.5612	3.89239	9.93e-05	0.00176847	17950	Chr3	15690614	15690686	15690434	15690866	+	4.88524	4.48975	0	0	0	0.395489	0	0	0	0	1_1	15690686	2.22535	72	3132	AT3G43833	p	XLOC_013137	15690568	15692242	1	protein_coding	unknown protein; Ha. [Source:TAIR;Acc:AT3G43833]	Chr3:15690567-15692242	1675	0.3612	0	1.27968	0
XLOC_013137	TCONS_00019626	-	Chr3_15690614_15690686	3.75311	6.07681	1.5612	3.89239	9.93e-05	0.00176847	17950	Chr3	15690614	15690686	15690434	15690866	+	4.88524	4.48975	0	0	0	0.395489	0	0	0	0	1_1	15690686	2.22535	72	3132	AT3G43833	u	XLOC_013137	15690568	15692242	3	NA	NA	Chr3:15690567-15692242	1274	0.151287	0	1.27968	0
XLOC_013137	TCONS_00019627	-	Chr3_15690614_15690686	3.75311	6.07681	1.5612	3.89239	9.93e-05	0.00176847	17950	Chr3	15690614	15690686	15690434	15690866	+	4.88524	4.48975	0	0	0	0.395489	0	0	0	0	1_1	15690686	2.22535	72	3132	AT3G43833	u	XLOC_013137	15690663	15692242	2	NA	NA	Chr3:15690567-15692242	1316	0.76719	0	1.27968	0
XLOC_013144	TCONS_00019636	-	Chr3_15814732_15814738	11.328	7.66717	1.25113	6.12819	8.89e-10	3.56e-08	17958	Chr3	15814732	15814738	15814552	15814918	+	21.1672	0	0	0	0	1.81266	14.5153	4.83926	0	0	1_1	15814736	0.988723	6	4002	AT3G44050	u	XLOC_013144	15814852	15816394	1	NA	NA	Chr3:15814851-15816394	1543	1.96419	0	1.96419	0
XLOC_013146	TCONS_00019639	-	Chr3_15829427_15829440	10.1006	7.50469	1.25485	5.98054	2.22e-09	8.43e-08	17960	Chr3	15829427	15829440	15829247	15829620	+	2.48954	1.17124	0	0	0	1.3183	0	0	0	0	1_1	15829440	0.702743	13	9683	AT3G44090	u	XLOC_013146	15829430	15829718	1	NA	NA	Chr3:15828154-15829909	289	4.37855	0	4.37855	0
XLOC_013147	TCONS_00019640	-	Chr3_15847854_15847906	49.6035	9.80208	1.09042	8.9893	2.49e-19	3.05e-17	17961	Chr3	15847854	15847906	15847674	15848086	+	19.1268	11.2829	0	0	0	7.84387	0	0	0	0	1_1	15847889	3.16234	18	4726	AT3G44091	u	XLOC_013147	15847886	15848995	1	NA	NA	Chr3:15847885-15848995	1110	23.1098	0	23.1098	0
XLOC_013152	TCONS_00019647	-	Chr3_15956058_15956086	3.53904	5.99285	1.58811	3.77357	0.000160931	0.00273408	17967	Chr3	15956058	15956086	15955878	15956266	+	0.851817	0.390413	0	0	0	0.461404	0	0	0	0	1_1	15956059	0.234248	28	15875	AT3G44240	u	XLOC_013152	15956109	15956580	1	NA	NA	Chr3:15955127-15956580	472	1.99679	0	1.99679	0
XLOC_013159	TCONS_00019656	AT3G44325	Chr3_15997923_15997967	9.7667	7.4552	1.26432	5.89661	3.71e-09	1.36e-07	17979	Chr3	15997923	15997967	15997743	15998147	+	3.09075	1.40549	0	0	0	1.0876	0	0	0.597672	0	1_1	15997924	0.429454	44	4545	AT3G44320	x	XLOC_013159	15997189	15998652	2	NA	NA	Chr3:15996954-15998652	1312	3.73864	0	3.73864	0
XLOC_013159	TCONS_00019656	AT3G44325	Chr3_15997210_15997211	3.81594	6.09811	1.56171	3.90477	9.43e-05	0.00169464	17978	Chr3	15997210	15997211	15997030	15997391	+	1.36798	0.741785	0	0	0	0.626191	0	0	0	0	1_1	15997211	0.741785	1	3832	AT3G44320	x	XLOC_013159	15997189	15998652	2	NA	NA	Chr3:15996954-15998652	1312	3.73864	0	3.73864	0
XLOC_013168	TCONS_00019666	AT3G44500	Chr3_16101000_16101052	25.1327	8.82219	1.13611	7.76524	8.15e-15	5.77e-13	17987	Chr3	16101000	16101052	16100820	16101232	+	4.75345	1.95206	0	0	0	2.80138	0	0	0	0	1_1	16101037	1.05411	41	3558	AT3G44490	j	XLOC_013168	16101055	16106239	14	NA	NA	Chr3:16101054-16106239	2933	5.19399	0	5.19399	0
XLOC_013177	TCONS_00019681	AT3G44704	Chr3_16242471_16242472	5.45393	6.62296	1.48027	4.47415	7.67e-06	0.000171999	18000	Chr3	16242471	16242472	16242291	16242652	+	1.37049	0	0	0	0	0.955766	0.414723	0	0	0	1_1	16242472	0.955766	1	17733	AT3G44713	x	XLOC_013177	16242597	16244439	6	protein_coding	unknown protein; Ha. [Source:TAIR;Acc:AT3G44704]	Chr3:16242596-16244439	550	0.709597	0	0.709597	0
XLOC_013186	TCONS_00019694	-	Chr3_16340990_16340996	19.5632	7.72883	1.15349	6.7004	2.08e-11	1.01e-09	18012	Chr3	16340990	16340996	16340810	16341176	+	22.9904	0.780826	0	0	0	3.26279	16.4593	2.16728	0.320182	0	1_1	16340995	0.351372	5	1300	AT3G44798	u	XLOC_013186	16341019	16342008	4	NA	NA	Chr3:16341018-16342008	560	5.59487	0	5.59487	0
XLOC_013201	TCONS_00019712	-	Chr3_16497778_16497818	95.7194	6.16241	0.488307	12.6199	1.64e-36	1.06e-33	18028	Chr3	16497778	16497818	16497598	16497998	+	43.3261	16.6316	0	0	0	15.4241	0	0	11.2704	0	1_1	16497786	5.07537	30	975	AT3G45093	u	XLOC_013201	16497792	16499127	2	NA	NA	Chr3:16497791-16499127	1238	26.7123	0.179907	26.7123	0.179907
XLOC_013211	TCONS_00019725	AT3G45350	Chr3_16639229_16639342	136.003	9.81309	1.0397	9.43841	3.78e-21	5.98e-19	18044	Chr3	16639229	16639342	16639049	16639522	+	44.6058	22.722	0	0	0	21.8837	0	0	0	0	1_1	16639307	5.19249	82	7661	AT3G45320	j	XLOC_013211	16639263	16640418	4	NA	NA	Chr3:16639262-16640418	661	31.3273	0.000167236	35.269	0.03937
XLOC_013211	TCONS_00019726	AT3G45350	Chr3_16639229_16639342	136.003	9.81309	1.0397	9.43841	3.78e-21	5.98e-19	18044	Chr3	16639229	16639342	16639049	16639522	+	44.6058	22.722	0	0	0	21.8837	0	0	0	0	1_1	16639307	5.19249	82	7661	AT3G45320	j	XLOC_013211	16639269	16640418	4	NA	NA	Chr3:16639262-16640418	646	3.94172	0.0392028	35.269	0.03937
XLOC_013213	TCONS_00019728	AT3G45370	Chr3_16642701_16642755	11.5873	7.70663	1.24077	6.21118	5.26e-10	2.17e-08	18045	Chr3	16642701	16642755	16642521	16642935	+	3.20699	1.75686	0	0	0	1.45013	0	0	0	0	1_1	16642732	0.702743	54	9231	AT3G45400	=	XLOC_013213	16642730	16643776	2	NA	NA	Chr3:16642729-16643776	869	1.89449	0	1.89449	0
XLOC_013254	TCONS_00019792	AT3G46487	Chr3_17112000_17112001	2.53154	5.51107	1.7686	3.11607	0.00183279	0.0225973	18090	Chr3	17112000	17112001	17111820	17112181	+	2.57538	0.780826	0	0	0	0.428447	0	0	1.36611	0	1_1	17112001	0.780826	1	3628	AT3G46490	o	XLOC_013254	17111159	17114588	5	NA	NA	Chr3:17111158-17114588	3025	6.41483	0	34.246	0
XLOC_013254	TCONS_00019793	AT3G46487	Chr3_17112000_17112001	2.53154	5.51107	1.7686	3.11607	0.00183279	0.0225973	18090	Chr3	17112000	17112001	17111820	17112181	+	2.57538	0.780826	0	0	0	0.428447	0	0	1.36611	0	1_1	17112001	0.780826	1	3628	AT3G46490	o	XLOC_013254	17111159	17114588	5	NA	NA	Chr3:17111158-17114588	3039	4.7677	0	34.246	0
XLOC_013254	TCONS_00019794	AT3G46487	Chr3_17112000_17112001	2.53154	5.51107	1.7686	3.11607	0.00183279	0.0225973	18090	Chr3	17112000	17112001	17111820	17112181	+	2.57538	0.780826	0	0	0	0.428447	0	0	1.36611	0	1_1	17112001	0.780826	1	3628	AT3G46490	o	XLOC_013254	17111159	17114588	4	NA	NA	Chr3:17111158-17114588	2471	8.76624	0	34.246	0
XLOC_013254	TCONS_00019795	AT3G46487	Chr3_17112000_17112001	2.53154	5.51107	1.7686	3.11607	0.00183279	0.0225973	18090	Chr3	17112000	17112001	17111820	17112181	+	2.57538	0.780826	0	0	0	0.428447	0	0	1.36611	0	1_1	17112001	0.780826	1	3628	AT3G46490	o	XLOC_013254	17111167	17114588	5	NA	NA	Chr3:17111158-17114588	2083	14.2973	0	34.246	0
XLOC_013279	TCONS_00019830	AT3G47260	Chr3_17402666_17402763	100.144	10.8148	1.06722	10.1336	3.92e-24	9.92e-22	18133	Chr3	17402666	17402763	17402486	17402943	+	22.3668	7.96442	0	0	0	14.4024	0	0	0	0	1_1	17402736	3.04522	56	14760	AT3G47220	j	XLOC_013279	17402709	17408003	13	NA	NA	Chr3:17402708-17408003	3114	15.1087	0	15.1087	0
XLOC_013286	TCONS_00019840	AT3G47320	Chr3_17433120_17433147	8.72193	7.29637	1.29317	5.64224	1.68e-08	5.67e-07	18136	Chr3	17433120	17433147	17432940	17433327	+	0.692106	0	0	0	0	0.692106	0	0	0	0	1_1	17433147	0.428447	27	5197	AT3G47295	j	XLOC_013286	17433114	17434072	3	NA	NA	Chr3:17433113-17434072	662	48.3532	0	48.9907	0
XLOC_013286	TCONS_00019841	AT3G47320	Chr3_17433120_17433147	8.72193	7.29637	1.29317	5.64224	1.68e-08	5.67e-07	18136	Chr3	17433120	17433147	17432940	17433327	+	0.692106	0	0	0	0	0.692106	0	0	0	0	1_1	17433147	0.428447	27	5197	AT3G47295	=	XLOC_013286	17433196	17434072	2	NA	NA	Chr3:17433113-17434072	798	0.637499	0	48.9907	0
XLOC_013330	TCONS_00019905	AT3G48058	Chr3_17741986_17741991	5.76225	6.69977	1.41545	4.73332	2.21e-06	5.43e-05	18197	Chr3	17741986	17741991	17741806	17742171	+	1.29852	0.507537	0	0	0	0.790979	0	0	0	0	1_1	17741987	0.31233	5	8725	AT3G48070	j	XLOC_013330	17741316	17743046	4	NA	NA	Chr3:17741315-17748704	1368	0.793455	0	1.1212	0.0264317
XLOC_013335	TCONS_00019915	-	Chr3_17775808_17775890	43.5841	9.61633	1.10092	8.73483	2.44e-18	2.64e-16	18202	Chr3	17775808	17775890	17775628	17776070	+	12.53	1.48357	0	0	0	5.99825	2.85122	2.19696	0	0	1_1	17775890	0.273289	59	2466	AT3G48140	u	XLOC_013335	17775806	17776583	2	NA	NA	Chr3:17775805-17776583	655	10.5006	0	24.7225	0
XLOC_013335	TCONS_00019916	-	Chr3_17775808_17775890	43.5841	9.61633	1.10092	8.73483	2.44e-18	2.64e-16	18202	Chr3	17775808	17775890	17775628	17776070	+	12.53	1.48357	0	0	0	5.99825	2.85122	2.19696	0	0	1_1	17775890	0.273289	59	2466	AT3G48140	u	XLOC_013335	17775806	17776583	2	NA	NA	Chr3:17775805-17776583	617	14.2219	0	24.7225	0
XLOC_013371	TCONS_00019961	AT3G48650	Chr3_18024660_18024668	15.9925	3.36636	0.730295	4.6096	4.03e-06	9.51e-05	18241	Chr3	18024660	18024668	18024480	18024848	+	9.51119	0.390413	1.36036	1.10081	0.818701	2.30702	1.37377	1.3063	0.853817	0	0_1	18024665	0.117124	6	4994	AT3G48660	=	XLOC_013371	18024686	18026170	1	NA	NA	Chr3:18024685-18026170	1485	0.687783	2.33e-05	5.22406	0.636876
XLOC_013371	TCONS_00019962	AT3G48650	Chr3_18024660_18024668	15.9925	3.36636	0.730295	4.6096	4.03e-06	9.51e-05	18241	Chr3	18024660	18024668	18024480	18024848	+	9.51119	0.390413	1.36036	1.10081	0.818701	2.30702	1.37377	1.3063	0.853817	0	0_1	18024665	0.117124	6	4994	AT3G48660	o	XLOC_013371	18024696	18026170	2	NA	NA	Chr3:18024685-18026170	1269	4.53628	0.636853	5.22406	0.636876
XLOC_013584	TCONS_00020289	-	Chr3_19622328_19622329	6.24691	6.05438	1.39679	4.33448	1.46e-05	0.000310509	18533	Chr3	19622328	19622329	19622148	19622509	+	3.657	0	0	0.366935	0.43664	1.05464	0.492484	1.3063	0	0	1_1	19622329	0.366935	1	2014	AT3G52920	u	XLOC_013584	19622353	19622581	1	NA	NA	Chr3:19622352-19622581	229	13.6917	0	13.6917	0
XLOC_013956	TCONS_00020862	AT3G60961	Chr3_22551661_22551687	10.3825	2.68565	0.801139	3.35229	0.000801451	0.0111761	19078	Chr3	22551661	22551687	22551481	22551867	+	2.4	0	0	0	0	1.02168	0.673925	0	0.704399	0	1_1	22551673	0.362532	26	947	AT3G60966	j	XLOC_013956	22551696	22553420	4	protein_coding	P-loop containing nucleoside triphosphate hydrolases superfamily protein [Source:UniProtKB/TrEMBL;Acc:B3H4S0]	Chr3:22551695-22553420	1476	6.49619	0.175721	6.49619	0.175721
XLOC_013987	TCONS_00020914	-	Chr3_22767196_22767199	5.98172	5.98115	1.37256	4.35765	1.31e-05	0.000282001	19131	Chr3	22767196	22767199	22767016	22767379	+	1.38522	0.429454	0	0	0	0.955766	0	0	0	0	1_1	22767197	0.273289	3	6189	AT3G61540	u	XLOC_013987	22767213	22768228	1	NA	NA	Chr3:22767212-22768228	1016	2.49695	0	2.49695	0
XLOC_014028	TCONS_00020976	AT3G62475	Chr3_23108874_23108875	1.88933	5.09358	1.99951	2.54741	0.0108526	0.0927764	19201	Chr3	23108874	23108875	23108694	23109055	+	0.329574	0	0	0	0	0.329574	0	0	0	0	1_1	23108875	0.329574	1	10731	AT3G62450	=	XLOC_014028	23108915	23110478	1	NA	NA	Chr3:23108914-23110478	1564	0.23761	0	0.23761	0
XLOC_014523	TCONS_00021717	AT3G09405	Chr3_2897366_2897401	12.613	3.87189	0.773659	5.00465	5.6e-07	1.5e-05	19950	Chr3	2897366	2897401	2897186	2897581	-	1.24938	0	0	0	0	0.922808	0	0.326576	0	0	1_1	2897373	0.395489	35	301	AT3G09405	=	XLOC_014523	2894802	2897442	12	protein_coding	Pectin acetylesterase 4 [Source:UniProtKB/Swiss-Prot;Acc:Q9SR23]	Chr3:2894801-2897442	1513	3.27392	1.10055	3.27392	1.10055
XLOC_014721	TCONS_00022023	AT3G13080	Chr3_4200858_4200860	2.31747	5.38494	1.82874	2.94461	0.0032336	0.0359712	20262	Chr3	4200858	4200860	4200678	4201040	-	0.751754	0	0	0	0	0.395489	0	0.356264	0	0	1_1	4200859	0.26366	2	406	AT3G13080	j	XLOC_014721	4195756	4201443	9	protein_coding	MRP3 [Source:UniProtKB/TrEMBL;Acc:A0A178VHA7]	Chr3:4195755-4201496	4406	3.67071	0.153931	16.5854	10.3267
XLOC_014721	TCONS_00022024	AT3G13080	Chr3_4200858_4200860	2.31747	5.38494	1.82874	2.94461	0.0032336	0.0359712	20262	Chr3	4200858	4200860	4200678	4201040	-	0.751754	0	0	0	0	0.395489	0	0.356264	0	0	1_1	4200859	0.26366	2	406	AT3G13080	=	XLOC_014721	4195756	4201496	8	protein_coding	MRP3 [Source:UniProtKB/TrEMBL;Acc:A0A178VHA7]	Chr3:4195755-4201496	5054	12.9147	10.1728	16.5854	10.3267
XLOC_014806	TCONS_00022156	AT3G14310	Chr3_4774747_4774818	15.0592	1.71106	0.669922	2.55411	0.0106459	0.0916063	20396	Chr3	4774747	4774818	4774567	4774998	-	1.47152	0.31233	0.315446	0	0	0.395489	0	0	0.448254	0	1_1	4774818	0.234248	71	301	AT3G14310	=	XLOC_014806	4771890	4775226	3	protein_coding	Pectinesterase/pectinesterase inhibitor 3 [Source:UniProtKB/Swiss-Prot;Acc:O49006]	Chr3:4771889-4775226	2234	110.842	79.7698	131.866	85.3219
XLOC_014828	TCONS_00022181	-	Chr3_4929832_4929846	59.3958	10.062	1.08321	9.28906	1.56e-20	2.18e-18	20417	Chr3	4929832	4929846	4929652	4930026	-	10.3141	0.624661	0	0	0	9.68949	0	0	0	0	1_1	4929833	0.468495	14	21513	AT3G14730	u	XLOC_014828	4929072	4929898	2	NA	NA	Chr3:4929071-4929898	753	20.4403	0	20.4403	0
XLOC_014856	TCONS_00022226	AT3G15310	Chr3_5156399_5156416	29.4736	7.61056	1.10626	6.87952	6.01e-12	3.07e-10	20451	Chr3	5156399	5156416	5156219	5156596	-	12.8318	7.14456	0	0	0	4.44925	0	0	1.23804	0	1_1	5156406	3.39659	6	6435	AT3G15340	o	XLOC_014856	5152094	5156383	3	NA	NA	Chr3:5152093-5156430	1899	1.15837	0.156811	23.6088	2.51925
XLOC_014856	TCONS_00022227	AT3G15310	Chr3_5156399_5156416	29.4736	7.61056	1.10626	6.87952	6.01e-12	3.07e-10	20451	Chr3	5156399	5156416	5156219	5156596	-	12.8318	7.14456	0	0	0	4.44925	0	0	1.23804	0	1_1	5156406	3.39659	6	6435	AT3G15340	o	XLOC_014856	5152094	5156427	4	NA	NA	Chr3:5152093-5156430	2043	2.27173	0.219305	23.6088	2.51925
XLOC_014856	TCONS_00022228	AT3G15310	Chr3_5156399_5156416	29.4736	7.61056	1.10626	6.87952	6.01e-12	3.07e-10	20451	Chr3	5156399	5156416	5156219	5156596	-	12.8318	7.14456	0	0	0	4.44925	0	0	1.23804	0	1_1	5156406	3.39659	6	6435	AT3G15340	o	XLOC_014856	5152094	5156430	3	NA	NA	Chr3:5152093-5156430	2142	15.1973	2.14313	23.6088	2.51925
XLOC_014860	TCONS_00022236	AT3G15356	Chr3_5175217_5175281	16.9131	4.07975	0.739154	5.51949	3.4e-08	1.11e-06	20455	Chr3	5175217	5175281	5175037	5175461	-	1.12055	0	0	0	0	1.12055	0	0	0	0	1_1	5175218	0.692106	64	251	AT3G15356	=	XLOC_014860	5174405	5175502	1	protein_coding	Lectin-like protein LEC [Source:UniProtKB/Swiss-Prot;Acc:Q9LJR2]	Chr3:5174404-5175502	1098	202.166	27.478	202.166	27.478
XLOC_014872	TCONS_00022251	-	Chr3_5282586_5282608	39.4053	8.74337	1.10025	7.94671	1.92e-15	1.44e-13	20479	Chr3	5282586	5282608	5282406	5282788	-	7.7556	3.24043	0	0	0	4.51517	0	0	0	0	1_1	5282601	0.741785	19	4610	AT3G15590	u	XLOC_014872	5281671	5282657	3	NA	NA	Chr3:5281670-5282657	681	23.0204	0	23.0204	0
XLOC_014872	TCONS_00022251	-	Chr3_5282413_5282421	4.81759	6.441	1.47244	4.37438	1.22e-05	0.000262	20478	Chr3	5282413	5282421	5282233	5282601	-	1.89022	1.1322	0	0	0	0.758021	0	0	0	0	1_1	5282414	0.780826	8	4423	AT3G15590	u	XLOC_014872	5281671	5282657	3	NA	NA	Chr3:5281670-5282657	681	23.0204	0	23.0204	0
XLOC_014873	TCONS_00022252	AT3G15602	Chr3_5286514_5286521	14.6471	8.04098	1.1923	6.74408	1.54e-11	7.63e-10	20480	Chr3	5286514	5286521	5286334	5286701	-	1.49018	0.468495	0	0	0	1.02168	0	0	0	0	1_1	5286515	0.351372	7	1029	AT3G15604	o	XLOC_014873	5283290	5286553	2	NA	NA	Chr3:5283289-5286553	2749	3.245	0	3.245	0
XLOC_014922	TCONS_00022318	AT3G16530	Chr3_5625261_5625279	8.51722	2.70986	0.886216	3.05779	0.00222976	0.026665	20571	Chr3	5625261	5625279	5625081	5625459	-	3.6412	0.702743	1.20264	0	0	0.988723	0	0	0.74709	0	1_1	5625279	0.429454	18	191	AT3G16530	=	XLOC_014922	5624345	5625481	1	protein_coding	Lectin-like protein At3g16530 [Source:UniProtKB/Swiss-Prot;Acc:Q9LK72]	Chr3:5624344-5625481	1137	342.945	70.1741	342.945	70.1741
XLOC_014922	TCONS_00022318	AT3G16530	Chr3_5624860_5624861	4.19369	4.02313	1.41392	2.84538	0.0044359	0.0463802	20569	Chr3	5624860	5624861	5624680	5625041	-	1.52948	0	0.552031	0	0	0.593234	0	0	0.384218	0	1_1	5624861	0.552031	1	609	AT3G16530	=	XLOC_014922	5624345	5625481	1	protein_coding	Lectin-like protein At3g16530 [Source:UniProtKB/Swiss-Prot;Acc:Q9LK72]	Chr3:5624344-5625481	1137	342.945	70.1741	342.945	70.1741
XLOC_015122	TCONS_00022601	AT3G21080	Chr3_7389602_7389609	11.3632	4.5378	0.937411	4.84078	1.29e-06	3.3e-05	20867	Chr3	7389602	7389609	7389422	7389789	-	1.49047	0	0	0	0	1.15351	0.336962	0	0	0	1_1	7389603	0.823936	7	371	AT3G21080	=	XLOC_015122	7388252	7389980	5	protein_coding	ABC transporter-like protein [Source:UniProtKB/TrEMBL;Acc:Q9LJC4]	Chr3:7388251-7389980	1175	7.81317	0.371461	7.81317	0.371461
XLOC_015215	TCONS_00022733	AT3G23080	Chr3_8211764_8211769	9.4898	7.41498	1.26717	5.85158	4.87e-09	1.77e-07	21015	Chr3	8211764	8211769	8211584	8211949	-	4.15033	0	0	0	0	1.25238	1.94401	0.356264	0.597672	0	1_1	8211769	0.955766	5	2440	AT3G23080	j	XLOC_015215	8207266	8211620	6	protein_coding	Membrane related protein-like [Source:UniProtKB/TrEMBL;Acc:Q9LS84]	Chr3:8200657-8211620	3572	6.74829	12.4269	6.74829	12.4269
XLOC_015260	TCONS_00022802	AT3G24200	Chr3_8753142_8753170	7.73271	3.85339	1.05291	3.65975	0.000252458	0.0040591	21098	Chr3	8753142	8753170	8752962	8753350	-	3.33678	0	0	0	0	0.955766	0.777606	0.92035	0.683054	0	1_1	8753167	0.230702	28	1533	AT3G24200	j	XLOC_015260	8747773	8753137	11	protein_coding	Ubiquinone biosynthesis monooxygenase COQ6, mitochondrial [Source:UniProtKB/TrEMBL;Acc:F4J6I6]	Chr3:8743223-8753137	2282	4.79498	1.78021	22.7367	15.6867
XLOC_015285	TCONS_00022837	AT3G24542	Chr3_8956755_8956784	20.9318	8.55644	1.14902	7.44672	9.57e-14	6.06e-12	21128	Chr3	8956755	8956784	8956575	8956964	-	6.33809	1.87398	0	0	0	3.098	0	0	1.36611	0	1_1	8956767	1.09316	23	8829	AT3G24530	x	XLOC_015285	8956152	8956914	1	protein_coding	Beta-galactosidase related protein [Source:UniProtKB/TrEMBL;Acc:F4J7P5]	Chr3:8956151-8957749	763	4.35821	0	4.35821	0
XLOC_015292	TCONS_00022844	AT3G24675	Chr3_9017075_9017137	5.77204	5.93447	1.38498	4.28486	1.83e-05	0.000380504	21136	Chr3	9017075	9017137	9016895	9017317	-	4.88047	1.75686	0	0	0	0.626191	0	0	2.49742	0	1_1	9017091	0.858908	46	7276	AT3G24710	=	XLOC_015292	9011213	9017093	1	NA	NA	Chr3:9011212-9017093	5881	0.712936	0	0.712936	0
XLOC_015343	TCONS_00022924	-	Chr3_9610230_9610291	62.8289	10.1438	1.08588	9.34148	9.5e-21	1.4e-18	21206	Chr3	9610230	9610291	9610050	9610471	-	33.2187	0.936991	0	0	0	10.1179	16.226	5.93774	0	0	1_1	9610237	0.546578	54	2931	AT3G26250	u	XLOC_015343	9608931	9610243	3	NA	NA	Chr3:9608930-9610243	941	4.17267	0	5.02614	0
XLOC_015343	TCONS_00022925	-	Chr3_9610230_9610291	62.8289	10.1438	1.08588	9.34148	9.5e-21	1.4e-18	21206	Chr3	9610230	9610291	9610050	9610471	-	33.2187	0.936991	0	0	0	10.1179	16.226	5.93774	0	0	1_1	9610237	0.546578	54	2931	AT3G26250	u	XLOC_015343	9609303	9610226	2	NA	NA	Chr3:9608930-9610243	533	0.853472	0	5.02614	0
XLOC_015344	TCONS_00022926	AT3G26265	Chr3_9619624_9619724	30.2389	9.08705	1.11774	8.12982	4.3e-16	3.43e-14	21207	Chr3	9619624	9619724	9619444	9619904	-	7.17961	2.9281	0	0	0	4.25151	0	0	0	0	1_1	9619724	1.91302	6	6556	AT3G26250	p	XLOC_015344	9618983	9619747	1	NA	NA	Chr3:9618982-9619747	765	9.93742	0	9.93742	0
XLOC_015457	TCONS_00023101	AT3G28193	Chr3_10515002_10515056	13.5005	5.12221	0.911831	5.6175	1.94e-08	6.49e-07	21369	Chr3	10515002	10515056	10514822	10515236	-	5.01803	2.85001	0	0	0	1.549	0	0	0.619018	0	1_1	10515003	0.89795	54	241	AT3G28193	=	XLOC_015457	10514499	10515178	1	protein_coding	Transmembrane protein [Source:UniProtKB/TrEMBL;Acc:B3H5N0]	Chr3:10514498-10515178	680	4.15126	0	4.15126	0
XLOC_015482	TCONS_00023143	-	Chr3_10811430_10811481	43.0931	9.60022	1.10357	8.69925	3.34e-18	3.54e-16	21396	Chr3	10811430	10811481	10811250	10811661	-	16.4497	8.43292	0	0	0	6.29487	0	1.72194	0	0	1_1	10811477	1.99111	14	3019	AT3G28780	u	XLOC_015482	10810522	10811422	3	NA	NA	Chr3:10810521-10811453	676	5.50789	0	23.6453	0
XLOC_015482	TCONS_00023144	-	Chr3_10811430_10811481	43.0931	9.60022	1.10357	8.69925	3.34e-18	3.54e-16	21396	Chr3	10811430	10811481	10811250	10811661	-	16.4497	8.43292	0	0	0	6.29487	0	1.72194	0	0	1_1	10811477	1.99111	14	3019	AT3G28780	u	XLOC_015482	10810522	10811453	3	NA	NA	Chr3:10810521-10811453	702	18.1374	0	23.6453	0
XLOC_015502	TCONS_00023168	AT3G28955	Chr3_10979192_10979197	21.0771	8.56813	1.15122	7.44266	9.87e-14	6.23e-12	21422	Chr3	10979192	10979197	10979012	10979377	-	5.29132	1.01507	0	0	0	3.46053	0.388803	0	0.426909	0	1_1	10979197	0.780826	5	1705	AT3G28950	o	XLOC_015502	10977607	10979172	4	NA	NA	Chr3:10977606-10979172	1242	0.741492	0.019214	0.741492	0.019214
XLOC_015518	TCONS_00023194	-	Chr3_11104918_11104919	2.30822	4.5631	1.75656	2.59774	0.00938392	0.0831886	21440	Chr3	11104918	11104919	11104738	11105099	-	0.362532	0	0	0	0	0.362532	0	0	0	0	1_1	11104919	0.362532	1	1013	AT3G29130	u	XLOC_015518	11104353	11104752	1	NA	NA	Chr3:11104352-11104752	400	1.1857	0	1.1857	0
XLOC_015526	TCONS_00023205	AT3G29175	Chr3_11147721_11147745	7.38054	7.05517	1.33164	5.29809	1.17e-07	3.52e-06	21447	Chr3	11147721	11147745	11147541	11147925	-	1.38313	0.351372	0	0	0	0.626191	0	0	0.405563	0	1_1	11147745	0.234248	24	9481	AT3G29185	c	XLOC_015526	11146467	11147715	1	NA	NA	Chr3:11146466-11147715	1249	1.38677	0	1.38677	0
XLOC_015550	TCONS_00023234	-	Chr3_11438182_11438207	29.6756	6.59884	0.858311	7.68817	1.49e-14	1.02e-12	21476	Chr3	11438182	11438207	11438002	11438387	-	14.0785	5.85619	0	0	0	4.54813	2.48834	0.801595	0.384218	0	1_1	11438205	2.30344	14	10404	AT3G29630	u	XLOC_015550	11438011	11438256	1	NA	NA	Chr3:11438010-11438256	246	18.2861	0	18.2861	0
XLOC_015553	TCONS_00023238	AT3G29634	Chr3_11462727_11462746	12.261	7.78705	1.22375	6.36326	1.98e-10	8.61e-09	21478	Chr3	11462727	11462746	11462547	11462926	-	3.05082	1.60069	0	0	0	1.45013	0	0	0	0	1_1	11462736	0.936991	19	4491	AT3G29635	o	XLOC_015553	11453761	11462794	10	NA	NA	Chr3:11453760-11462794	1614	1.22516	0	5.4128	0
XLOC_015553	TCONS_00023240	AT3G29634	Chr3_11462727_11462746	12.261	7.78705	1.22375	6.36326	1.98e-10	8.61e-09	21478	Chr3	11462727	11462746	11462547	11462926	-	3.05082	1.60069	0	0	0	1.45013	0	0	0	0	1_1	11462736	0.936991	19	4491	AT3G29635	o	XLOC_015553	11459291	11462733	3	NA	NA	Chr3:11453760-11462794	579	2.25082	0	5.4128	0
XLOC_015553	TCONS_00023241	AT3G29634	Chr3_11462727_11462746	12.261	7.78705	1.22375	6.36326	1.98e-10	8.61e-09	21478	Chr3	11462727	11462746	11462547	11462926	-	3.05082	1.60069	0	0	0	1.45013	0	0	0	0	1_1	11462736	0.936991	19	4491	AT3G29635	o	XLOC_015553	11460407	11462733	2	NA	NA	Chr3:11453760-11462794	2211	0.45476	0	5.4128	0
XLOC_015557	TCONS_00023245	-	Chr3_11470639_11470836	405.52	7.92618	0.409101	19.3746	1.26e-83	5.08e-80	21479	Chr3	11470639	11470836	11470459	11471016	-	329.878	10.0336	8.89165	2.31628	0.62767	64.0363	112.001	131.224	0.74709	0	1_1	11470828	2.81097	48	1971	AT3G29636	u	XLOC_015557	11470381	11470896	1	NA	NA	Chr3:11470380-11470896	516	203.765	0.413163	203.765	0.413163
XLOC_015559	TCONS_00023247	AT3G29638	Chr3_11473749_11473787	8.29641	3.59785	1.02755	3.50137	0.000462865	0.00693054	21480	Chr3	11473749	11473787	11473569	11473967	-	8.22794	0.89795	0.571747	0	0	1.0876	2.12546	2.96887	0.576327	0	1_1	11473777	0.273289	30	4920	AT3G29636	x	XLOC_015559	11472899	11473856	2	protein_coding	General transcription factor 2-related zinc finger protein [Source:UniProtKB/TrEMBL;Acc:F4J480]	Chr3:11472898-11473856	875	1.17176	0.0915405	1.17176	0.0915405
XLOC_015561	TCONS_00023249	AT3G29639	Chr3_11479772_11480047	784.594	8.75207	0.392222	22.3141	2.7e-110	1.63e-106	21482	Chr3	11479772	11480047	11479592	11480227	-	343.695	57.9763	31.6629	3.53175	0.982441	121.844	83.3075	35.0624	9.32795	0	1_1	11480040	26.47	57	291	AT3G29639	j	XLOC_015561	11478668	11480005	2	protein_coding	BEST Arabidopsis thaliana protein match is: SPOC domain / Transcription elongation factor S-II protein (TAIR:AT5G11430.1); Ha. [Source:TAIR;Acc:AT3G29639]	Chr3:11478667-11480136	897	16.8503	3.8e-06	175.369	0.35176
XLOC_015561	TCONS_00023250	AT3G29639	Chr3_11479772_11480047	784.594	8.75207	0.392222	22.3141	2.7e-110	1.63e-106	21482	Chr3	11479772	11480047	11479592	11480227	-	343.695	57.9763	31.6629	3.53175	0.982441	121.844	83.3075	35.0624	9.32795	0	1_1	11480040	26.47	57	291	AT3G29639	=	XLOC_015561	11478668	11480129	2	protein_coding	BEST Arabidopsis thaliana protein match is: SPOC domain / Transcription elongation factor S-II protein (TAIR:AT5G11430.1); Ha. [Source:TAIR;Acc:AT3G29639]	Chr3:11478667-11480136	1006	142.118	0.296259	175.369	0.35176
XLOC_015561	TCONS_00023251	AT3G29639	Chr3_11479772_11480047	784.594	8.75207	0.392222	22.3141	2.7e-110	1.63e-106	21482	Chr3	11479772	11480047	11479592	11480227	-	343.695	57.9763	31.6629	3.53175	0.982441	121.844	83.3075	35.0624	9.32795	0	1_1	11480040	26.47	57	291	AT3G29639	e	XLOC_015561	11478668	11480136	1	protein_coding	BEST Arabidopsis thaliana protein match is: SPOC domain / Transcription elongation factor S-II protein (TAIR:AT5G11430.1); Ha. [Source:TAIR;Acc:AT3G29639]	Chr3:11478667-11480136	1469	16.4005	0.0554968	175.369	0.35176
XLOC_015568	TCONS_00023260	AT3G29730	Chr3_11564449_11564470	9.88652	7.47404	1.25879	5.93749	2.89e-09	1.08e-07	21487	Chr3	11564449	11564470	11564269	11564650	-	2.04284	1.05411	0	0	0	0.988723	0	0	0	0	1_1	11564466	0.624661	21	13097	AT3G29720	o	XLOC_015568	11561369	11564440	4	NA	NA	Chr3:11561368-11564461	2802	6.32095	0	28.503	0
XLOC_015568	TCONS_00023261	AT3G29730	Chr3_11564449_11564470	9.88652	7.47404	1.25879	5.93749	2.89e-09	1.08e-07	21487	Chr3	11564449	11564470	11564269	11564650	-	2.04284	1.05411	0	0	0	0.988723	0	0	0	0	1_1	11564466	0.624661	21	13097	AT3G29720	o	XLOC_015568	11561369	11564440	4	NA	NA	Chr3:11561368-11564461	2771	2.69636	0	28.503	0
XLOC_015568	TCONS_00023262	AT3G29730	Chr3_11564449_11564470	9.88652	7.47404	1.25879	5.93749	2.89e-09	1.08e-07	21487	Chr3	11564449	11564470	11564269	11564650	-	2.04284	1.05411	0	0	0	0.988723	0	0	0	0	1_1	11564466	0.624661	21	13097	AT3G29720	o	XLOC_015568	11561369	11564461	5	NA	NA	Chr3:11561368-11564461	2044	19.4857	0	28.503	0
XLOC_015569	TCONS_00023263	AT3G29732	Chr3_11569044_11569051	64.011	10.1694	1.07955	9.42	4.51e-21	7.01e-19	21488	Chr3	11569044	11569051	11568864	11569231	-	23.3519	12.8055	0	0	0	10.5464	0	0	0	0	1_1	11569051	10.5411	4	11549	AT3G29750	o	XLOC_015569	11565030	11569020	8	NA	NA	Chr3:11565029-11569026	3149	2.97315	0	12.8649	0
XLOC_015569	TCONS_00023264	AT3G29732	Chr3_11569044_11569051	64.011	10.1694	1.07955	9.42	4.51e-21	7.01e-19	21488	Chr3	11569044	11569051	11568864	11569231	-	23.3519	12.8055	0	0	0	10.5464	0	0	0	0	1_1	11569051	10.5411	4	11549	AT3G29750	o	XLOC_015569	11565030	11569020	6	NA	NA	Chr3:11565029-11569026	3625	0	0	12.8649	0
XLOC_015569	TCONS_00023265	AT3G29732	Chr3_11569044_11569051	64.011	10.1694	1.07955	9.42	4.51e-21	7.01e-19	21488	Chr3	11569044	11569051	11568864	11569231	-	23.3519	12.8055	0	0	0	10.5464	0	0	0	0	1_1	11569051	10.5411	4	11549	AT3G29750	o	XLOC_015569	11565030	11569026	6	NA	NA	Chr3:11565029-11569026	3308	0.580778	0	12.8649	0
XLOC_015569	TCONS_00023266	AT3G29732	Chr3_11569044_11569051	64.011	10.1694	1.07955	9.42	4.51e-21	7.01e-19	21488	Chr3	11569044	11569051	11568864	11569231	-	23.3519	12.8055	0	0	0	10.5464	0	0	0	0	1_1	11569051	10.5411	4	11549	AT3G29750	o	XLOC_015569	11565030	11569026	6	NA	NA	Chr3:11565029-11569026	3629	7.1135	0	12.8649	0
XLOC_015569	TCONS_00023267	AT3G29732	Chr3_11569044_11569051	64.011	10.1694	1.07955	9.42	4.51e-21	7.01e-19	21488	Chr3	11569044	11569051	11568864	11569231	-	23.3519	12.8055	0	0	0	10.5464	0	0	0	0	1_1	11569051	10.5411	4	11549	AT3G29750	o	XLOC_015569	11565030	11569026	8	NA	NA	Chr3:11565029-11569026	3156	2.19743	0	12.8649	0
XLOC_015575	TCONS_00023280	-	Chr3_11798145_11798169	20.4035	8.52185	1.15768	7.36112	1.82e-13	1.11e-11	21496	Chr3	11798145	11798169	11797965	11798349	-	4.34124	1.21028	0	0	0	3.13096	0	0	0	0	1_1	11798163	0.468495	24	12786	AT3G30160	u	XLOC_015575	11797330	11798346	2	NA	NA	Chr3:11793860-11798346	951	39.832	0	39.832	0
XLOC_015582	TCONS_00023292	AT3G30330	Chr3_11940991_11940998	9.4014	7.39966	1.27471	5.80496	6.44e-09	2.29e-07	21502	Chr3	11940991	11940998	11940811	11941178	-	2.3212	0.936991	0	0	0	1.38421	0	0	0	0	1_1	11940998	0.507537	7	16424	AT3G30300	o	XLOC_015582	11939142	11940897	4	NA	NA	Chr3:11939141-11940952	1281	1.47334	0	3.1851	0
XLOC_015582	TCONS_00023293	AT3G30330	Chr3_11940991_11940998	9.4014	7.39966	1.27471	5.80496	6.44e-09	2.29e-07	21502	Chr3	11940991	11940998	11940811	11941178	-	2.3212	0.936991	0	0	0	1.38421	0	0	0	0	1_1	11940998	0.507537	7	16424	AT3G30300	o	XLOC_015582	11939538	11940952	3	NA	NA	Chr3:11939141-11940952	1252	1.71176	0	3.1851	0
XLOC_015586	TCONS_00023300	-	Chr3_11984008_11984009	3.75732	5.31229	1.54951	3.42836	0.000607247	0.00878978	21512	Chr3	11984008	11984009	11983828	11984189	-	1.30264	0	0	0	0	0.626191	0	0.356264	0.320182	0	1_1	11984009	0.626191	1	4388	AT3G30390	u	XLOC_015586	11983709	11984002	1	NA	NA	Chr3:11983708-11984002	294	793.412	3.827	793.412	3.827
XLOC_015588	TCONS_00023302	AT3G30400	Chr3_12013216_12013217	6.46729	6.86318	1.36301	5.0353	4.77e-07	1.3e-05	21513	Chr3	12013216	12013217	12013036	12013397	-	3.75446	2.06919	0	0	0	1.0876	0	0	0.597672	0	1_1	12013217	2.06919	1	16278	AT3G30391	o	XLOC_015588	12011403	12013448	1	NA	NA	Chr3:12011402-12013448	2046	1.14914	0	1.14914	0
XLOC_015589	TCONS_00023303	AT3G30410	Chr3_12027446_12027452	4.48371	6.33558	1.48956	4.25332	2.11e-05	0.000431586	21514	Chr3	12027446	12027452	12027266	12027632	-	11.8813	7.26168	0	0	0	0.692106	0	0	3.92756	0	1_1	12027452	3.66988	5	30513	AT3G30391	o	XLOC_015589	12025019	12027431	2	NA	NA	Chr3:12025018-12027431	2340	9.67493	0	9.67493	0
XLOC_015598	TCONS_00023312	AT3G30620	Chr3_12191980_12192054	68.4063	10.2651	1.07732	9.52837	1.6e-21	2.71e-19	21515	Chr3	12191980	12192054	12191800	12192234	-	26.858	16.9049	0	0	0	9.95315	0	0	0	0	1_1	12192026	5.93428	47	23873	AT3G30580	j	XLOC_015598	12186484	12192020	3	NA	NA	Chr3:12186483-12192025	3179	1.53092	0.00635548	10.5305	0.00635557
XLOC_015598	TCONS_00023313	AT3G30620	Chr3_12191980_12192054	68.4063	10.2651	1.07732	9.52837	1.6e-21	2.71e-19	21515	Chr3	12191980	12192054	12191800	12192234	-	26.858	16.9049	0	0	0	9.95315	0	0	0	0	1_1	12192026	5.93428	47	23873	AT3G30580	o	XLOC_015598	12186484	12192025	2	NA	NA	Chr3:12186483-12192025	5442	8.99954	9.44e-08	10.5305	0.00635557
XLOC_015605	TCONS_00023323	AT3G30680	Chr3_12232279_12232287	26.2194	8.15424	1.13132	7.20773	5.69e-13	3.29e-11	21516	Chr3	12232279	12232287	12232099	12232467	-	9.45009	5.23153	0	0	0	4.21855	0	0	0	0	1_1	12232286	2.26439	4	39440	AT3G30705	o	XLOC_015605	12228153	12232118	8	NA	NA	Chr3:12228152-12232239	2834	7.89e-05	0	5.66524	0
XLOC_015605	TCONS_00023324	AT3G30680	Chr3_12232279_12232287	26.2194	8.15424	1.13132	7.20773	5.69e-13	3.29e-11	21516	Chr3	12232279	12232287	12232099	12232467	-	9.45009	5.23153	0	0	0	4.21855	0	0	0	0	1_1	12232286	2.26439	4	39440	AT3G30705	o	XLOC_015605	12228153	12232185	9	NA	NA	Chr3:12228152-12232239	3072	1.73365	0	5.66524	0
XLOC_015605	TCONS_00023325	AT3G30680	Chr3_12232279_12232287	26.2194	8.15424	1.13132	7.20773	5.69e-13	3.29e-11	21516	Chr3	12232279	12232287	12232099	12232467	-	9.45009	5.23153	0	0	0	4.21855	0	0	0	0	1_1	12232286	2.26439	4	39440	AT3G30705	o	XLOC_015605	12228153	12232186	8	NA	NA	Chr3:12228152-12232239	3095	2.54954	0	5.66524	0
XLOC_015605	TCONS_00023326	AT3G30680	Chr3_12232279_12232287	26.2194	8.15424	1.13132	7.20773	5.69e-13	3.29e-11	21516	Chr3	12232279	12232287	12232099	12232467	-	9.45009	5.23153	0	0	0	4.21855	0	0	0	0	1_1	12232286	2.26439	4	39440	AT3G30705	o	XLOC_015605	12228153	12232236	6	NA	NA	Chr3:12228152-12232239	3362	0.406727	0	5.66524	0
XLOC_015605	TCONS_00023327	AT3G30680	Chr3_12232279_12232287	26.2194	8.15424	1.13132	7.20773	5.69e-13	3.29e-11	21516	Chr3	12232279	12232287	12232099	12232467	-	9.45009	5.23153	0	0	0	4.21855	0	0	0	0	1_1	12232286	2.26439	4	39440	AT3G30705	o	XLOC_015605	12228153	12232239	7	NA	NA	Chr3:12228152-12232239	3567	0.975244	0	5.66524	0
XLOC_015612	TCONS_00023334	AT3G30713	Chr3_12307433_12307525	9.70387	7.44689	1.2629	5.89665	3.71e-09	1.36e-07	21518	Chr3	12307433	12307525	12307253	12307705	-	7.08779	5.93428	0	0	0	1.15351	0	0	0	0	1_1	12307486	2.49864	53	35760	AT3G30705	o	XLOC_015612	12302983	12307527	2	NA	NA	Chr3:12302982-12307527	4354	1.33106	0	1.33106	0
XLOC_015617	TCONS_00023340	AT3G30780	Chr3_12464789_12464790	3.87292	6.12538	1.55488	3.93946	8.17e-05	0.00148503	21528	Chr3	12464789	12464790	12464609	12464970	-	1.0886	0.429454	0	0	0	0.659149	0	0	0	0	1_1	12464790	0.429454	1	5486	AT3G30778	o	XLOC_015617	12462421	12465267	4	NA	NA	Chr3:12462420-12465278	2615	5.55714	5.38e-06	63.4188	0.0324595
XLOC_015617	TCONS_00023340	AT3G30780	Chr3_12465267_12465295	155.85	9.1423	1.81511	5.03678	4.73e-07	1.29e-05	21529	Chr3	12465267	12465295	12465087	12465475	-	81.733	59.4208	0	0	0	22.3122	0	0	0	0	1_1	12465283	22.8782	18	5979	AT3G30778	o	XLOC_015617	12462421	12465267	4	NA	NA	Chr3:12462420-12465278	2615	5.55714	5.38e-06	63.4188	0.0324595
XLOC_015617	TCONS_00023341	AT3G30780	Chr3_12465267_12465295	155.85	9.1423	1.81511	5.03678	4.73e-07	1.29e-05	21529	Chr3	12465267	12465295	12465087	12465475	-	81.733	59.4208	0	0	0	22.3122	0	0	0	0	1_1	12465283	22.8782	18	5979	AT3G30778	o	XLOC_015617	12462421	12465278	5	NA	NA	Chr3:12462420-12465278	2372	57.8616	0.0324541	63.4188	0.0324595
XLOC_015618	TCONS_00023342	AT3G30790	Chr3_12471528_12471531	2.65135	5.58201	1.77856	3.13851	0.00169811	0.0212713	21530	Chr3	12471528	12471531	12471348	12471711	-	0.785902	0.390413	0	0	0	0.395489	0	0	0	0	1_1	12471529	0.273289	3	12225	AT3G30778	o	XLOC_015618	12467548	12471411	5	NA	NA	Chr3:12467547-12471483	3407	1.1638	0	1.90316	0
XLOC_015618	TCONS_00023343	AT3G30790	Chr3_12471528_12471531	2.65135	5.58201	1.77856	3.13851	0.00169811	0.0212713	21530	Chr3	12471528	12471531	12471348	12471711	-	0.785902	0.390413	0	0	0	0.395489	0	0	0	0	1_1	12471529	0.273289	3	12225	AT3G30778	o	XLOC_015618	12467548	12471483	5	NA	NA	Chr3:12467547-12471483	3500	0.739362	0	1.90316	0
XLOC_015624	TCONS_00023349	AT3G30830	Chr3_12541463_12541469	3.05392	5.77472	1.68476	3.42763	0.000608879	0.00879317	21532	Chr3	12541463	12541469	12541283	12541649	-	4.54901	3.43563	0	0	0	0.494362	0	0	0.619018	0	1_1	12541469	2.73289	6	47557	AT3G30840	o	XLOC_015624	12539524	12541446	2	NA	NA	Chr3:12539523-12541446	1758	1.20909	0	1.20909	0
XLOC_015628	TCONS_00023353	-	Chr3_12562070_12562096	45.2221	9.67014	1.10601	8.74329	2.26e-18	2.45e-16	21535	Chr3	12562070	12562096	12561890	12562276	-	26.8724	11.2439	0	0	0	6.49262	0	0	9.13585	0	1_1	12562094	2.88906	23	26932	AT3G30840	u	XLOC_015628	12560790	12562096	3	NA	NA	Chr3:12560789-12562096	637	48.23	0	48.23	0
XLOC_015628	TCONS_00023353	-	Chr3_12561950_12561965	5.54819	6.64571	1.43377	4.63513	3.57e-06	8.49e-05	21534	Chr3	12561950	12561965	12561770	12562145	-	1.36189	0.702743	0	0	0	0.659149	0	0	0	0	1_1	12561951	0.31233	15	27075	AT3G30840	u	XLOC_015628	12560790	12562096	3	NA	NA	Chr3:12560789-12562096	637	48.23	0	48.23	0
XLOC_015629	TCONS_00023355	AT3G30836	Chr3_12570777_12570779	2.56295	5.52685	1.75795	3.14392	0.00166699	0.0209383	21536	Chr3	12570777	12570779	12570597	12570959	-	0.779818	0.351372	0	0	0	0.428447	0	0	0	0	1_1	12570779	0.31233	2	18247	AT3G30840	o	XLOC_015629	12563117	12570603	16	NA	NA	Chr3:12563116-12570603	5372	8.88e-06	0	2.7737	0
XLOC_015643	TCONS_00023369	AT3G31355	Chr3_12704758_12704811	17.7894	8.32161	1.16693	7.13122	9.95e-13	5.62e-11	21544	Chr3	12704758	12704811	12704578	12704991	-	4.67383	2.49864	0	0	0	2.17519	0	0	0	0	1_1	12704759	0.780826	42	36933	AT3G31068	=	XLOC_015643	12703848	12704752	1	NA	NA	Chr3:12703847-12704752	905	1.80364	0	1.80364	0
XLOC_015644	TCONS_00023370	AT3G31356	Chr3_12710501_12710579	5.73669	6.68871	1.39911	4.78068	1.75e-06	4.36e-05	21546	Chr3	12710501	12710579	12710321	12710759	-	3.0503	2.65481	0	0	0	0.395489	0	0	0	0	1_1	12710502	1.1322	78	42676	AT3G31068	o	XLOC_015644	12705997	12710701	1	NA	NA	Chr3:12705996-12710701	4705	2.31308	0.00420371	2.31308	0.00420371
XLOC_015644	TCONS_00023370	AT3G31356	Chr3_12708117_12708119	1.92075	5.11492	1.9594	2.61045	0.00904242	0.0809545	21545	Chr3	12708117	12708119	12707937	12708299	-	3.17959	2.85001	0	0	0	0.329574	0	0	0	0	1_1	12708118	2.03015	2	40292	AT3G31068	o	XLOC_015644	12705997	12710701	1	NA	NA	Chr3:12705996-12710701	4705	2.31308	0.00420371	2.31308	0.00420371
XLOC_015651	TCONS_00023377	AT3G31540	Chr3_12844706_12844712	23.041	8.69412	1.14137	7.61723	2.59e-14	1.73e-12	21548	Chr3	12844706	12844712	12844526	12844892	-	8.35185	4.52879	0	0	0	3.82306	0	0	0	0	1_1	12844712	4.29454	1	47841	AT3G31430	j	XLOC_015651	12843103	12845893	3	NA	NA	Chr3:12843102-12845953	2623	1.50519	0	11.3999	0
XLOC_015664	TCONS_00023406	AT3G31990	Chr3_12981130_12981131	3.20516	5.84686	1.64185	3.56115	0.000369238	0.00567855	21553	Chr3	12981130	12981131	12980950	12981311	-	1.77664	1.24932	0	0	0	0.527319	0	0	0	0	1_1	12981131	1.24932	1	54217	AT3G32030	j	XLOC_015664	12978743	12981067	8	NA	NA	Chr3:12970813-12981643	1721	0.677012	0	0.677012	0
XLOC_015670	TCONS_00023412	AT3G32043	Chr3_13058642_13058643	2.56295	5.52685	1.75795	3.14392	0.00166699	0.0209383	21558	Chr3	13058642	13058643	13058462	13058823	-	0.428447	0	0	0	0	0.428447	0	0	0	0	1_1	13058643	0.428447	1	9603	AT3G32040	c	XLOC_015670	13056890	13058544	1	NA	NA	Chr3:13056889-13058544	1655	6.85101	0	6.85101	0
XLOC_015678	TCONS_00023422	AT3G32377	Chr3_13313763_13313877	26.7254	8.90965	1.12717	7.90448	2.69e-15	2e-13	21562	Chr3	13313763	13313877	13313583	13314057	-	5.30611	2.53768	0	0	0	2.76843	0	0	0	0	1_1	13313876	1.75686	47	46696	AT3G32400	o	XLOC_015678	13310890	13313740	11	NA	NA	Chr3:13310889-13313842	1353	0.780192	0	14.9499	0
XLOC_015678	TCONS_00023423	AT3G32377	Chr3_13313763_13313877	26.7254	8.90965	1.12717	7.90448	2.69e-15	2e-13	21562	Chr3	13313763	13313877	13313583	13314057	-	5.30611	2.53768	0	0	0	2.76843	0	0	0	0	1_1	13313876	1.75686	47	46696	AT3G32400	o	XLOC_015678	13310890	13313740	12	NA	NA	Chr3:13310889-13313842	1257	4.31672	0	14.9499	0
XLOC_015678	TCONS_00023425	AT3G32377	Chr3_13313763_13313877	26.7254	8.90965	1.12717	7.90448	2.69e-15	2e-13	21562	Chr3	13313763	13313877	13313583	13314057	-	5.30611	2.53768	0	0	0	2.76843	0	0	0	0	1_1	13313876	1.75686	47	46696	AT3G32400	o	XLOC_015678	13311583	13313839	10	NA	NA	Chr3:13310889-13313842	1209	0	0	14.9499	0
XLOC_015678	TCONS_00023426	AT3G32377	Chr3_13313763_13313877	26.7254	8.90965	1.12717	7.90448	2.69e-15	2e-13	21562	Chr3	13313763	13313877	13313583	13314057	-	5.30611	2.53768	0	0	0	2.76843	0	0	0	0	1_1	13313876	1.75686	47	46696	AT3G32400	o	XLOC_015678	13311583	13313842	10	NA	NA	Chr3:13310889-13313842	1225	0.225872	0	14.9499	0
XLOC_015678	TCONS_00023427	AT3G32377	Chr3_13313763_13313877	26.7254	8.90965	1.12717	7.90448	2.69e-15	2e-13	21562	Chr3	13313763	13313877	13313583	13314057	-	5.30611	2.53768	0	0	0	2.76843	0	0	0	0	1_1	13313876	1.75686	47	46696	AT3G32400	o	XLOC_015678	13311583	13313842	10	NA	NA	Chr3:13310889-13313842	1222	0.255281	0	14.9499	0
XLOC_015687	TCONS_00023436	AT3G32425	Chr3_13384025_13384063	4.97468	6.48214	1.44953	4.47188	7.75e-06	0.000173406	21563	Chr3	13384025	13384063	13383845	13384243	-	1.78526	1.09316	0	0	0	0.692106	0	0	0	0	1_1	13384026	0.390413	38	14893	AT3G32410	o	XLOC_015687	13383473	13384062	1	NA	NA	Chr3:13383472-13384062	590	0.203508	0	0.203508	0
XLOC_015690	TCONS_00023439	AT3G32880	Chr3_13407270_13407281	6.37304	6.8443	1.37771	4.96788	6.77e-07	1.8e-05	21564	Chr3	13407270	13407281	13407090	13407461	-	4.77573	3.78701	0	0	0	0.988723	0	0	0	0	1_1	13407271	1.44453	11	17023	AT3G32905	=	XLOC_015690	13404162	13407414	1	NA	NA	Chr3:13404161-13407414	3253	9.78365	0	9.78365	0
XLOC_015690	TCONS_00023439	AT3G32880	Chr3_13407396_13407410	16.7564	8.23395	1.17804	6.98953	2.76e-12	1.48e-10	21565	Chr3	13407396	13407410	13407216	13407590	-	6.14169	3.66988	0	0	0	2.47181	0	0	0	0	1_1	13407400	2.18631	14	16894	AT3G32905	=	XLOC_015690	13404162	13407414	1	NA	NA	Chr3:13404161-13407414	3253	9.78365	0	9.78365	0
XLOC_015694	TCONS_00023444	AT3G32897	Chr3_13438393_13438417	30.347	9.09428	1.12265	8.10076	5.46e-16	4.33e-14	21567	Chr3	13438393	13438417	13438213	13438597	-	13.125	8.511	0	0	0	4.61404	0	0	0	0	1_1	13438400	4.76304	3	14106	AT3G32905	=	XLOC_015694	13434949	13438385	1	NA	NA	Chr3:13434948-13438385	3437	2.68699	0	2.68699	0
XLOC_015695	TCONS_00023445	AT3G32904	Chr3_13451393_13451395	7.34912	7.04966	1.33678	5.2736	1.34e-07	3.98e-06	21568	Chr3	13451393	13451395	13451213	13451575	-	4.62144	3.00618	0	0	0	1.25238	0.362883	0	0	0	1_1	13451395	1.56165	2	1412	AT3G32904	p	XLOC_015695	13450841	13451400	1	protein_coding	Myb/SANT-like DNA-binding domain protein [Source:UniProtKB/TrEMBL;Acc:F4JBG1]	Chr3:13450840-13451400	560	1.49406	0	1.49406	0
XLOC_015710	TCONS_00023461	AT3G33082	Chr3_13616679_13616708	9.39555	7.40217	1.2704	5.82664	5.66e-09	2.02e-07	21576	Chr3	13616679	13616708	13616499	13616888	-	4.31586	3.16234	0	0	0	1.15351	0	0	0	0	1_1	13616680	1.52261	29	86683	AT3G32980	=	XLOC_015710	13611891	13616706	1	NA	NA	Chr3:13611890-13616706	4816	0.69997	0	0.69997	0
XLOC_015715	TCONS_00023466	AT3G33072	Chr3_13634372_13634479	21.0319	8.56136	1.15595	7.40636	1.3e-13	8.04e-12	21577	Chr3	13634372	13634479	13634192	13634659	-	13.6706	11.1658	0	0	0	2.50477	0	0	0	0	1_1	13634375	8.23771	88	104378	AT3G32980	o	XLOC_015715	13629305	13634525	2	NA	NA	Chr3:13629304-13634525	4928	3.00987	0.00406648	3.00987	0.00406648
XLOC_015720	TCONS_00023472	AT3G33118	Chr3_13893198_13893204	8.27409	7.21411	1.31215	5.49792	3.84e-08	1.24e-06	21580	Chr3	13893198	13893204	13893018	13893384	-	1.91608	0.663702	0	0	0	1.25238	0	0	0	0	1_1	13893204	0.546578	6	128188	AT3G33187	o	XLOC_015720	13890796	13893175	3	NA	NA	Chr3:13890795-13893175	2237	3.62773	0	3.62773	0
XLOC_015720	TCONS_00023472	AT3G33118	Chr3_13893322_13893323	3.62744	6.03304	1.60253	3.7647	0.00016675	0.0028184	21581	Chr3	13893322	13893323	13893142	13893503	-	1.09469	0.468495	0	0	0	0.626191	0	0	0	0	1_1	13893323	0.468495	1	128069	AT3G33187	o	XLOC_015720	13890796	13893175	3	NA	NA	Chr3:13890795-13893175	2237	3.62773	0	3.62773	0
XLOC_015724	TCONS_00023477	AT3G33151	Chr3_13963917_13964035	27.3268	7.49339	1.11969	6.69236	2.2e-11	1.07e-09	21584	Chr3	13963917	13964035	13963737	13964215	-	35.2609	31.7015	0	0	0	3.5594	0	0	0	0	1_1	13963990	13.0788	52	57402	AT3G33187	o	XLOC_015724	13960392	13963961	10	NA	NA	Chr3:13960391-13963993	2539	0.273588	0	2.517	0
XLOC_015724	TCONS_00023478	AT3G33151	Chr3_13963917_13964035	27.3268	7.49339	1.11969	6.69236	2.2e-11	1.07e-09	21584	Chr3	13963917	13964035	13963737	13964215	-	35.2609	31.7015	0	0	0	3.5594	0	0	0	0	1_1	13963990	13.0788	52	57402	AT3G33187	o	XLOC_015724	13960392	13963993	9	NA	NA	Chr3:13960391-13963993	2699	1.29143	0	2.517	0
XLOC_015724	TCONS_00023479	AT3G33151	Chr3_13963917_13964035	27.3268	7.49339	1.11969	6.69236	2.2e-11	1.07e-09	21584	Chr3	13963917	13964035	13963737	13964215	-	35.2609	31.7015	0	0	0	3.5594	0	0	0	0	1_1	13963990	13.0788	52	57402	AT3G33187	o	XLOC_015724	13960392	13963993	10	NA	NA	Chr3:13960391-13963993	2578	0.951976	0	2.517	0
XLOC_015725	TCONS_00023481	AT3G33166	Chr3_13983193_13983269	40.8469	8.08346	1.08745	7.4334	1.06e-13	6.64e-12	21585	Chr3	13983193	13983269	13983013	13983449	-	11.0341	6.09044	0	0	0	4.94362	0	0	0	0	1_1	13983269	1.75686	18	38123	AT3G33187	o	XLOC_015725	13980253	13983243	6	NA	NA	Chr3:13980252-13983243	1818	12.5483	0	30.2395	0
XLOC_015727	TCONS_00023483	AT3G33169	Chr3_13987797_13987804	26.8453	8.9165	1.12759	7.90758	2.62e-15	1.95e-13	21586	Chr3	13987797	13987804	13987617	13987984	-	6.87082	2.85001	0	0	0	4.02081	0	0	0	0	1_1	13987804	1.60069	4	33588	AT3G33187	c	XLOC_015727	13985598	13987789	1	NA	NA	Chr3:13985597-13987789	2192	1.34207	0	1.34207	0
XLOC_015734	TCONS_00023490	AT3G33572	Chr3_14056413_14056512	66.2199	9.4923	1.07894	8.79783	1.39e-18	1.55e-16	21587	Chr3	14056413	14056512	14056233	14056692	-	16.1247	7.45689	0	0	0	8.66781	0	0	0	0	1_1	14056467	1.36645	92	18233	AT3G33393	o	XLOC_015734	14055481	14056474	2	NA	NA	Chr3:14055480-14056474	789	23.385	0	23.385	0
XLOC_015740	TCONS_00023501	AT3G33225	Chr3_14111713_14111731	22.7327	8.67536	1.14114	7.60234	2.91e-14	1.93e-12	21592	Chr3	14111713	14111731	14111533	14111911	-	9.14839	5.62195	0	0	0	3.52645	0	0	0	0	1_1	14111715	3.16234	6	16166	AT3G33520	o	XLOC_015740	14108082	14111695	7	NA	NA	Chr3:14108081-14111695	2932	2.78988	0	2.78988	0
XLOC_015749	TCONS_00023511	AT3G42182	Chr3_14355965_14355976	69.1445	8.26398	0.918835	8.99397	2.38e-19	2.93e-17	21610	Chr3	14355965	14355976	14355785	14356156	-	85.3509	54.3845	0.315446	0	0	11.5351	0.518404	3.05794	15.5395	0	1_1	14355974	53.4866	1	27298	AT3G42180	c	XLOC_015749	14355310	14356308	1	NA	NA	Chr3:14355309-14356311	999	3.24983	0.0517542	9.16453	0.0517542
XLOC_015749	TCONS_00023511	AT3G42182	Chr3_14356331_14356332	40.7106	7.49159	0.944612	7.93087	2.18e-15	1.63e-13	21611	Chr3	14356331	14356332	14356151	14356512	-	42.6184	28.344	0	0	0	6.85515	0	2.01883	5.40039	0	1_1	14356332	28.344	1	27656	AT3G42180	c	XLOC_015749	14355310	14356308	1	NA	NA	Chr3:14355309-14356311	999	3.24983	0.0517542	9.16453	0.0517542
XLOC_015749	TCONS_00023512	AT3G42182	Chr3_14356331_14356332	40.7106	7.49159	0.944612	7.93087	2.18e-15	1.63e-13	21611	Chr3	14356331	14356332	14356151	14356512	-	42.6184	28.344	0	0	0	6.85515	0	2.01883	5.40039	0	1_1	14356332	28.344	1	27656	AT3G42180	o	XLOC_015749	14355310	14356311	2	NA	NA	Chr3:14355309-14356311	644	5.9147	0	9.16453	0.0517542
XLOC_015750	TCONS_00023513	-	Chr3_14362121_14362134	20.378	8.51889	1.15275	7.39004	1.47e-13	9.06e-12	21612	Chr3	14362121	14362134	14361941	14362314	-	5.64339	0.624661	0	0	0	3.22983	0	1.27661	0.51229	0	1_1	14362132	0.31233	11	33456	AT3G42180	u	XLOC_015750	14361518	14362100	1	NA	NA	Chr3:14360170-14362168	583	2.09979	0	2.09979	0
XLOC_015756	TCONS_00023519	-	Chr3_14474839_14474958	52.1351	9.87392	1.08839	9.07202	1.17e-19	1.48e-17	21614	Chr3	14474839	14474958	14474659	14475138	-	12.2398	6.63702	0	0	0	5.60277	0	0	0	0	1_1	14474845	5.15345	110	43622	AT3G42390	u	XLOC_015756	14473917	14474932	2	NA	NA	Chr3:14473916-14474940	490	1.32139	0	7.01145	0
XLOC_015756	TCONS_00023520	-	Chr3_14474839_14474958	52.1351	9.87392	1.08839	9.07202	1.17e-19	1.48e-17	21614	Chr3	14474839	14474958	14474659	14475138	-	12.2398	6.63702	0	0	0	5.60277	0	0	0	0	1_1	14474845	5.15345	110	43622	AT3G42390	u	XLOC_015756	14473917	14474940	1	NA	NA	Chr3:14473916-14474940	1024	1.45189	0	7.01145	0
XLOC_015756	TCONS_00023521	-	Chr3_14474839_14474958	52.1351	9.87392	1.08839	9.07202	1.17e-19	1.48e-17	21614	Chr3	14474839	14474958	14474659	14475138	-	12.2398	6.63702	0	0	0	5.60277	0	0	0	0	1_1	14474845	5.15345	110	43622	AT3G42390	u	XLOC_015756	14473917	14474940	2	NA	NA	Chr3:14473916-14474940	605	4.23817	0	7.01145	0
XLOC_015757	TCONS_00023522	AT3G42353	Chr3_14502375_14502552	584.951	11.9236	1.03259	11.5473	7.62e-31	3.69e-28	21618	Chr3	14502375	14502552	14502195	14502732	-	229.841	134.419	0	0	0	95.0163	0	0	0.405563	0	1_1	14502386	64.6914	141	16081	AT3G42390	o	XLOC_015757	14495185	14502567	2	NA	NA	Chr3:14495184-14502615	2711	4.90347	5.72e-06	140.533	0.0331284
XLOC_015757	TCONS_00023523	AT3G42353	Chr3_14502375_14502552	584.951	11.9236	1.03259	11.5473	7.62e-31	3.69e-28	21618	Chr3	14502375	14502552	14502195	14502732	-	229.841	134.419	0	0	0	95.0163	0	0	0.405563	0	1_1	14502386	64.6914	141	16081	AT3G42390	o	XLOC_015757	14495185	14502615	2	NA	NA	Chr3:14495184-14502615	2993	19.215	0.0176442	140.533	0.0331284
XLOC_015757	TCONS_00023525	AT3G42360	Chr3_14502375_14502552	584.951	11.9236	1.03259	11.5473	7.62e-31	3.69e-28	21618	Chr3	14502375	14502552	14502195	14502732	-	229.841	134.419	0	0	0	95.0163	0	0	0.405563	0	1_1	14502386	64.6914	141	16081	AT3G42390	x	XLOC_015757	14500538	14502615	2	NA	NA	Chr3:14495184-14502615	1980	116.415	0.0154785	140.533	0.0331284
XLOC_015761	TCONS_00023528	AT3G42385	Chr3_14509750_14509751	5.89378	6.72366	1.41406	4.75487	1.99e-06	4.93e-05	21619	Chr3	14509750	14509751	14509570	14509931	-	1.2681	0.31233	0	0	0	0.955766	0	0	0	0	1_1	14509751	0.31233	1	8716	AT3G42390	x	XLOC_015761	14508563	14509699	2	NA	NA	Chr3:14508562-14509699	367	0.48843	0	1.18848	0
XLOC_015761	TCONS_00023529	AT3G42385	Chr3_14509750_14509751	5.89378	6.72366	1.41406	4.75487	1.99e-06	4.93e-05	21619	Chr3	14509750	14509751	14509570	14509931	-	1.2681	0.31233	0	0	0	0.955766	0	0	0	0	1_1	14509751	0.31233	1	8716	AT3G42390	x	XLOC_015761	14508908	14509687	1	NA	NA	Chr3:14508562-14509699	780	0.700052	0	1.18848	0
XLOC_015763	TCONS_00023531	-	Chr3_14537988_14538028	73.6068	10.3702	1.07644	9.63382	5.75e-22	1.04e-19	21620	Chr3	14537988	14538028	14537808	14538208	-	23.0366	11.2049	0	0	0	11.8317	0	0	0	0	1_1	14538023	4.95824	2	19556	AT3G42390	u	XLOC_015763	14536983	14538003	2	NA	NA	Chr3:14536982-14538003	420	13.2363	0	15.783	0
XLOC_015763	TCONS_00023532	-	Chr3_14537988_14538028	73.6068	10.3702	1.07644	9.63382	5.75e-22	1.04e-19	21620	Chr3	14537988	14538028	14537808	14538208	-	23.0366	11.2049	0	0	0	11.8317	0	0	0	0	1_1	14538023	4.95824	2	19556	AT3G42390	u	XLOC_015763	14536983	14538003	1	NA	NA	Chr3:14536982-14538003	1021	2.54672	0	15.783	0
XLOC_015770	TCONS_00023540	-	Chr3_14655630_14655631	1.95217	5.13573	1.93526	2.65376	0.00796	0.0735756	21621	Chr3	14655630	14655631	14655450	14655811	-	0.329574	0	0	0	0	0.329574	0	0	0	0	1_1	14655631	0.329574	1	13504	AT3G42550	u	XLOC_015770	14655089	14655665	1	NA	NA	Chr3:14655088-14655665	577	14.1503	0	14.1503	0
XLOC_015779	TCONS_00023555	AT3G42622	Chr3_14711187_14711190	2.34889	5.40219	1.81185	2.98159	0.0028676	0.0325502	21625	Chr3	14711187	14711190	14711007	14711370	-	0.70782	0.31233	0	0	0	0.395489	0	0	0	0	1_1	14711190	0.195206	3	9682	AT3G42628	o	XLOC_015779	14707615	14711263	6	NA	NA	Chr3:14707614-14711263	1893	0.357757	0	0.357757	0
XLOC_015779	TCONS_00023555	AT3G42622	Chr3_14711342_14711347	5.76811	6.69571	1.39906	4.78586	1.7e-06	4.26e-05	21626	Chr3	14711342	14711347	14711162	14711527	-	2.02868	0.624661	0	0	0	0.955766	0	0	0.448254	0	1_1	14711347	0.273289	5	9525	AT3G42628	o	XLOC_015779	14707615	14711263	6	NA	NA	Chr3:14707614-14711263	1893	0.357757	0	0.357757	0
XLOC_015781	TCONS_00023558	AT3G42650	Chr3_14742030_14742051	410.489	12.1283	1.05035	11.5469	7.65e-31	3.69e-28	21629	Chr3	14742030	14742051	14741850	14742231	-	103.274	36.0742	0	0	0	67.2002	0	0	0	0	1_1	14742037	17.8809	11	18048	AT3G42670	o	XLOC_015781	14739146	14742022	4	NA	NA	Chr3:14739145-14742038	2395	13.6347	0	237.073	0.0115987
XLOC_015781	TCONS_00023559	AT3G42650	Chr3_14742030_14742051	410.489	12.1283	1.05035	11.5469	7.65e-31	3.69e-28	21629	Chr3	14742030	14742051	14741850	14742231	-	103.274	36.0742	0	0	0	67.2002	0	0	0	0	1_1	14742037	17.8809	11	18048	AT3G42670	o	XLOC_015781	14739146	14742038	6	NA	NA	Chr3:14739145-14742038	1827	130.653	0.0115738	237.073	0.0115987
XLOC_015782	TCONS_00023560	AT3G42653	Chr3_14745957_14745958	2.89684	5.70685	1.70199	3.35305	0.000799256	0.0111534	21630	Chr3	14745957	14745958	14745777	14746138	-	0.884775	0.390413	0	0	0	0.494362	0	0	0	0	1_1	14745958	0.390413	1	14127	AT3G42670	o	XLOC_015782	14743339	14746125	3	NA	NA	Chr3:14743338-14746125	2032	0.589564	0	1.51709	0
XLOC_015782	TCONS_00023561	AT3G42653	Chr3_14745957_14745958	2.89684	5.70685	1.70199	3.35305	0.000799256	0.0111534	21630	Chr3	14745957	14745958	14745777	14746138	-	0.884775	0.390413	0	0	0	0.494362	0	0	0	0	1_1	14745958	0.390413	1	14127	AT3G42670	=	XLOC_015782	14743339	14746125	1	NA	NA	Chr3:14743338-14746125	2787	0.927529	0	1.51709	0
XLOC_015783	TCONS_00023562	AT3G42658	Chr3_14750259_14750438	224.615	6.0529	0.333171	18.1676	9.32e-74	2.6e-70	21631	Chr3	14750259	14750438	14750079	14750618	-	76.4748	8.94046	0	0	0	32.5949	0.829446	0	34.11	0	1_1	14750321	3.70892	128	9764	AT3G42670	=	XLOC_015783	14748929	14750449	1	NA	NA	Chr3:14748928-14750449	1521	35.7675	0.410921	35.7675	0.410921
XLOC_015785	TCONS_00023565	AT3G42712	Chr3_14782756_14782761	11.4047	7.68359	1.24248	6.18407	6.25e-10	2.56e-08	21635	Chr3	14782756	14782761	14782576	14782941	-	3.08885	1.21028	0	0	0	1.87857	0	0	0	0	1_1	14782761	1.01507	5	22676	AT3G42670	o	XLOC_015785	14777042	14782735	3	NA	NA	Chr3:14777041-14782740	5496	1.31711	0	4.41809	0
XLOC_015785	TCONS_00023566	AT3G42712	Chr3_14782756_14782761	11.4047	7.68359	1.24248	6.18407	6.25e-10	2.56e-08	21635	Chr3	14782756	14782761	14782576	14782941	-	3.08885	1.21028	0	0	0	1.87857	0	0	0	0	1_1	14782761	1.01507	5	22676	AT3G42670	o	XLOC_015785	14777042	14782740	2	NA	NA	Chr3:14777041-14782740	5407	3.10098	0	4.41809	0
XLOC_015786	TCONS_00023567	AT3G42713	Chr3_14791136_14791505	1312.57	11.7749	0.695485	16.9305	2.68e-64	5.39e-61	21640	Chr3	14791136	14791505	14790956	14791685	-	387.114	174.163	0	0	0	211.521	0	0	1.43014	0	1_1	14791413	83.4312	9	31328	AT3G42670	o	XLOC_015786	14785741	14791468	6	NA	NA	Chr3:14785740-14791468	895	72.5419	0	1314.06	0.108119
XLOC_015786	TCONS_00023569	-	Chr3_14791136_14791505	1312.57	11.7749	0.695485	16.9305	2.68e-64	5.39e-61	21640	Chr3	14791136	14791505	14790956	14791685	-	387.114	174.163	0	0	0	211.521	0	0	1.43014	0	1_1	14791413	83.4312	9	31328	AT3G42670	u	XLOC_015786	14789012	14791390	3	NA	NA	Chr3:14785740-14791468	898	228.171	0.062883	1314.06	0.108119
XLOC_015786	TCONS_00023570	-	Chr3_14791136_14791505	1312.57	11.7749	0.695485	16.9305	2.68e-64	5.39e-61	21640	Chr3	14791136	14791505	14790956	14791685	-	387.114	174.163	0	0	0	211.521	0	0	1.43014	0	1_1	14791413	83.4312	9	31328	AT3G42670	u	XLOC_015786	14789012	14791390	3	NA	NA	Chr3:14785740-14791468	903	211.252	0.0452357	1314.06	0.108119
XLOC_015786	TCONS_00023571	-	Chr3_14791136_14791505	1312.57	11.7749	0.695485	16.9305	2.68e-64	5.39e-61	21640	Chr3	14791136	14791505	14790956	14791685	-	387.114	174.163	0	0	0	211.521	0	0	1.43014	0	1_1	14791413	83.4312	9	31328	AT3G42670	u	XLOC_015786	14789012	14791468	4	NA	NA	Chr3:14785740-14791468	1070	802.1	0	1314.06	0.108119
XLOC_015788	TCONS_00023572	AT3G42720	Chr3_14830454_14830455	4.30106	6.27511	1.50472	4.17029	3.04e-05	0.000603538	21641	Chr3	14830454	14830455	14830274	14830635	-	1.2326	0.507537	0	0	0	0.725064	0	0	0	0	1_1	14830455	0.507537	1	10734	AT3G42723	o	XLOC_015788	14828168	14830457	4	NA	NA	Chr3:14828167-14831144	1249	4.01547	0.0191045	43.9949	0.0191049
XLOC_015788	TCONS_00023573	AT3G42720	Chr3_14830454_14830455	4.30106	6.27511	1.50472	4.17029	3.04e-05	0.000603538	21641	Chr3	14830454	14830455	14830274	14830635	-	1.2326	0.507537	0	0	0	0.725064	0	0	0	0	1_1	14830455	0.507537	1	10734	AT3G42723	o	XLOC_015788	14828168	14831135	4	NA	NA	Chr3:14828167-14831144	2725	23.4631	0	43.9949	0.0191049
XLOC_015788	TCONS_00023573	AT3G42720	Chr3_14831108_14831165	116.709	11.0351	1.06749	10.3374	4.77e-25	1.38e-22	21642	Chr3	14831108	14831165	14830928	14831345	-	39.8696	20.848	0	0	0	17.6981	0	0	1.32342	0	1_1	14831158	8.86237	30	10031	AT3G42723	o	XLOC_015788	14828168	14831135	4	NA	NA	Chr3:14828167-14831144	2725	23.4631	0	43.9949	0.0191049
XLOC_015788	TCONS_00023574	AT3G42720	Chr3_14830454_14830455	4.30106	6.27511	1.50472	4.17029	3.04e-05	0.000603538	21641	Chr3	14830454	14830455	14830274	14830635	-	1.2326	0.507537	0	0	0	0.725064	0	0	0	0	1_1	14830455	0.507537	1	10734	AT3G42723	o	XLOC_015788	14828168	14831144	5	NA	NA	Chr3:14828167-14831144	1873	16.5163	4.36e-07	43.9949	0.0191049
XLOC_015788	TCONS_00023574	AT3G42720	Chr3_14831108_14831165	116.709	11.0351	1.06749	10.3374	4.77e-25	1.38e-22	21642	Chr3	14831108	14831165	14830928	14831345	-	39.8696	20.848	0	0	0	17.6981	0	0	1.32342	0	1_1	14831158	8.86237	30	10031	AT3G42723	o	XLOC_015788	14828168	14831144	5	NA	NA	Chr3:14828167-14831144	1873	16.5163	4.36e-07	43.9949	0.0191049
XLOC_015789	TCONS_00023575	AT3G42721	Chr3_14835650_14835657	61.8017	10.1195	1.08279	9.34576	9.12e-21	1.35e-18	21643	Chr3	14835650	14835657	14835470	14835837	-	19.6795	9.33087	0	0	0	10.3486	0	0	0	0	1_1	14835654	6.24661	5	5535	AT3G42723	o	XLOC_015789	14831533	14835630	5	NA	NA	Chr3:14831532-14835639	3583	0.587308	0	8.11214	0
XLOC_015789	TCONS_00023576	AT3G42721	Chr3_14835650_14835657	61.8017	10.1195	1.08279	9.34576	9.12e-21	1.35e-18	21643	Chr3	14835650	14835657	14835470	14835837	-	19.6795	9.33087	0	0	0	10.3486	0	0	0	0	1_1	14835654	6.24661	5	5535	AT3G42723	o	XLOC_015789	14831533	14835633	5	NA	NA	Chr3:14831532-14835639	1489	0.0856157	0	8.11214	0
XLOC_015789	TCONS_00023577	AT3G42721	Chr3_14835650_14835657	61.8017	10.1195	1.08279	9.34576	9.12e-21	1.35e-18	21643	Chr3	14835650	14835657	14835470	14835837	-	19.6795	9.33087	0	0	0	10.3486	0	0	0	0	1_1	14835654	6.24661	5	5535	AT3G42723	o	XLOC_015789	14831533	14835633	5	NA	NA	Chr3:14831532-14835639	3633	0.968209	0	8.11214	0
XLOC_015789	TCONS_00023578	AT3G42721	Chr3_14835650_14835657	61.8017	10.1195	1.08279	9.34576	9.12e-21	1.35e-18	21643	Chr3	14835650	14835657	14835470	14835837	-	19.6795	9.33087	0	0	0	10.3486	0	0	0	0	1_1	14835654	6.24661	5	5535	AT3G42723	o	XLOC_015789	14831533	14835637	6	NA	NA	Chr3:14831532-14835639	3405	4.72148	0	8.11214	0
XLOC_015789	TCONS_00023579	AT3G42721	Chr3_14835650_14835657	61.8017	10.1195	1.08279	9.34576	9.12e-21	1.35e-18	21643	Chr3	14835650	14835657	14835470	14835837	-	19.6795	9.33087	0	0	0	10.3486	0	0	0	0	1_1	14835654	6.24661	5	5535	AT3G42723	o	XLOC_015789	14831533	14835637	5	NA	NA	Chr3:14831532-14835639	3640	0.0513095	0	8.11214	0
XLOC_015789	TCONS_00023580	AT3G42721	Chr3_14835650_14835657	61.8017	10.1195	1.08279	9.34576	9.12e-21	1.35e-18	21643	Chr3	14835650	14835657	14835470	14835837	-	19.6795	9.33087	0	0	0	10.3486	0	0	0	0	1_1	14835654	6.24661	5	5535	AT3G42723	o	XLOC_015789	14831533	14835639	6	NA	NA	Chr3:14831532-14835639	3675	1.27982	0	8.11214	0
XLOC_015789	TCONS_00023581	AT3G42721	Chr3_14835650_14835657	61.8017	10.1195	1.08279	9.34576	9.12e-21	1.35e-18	21643	Chr3	14835650	14835657	14835470	14835837	-	19.6795	9.33087	0	0	0	10.3486	0	0	0	0	1_1	14835654	6.24661	5	5535	AT3G42723	o	XLOC_015789	14831533	14835639	7	NA	NA	Chr3:14831532-14835639	3091	0.378859	0	8.11214	0
XLOC_015789	TCONS_00023582	AT3G42721	Chr3_14835650_14835657	61.8017	10.1195	1.08279	9.34576	9.12e-21	1.35e-18	21643	Chr3	14835650	14835657	14835470	14835837	-	19.6795	9.33087	0	0	0	10.3486	0	0	0	0	1_1	14835654	6.24661	5	5535	AT3G42723	o	XLOC_015789	14831533	14835639	8	NA	NA	Chr3:14831532-14835639	3034	0.0395408	0	8.11214	0
XLOC_015793	TCONS_00023586	AT3G42820	Chr3_14923380_14923410	3.35639	5.91572	1.6133	3.66684	0.00024557	0.00396539	21650	Chr3	14923380	14923410	14923200	14923590	-	2.54132	0.936991	0	0	0	0.494362	0	0	1.10996	0	1_1	14923383	0.351372	30	7295	AT3G42830	j	XLOC_015793	14920853	14923290	9	NA	NA	Chr3:14920852-14927180	1138	0.577375	0.000161281	1.7801	0.0383278
XLOC_015793	TCONS_00023589	AT3G42820	Chr3_14927222_14927223	5.64198	5.8985	1.38751	4.25114	2.13e-05	0.000435315	21651	Chr3	14927222	14927223	14927042	14927403	-	1.97692	1.05411	0	0	0	0.922808	0	0	0	0	1_1	14927223	1.05411	1	3455	AT3G42830	j	XLOC_015793	14920853	14927180	19	NA	NA	Chr3:14920852-14927180	4100	1.20272	0	1.7801	0.0383278
XLOC_015795	TCONS_00023591	AT3G42930	Chr3_15000865_15001006	12.9404	7.86136	1.2131	6.48039	9.15e-11	4.15e-09	21653	Chr3	15000865	15001006	15000685	15001186	-	1.49981	0.741785	0	0	0	0.758021	0	0	0	0	1_1	15000962	0.429454	141	18723	AT3G42960	o	XLOC_015795	14997867	15001021	6	NA	NA	Chr3:14997866-15001021	1750	3.73156	0	3.73156	0
XLOC_015800	TCONS_00023597	-	Chr3_15080641_15080707	22.499	3.36505	0.576128	5.84081	5.19e-09	1.87e-07	21655	Chr3	15080641	15080707	15080461	15080887	-	17.2851	1.63973	2.16869	0.940272	1.06431	2.37294	5.20996	3.88922	0	0	1_1	15080702	0.429454	58	3481	AT3G43083	u	XLOC_015800	15078991	15080689	5	NA	NA	Chr3:15078990-15080689	1044	1.01624	0.145833	3.00981	0.355753
XLOC_015800	TCONS_00023599	-	Chr3_15080641_15080707	22.499	3.36505	0.576128	5.84081	5.19e-09	1.87e-07	21655	Chr3	15080641	15080707	15080461	15080887	-	17.2851	1.63973	2.16869	0.940272	1.06431	2.37294	5.20996	3.88922	0	0	1_1	15080702	0.429454	58	3481	AT3G43083	u	XLOC_015800	15079510	15080689	4	NA	NA	Chr3:15078990-15080689	802	0.211482	0.209921	3.00981	0.355753
XLOC_015804	TCONS_00023603	AT3G43130	Chr3_15112684_15112691	5.06893	6.50641	1.4605	4.45491	8.39e-06	0.000186442	21658	Chr3	15112684	15112691	15112504	15112871	-	2.3648	1.63973	0	0	0	0.725064	0	0	0	0	1_1	15112691	1.05411	7	20224	AT3G43110	o	XLOC_015804	15108234	15112741	2	NA	NA	Chr3:15108233-15112743	2699	0	0	0.388994	0
XLOC_015804	TCONS_00023604	AT3G43130	Chr3_15112684_15112691	5.06893	6.50641	1.4605	4.45491	8.39e-06	0.000186442	21658	Chr3	15112684	15112691	15112504	15112871	-	2.3648	1.63973	0	0	0	0.725064	0	0	0	0	1_1	15112691	1.05411	7	20224	AT3G43110	o	XLOC_015804	15108234	15112743	2	NA	NA	Chr3:15108233-15112743	4427	0.388994	0	0.388994	0
XLOC_015818	TCONS_00023624	AT3G43315	Chr3_15270440_15270530	31.3432	6.36642	0.800763	7.95045	1.86e-15	1.4e-13	21667	Chr3	15270440	15270530	15270260	15270710	-	19.7604	0.624661	0	0	0	3.98785	7.12805	7.42218	0.597672	0	1_1	15270490	0.31233	45	15361	AT3G43340	p	XLOC_015818	15269901	15270492	1	NA	NA	Chr3:15269424-15270492	592	29.0581	0.0522013	29.0581	0.0522013
XLOC_015819	TCONS_00023625	AT3G43340	Chr3_15286222_15286345	10.68	7.58538	1.24379	6.0986	1.07e-09	4.23e-08	21668	Chr3	15286222	15286345	15286042	15286525	-	2.56	1.83494	0	0	0	0.725064	0	0	0	0	1_1	15286344	1.28836	122	493	AT3G43340	j	XLOC_015819	15283996	15286289	7	protein_coding	Pseudouridine synthase family protein [Source:UniProtKB/TrEMBL;Acc:Q9M185]	Chr3:15283995-15293126	1021	2.62057	0	8.27426	0
XLOC_015819	TCONS_00023626	AT3G43340	Chr3_15293064_15293186	44.6637	8.19801	1.06782	7.67735	1.62e-14	1.1e-12	21669	Chr3	15293064	15293186	15292884	15293366	-	22.5563	10.424	0	0	0	5.89938	0	0	6.23287	0	1_1	15293116	4.21646	28	7265	AT3G43340	j	XLOC_015819	15283996	15293095	8	protein_coding	Pseudouridine synthase family protein [Source:UniProtKB/TrEMBL;Acc:Q9M185]	Chr3:15283995-15293126	1089	0.576788	0	8.27426	0
XLOC_015819	TCONS_00023627	AT3G43340	Chr3_15293064_15293186	44.6637	8.19801	1.06782	7.67735	1.62e-14	1.1e-12	21669	Chr3	15293064	15293186	15292884	15293366	-	22.5563	10.424	0	0	0	5.89938	0	0	6.23287	0	1_1	15293116	4.21646	28	7265	AT3G43340	j	XLOC_015819	15283996	15293095	10	protein_coding	Pseudouridine synthase family protein [Source:UniProtKB/TrEMBL;Acc:Q9M185]	Chr3:15283995-15293126	1217	0.161764	0	8.27426	0
XLOC_015819	TCONS_00023628	AT3G43340	Chr3_15293064_15293186	44.6637	8.19801	1.06782	7.67735	1.62e-14	1.1e-12	21669	Chr3	15293064	15293186	15292884	15293366	-	22.5563	10.424	0	0	0	5.89938	0	0	6.23287	0	1_1	15293116	4.21646	28	7265	AT3G43340	j	XLOC_015819	15283996	15293104	11	protein_coding	Pseudouridine synthase family protein [Source:UniProtKB/TrEMBL;Acc:Q9M185]	Chr3:15283995-15293126	1255	0	0	8.27426	0
XLOC_015819	TCONS_00023629	AT3G43340	Chr3_15293064_15293186	44.6637	8.19801	1.06782	7.67735	1.62e-14	1.1e-12	21669	Chr3	15293064	15293186	15292884	15293366	-	22.5563	10.424	0	0	0	5.89938	0	0	6.23287	0	1_1	15293116	4.21646	28	7265	AT3G43340	j	XLOC_015819	15283996	15293104	12	protein_coding	Pseudouridine synthase family protein [Source:UniProtKB/TrEMBL;Acc:Q9M185]	Chr3:15283995-15293126	2182	0.915487	0	8.27426	0
XLOC_015819	TCONS_00023630	AT3G43340	Chr3_15293064_15293186	44.6637	8.19801	1.06782	7.67735	1.62e-14	1.1e-12	21669	Chr3	15293064	15293186	15292884	15293366	-	22.5563	10.424	0	0	0	5.89938	0	0	6.23287	0	1_1	15293116	4.21646	28	7265	AT3G43340	j	XLOC_015819	15283996	15293123	10	protein_coding	Pseudouridine synthase family protein [Source:UniProtKB/TrEMBL;Acc:Q9M185]	Chr3:15283995-15293126	1269	2.1009	0	8.27426	0
XLOC_015819	TCONS_00023631	AT3G43340	Chr3_15293064_15293186	44.6637	8.19801	1.06782	7.67735	1.62e-14	1.1e-12	21669	Chr3	15293064	15293186	15292884	15293366	-	22.5563	10.424	0	0	0	5.89938	0	0	6.23287	0	1_1	15293116	4.21646	28	7265	AT3G43340	j	XLOC_015819	15283996	15293126	11	protein_coding	Pseudouridine synthase family protein [Source:UniProtKB/TrEMBL;Acc:Q9M185]	Chr3:15283995-15293126	1283	1.89876	0	8.27426	0
XLOC_015820	TCONS_00023632	-	Chr3_15298385_15298390	11.2128	6.91882	1.23349	5.60914	2.03e-08	6.79e-07	21670	Chr3	15298385	15298390	15298205	15298570	-	2.63607	1.05411	0	0	0	1.58196	0	0	0	0	1_1	15298388	0.429454	5	12537	AT3G43340	u	XLOC_015820	15294988	15298375	3	NA	NA	Chr3:15294987-15298396	313	3.40331	0	4.15772	0
XLOC_015820	TCONS_00023633	-	Chr3_15298385_15298390	11.2128	6.91882	1.23349	5.60914	2.03e-08	6.79e-07	21670	Chr3	15298385	15298390	15298205	15298570	-	2.63607	1.05411	0	0	0	1.58196	0	0	0	0	1_1	15298388	0.429454	5	12537	AT3G43340	u	XLOC_015820	15295655	15298396	2	NA	NA	Chr3:15294987-15298396	736	0.754407	0	4.15772	0
XLOC_015833	TCONS_00023646	AT3G43530	Chr3_15430164_15430165	1.98359	5.15616	1.92766	2.67483	0.00747661	0.070165	21673	Chr3	15430164	15430165	15429984	15430345	-	0.329574	0	0	0	0	0.329574	0	0	0	0	1_1	15430165	0.329574	1	27366	AT3G43505	j	XLOC_015833	15427393	15430130	5	NA	NA	Chr3:15427392-15430334	1325	0.984343	0	9.55684	0
XLOC_015833	TCONS_00023647	AT3G43530	Chr3_15430164_15430165	1.98359	5.15616	1.92766	2.67483	0.00747661	0.070165	21673	Chr3	15430164	15430165	15429984	15430345	-	0.329574	0	0	0	0	0.329574	0	0	0	0	1_1	15430165	0.329574	1	27366	AT3G43505	j	XLOC_015833	15427393	15430288	5	NA	NA	Chr3:15427392-15430334	1443	6.68896	0	9.55684	0
XLOC_015833	TCONS_00023648	AT3G43530	Chr3_15430164_15430165	1.98359	5.15616	1.92766	2.67483	0.00747661	0.070165	21673	Chr3	15430164	15430165	15429984	15430345	-	0.329574	0	0	0	0	0.329574	0	0	0	0	1_1	15430165	0.329574	1	27366	AT3G43505	j	XLOC_015833	15427393	15430334	6	NA	NA	Chr3:15427392-15430334	1934	1.88354	0	9.55684	0
XLOC_015837	TCONS_00023652	AT3G43563	Chr3_15461036_15461079	24.9486	6.77918	0.967489	7.00699	2.44e-12	1.32e-10	21676	Chr3	15461036	15461079	15460856	15461259	-	31.6371	24.0494	0	0	0	3.72419	0	0	3.86352	0	1_1	15461066	11.2829	24	18167	AT3G43572	o	XLOC_015837	15456469	15461129	2	NA	NA	Chr3:15456468-15461129	4471	2.3323	0.0133908	2.3323	0.0133908
XLOC_015848	TCONS_00023667	AT3G43657	Chr3_15561950_15561951	1.92075	5.11492	1.9594	2.61045	0.00904242	0.0809545	21681	Chr3	15561950	15561951	15561770	15562131	-	0.329574	0	0	0	0	0.329574	0	0	0	0	1_1	15561951	0.329574	1	37864	AT3G43610	o	XLOC_015848	15560617	15562202	2	NA	NA	Chr3:15560616-15562202	623	134.43	0	167.426	0
XLOC_015848	TCONS_00023667	AT3G43657	Chr3_15562200_15562209	372.749	12.7116	1.05828	12.0115	3.09e-33	1.75e-30	21683	Chr3	15562200	15562209	15562020	15562389	-	78.081	14.8357	0	0	0	63.2453	0	0	0	0	1_1	15562203	5.19249	5	38116	AT3G43610	o	XLOC_015848	15560617	15562202	2	NA	NA	Chr3:15560616-15562202	623	134.43	0	167.426	0
XLOC_015848	TCONS_00023667	AT3G43657	Chr3_15562062_15562064	7.59461	7.096	1.32239	5.36604	8.05e-08	2.49e-06	21682	Chr3	15562062	15562064	15561882	15562244	-	1.63671	0.351372	0	0	0	1.28534	0	0	0	0	1_1	15562064	0.234248	2	37977	AT3G43610	o	XLOC_015848	15560617	15562202	2	NA	NA	Chr3:15560616-15562202	623	134.43	0	167.426	0
XLOC_015848	TCONS_00023668	AT3G43657	Chr3_15562200_15562209	372.749	12.7116	1.05828	12.0115	3.09e-33	1.75e-30	21683	Chr3	15562200	15562209	15562020	15562389	-	78.081	14.8357	0	0	0	63.2453	0	0	0	0	1_1	15562203	5.19249	5	38116	AT3G43610	=	XLOC_015848	15560617	15562202	1	NA	NA	Chr3:15560616-15562202	1586	32.9958	0	167.426	0
XLOC_015848	TCONS_00023668	AT3G43657	Chr3_15561950_15561951	1.92075	5.11492	1.9594	2.61045	0.00904242	0.0809545	21681	Chr3	15561950	15561951	15561770	15562131	-	0.329574	0	0	0	0	0.329574	0	0	0	0	1_1	15561951	0.329574	1	37864	AT3G43610	=	XLOC_015848	15560617	15562202	1	NA	NA	Chr3:15560616-15562202	1586	32.9958	0	167.426	0
XLOC_015848	TCONS_00023668	AT3G43657	Chr3_15562062_15562064	7.59461	7.096	1.32239	5.36604	8.05e-08	2.49e-06	21682	Chr3	15562062	15562064	15561882	15562244	-	1.63671	0.351372	0	0	0	1.28534	0	0	0	0	1_1	15562064	0.234248	2	37977	AT3G43610	=	XLOC_015848	15560617	15562202	1	NA	NA	Chr3:15560616-15562202	1586	32.9958	0	167.426	0
XLOC_015851	TCONS_00023671	AT3G43684	Chr3_15586787_15586790	4.10712	4.70186	1.51258	3.10851	0.00188031	0.0230967	21685	Chr3	15586787	15586790	15586607	15586970	-	1.71935	1.09316	0	0	0	0.626191	0	0	0	0	1_1	15586788	0.89795	3	30361	AT3G43720	o	XLOC_015851	15575207	15586769	2	NA	NA	Chr3:15575206-15586769	1942	0.511202	0	2.23052	0
XLOC_015851	TCONS_00023672	AT3G43684	Chr3_15586787_15586790	4.10712	4.70186	1.51258	3.10851	0.00188031	0.0230967	21685	Chr3	15586787	15586790	15586607	15586970	-	1.71935	1.09316	0	0	0	0.626191	0	0	0	0	1_1	15586788	0.89795	3	30361	AT3G43720	e	XLOC_015851	15584769	15586769	1	NA	NA	Chr3:15575206-15586769	2001	1.71932	0	2.23052	0
XLOC_015853	TCONS_00023675	AT3G43722	Chr3_15619690_15619737	17.4263	8.29266	2.64713	3.1327	0.00173209	0.021606	21691	Chr3	15619690	15619737	15619510	15619917	-	7.98902	0.390413	0	0	0	2.60364	3.42147	1.5735	0	0	1_1	15619724	0.156165	12	1283	AT3G43722	p	XLOC_015853	15619003	15619696	1	NA	NA	Chr3:15619002-15619696	694	9.9216	0	9.9216	0
XLOC_015854	TCONS_00023676	AT3G43722	Chr3_15621302_15621388	16.3735	8.20558	1.19257	6.88058	5.96e-12	3.06e-10	21692	Chr3	15621302	15621388	15621122	15621568	-	5.78524	3.70892	0	0	0	2.07632	0	0	0	0	1_1	15621330	1.1322	59	323	AT3G43722	o	XLOC_015854	15620612	15621740	3	NA	NA	Chr3:15620611-15621740	975	2.35367	0.0246477	2.35367	0.0246477
XLOC_015855	TCONS_00023677	AT3G43730	Chr3_15634118_15634119	2.015	5.17633	1.92092	2.69472	0.0070448	0.0672212	21693	Chr3	15634118	15634119	15633938	15634299	-	0.329574	0	0	0	0	0.329574	0	0	0	0	1_1	15634119	0.329574	1	13112	AT3G43722	x	XLOC_015855	15633547	15634242	2	NA	NA	Chr3:15633546-15634326	653	2.60435	0	2.60435	0
XLOC_015857	TCONS_00023679	-	Chr3_15638957_15638958	3.32497	5.90369	1.61931	3.6458	0.000266564	0.00424941	21694	Chr3	15638957	15638958	15638777	15639138	-	0.560277	0	0	0	0	0.560277	0	0	0	0	1_1	15638958	0.560277	1	17951	AT3G43722	u	XLOC_015857	15637872	15638918	1	NA	NA	Chr3:15637871-15638918	1047	2.03601	0	2.03601	0
XLOC_015858	TCONS_00023680	-	Chr3_15642191_15642286	107.815	10.9218	1.06598	10.2458	1.24e-24	3.31e-22	21695	Chr3	15642191	15642286	15642011	15642466	-	20.3232	5.66099	0	0	0	13.941	0.336962	0	0.384218	0	1_1	15642240	1.24932	59	21233	AT3G43722	u	XLOC_015858	15640112	15642318	2	NA	NA	Chr3:15640111-15642318	1792	0.950505	0	1.89417	0
XLOC_015858	TCONS_00023681	-	Chr3_15642191_15642286	107.815	10.9218	1.06598	10.2458	1.24e-24	3.31e-22	21695	Chr3	15642191	15642286	15642011	15642466	-	20.3232	5.66099	0	0	0	13.941	0.336962	0	0.384218	0	1_1	15642240	1.24932	59	21233	AT3G43722	u	XLOC_015858	15640112	15642318	2	NA	NA	Chr3:15640111-15642318	2039	0.943666	0	1.89417	0
XLOC_015861	TCONS_00023685	AT3G43826	Chr3_15678056_15678063	60.4117	6.2898	0.589905	10.6624	1.53e-26	5.26e-24	21698	Chr3	15678056	15678063	15677876	15678243	-	14.2269	4.37262	0	0	0	9.85428	0	0	0	0	1_1	15678058	2.06919	4	797	AT3G43829	o	XLOC_015861	15675198	15677900	3	NA	NA	Chr3:15675197-15678029	2514	2.34014	0.0223567	4.54831	0.0366976
XLOC_015861	TCONS_00023686	AT3G43826	Chr3_15678056_15678063	60.4117	6.2898	0.589905	10.6624	1.53e-26	5.26e-24	21698	Chr3	15678056	15678063	15677876	15678243	-	14.2269	4.37262	0	0	0	9.85428	0	0	0	0	1_1	15678058	2.06919	4	797	AT3G43829	o	XLOC_015861	15675939	15678029	2	NA	NA	Chr3:15675197-15678029	1478	2.12083	0.0143409	4.54831	0.0366976
XLOC_015863	TCONS_00023688	AT3G43862	Chr3_15717453_15717528	107.771	9.48093	1.03949	9.12073	7.46e-20	9.82e-18	21700	Chr3	15717453	15717528	15717273	15717708	-	34.7226	19.3645	0	0	0	15.3582	0	0	0	0	1_1	15717496	12.6884	25	13344	AT3G43850	=	XLOC_015863	15712406	15717490	1	NA	NA	Chr3:15712405-15722695	5085	16.7016	0.00808939	66.9404	0.00808939
XLOC_015863	TCONS_00023688	AT3G43862	Chr3_15714039_15714090	13.8281	7.95615	1.20786	6.587	4.49e-11	2.11e-09	21699	Chr3	15714039	15714090	15713859	15714270	-	2.09405	1.17124	0	0	0	0.922808	0	0	0	0	1_1	15714040	0.663702	51	9888	AT3G43850	=	XLOC_015863	15712406	15717490	1	NA	NA	Chr3:15712405-15722695	5085	16.7016	0.00808939	66.9404	0.00808939
XLOC_015872	TCONS_00023699	AT3G44006	Chr3_15796834_15796868	13.7276	7.20812	1.19665	6.0236	1.71e-09	6.59e-08	21705	Chr3	15796834	15796868	15796654	15797048	-	4.81519	1.36645	0	0	0	1.549	0	0	1.89974	0	1_1	15796835	0.429454	34	4365	AT3G44010	x	XLOC_015872	15796081	15796924	1	protein_coding	unknown protein; Ha. [Source:TAIR;Acc:AT3G44006]	Chr3:15784452-15801214	844	7.26784	0	7.26784	0
XLOC_015874	TCONS_00023701	AT3G44042	Chr3_15813934_15814059	203.443	10.3975	1.03181	10.077	6.98e-24	1.67e-21	21710	Chr3	15813934	15814059	15813754	15814239	-	54.4824	24.6351	0	0	0	28.3104	0	0	1.53687	0	1_1	15813988	5.85619	102	12403	AT3G44060	=	XLOC_015874	15813103	15814047	1	NA	NA	Chr3:15813102-15814047	945	88.656	0	88.656	0
XLOC_015875	TCONS_00023702	AT3G44070	Chr3_15829809_15829901	14.1503	7.99434	1.20497	6.63449	3.26e-11	1.55e-09	21711	Chr3	15829809	15829901	15829629	15830081	-	3.57661	2.22535	0	0	0	1.35126	0	0	0	0	1_1	15829866	0.507537	92	778	AT3G44070	o	XLOC_015875	15828155	15829909	2	protein_coding	Glycosyl hydrolase family 35 protein [Source:UniProtKB/TrEMBL;Acc:Q9LXQ5]	Chr3:15828154-15829909	1626	3.54489	0	3.54489	0
XLOC_015878	TCONS_00023705	-	Chr3_15873666_15873667	6.73495	6.16635	1.33967	4.60287	4.17e-06	9.81e-05	21717	Chr3	15873666	15873667	15873486	15873847	-	1.39993	0.31233	0	0	0	1.0876	0	0	0	0	1_1	15873667	0.31233	1	2411	AT3G44110	u	XLOC_015878	15873208	15873637	1	NA	NA	Chr3:15873207-15873637	430	32.6619	0.149403	32.6619	0.149403
XLOC_015881	TCONS_00023710	AT3G44190	Chr3_15904504_15904535	4.87457	6.46132	1.52944	4.22464	2.39e-05	0.000484914	21722	Chr3	15904504	15904535	15904324	15904715	-	0.901803	0	0	0	0	0.560277	0	0	0.341527	0	1_1	15904535	0.329574	31	927	AT3G44190	j	XLOC_015881	15901749	15904505	4	protein_coding	At3g44190 [Source:UniProtKB/TrEMBL;Acc:Q9LXP4]	Chr3:15901748-15904505	1340	38.857	12.056	47.2939	26.8909
XLOC_015883	TCONS_00023714	AT3G44215	Chr3_15923838_15923921	37.4112	9.39394	1.10436	8.50625	1.8e-17	1.69e-15	21724	Chr3	15923838	15923921	15923658	15924101	-	12.3467	3.04522	0	0	0	5.43798	0	0	3.86352	0	1_1	15923916	1.67878	65	20308	AT3G44190	o	XLOC_015883	15919048	15924026	2	NA	NA	Chr3:15919047-15924035	3027	4.46048	1.26e-07	20.0674	0.0145897
XLOC_015883	TCONS_00023715	AT3G44215	Chr3_15923838_15923921	37.4112	9.39394	1.10436	8.50625	1.8e-17	1.69e-15	21724	Chr3	15923838	15923921	15923658	15924101	-	12.3467	3.04522	0	0	0	5.43798	0	0	3.86352	0	1_1	15923916	1.67878	65	20308	AT3G44190	o	XLOC_015883	15919048	15924033	5	NA	NA	Chr3:15919047-15924035	4367	2.88439	0	20.0674	0.0145897
XLOC_015883	TCONS_00023716	AT3G44215	Chr3_15923838_15923921	37.4112	9.39394	1.10436	8.50625	1.8e-17	1.69e-15	21724	Chr3	15923838	15923921	15923658	15924101	-	12.3467	3.04522	0	0	0	5.43798	0	0	3.86352	0	1_1	15923916	1.67878	65	20308	AT3G44190	o	XLOC_015883	15919048	15924033	5	NA	NA	Chr3:15919047-15924035	3335	1.49555	0	20.0674	0.0145897
XLOC_015883	TCONS_00023717	AT3G44215	Chr3_15923838_15923921	37.4112	9.39394	1.10436	8.50625	1.8e-17	1.69e-15	21724	Chr3	15923838	15923921	15923658	15924101	-	12.3467	3.04522	0	0	0	5.43798	0	0	3.86352	0	1_1	15923916	1.67878	65	20308	AT3G44190	o	XLOC_015883	15919048	15924035	2	NA	NA	Chr3:15919047-15924035	4927	9.50176	0	20.0674	0.0145897
XLOC_015884	TCONS_00023718	AT3G44260	Chr3_15952477_15952584	9.65304	1.92095	0.762493	2.5193	0.0117587	0.0985669	21725	Chr3	15952477	15952584	15952297	15952764	-	5.17176	0.468495	0.335162	1.92641	1.50095	0.428447	0	0	0.51229	0	1_0	15952478	0.31233	107	606	AT3G44260	=	XLOC_015884	15952062	15953157	1	protein_coding	Probable CCR4-associated factor 1 homolog 9 [Source:UniProtKB/Swiss-Prot;Acc:Q9LXM2]	Chr3:15952061-15953157	1096	18.7472	10.4917	18.7472	10.4917
XLOC_015885	TCONS_00023719	-	Chr3_15956471_15956545	36.8855	8.64616	1.10513	7.82367	5.13e-15	3.71e-13	21727	Chr3	15956471	15956545	15956291	15956725	-	8.01773	3.86509	0	0	0	4.15264	0	0	0	0	1_1	15956510	1.56165	47	1843	AT3G44261	u	XLOC_015885	15955128	15956471	2	NA	NA	Chr3:15955127-15956580	1255	19.4492	0	19.4492	0
XLOC_015889	TCONS_00023723	AT3G44325	Chr3_15997669_15997714	26.6999	8.90737	1.12729	7.90161	2.75e-15	2.03e-13	21731	Chr3	15997669	15997714	15997489	15997894	-	10.8342	5.27057	0	0	0	3.85602	0	0	1.70763	0	1_1	15997682	1.05411	44	4436	AT3G44326	o	XLOC_015889	15996955	15998130	2	NA	NA	Chr3:15996954-15998652	1086	0.985219	0	0.985219	0
XLOC_015900	TCONS_00023739	AT3G44428	Chr3_16066935_16066944	20.4919	8.52872	1.16245	7.33682	2.19e-13	1.33e-11	21740	Chr3	16066935	16066944	16066755	16067124	-	30.0609	0	0.552031	0	0	3.49349	18.1182	7.8972	0	0	1_1	16066944	0.354877	7	781	AT3G44428	p	XLOC_015900	16064080	16067193	1	protein_coding	ECA1 gametogenesis related family protein [Source:UniProtKB/TrEMBL;Acc:A8MQM1]	Chr3:16064079-16069842	3114	3.81676	0.00508084	3.81676	0.00508084
XLOC_015901	TCONS_00023740	AT3G44444	Chr3_16073181_16073187	6.13258	4.71841	1.25168	3.76965	0.000163478	0.00276956	21743	Chr3	16073181	16073187	16073001	16073367	-	2.06706	0.546578	0	0	0	0.922808	0	0	0.597672	0	1_1	16073182	0.273289	6	1496	AT3G44450	=	XLOC_015901	16072209	16073144	1	miRNA	MIR849a; miRNA [Source:TAIR;Acc:AT3G44444]	Chr3:16072208-16073242	936	0.377964	0.0528264	0.377964	0.0528264
XLOC_015906	TCONS_00023748	AT3G44600	Chr3_16162579_16162580	2.1034	5.24665	1.90378	2.75591	0.00585286	0.057979	21748	Chr3	16162579	16162580	16162399	16162760	-	0.362532	0	0	0	0	0.362532	0	0	0	0	1_1	16162580	0.362532	1	1577	AT3G44580	p	XLOC_015906	16161992	16163242	1	protein_coding	Peptidyl-prolyl cis-trans isomerase CYP71 [Source:UniProtKB/Swiss-Prot;Acc:Q8W4D0]	Chr3:16161991-16163242	1251	1.53197	0	1.53197	0
XLOC_015923	TCONS_00023773	-	Chr3_16438550_16438602	10.9049	5.56933	1.10221	5.05287	4.35e-07	1.2e-05	21764	Chr3	16438550	16438602	16438370	16438782	-	4.62045	0	1.10406	0	0	1.12055	0.751686	1.21724	0.426909	0	1_1	16438562	0.453454	49	10202	AT3G44990	u	XLOC_015923	16437921	16438573	1	NA	NA	Chr3:16437920-16438573	653	0.999601	0	0.999601	0
XLOC_015945	TCONS_00023801	AT3G45253	Chr3_16593262_16593270	7.63188	7.0982	1.32632	5.3518	8.71e-08	2.68e-06	21781	Chr3	16593262	16593270	16593082	16593450	-	2.27354	1.05411	0	0	0	1.21943	0	0	0	0	1_1	16593263	0.858908	8	5435	AT3G45260	c	XLOC_015945	16589626	16593115	1	NA	NA	Chr3:16589625-16593115	3490	0.574838	0	0.574838	0
XLOC_015947	TCONS_00023803	AT3G45270	Chr3_16604111_16604114	5.54819	6.64571	1.43377	4.63513	3.57e-06	8.49e-05	21783	Chr3	16604111	16604114	16603931	16604294	-	1.30714	0.351372	0	0	0	0.955766	0	0	0	0	1_1	16604114	0.234248	3	5416	AT3G45260	o	XLOC_015947	16600964	16604130	8	NA	NA	Chr3:16600963-16604130	2215	1.31299	0.0360389	1.31299	0.0360389
XLOC_015959	TCONS_00023815	AT3G45443	Chr3_16672143_16672149	7.80868	7.13571	1.31396	5.43071	5.61e-08	1.77e-06	21794	Chr3	16672143	16672149	16671963	16672329	-	2.82366	1.21028	0	0	0	1.18647	0	0	0.426909	0	1_1	16672146	0.936991	4	2585	AT3G45443	j	XLOC_015959	16667863	16672121	2	protein_coding	AT3g45441 [Source:UniProtKB/TrEMBL;Acc:Q93WA2]	Chr3:16667862-16672121	4152	0.184116	0.31889	1.82442	2.04316
XLOC_015959	TCONS_00023816	AT3G45443	Chr3_16672143_16672149	7.80868	7.13571	1.31396	5.43071	5.61e-08	1.77e-06	21794	Chr3	16672143	16672149	16671963	16672329	-	2.82366	1.21028	0	0	0	1.18647	0	0	0.426909	0	1_1	16672146	0.936991	4	2585	AT3G45443	=	XLOC_015959	16667863	16672121	3	protein_coding	AT3g45441 [Source:UniProtKB/TrEMBL;Acc:Q93WA2]	Chr3:16667862-16672121	3672	1.6403	1.72427	1.82442	2.04316
XLOC_015961	TCONS_00023818	AT3G45510	Chr3_16697262_16697269	62.4442	7.69243	0.815185	9.43642	3.86e-21	6.07e-19	21798	Chr3	16697262	16697269	16697082	16697449	-	148.754	119.701	0	0	0	10.1838	0	0	18.8694	0	1_1	16697264	68.2832	2	564	AT3G45525	o	XLOC_015961	16691655	16697424	2	protein_coding	RBR-type E3 ubiquitin transferase [Source:UniProtKB/TrEMBL;Acc:Q9M1F6]	Chr3:16691654-16697424	5689	0.181342	0	0.181342	0
XLOC_015974	TCONS_00023832	AT3G45775	Chr3_16811297_16811336	4.39531	6.30286	1.4986	4.20584	2.6e-05	0.000524684	21811	Chr3	16811297	16811336	16811117	16811516	-	2.29501	0.976032	0	0	0	0.593234	0	0	0.725745	0	1_1	16811336	0.468495	39	3480	AT3G45770	c	XLOC_015974	16811019	16811314	1	NA	NA	Chr3:16811018-16811314	296	0	0	0	0
XLOC_015975	TCONS_00023833	AT3G45775	Chr3_16813949_16814053	15.2206	8.09857	1.18947	6.80854	9.86e-12	4.98e-10	21812	Chr3	16813949	16814053	16813769	16814233	-	8.43484	2.53768	0	0	0	2.07632	0	0	3.82083	0	1_1	16813955	1.24932	82	6099	AT3G45770	o	XLOC_015975	16812051	16814020	3	NA	NA	Chr3:16812050-16814051	1591	0.0945302	0	1.90307	0
XLOC_015975	TCONS_00023834	AT3G45775	Chr3_16813949_16814053	15.2206	8.09857	1.18947	6.80854	9.86e-12	4.98e-10	21812	Chr3	16813949	16814053	16813769	16814233	-	8.43484	2.53768	0	0	0	2.07632	0	0	3.82083	0	1_1	16813955	1.24932	82	6099	AT3G45770	o	XLOC_015975	16812051	16814051	2	NA	NA	Chr3:16812050-16814051	1912	1.80854	0	1.90307	0
[truncated: 717 more rows]

## Sheet: met1EPICATs.TXs.refGENEs
gene_id	transcriptID	ref_gene_id	tssID	baseMean	log2FoldChange	lfcSE	stat	pvalue	padj	consensus.cluster	chr	tssStart	tssEnd	tssExtendedStart	tssExtendedEnd	strand	tpm	ddm1	ibm1	ibm2	edm2	met1	pol4	pol5	suvh456	wild-type	expression_class	dominant_ctss	tpm.dominant_ctss	interquantile_width	distance2NearestCanonicalTSS	nearestGeneID	class_code	cuff_gene_id	txStart	txEnd	numOfEXONs	gene_biotype	description	locus	txLength	ddm1_txFPKM	wt_txFPKM	ddm1_geneFPKM	wt_geneFPKM
[truncated: 131 more rows]

[truncated: 7 more sheets: met1EPICATs.TXs.refGENEs.wtTSSs, ddm1EPICATs.TXs, ddm1EPICATs.TXs.refGENEs, ddm1EPICATs.TXs.refGENEs.wtTSSs, suvh456EPICATs.TXs, suvh456EPICATs.TXs.refGENEs, suvhEPICATs.TXs.refGENEs.wtTSSs]
