# Supplementary material for: Epigenetic regulation of spurious transcription initiation in Arabidopsis
Source: Nat Commun. 2020 Jun 26;11:3224. doi: 10.1038/s41467-020-16951-w (PMC7319988; doi:10.1038/s41467-020-16951-w)
Supplement: Supplementary file 10 — Supplementary Data 7 [file 41467_2020_16951_MOESM10_ESM.xlsx]

## Sheet: Sheet1
Supplementary Data 7: Transcripts with significant alternative promoter usage in met1, ddm1, and suvh456. Loci harboring the EPICATs are marked in red, and experimentally validated are marked in blue.

## Sheet: promoters.diff.met1
gene_id	test_id	gene	locus	sample_1	sample_2	status	value_1	value_2	sqrt.JS.	test_stat	p_value	q_value	significant	ref_gene_id	cuff_id
XLOC_000452	XLOC_000452	-	Chr1:3284132-3287108	met1	wt	OK	0	0	0.391558	0	0.00015	0.00966429	yes	AT1G10060	TCONS_00000701
XLOC_000452	XLOC_000452	-	Chr1:3284132-3287108	met1	wt	OK	0	0	0.391558	0	0.00015	0.00966429	yes	AT1G10060	TCONS_00000703
XLOC_000452	XLOC_000452	-	Chr1:3284132-3287108	met1	wt	OK	0	0	0.391558	0	0.00015	0.00966429	yes	AT1G10060	TCONS_00000702
XLOC_000597	XLOC_000597	-	Chr1:4452262-4454847	met1	wt	OK	0	0	0.379635	0	5e-05	0.00343152	yes	AT1G13060	TCONS_00000908
XLOC_000597	XLOC_000597	-	Chr1:4452262-4454847	met1	wt	OK	0	0	0.379635	0	5e-05	0.00343152	yes	AT1G13060	TCONS_00000907
XLOC_002336	XLOC_002336	-	Chr1:20566538-20569404	met1	wt	OK	0	0	0.642188	0	5e-05	0.00343152	yes	AT1G55120	TCONS_00003467
XLOC_002336	XLOC_002336	-	Chr1:20566538-20569404	met1	wt	OK	0	0	0.642188	0	5e-05	0.00343152	yes	AT1G55120	TCONS_00003468
XLOC_002336	XLOC_002336	-	Chr1:20566538-20569404	met1	wt	OK	0	0	0.642188	0	5e-05	0.00343152	yes	AT1G55120	TCONS_00003469
XLOC_002441	XLOC_002441	-	Chr1:21746243-21765681	met1	wt	OK	0	0	0.353972	0	0.00045	0.024494	yes	AT1G58602	TCONS_00003632
XLOC_002441	XLOC_002441	-	Chr1:21746243-21765681	met1	wt	OK	0	0	0.353972	0	0.00045	0.024494	yes	AT1G58602	TCONS_00003635
XLOC_002441	XLOC_002441	-	Chr1:21746243-21765681	met1	wt	OK	0	0	0.353972	0	0.00045	0.024494	yes	AT1G58602	TCONS_00003633
XLOC_002441	XLOC_002441	-	Chr1:21746243-21765681	met1	wt	OK	0	0	0.353972	0	0.00045	0.024494	yes	AT1G58602	TCONS_00003634
XLOC_002441	XLOC_002441	-	Chr1:21746243-21765681	met1	wt	OK	0	0	0.353972	0	0.00045	0.024494	yes	AT1G58602	TCONS_00003631
XLOC_002441	XLOC_002441	-	Chr1:21746243-21765681	met1	wt	OK	0	0	0.353972	0	0.00045	0.024494	yes	AT1G58602	TCONS_00003639
XLOC_002577	XLOC_002577	-	Chr1:23199760-23203755	met1	wt	OK	0	0	0.29864	0	0.0008	0.0400889	yes	AT1G62660	TCONS_00003833
XLOC_002577	XLOC_002577	-	Chr1:23199760-23203755	met1	wt	OK	0	0	0.29864	0	0.0008	0.0400889	yes	AT1G62660	TCONS_00003834
XLOC_002755	XLOC_002755	-	Chr1:24763958-24765614	met1	wt	OK	0	0	0.47112	0	5e-05	0.00343152	yes	AT1G66390	TCONS_00004085
XLOC_002755	XLOC_002755	-	Chr1:24763958-24765614	met1	wt	OK	0	0	0.47112	0	5e-05	0.00343152	yes	AT1G66390	TCONS_00004084
XLOC_002893	XLOC_002893	-	Chr1:25957571-25960336	met1	wt	OK	0	0	0.3982	0	5e-05	0.00343152	yes	AT1G69040	TCONS_00004281
XLOC_002893	XLOC_002893	-	Chr1:25957571-25960336	met1	wt	OK	0	0	0.3982	0	5e-05	0.00343152	yes	AT1G69040	TCONS_00004278
XLOC_002893	XLOC_002893	-	Chr1:25957571-25960336	met1	wt	OK	0	0	0.3982	0	5e-05	0.00343152	yes	AT1G69040	TCONS_00004280
XLOC_002893	XLOC_002893	-	Chr1:25957571-25960336	met1	wt	OK	0	0	0.3982	0	5e-05	0.00343152	yes	AT1G69040	TCONS_00004279
XLOC_002915	XLOC_002915	-	Chr1:26128190-26133115	met1	wt	OK	0	0	0.707088	0	5e-05	0.00343152	yes	AT1G69526	TCONS_00004308
XLOC_002915	XLOC_002915	-	Chr1:26128190-26133115	met1	wt	OK	0	0	0.707088	0	5e-05	0.00343152	yes	AT1G69526	TCONS_00004309
XLOC_002915	XLOC_002915	-	Chr1:26128190-26133115	met1	wt	OK	0	0	0.707088	0	5e-05	0.00343152	yes	AT1G69523	TCONS_00004311
XLOC_002915	XLOC_002915	-	Chr1:26128190-26133115	met1	wt	OK	0	0	0.707088	0	5e-05	0.00343152	yes	AT1G69526	TCONS_00004312
XLOC_002915	XLOC_002915	-	Chr1:26128190-26133115	met1	wt	OK	0	0	0.707088	0	5e-05	0.00343152	yes	AT1G69526	TCONS_00004310
XLOC_002933	XLOC_002933	-	Chr1:26235305-26237648	met1	wt	OK	0	0	0.546008	0	5e-05	0.00343152	yes	AT1G69750	TCONS_00004343
XLOC_002933	XLOC_002933	-	Chr1:26235305-26237648	met1	wt	OK	0	0	0.546008	0	5e-05	0.00343152	yes	AT1G69750	TCONS_00004345
XLOC_002933	XLOC_002933	-	Chr1:26235305-26237648	met1	wt	OK	0	0	0.546008	0	5e-05	0.00343152	yes	AT1G69750	TCONS_00004342
XLOC_002933	XLOC_002933	-	Chr1:26235305-26237648	met1	wt	OK	0	0	0.546008	0	5e-05	0.00343152	yes	AT1G69750	TCONS_00004339
XLOC_002933	XLOC_002933	-	Chr1:26235305-26237648	met1	wt	OK	0	0	0.546008	0	5e-05	0.00343152	yes	AT1G69750	TCONS_00004344
XLOC_002933	XLOC_002933	-	Chr1:26235305-26237648	met1	wt	OK	0	0	0.546008	0	5e-05	0.00343152	yes	AT1G69750	TCONS_00004340
XLOC_002933	XLOC_002933	-	Chr1:26235305-26237648	met1	wt	OK	0	0	0.546008	0	5e-05	0.00343152	yes	AT1G69750	TCONS_00004341
XLOC_003251	XLOC_003251	-	Chr1:28684559-28689152	met1	wt	OK	0	0	0.390369	0	5e-05	0.00343152	yes	AT1G76450	TCONS_00004810
XLOC_003251	XLOC_003251	-	Chr1:28684559-28689152	met1	wt	OK	0	0	0.390369	0	5e-05	0.00343152	yes	AT1G76450	TCONS_00004809
XLOC_003251	XLOC_003251	-	Chr1:28684559-28689152	met1	wt	OK	0	0	0.390369	0	5e-05	0.00343152	yes	AT1G76450	TCONS_00004811
XLOC_003296	XLOC_003296	-	Chr1:29056477-29062961	met1	wt	OK	0	0	0.385896	0	0.00025	0.0148915	yes	AT1G77320	TCONS_00004883
XLOC_003296	XLOC_003296	-	Chr1:29056477-29062961	met1	wt	OK	0	0	0.385896	0	0.00025	0.0148915	yes	AT1G77320	TCONS_00004885
XLOC_003296	XLOC_003296	-	Chr1:29056477-29062961	met1	wt	OK	0	0	0.385896	0	0.00025	0.0148915	yes	AT1G77320	TCONS_00004884
XLOC_003333	XLOC_003333	-	Chr1:29355048-29358612	met1	wt	OK	0	0	0.401131	0	5e-05	0.00343152	yes	AT1G78070	TCONS_00004940
XLOC_003333	XLOC_003333	-	Chr1:29355048-29358612	met1	wt	OK	0	0	0.401131	0	5e-05	0.00343152	yes	AT1G78070	TCONS_00004939
XLOC_003333	XLOC_003333	-	Chr1:29355048-29358612	met1	wt	OK	0	0	0.401131	0	5e-05	0.00343152	yes	AT1G78070	TCONS_00004938
XLOC_003808	XLOC_003808	-	Chr1:2241983-2244868	met1	wt	OK	0	0	0.613891	0	5e-05	0.00343152	yes	AT1G07290	TCONS_00005639
XLOC_003808	XLOC_003808	-	Chr1:2241983-2244868	met1	wt	OK	0	0	0.613891	0	5e-05	0.00343152	yes	AT1G07290	TCONS_00005638
XLOC_004344	XLOC_004344	-	Chr1:5988339-5996894	met1	wt	OK	0	0	0.453915	0	5e-05	0.00343152	yes	AT1G17450	TCONS_00006461
XLOC_004344	XLOC_004344	-	Chr1:5988339-5996894	met1	wt	OK	0	0	0.453915	0	5e-05	0.00343152	yes	AT1G17450	TCONS_00006460
XLOC_004426	XLOC_004426	-	Chr1:6643267-6653104	met1	wt	OK	0	0	0.519462	0	5e-05	0.00343152	yes	AT1G19250	TCONS_00006583
XLOC_004426	XLOC_004426	-	Chr1:6643267-6653104	met1	wt	OK	0	0	0.519462	0	5e-05	0.00343152	yes	AT1G19250	TCONS_00006584
XLOC_004448	XLOC_004448	-	Chr1:6809684-6812674	met1	wt	OK	0	0	0.334068	0	0.001	0.0457536	yes	AT1G19700	TCONS_00006615
XLOC_004448	XLOC_004448	-	Chr1:6809684-6812674	met1	wt	OK	0	0	0.334068	0	0.001	0.0457536	yes	AT1G19700	TCONS_00006616
XLOC_004448	XLOC_004448	-	Chr1:6809684-6812674	met1	wt	OK	0	0	0.334068	0	0.001	0.0457536	yes	AT1G19700	TCONS_00006617
XLOC_004659	XLOC_004659	-	Chr1:8593586-8596367	met1	wt	OK	0	0	0.38457	0	0.0011	0.04961	yes	AT1G24260	TCONS_00006911
XLOC_004659	XLOC_004659	-	Chr1:8593586-8596367	met1	wt	OK	0	0	0.38457	0	0.0011	0.04961	yes	AT1G24260	TCONS_00006912
XLOC_004659	XLOC_004659	-	Chr1:8593586-8596367	met1	wt	OK	0	0	0.38457	0	0.0011	0.04961	yes	AT1G24260	TCONS_00006913
XLOC_004872	XLOC_004872	-	Chr1:10413817-10420593	met1	wt	OK	0	0	0.346645	0	0.0002	0.0123804	yes	AT1G29750	TCONS_00007231
XLOC_004872	XLOC_004872	-	Chr1:10413817-10420593	met1	wt	OK	0	0	0.346645	0	0.0002	0.0123804	yes	AT1G29750	TCONS_00007230
XLOC_004872	XLOC_004872	-	Chr1:10413817-10420593	met1	wt	OK	0	0	0.346645	0	0.0002	0.0123804	yes	AT1G29750	TCONS_00007232
XLOC_005335	XLOC_005335	-	Chr1:17130323-17133689	met1	wt	OK	0	0	0.549301	0	5e-05	0.00343152	yes	AT1G45207	TCONS_00007940
XLOC_005335	XLOC_005335	-	Chr1:17130323-17133689	met1	wt	OK	0	0	0.549301	0	5e-05	0.00343152	yes	AT1G45207	TCONS_00007939
XLOC_005335	XLOC_005335	-	Chr1:17130323-17133689	met1	wt	OK	0	0	0.549301	0	5e-05	0.00343152	yes	AT1G45207	TCONS_00007941
XLOC_005603	XLOC_005603	-	Chr1:19630841-19634293	met1	wt	OK	0	0	0.508112	0	5e-05	0.00343152	yes	AT1G52700	TCONS_00008355
XLOC_005603	XLOC_005603	-	Chr1:19630841-19634293	met1	wt	OK	0	0	0.508112	0	5e-05	0.00343152	yes	AT1G52700	TCONS_00008354
XLOC_005604	XLOC_005604	-	Chr1:19638337-19640386	met1	wt	OK	0	0	0.423503	0	5e-05	0.00343152	yes	AT1G52710	TCONS_00008356
XLOC_005604	XLOC_005604	-	Chr1:19638337-19640386	met1	wt	OK	0	0	0.423503	0	5e-05	0.00343152	yes	AT1G52710	TCONS_00008357
XLOC_005604	XLOC_005604	-	Chr1:19638337-19640386	met1	wt	OK	0	0	0.423503	0	5e-05	0.00343152	yes	AT1G52710	TCONS_00008358
XLOC_005670	XLOC_005670	-	Chr1:20158627-20160859	met1	wt	OK	0	0	0.532708	0	5e-05	0.00343152	yes	AT1G54010	TCONS_00008453
XLOC_005670	XLOC_005670	-	Chr1:20158627-20160859	met1	wt	OK	0	0	0.532708	0	5e-05	0.00343152	yes	AT1G54010	TCONS_00008451
XLOC_005670	XLOC_005670	-	Chr1:20158627-20160859	met1	wt	OK	0	0	0.532708	0	5e-05	0.00343152	yes	AT1G54010	TCONS_00008452
XLOC_005762	XLOC_005762	-	Chr1:20860600-20870405	met1	wt	OK	0	0	0.521148	0	0.00015	0.00966429	yes	AT1G55830	TCONS_00008590
XLOC_005762	XLOC_005762	-	Chr1:20860600-20870405	met1	wt	OK	0	0	0.521148	0	0.00015	0.00966429	yes	AT1G55830	TCONS_00008592
XLOC_005762	XLOC_005762	-	Chr1:20860600-20870405	met1	wt	OK	0	0	0.521148	0	0.00015	0.00966429	yes	AT1G55830	TCONS_00008594
XLOC_005762	XLOC_005762	-	Chr1:20860600-20870405	met1	wt	OK	0	0	0.521148	0	0.00015	0.00966429	yes	AT1G55830	TCONS_00008591
XLOC_005762	XLOC_005762	-	Chr1:20860600-20870405	met1	wt	OK	0	0	0.521148	0	0.00015	0.00966429	yes	AT1G55830	TCONS_00008593
XLOC_007763	XLOC_007763	-	Chr2:8568479-8569896	met1	wt	OK	0	0	0.832555	0	5e-05	0.00343152	yes	AT2G19850	TCONS_00011596
XLOC_007763	XLOC_007763	-	Chr2:8568479-8569896	met1	wt	OK	0	0	0.832555	0	5e-05	0.00343152	yes	AT2G19850	TCONS_00011597
XLOC_008034	XLOC_008034	-	Chr2:10980152-10984014	met1	wt	OK	0	0	0.370207	0	5e-05	0.00343152	yes	AT2G25740	TCONS_00011997
XLOC_008034	XLOC_008034	-	Chr2:10980152-10984014	met1	wt	OK	0	0	0.370207	0	5e-05	0.00343152	yes	AT2G25740	TCONS_00011998
XLOC_008074	XLOC_008074	-	Chr2:11327547-11336644	met1	wt	OK	0	0	0.655165	0	5e-05	0.00343152	yes	AT2G26640	TCONS_00012061
XLOC_008074	XLOC_008074	-	Chr2:11327547-11336644	met1	wt	OK	0	0	0.655165	0	5e-05	0.00343152	yes	AT2G26640	TCONS_00012060
XLOC_008074	XLOC_008074	-	Chr2:11327547-11336644	met1	wt	OK	0	0	0.655165	0	5e-05	0.00343152	yes	AT2G26630.1	TCONS_00012059
XLOC_008074	XLOC_008074	-	Chr2:11327547-11336644	met1	wt	OK	0	0	0.655165	0	5e-05	0.00343152	yes	AT2G26640	TCONS_00012063
XLOC_008074	XLOC_008074	-	Chr2:11327547-11336644	met1	wt	OK	0	0	0.655165	0	5e-05	0.00343152	yes	AT2G26640	TCONS_00012062
XLOC_008231	XLOC_008231	-	Chr2:12834883-12840202	met1	wt	OK	0	0	0.490692	0	5e-05	0.00343152	yes	AT2G30070	TCONS_00012310
XLOC_008231	XLOC_008231	-	Chr2:12834883-12840202	met1	wt	OK	0	0	0.490692	0	5e-05	0.00343152	yes	AT2G30070	TCONS_00012309
XLOC_008899	XLOC_008899	-	Chr2:18193171-18195023	met1	wt	OK	0	0	0.737441	0	5e-05	0.00343152	yes	AT2G43930	TCONS_00013359
XLOC_008899	XLOC_008899	-	Chr2:18193171-18195023	met1	wt	OK	0	0	0.737441	0	5e-05	0.00343152	yes	AT2G43930	TCONS_00013358
XLOC_008953	XLOC_008953	-	Chr2:18567874-18569877	met1	wt	OK	0	0	0.460521	0	5e-05	0.00343152	yes	AT2G45010	TCONS_00013431
XLOC_008953	XLOC_008953	-	Chr2:18567874-18569877	met1	wt	OK	0	0	0.460521	0	5e-05	0.00343152	yes	AT2G45010	TCONS_00013430
XLOC_009917	XLOC_009917	-	Chr2:8009253-8013451	met1	wt	OK	0	0	0.406181	0	0.00085	0.0419289	yes	AT2G18480	TCONS_00014802
XLOC_009917	XLOC_009917	-	Chr2:8009253-8013451	met1	wt	OK	0	0	0.406181	0	0.00085	0.0419289	yes	AT2G18480	TCONS_00014801
XLOC_010277	XLOC_010277	-	Chr2:10956302-10972879	met1	wt	OK	0	0	0.41549	0	0.00095	0.0454417	yes	AT2G25730	TCONS_00015321
XLOC_010277	XLOC_010277	-	Chr2:10956302-10972879	met1	wt	OK	0	0	0.41549	0	0.00095	0.0454417	yes	AT2G25730	TCONS_00015320
XLOC_010277	XLOC_010277	-	Chr2:10956302-10972879	met1	wt	OK	0	0	0.41549	0	0.00095	0.0454417	yes	AT2G25730	TCONS_00015319
XLOC_010277	XLOC_010277	-	Chr2:10956302-10972879	met1	wt	OK	0	0	0.41549	0	0.00095	0.0454417	yes	AT2G25730	TCONS_00015322
XLOC_010950	XLOC_010950	-	Chr2:16276962-16279296	met1	wt	OK	0	0	0.490356	0	0.0005	0.0267542	yes	AT2G38980	TCONS_00016324
XLOC_010950	XLOC_010950	-	Chr2:16276962-16279296	met1	wt	OK	0	0	0.490356	0	0.0005	0.0267542	yes	AT2G38980	TCONS_00016325
XLOC_010950	XLOC_010950	-	Chr2:16276962-16279296	met1	wt	OK	0	0	0.490356	0	0.0005	0.0267542	yes	AT2G38980	TCONS_00016323
XLOC_010950	XLOC_010950	-	Chr2:16276962-16279296	met1	wt	OK	0	0	0.490356	0	0.0005	0.0267542	yes	AT2G38980	TCONS_00016326
XLOC_010950	XLOC_010950	-	Chr2:16276962-16279296	met1	wt	OK	0	0	0.490356	0	0.0005	0.0267542	yes	AT2G38980	TCONS_00016322
XLOC_010950	XLOC_010950	-	Chr2:16276962-16279296	met1	wt	OK	0	0	0.490356	0	0.0005	0.0267542	yes	AT2G38980	TCONS_00016321
XLOC_010950	XLOC_010950	-	Chr2:16276962-16279296	met1	wt	OK	0	0	0.490356	0	0.0005	0.0267542	yes	AT2G38980	TCONS_00016320
XLOC_011526	XLOC_011526	-	Chr3:733210-734648	met1	wt	OK	0	0	0.47973	0	5e-05	0.00343152	yes	AT3G03180	TCONS_00017200
XLOC_011526	XLOC_011526	-	Chr3:733210-734648	met1	wt	OK	0	0	0.47973	0	5e-05	0.00343152	yes	AT3G03180	TCONS_00017198
XLOC_011526	XLOC_011526	-	Chr3:733210-734648	met1	wt	OK	0	0	0.47973	0	5e-05	0.00343152	yes	AT3G03180	TCONS_00017199
XLOC_011591	XLOC_011591	-	Chr3:1246550-1250440	met1	wt	OK	0	0	0.409071	0	5e-05	0.00343152	yes	AT3G04605.1	TCONS_00017295
XLOC_011591	XLOC_011591	-	Chr3:1246550-1250440	met1	wt	OK	0	0	0.409071	0	5e-05	0.00343152	yes	AT3G04605.1	TCONS_00017294
XLOC_012246	XLOC_012246	-	Chr3:6191493-6194248	met1	wt	OK	0	0	0.46674	0	5e-05	0.00343152	yes	AT3G18080	TCONS_00018286
XLOC_012246	XLOC_012246	-	Chr3:6191493-6194248	met1	wt	OK	0	0	0.46674	0	5e-05	0.00343152	yes	AT3G18080	TCONS_00018287
XLOC_013014	XLOC_013014	-	Chr3:14195873-14216024	met1	wt	OK	0	0	0.54807	0	5e-05	0.00343152	yes	AT3G41768	TCONS_00019449
XLOC_013014	XLOC_013014	-	Chr3:14195873-14216024	met1	wt	OK	0	0	0.54807	0	5e-05	0.00343152	yes	AT3G41768	TCONS_00019445
XLOC_013014	XLOC_013014	-	Chr3:14195873-14216024	met1	wt	OK	0	0	0.54807	0	5e-05	0.00343152	yes	AT3G41768	TCONS_00019448
XLOC_013014	XLOC_013014	-	Chr3:14195873-14216024	met1	wt	OK	0	0	0.54807	0	5e-05	0.00343152	yes	AT3G41768	TCONS_00019450
XLOC_013014	XLOC_013014	-	Chr3:14195873-14216024	met1	wt	OK	0	0	0.54807	0	5e-05	0.00343152	yes	AT3G41761	TCONS_00019444
XLOC_013014	XLOC_013014	-	Chr3:14195873-14216024	met1	wt	OK	0	0	0.54807	0	5e-05	0.00343152	yes	AT3G41768	TCONS_00019451
XLOC_013014	XLOC_013014	-	Chr3:14195873-14216024	met1	wt	OK	0	0	0.54807	0	5e-05	0.00343152	yes	AT3G41768	TCONS_00019447
XLOC_013014	XLOC_013014	-	Chr3:14195873-14216024	met1	wt	OK	0	0	0.54807	0	5e-05	0.00343152	yes	AT3G41768	TCONS_00019446
XLOC_013228	XLOC_013228	-	Chr3:16790849-16793536	met1	wt	OK	0	0	0.408294	0	5e-05	0.00343152	yes	AT3G45740	TCONS_00019747
XLOC_013228	XLOC_013228	-	Chr3:16790849-16793536	met1	wt	OK	0	0	0.408294	0	5e-05	0.00343152	yes	AT3G45740	TCONS_00019746
XLOC_014044	XLOC_014044	-	Chr3:23182601-23184105	met1	wt	OK	0	0	0.482837	0	5e-05	0.00343152	yes	AT3G62680	TCONS_00020998
XLOC_014044	XLOC_014044	-	Chr3:23182601-23184105	met1	wt	OK	0	0	0.482837	0	5e-05	0.00343152	yes	AT3G62680	TCONS_00020997
XLOC_014061	XLOC_014061	-	Chr3:23302340-23311418	met1	wt	OK	0	0	0.407896	0	0.00045	0.024494	yes	AT3G63070	TCONS_00021024
XLOC_014061	XLOC_014061	-	Chr3:23302340-23311418	met1	wt	OK	0	0	0.407896	0	0.00045	0.024494	yes	AT3G63070	TCONS_00021025
XLOC_014299	XLOC_014299	-	Chr3:1503792-1505653	met1	wt	OK	0	0	0.352862	0	0.00055	0.0289392	yes	AT3G05280	TCONS_00021380
XLOC_014299	XLOC_014299	-	Chr3:1503792-1505653	met1	wt	OK	0	0	0.352862	0	0.00055	0.0289392	yes	AT3G05280	TCONS_00021379
XLOC_014299	XLOC_014299	-	Chr3:1503792-1505653	met1	wt	OK	0	0	0.352862	0	0.00055	0.0289392	yes	AT3G05280	TCONS_00021378
XLOC_014391	XLOC_014391	-	Chr3:2079030-2083377	met1	wt	OK	0	0	0.376032	0	0.00035	0.02009	yes	AT3G06650	TCONS_00021523
XLOC_014391	XLOC_014391	-	Chr3:2079030-2083377	met1	wt	OK	0	0	0.376032	0	0.00035	0.02009	yes	AT3G06650	TCONS_00021522
XLOC_014731	XLOC_014731	-	Chr3:4229825-4232876	met1	wt	OK	0	0	0.486066	0	5e-05	0.00343152	yes	AT3G13170	TCONS_00022036
XLOC_014731	XLOC_014731	-	Chr3:4229825-4232876	met1	wt	OK	0	0	0.486066	0	5e-05	0.00343152	yes	AT3G13170	TCONS_00022035
XLOC_014731	XLOC_014731	-	Chr3:4229825-4232876	met1	wt	OK	0	0	0.486066	0	5e-05	0.00343152	yes	AT3G13170	TCONS_00022034
XLOC_014743	XLOC_014743	-	Chr3:4335476-4337988	met1	wt	OK	0	0	0.297137	0	0.001	0.0457536	yes	AT3G13350	TCONS_00022053
XLOC_014743	XLOC_014743	-	Chr3:4335476-4337988	met1	wt	OK	0	0	0.297137	0	0.001	0.0457536	yes	AT3G13350	TCONS_00022052
XLOC_015893	XLOC_015893	-	Chr3:16011546-16020279	met1	wt	OK	0	0	0.466173	0	5e-05	0.00343152	yes	AT3G44340	TCONS_00023727
XLOC_015893	XLOC_015893	-	Chr3:16011546-16020279	met1	wt	OK	0	0	0.466173	0	5e-05	0.00343152	yes	AT3G44340	TCONS_00023729
XLOC_015893	XLOC_015893	-	Chr3:16011546-16020279	met1	wt	OK	0	0	0.466173	0	5e-05	0.00343152	yes	AT3G44340	TCONS_00023728
XLOC_015893	XLOC_015893	-	Chr3:16011546-16020279	met1	wt	OK	0	0	0.466173	0	5e-05	0.00343152	yes	AT3G44340	TCONS_00023730
XLOC_016026	XLOC_016026	-	Chr3:17197404-17201869	met1	wt	OK	0	0	0.359896	0	0.0002	0.0123804	yes	AT3G46700	TCONS_00023905
XLOC_016026	XLOC_016026	-	Chr3:17197404-17201869	met1	wt	OK	0	0	0.359896	0	0.0002	0.0123804	yes	AT3G46690	TCONS_00023904
XLOC_016026	XLOC_016026	-	Chr3:17197404-17201869	met1	wt	OK	0	0	0.359896	0	0.0002	0.0123804	yes	AT3G46700	TCONS_00023906
XLOC_016986	XLOC_016986	-	Chr4:821524-823544	met1	wt	OK	0	0	0.436392	0	5e-05	0.00343152	yes	AT4G01900	TCONS_00025395
XLOC_016986	XLOC_016986	-	Chr4:821524-823544	met1	wt	OK	0	0	0.436392	0	5e-05	0.00343152	yes	AT4G01900	TCONS_00025396
XLOC_017173	XLOC_017173	-	Chr4:2417785-2422828	met1	wt	OK	0	0	0.437732	0	5e-05	0.00343152	yes	AT4G04750	TCONS_00025677
XLOC_017173	XLOC_017173	-	Chr4:2417785-2422828	met1	wt	OK	0	0	0.437732	0	5e-05	0.00343152	yes	AT4G04750	TCONS_00025676
XLOC_017185	XLOC_017185	-	Chr4:2497775-2505522	met1	wt	OK	0	0	0.299407	0	0.00095	0.0454417	yes	AT4G04920	TCONS_00025694
XLOC_017185	XLOC_017185	-	Chr4:2497775-2505522	met1	wt	OK	0	0	0.299407	0	0.00095	0.0454417	yes	AT4G04920	TCONS_00025692
XLOC_017185	XLOC_017185	-	Chr4:2497775-2505522	met1	wt	OK	0	0	0.299407	0	0.00095	0.0454417	yes	AT4G04920	TCONS_00025693
XLOC_017185	XLOC_017185	-	Chr4:2497775-2505522	met1	wt	OK	0	0	0.299407	0	0.00095	0.0454417	yes	AT4G04920	TCONS_00025690
XLOC_017185	XLOC_017185	-	Chr4:2497775-2505522	met1	wt	OK	0	0	0.299407	0	0.00095	0.0454417	yes	AT4G04920	TCONS_00025691
XLOC_017822	XLOC_017822	-	Chr4:9128651-9129905	met1	wt	OK	0	0	0.523612	0	5e-05	0.00343152	yes	AT4G16140	TCONS_00026628
XLOC_017822	XLOC_017822	-	Chr4:9128651-9129905	met1	wt	OK	0	0	0.523612	0	5e-05	0.00343152	yes	AT4G16140	TCONS_00026629
XLOC_018005	XLOC_018005	-	Chr4:10724894-10729773	met1	wt	OK	0	0	0.440232	0	5e-05	0.00343152	yes	AT4G19710	TCONS_00026902
XLOC_018005	XLOC_018005	-	Chr4:10724894-10729773	met1	wt	OK	0	0	0.440232	0	5e-05	0.00343152	yes	AT4G19710	TCONS_00026901
XLOC_018452	XLOC_018452	-	Chr4:14259224-14260861	met1	wt	OK	0	0	0.440165	0	0.00035	0.02009	yes	AT4G28900.1	TCONS_00027545
XLOC_018452	XLOC_018452	-	Chr4:14259224-14260861	met1	wt	OK	0	0	0.440165	0	0.00035	0.02009	yes	AT4G28900.1	TCONS_00027546
XLOC_018672	XLOC_018672	-	Chr4:16136688-16141603	met1	wt	OK	0	0	0.373911	0	0.00015	0.00966429	yes	AT4G33580	TCONS_00027890
XLOC_018672	XLOC_018672	-	Chr4:16136688-16141603	met1	wt	OK	0	0	0.373911	0	0.00015	0.00966429	yes	AT4G33580	TCONS_00027892
XLOC_018672	XLOC_018672	-	Chr4:16136688-16141603	met1	wt	OK	0	0	0.373911	0	0.00015	0.00966429	yes	AT4G33580	TCONS_00027891
XLOC_019962	XLOC_019962	-	Chr4:10003287-10007558	met1	wt	OK	0	0	0.455146	0	5e-05	0.00343152	yes	AT4G18020	TCONS_00029826
XLOC_019962	XLOC_019962	-	Chr4:10003287-10007558	met1	wt	OK	0	0	0.455146	0	5e-05	0.00343152	yes	AT4G18020	TCONS_00029825
XLOC_019962	XLOC_019962	-	Chr4:10003287-10007558	met1	wt	OK	0	0	0.455146	0	5e-05	0.00343152	yes	AT4G18020	TCONS_00029823
XLOC_019962	XLOC_019962	-	Chr4:10003287-10007558	met1	wt	OK	0	0	0.455146	0	5e-05	0.00343152	yes	AT4G18020	TCONS_00029824
XLOC_019962	XLOC_019962	-	Chr4:10003287-10007558	met1	wt	OK	0	0	0.455146	0	5e-05	0.00343152	yes	AT4G18020	TCONS_00029822
XLOC_020423	XLOC_020423	-	Chr4:13687197-13690468	met1	wt	OK	0	0	0.440781	0	5e-05	0.00343152	yes	AT4G27340	TCONS_00030503
XLOC_020423	XLOC_020423	-	Chr4:13687197-13690468	met1	wt	OK	0	0	0.440781	0	5e-05	0.00343152	yes	AT4G27340	TCONS_00030502
XLOC_020805	XLOC_020805	-	Chr4:16796241-16799721	met1	wt	OK	0	0	0.33951	0	0.001	0.0457536	yes	AT4G35300	TCONS_00031098
XLOC_020805	XLOC_020805	-	Chr4:16796241-16799721	met1	wt	OK	0	0	0.33951	0	0.001	0.0457536	yes	AT4G35300	TCONS_00031100
XLOC_020805	XLOC_020805	-	Chr4:16796241-16799721	met1	wt	OK	0	0	0.33951	0	0.001	0.0457536	yes	AT4G35300	TCONS_00031099
XLOC_020888	XLOC_020888	-	Chr4:17390755-17393303	met1	wt	OK	0	0	0.389843	0	0.00025	0.0148915	yes	AT4G36910	TCONS_00031221
XLOC_020888	XLOC_020888	-	Chr4:17390755-17393303	met1	wt	OK	0	0	0.389843	0	0.00025	0.0148915	yes	AT4G36910	TCONS_00031222
XLOC_021353	XLOC_021353	-	Chr5:2056611-2059821	met1	wt	OK	0	0	0.357711	0	0.00045	0.024494	yes	AT5G06680	TCONS_00031921
XLOC_021353	XLOC_021353	-	Chr5:2056611-2059821	met1	wt	OK	0	0	0.357711	0	0.00045	0.024494	yes	AT5G06680	TCONS_00031922
XLOC_021375	XLOC_021375	-	Chr5:2209740-2212651	met1	wt	OK	0	0	0.584686	0	5e-05	0.00343152	yes	AT5G07130	TCONS_00031958
XLOC_021375	XLOC_021375	-	Chr5:2209740-2212651	met1	wt	OK	0	0	0.584686	0	5e-05	0.00343152	yes	AT5G07130	TCONS_00031957
XLOC_021890	XLOC_021890	-	Chr5:6271482-6274481	met1	wt	OK	0	0	0.476932	0	5e-05	0.00343152	yes	AT5G18820	TCONS_00032739
XLOC_021890	XLOC_021890	-	Chr5:6271482-6274481	met1	wt	OK	0	0	0.476932	0	5e-05	0.00343152	yes	AT5G18820	TCONS_00032738
XLOC_021890	XLOC_021890	-	Chr5:6271482-6274481	met1	wt	OK	0	0	0.476932	0	5e-05	0.00343152	yes	AT5G18820	TCONS_00032737
XLOC_021890	XLOC_021890	-	Chr5:6271482-6274481	met1	wt	OK	0	0	0.476932	0	5e-05	0.00343152	yes	AT5G18820	TCONS_00032740
XLOC_022552	XLOC_022552	-	Chr5:13611795-13613886	met1	wt	OK	0	0	0.832555	0	5e-05	0.00343152	yes	AT5G35407	TCONS_00033721
XLOC_022552	XLOC_022552	-	Chr5:13611795-13613886	met1	wt	OK	0	0	0.832555	0	5e-05	0.00343152	yes	AT5G35407	TCONS_00033720
XLOC_023405	XLOC_023405	-	Chr5:21204969-21207834	met1	wt	OK	0	0	0.493931	0	5e-05	0.00343152	yes	AT5G52210	TCONS_00034981
XLOC_023405	XLOC_023405	-	Chr5:21204969-21207834	met1	wt	OK	0	0	0.493931	0	5e-05	0.00343152	yes	AT5G52210	TCONS_00034982
XLOC_024584	XLOC_024584	-	Chr5:2892327-2895422	met1	wt	OK	0	0	0.452115	0	5e-05	0.00343152	yes	AT5G09330	TCONS_00036750
XLOC_024584	XLOC_024584	-	Chr5:2892327-2895422	met1	wt	OK	0	0	0.452115	0	5e-05	0.00343152	yes	AT5G09330	TCONS_00036754
XLOC_024584	XLOC_024584	-	Chr5:2892327-2895422	met1	wt	OK	0	0	0.452115	0	5e-05	0.00343152	yes	AT5G09330	TCONS_00036751
XLOC_024584	XLOC_024584	-	Chr5:2892327-2895422	met1	wt	OK	0	0	0.452115	0	5e-05	0.00343152	yes	AT5G09330	TCONS_00036752
XLOC_024584	XLOC_024584	-	Chr5:2892327-2895422	met1	wt	OK	0	0	0.452115	0	5e-05	0.00343152	yes	AT5G09330	TCONS_00036753
XLOC_024584	XLOC_024584	-	Chr5:2892327-2895422	met1	wt	OK	0	0	0.452115	0	5e-05	0.00343152	yes	AT5G09330	TCONS_00036755
XLOC_024737	XLOC_024737	-	Chr5:3941527-3944785	met1	wt	OK	0	0	0.403639	0	5e-05	0.00343152	yes	AT5G12200	TCONS_00036997
XLOC_024737	XLOC_024737	-	Chr5:3941527-3944785	met1	wt	OK	0	0	0.403639	0	5e-05	0.00343152	yes	AT5G12200	TCONS_00036996
XLOC_024961	XLOC_024961	-	Chr5:5642862-5647731	met1	wt	OK	0	0	0.639291	0	0.00065	0.0330976	yes	AT5G17165	TCONS_00037359
XLOC_024961	XLOC_024961	-	Chr5:5642862-5647731	met1	wt	OK	0	0	0.639291	0	0.00065	0.0330976	yes	AT5G17165	TCONS_00037362
XLOC_024961	XLOC_024961	-	Chr5:5642862-5647731	met1	wt	OK	0	0	0.639291	0	0.00065	0.0330976	yes	AT5G17165	TCONS_00037358
XLOC_025142	XLOC_025142	-	Chr5:7050274-7057207	met1	wt	OK	0	0	0.367242	0	5e-05	0.00343152	yes	AT5G20830	TCONS_00037634
XLOC_025142	XLOC_025142	-	Chr5:7050274-7057207	met1	wt	OK	0	0	0.367242	0	5e-05	0.00343152	yes	AT5G20830	TCONS_00037633
XLOC_025142	XLOC_025142	-	Chr5:7050274-7057207	met1	wt	OK	0	0	0.367242	0	5e-05	0.00343152	yes	AT5G20830	TCONS_00037635
XLOC_025505	XLOC_025505	-	Chr5:10362576-10369180	met1	wt	OK	0	0	0.583195	0	5e-05	0.00343152	yes	AT5G28415.1	TCONS_00038217
XLOC_025505	XLOC_025505	-	Chr5:10362576-10369180	met1	wt	OK	0	0	0.583195	0	5e-05	0.00343152	yes	AT5G28442	TCONS_00038218
XLOC_025505	XLOC_025505	-	Chr5:10362576-10369180	met1	wt	OK	0	0	0.583195	0	5e-05	0.00343152	yes	AT5G28430.1	TCONS_00038221
XLOC_025505	XLOC_025505	-	Chr5:10362576-10369180	met1	wt	OK	0	0	0.583195	0	5e-05	0.00343152	yes	AT5G28430.1	TCONS_00038220
XLOC_026439	XLOC_026439	-	Chr5:20402246-20406705	met1	wt	OK	0	0	0.497958	0	5e-05	0.00343152	yes	AT5G50150	TCONS_00039568
XLOC_026439	XLOC_026439	-	Chr5:20402246-20406705	met1	wt	OK	0	0	0.497958	0	5e-05	0.00343152	yes	AT5G50150	TCONS_00039567
XLOC_026715	XLOC_026715	-	Chr5:23010511-23015997	met1	wt	OK	0	0	0.321956	0	0.0006	0.0310525	yes	AT5G56890	TCONS_00039979
XLOC_026715	XLOC_026715	-	Chr5:23010511-23015997	met1	wt	OK	0	0	0.321956	0	0.0006	0.0310525	yes	AT5G56890	TCONS_00039981
XLOC_026715	XLOC_026715	-	Chr5:23010511-23015997	met1	wt	OK	0	0	0.321956	0	0.0006	0.0310525	yes	AT5G56890	TCONS_00039980
XLOC_026992	XLOC_026992	-	Chr5:25152655-25155916	met1	wt	OK	0	0	0.437272	0	5e-05	0.00343152	yes	AT5G62650	TCONS_00040377
XLOC_026992	XLOC_026992	-	Chr5:25152655-25155916	met1	wt	OK	0	0	0.437272	0	5e-05	0.00343152	yes	AT5G62650	TCONS_00040378
XLOC_027037	XLOC_027037	-	Chr5:25466135-25468412	met1	wt	OK	0	0	0.44035	0	5e-05	0.00343152	yes	AT5G63620	TCONS_00040453
XLOC_027037	XLOC_027037	-	Chr5:25466135-25468412	met1	wt	OK	0	0	0.44035	0	5e-05	0.00343152	yes	AT5G63620	TCONS_00040454

## Sheet: promoter.diff.ddm1
gene_id	test_id	gene	locus	sample_1	sample_2	status	value_1	value_2	sqrt.JS.	test_stat	p_value	q_value	significant	ref_gene_id	cuff_id
XLOC_000104	XLOC_000104	-	Chr1:739574-746698	ddm1	wt	OK	0	0	0.465083	0	0.00245	0.0461272	yes	AT1G03090	TCONS_00000166
XLOC_000104	XLOC_000104	-	Chr1:739574-746698	ddm1	wt	OK	0	0	0.465083	0	0.00245	0.0461272	yes	AT1G03090	TCONS_00000168
XLOC_000104	XLOC_000104	-	Chr1:739574-746698	ddm1	wt	OK	0	0	0.465083	0	0.00245	0.0461272	yes	AT1G03090	TCONS_00000167
XLOC_000104	XLOC_000104	-	Chr1:739574-746698	ddm1	wt	OK	0	0	0.465083	0	0.00245	0.0461272	yes	AT1G03090	TCONS_00000165
XLOC_000172	XLOC_000172	-	Chr1:1226601-1230839	ddm1	wt	OK	0	0	0.309251	0	0.00105	0.0266	yes	AT1G04510	TCONS_00000272
XLOC_000172	XLOC_000172	-	Chr1:1226601-1230839	ddm1	wt	OK	0	0	0.309251	0	0.00105	0.0266	yes	AT1G04510	TCONS_00000271
XLOC_000172	XLOC_000172	-	Chr1:1226601-1230839	ddm1	wt	OK	0	0	0.309251	0	0.00105	0.0266	yes	AT1G04510	TCONS_00000270
XLOC_000570	XLOC_000570	-	Chr1:4201012-4208926	ddm1	wt	OK	0	0	0.30616	0	0.0004	0.01216	yes	AT1G12360	TCONS_00000875
XLOC_000570	XLOC_000570	-	Chr1:4201012-4208926	ddm1	wt	OK	0	0	0.30616	0	0.0004	0.01216	yes	AT1G12360	TCONS_00000874
XLOC_000570	XLOC_000570	-	Chr1:4201012-4208926	ddm1	wt	OK	0	0	0.30616	0	0.0004	0.01216	yes	AT1G12360	TCONS_00000873
XLOC_000597	XLOC_000597	-	Chr1:4452262-4454847	ddm1	wt	OK	0	0	0.423451	0	5e-05	0.0021863	yes	AT1G13060	TCONS_00000908
XLOC_000597	XLOC_000597	-	Chr1:4452262-4454847	ddm1	wt	OK	0	0	0.423451	0	5e-05	0.0021863	yes	AT1G13060	TCONS_00000907
XLOC_000750	XLOC_000750	-	Chr1:5504734-5506691	ddm1	wt	OK	0	0	0.496513	0	5e-05	0.0021863	yes	AT1G16040	TCONS_00001114
XLOC_000750	XLOC_000750	-	Chr1:5504734-5506691	ddm1	wt	OK	0	0	0.496513	0	5e-05	0.0021863	yes	AT1G16040	TCONS_00001115
XLOC_000750	XLOC_000750	-	Chr1:5504734-5506691	ddm1	wt	OK	0	0	0.496513	0	5e-05	0.0021863	yes	AT1G16040	TCONS_00001113
XLOC_001022	XLOC_001022	-	Chr1:7508747-7511798	ddm1	wt	OK	0	0	0.348199	0	5e-05	0.0021863	yes	AT1G21450	TCONS_00001533
XLOC_001022	XLOC_001022	-	Chr1:7508747-7511798	ddm1	wt	OK	0	0	0.348199	0	5e-05	0.0021863	yes	AT1G21450	TCONS_00001534
XLOC_001022	XLOC_001022	-	Chr1:7508747-7511798	ddm1	wt	OK	0	0	0.348199	0	5e-05	0.0021863	yes	AT1G21450	TCONS_00001532
XLOC_001188	XLOC_001188	-	Chr1:8915980-8918236	ddm1	wt	OK	0	0	0.394689	0	5e-05	0.0021863	yes	AT1G25420	TCONS_00001766
XLOC_001188	XLOC_001188	-	Chr1:8915980-8918236	ddm1	wt	OK	0	0	0.394689	0	5e-05	0.0021863	yes	AT1G25420	TCONS_00001765
XLOC_001219	XLOC_001219	-	Chr1:9184588-9187568	ddm1	wt	OK	0	0	0.236883	0	0.00275	0.0482308	yes	AT1G26580	TCONS_00001815
XLOC_001219	XLOC_001219	-	Chr1:9184588-9187568	ddm1	wt	OK	0	0	0.236883	0	0.00275	0.0482308	yes	AT1G26580	TCONS_00001814
XLOC_001219	XLOC_001219	-	Chr1:9184588-9187568	ddm1	wt	OK	0	0	0.236883	0	0.00275	0.0482308	yes	AT1G26580	TCONS_00001816
XLOC_001861	XLOC_001861	-	Chr1:16266835-16268874	ddm1	wt	OK	0	0	0.347301	0	0.0014	0.03192	yes	AT1G43170	TCONS_00002758
XLOC_001861	XLOC_001861	-	Chr1:16266835-16268874	ddm1	wt	OK	0	0	0.347301	0	0.0014	0.03192	yes	AT1G43170	TCONS_00002759
XLOC_002044	XLOC_002044	-	Chr1:18150424-18153360	ddm1	wt	OK	0	0	0.469491	0	0.0025	0.0461272	yes	AT1G49050	TCONS_00003024
XLOC_002044	XLOC_002044	-	Chr1:18150424-18153360	ddm1	wt	OK	0	0	0.469491	0	0.0025	0.0461272	yes	AT1G49050	TCONS_00003025
XLOC_002441	XLOC_002441	-	Chr1:21746243-21765681	ddm1	wt	OK	0	0	0.436658	0	5e-05	0.0021863	yes	AT1G58602	TCONS_00003635
XLOC_002441	XLOC_002441	-	Chr1:21746243-21765681	ddm1	wt	OK	0	0	0.436658	0	5e-05	0.0021863	yes	AT1G58602	TCONS_00003631
XLOC_002441	XLOC_002441	-	Chr1:21746243-21765681	ddm1	wt	OK	0	0	0.436658	0	5e-05	0.0021863	yes	AT1G58602	TCONS_00003634
XLOC_002441	XLOC_002441	-	Chr1:21746243-21765681	ddm1	wt	OK	0	0	0.436658	0	5e-05	0.0021863	yes	AT1G58602	TCONS_00003633
XLOC_002441	XLOC_002441	-	Chr1:21746243-21765681	ddm1	wt	OK	0	0	0.436658	0	5e-05	0.0021863	yes	AT1G58602	TCONS_00003632
XLOC_002441	XLOC_002441	-	Chr1:21746243-21765681	ddm1	wt	OK	0	0	0.436658	0	5e-05	0.0021863	yes	AT1G58602	TCONS_00003639
XLOC_002446	XLOC_002446	-	Chr1:21861316-21866210	ddm1	wt	OK	0	0	0.389	0	5e-05	0.0021863	yes	AT1G59520	TCONS_00003643
XLOC_002446	XLOC_002446	-	Chr1:21861316-21866210	ddm1	wt	OK	0	0	0.389	0	5e-05	0.0021863	yes	AT1G59520	TCONS_00003642
XLOC_002446	XLOC_002446	-	Chr1:21861316-21866210	ddm1	wt	OK	0	0	0.389	0	5e-05	0.0021863	yes	AT1G59520	TCONS_00003641
XLOC_002446	XLOC_002446	-	Chr1:21861316-21866210	ddm1	wt	OK	0	0	0.389	0	5e-05	0.0021863	yes	AT1G59520	TCONS_00003644
XLOC_002460	XLOC_002460	-	Chr1:21979367-21990206	ddm1	wt	OK	0	0	0.30545	0	0.00125	0.0295556	yes	AT1G59750	TCONS_00003668
XLOC_002460	XLOC_002460	-	Chr1:21979367-21990206	ddm1	wt	OK	0	0	0.30545	0	0.00125	0.0295556	yes	AT1G59750	TCONS_00003666
XLOC_002460	XLOC_002460	-	Chr1:21979367-21990206	ddm1	wt	OK	0	0	0.30545	0	0.00125	0.0295556	yes	AT1G59750	TCONS_00003667
XLOC_002460	XLOC_002460	-	Chr1:21979367-21990206	ddm1	wt	OK	0	0	0.30545	0	0.00125	0.0295556	yes	AT1G59750	TCONS_00003664
XLOC_002460	XLOC_002460	-	Chr1:21979367-21990206	ddm1	wt	OK	0	0	0.30545	0	0.00125	0.0295556	yes	AT1G59750	TCONS_00003669
XLOC_002460	XLOC_002460	-	Chr1:21979367-21990206	ddm1	wt	OK	0	0	0.30545	0	0.00125	0.0295556	yes	AT1G59750	TCONS_00003665
XLOC_002665	XLOC_002665	-	Chr1:23933264-23939885	ddm1	wt	OK	0	0	0.351227	0	0.0021	0.0421585	yes	AT1G64430	TCONS_00003959
XLOC_002665	XLOC_002665	-	Chr1:23933264-23939885	ddm1	wt	OK	0	0	0.351227	0	0.0021	0.0421585	yes	AT1G64430	TCONS_00003961
XLOC_002665	XLOC_002665	-	Chr1:23933264-23939885	ddm1	wt	OK	0	0	0.351227	0	0.0021	0.0421585	yes	AT1G64430	TCONS_00003960
XLOC_002665	XLOC_002665	-	Chr1:23933264-23939885	ddm1	wt	OK	0	0	0.351227	0	0.0021	0.0421585	yes	AT1G64440	TCONS_00003962
XLOC_002665	XLOC_002665	-	Chr1:23933264-23939885	ddm1	wt	OK	0	0	0.351227	0	0.0021	0.0421585	yes	AT1G64430	TCONS_00003957
XLOC_002665	XLOC_002665	-	Chr1:23933264-23939885	ddm1	wt	OK	0	0	0.351227	0	0.0021	0.0421585	yes	AT1G64430	TCONS_00003958
XLOC_002810	XLOC_002810	-	Chr1:25307673-25311331	ddm1	wt	OK	0	0	0.777314	0	5e-05	0.0021863	yes	AT1G67530	TCONS_00004158
XLOC_002810	XLOC_002810	-	Chr1:25307673-25311331	ddm1	wt	OK	0	0	0.777314	0	5e-05	0.0021863	yes	AT1G67530	TCONS_00004157
XLOC_002810	XLOC_002810	-	Chr1:25307673-25311331	ddm1	wt	OK	0	0	0.777314	0	5e-05	0.0021863	yes	AT1G67530	TCONS_00004156
XLOC_002867	XLOC_002867	-	Chr1:25752722-25756073	ddm1	wt	OK	0	0	0.356261	0	5e-05	0.0021863	yes	AT1G68580	TCONS_00004238
XLOC_002867	XLOC_002867	-	Chr1:25752722-25756073	ddm1	wt	OK	0	0	0.356261	0	5e-05	0.0021863	yes	AT1G68580	TCONS_00004240
XLOC_002867	XLOC_002867	-	Chr1:25752722-25756073	ddm1	wt	OK	0	0	0.356261	0	5e-05	0.0021863	yes	AT1G68580	TCONS_00004239
XLOC_002893	XLOC_002893	-	Chr1:25957571-25960336	ddm1	wt	OK	0	0	0.409442	0	0.0006	0.0172541	yes	AT1G69040	TCONS_00004278
XLOC_002893	XLOC_002893	-	Chr1:25957571-25960336	ddm1	wt	OK	0	0	0.409442	0	0.0006	0.0172541	yes	AT1G69040	TCONS_00004279
XLOC_002893	XLOC_002893	-	Chr1:25957571-25960336	ddm1	wt	OK	0	0	0.409442	0	0.0006	0.0172541	yes	AT1G69040	TCONS_00004280
XLOC_002893	XLOC_002893	-	Chr1:25957571-25960336	ddm1	wt	OK	0	0	0.409442	0	0.0006	0.0172541	yes	AT1G69040	TCONS_00004281
XLOC_002925	XLOC_002925	-	Chr1:26189834-26191401	ddm1	wt	OK	0	0	0.371591	0	0.0017	0.0366649	yes	AT1G69620	TCONS_00004325
XLOC_002925	XLOC_002925	-	Chr1:26189834-26191401	ddm1	wt	OK	0	0	0.371591	0	0.0017	0.0366649	yes	AT1G69620	TCONS_00004324
XLOC_003116	XLOC_003116	-	Chr1:27679549-27683155	ddm1	wt	OK	0	0	0.469347	0	0.0022	0.0436174	yes	AT1G73610	TCONS_00004632
XLOC_003116	XLOC_003116	-	Chr1:27679549-27683155	ddm1	wt	OK	0	0	0.469347	0	0.0022	0.0436174	yes	AT1G73620	TCONS_00004633
XLOC_003228	XLOC_003228	-	Chr1:28499057-28501054	ddm1	wt	OK	0	0	0.381898	0	5e-05	0.0021863	yes	AT1G75900	TCONS_00004776
XLOC_003228	XLOC_003228	-	Chr1:28499057-28501054	ddm1	wt	OK	0	0	0.381898	0	5e-05	0.0021863	yes	AT1G75900	TCONS_00004775
XLOC_003251	XLOC_003251	-	Chr1:28684559-28689152	ddm1	wt	OK	0	0	0.451389	0	5e-05	0.0021863	yes	AT1G76450	TCONS_00004810
XLOC_003251	XLOC_003251	-	Chr1:28684559-28689152	ddm1	wt	OK	0	0	0.451389	0	5e-05	0.0021863	yes	AT1G76450	TCONS_00004811
XLOC_003251	XLOC_003251	-	Chr1:28684559-28689152	ddm1	wt	OK	0	0	0.451389	0	5e-05	0.0021863	yes	AT1G76450	TCONS_00004809
XLOC_003333	XLOC_003333	-	Chr1:29355048-29358612	ddm1	wt	OK	0	0	0.401166	0	5e-05	0.0021863	yes	AT1G78070	TCONS_00004940
XLOC_003333	XLOC_003333	-	Chr1:29355048-29358612	ddm1	wt	OK	0	0	0.401166	0	5e-05	0.0021863	yes	AT1G78070	TCONS_00004939
XLOC_003333	XLOC_003333	-	Chr1:29355048-29358612	ddm1	wt	OK	0	0	0.401166	0	5e-05	0.0021863	yes	AT1G78070	TCONS_00004938
XLOC_003753	XLOC_003753	-	Chr1:1857754-1860778	ddm1	wt	OK	0	0	0.301648	0	0.00215	0.0428925	yes	AT1G06130	TCONS_00005551
XLOC_003753	XLOC_003753	-	Chr1:1857754-1860778	ddm1	wt	OK	0	0	0.301648	0	0.00215	0.0428925	yes	AT1G06130	TCONS_00005554
XLOC_003753	XLOC_003753	-	Chr1:1857754-1860778	ddm1	wt	OK	0	0	0.301648	0	0.00215	0.0428925	yes	AT1G06130	TCONS_00005550
XLOC_003753	XLOC_003753	-	Chr1:1857754-1860778	ddm1	wt	OK	0	0	0.301648	0	0.00215	0.0428925	yes	AT1G06130	TCONS_00005552
XLOC_003753	XLOC_003753	-	Chr1:1857754-1860778	ddm1	wt	OK	0	0	0.301648	0	0.00215	0.0428925	yes	AT1G06130	TCONS_00005549
XLOC_003753	XLOC_003753	-	Chr1:1857754-1860778	ddm1	wt	OK	0	0	0.301648	0	0.00215	0.0428925	yes	AT1G06130	TCONS_00005553
XLOC_003997	XLOC_003997	-	Chr1:3568167-3570879	ddm1	wt	OK	0	0	0.376936	0	0.0026	0.0471545	yes	AT1G10740	TCONS_00005941
XLOC_003997	XLOC_003997	-	Chr1:3568167-3570879	ddm1	wt	OK	0	0	0.376936	0	0.0026	0.0471545	yes	AT1G10740	TCONS_00005938
XLOC_003997	XLOC_003997	-	Chr1:3568167-3570879	ddm1	wt	OK	0	0	0.376936	0	0.0026	0.0471545	yes	AT1G10740	TCONS_00005939
XLOC_003997	XLOC_003997	-	Chr1:3568167-3570879	ddm1	wt	OK	0	0	0.376936	0	0.0026	0.0471545	yes	AT1G10740	TCONS_00005940
XLOC_004005	XLOC_004005	-	Chr1:3611568-3616197	ddm1	wt	OK	0	0	0.445362	0	0.0001	0.00409231	yes	AT1G10865	TCONS_00005957
XLOC_004005	XLOC_004005	-	Chr1:3611568-3616197	ddm1	wt	OK	0	0	0.445362	0	0.0001	0.00409231	yes	AT1G10865	TCONS_00005956
XLOC_004108	XLOC_004108	-	Chr1:4398332-4405577	ddm1	wt	OK	0	0	0.385793	0	0.0027	0.04788	yes	AT1G12930	TCONS_00006105
XLOC_004108	XLOC_004108	-	Chr1:4398332-4405577	ddm1	wt	OK	0	0	0.385793	0	0.0027	0.04788	yes	AT1G12930	TCONS_00006107
XLOC_004108	XLOC_004108	-	Chr1:4398332-4405577	ddm1	wt	OK	0	0	0.385793	0	0.0027	0.04788	yes	AT1G12930	TCONS_00006104
XLOC_004108	XLOC_004108	-	Chr1:4398332-4405577	ddm1	wt	OK	0	0	0.385793	0	0.0027	0.04788	yes	AT1G12930	TCONS_00006106
XLOC_004256	XLOC_004256	-	Chr1:5301584-5303372	ddm1	wt	OK	0	0	0.366066	0	0.00145	0.0328255	yes	AT1G15420	TCONS_00006323
XLOC_004256	XLOC_004256	-	Chr1:5301584-5303372	ddm1	wt	OK	0	0	0.366066	0	0.00145	0.0328255	yes	AT1G15420	TCONS_00006322
XLOC_004344	XLOC_004344	-	Chr1:5988339-5996894	ddm1	wt	OK	0	0	0.426775	0	5e-05	0.0021863	yes	AT1G17450	TCONS_00006461
XLOC_004344	XLOC_004344	-	Chr1:5988339-5996894	ddm1	wt	OK	0	0	0.426775	0	5e-05	0.0021863	yes	AT1G17450	TCONS_00006460
XLOC_004641	XLOC_004641	-	Chr1:8478392-8481236	ddm1	wt	OK	0	0	0.260683	0	0.0025	0.0461272	yes	AT1G23960	TCONS_00006885
XLOC_004641	XLOC_004641	-	Chr1:8478392-8481236	ddm1	wt	OK	0	0	0.260683	0	0.0025	0.0461272	yes	AT1G23960	TCONS_00006886
XLOC_004801	XLOC_004801	-	Chr1:9834941-9836079	ddm1	wt	OK	0	0	0.337265	0	0.00195	0.0399	yes	AT1G28150	TCONS_00007113
XLOC_004801	XLOC_004801	-	Chr1:9834941-9836079	ddm1	wt	OK	0	0	0.337265	0	0.00195	0.0399	yes	AT1G28150	TCONS_00007114
XLOC_004971	XLOC_004971	-	Chr1:11537301-11539861	ddm1	wt	OK	0	0	0.343885	0	0.00155	0.0345986	yes	AT1G32080	TCONS_00007401
XLOC_004971	XLOC_004971	-	Chr1:11537301-11539861	ddm1	wt	OK	0	0	0.343885	0	0.00155	0.0345986	yes	AT1G32080	TCONS_00007400
XLOC_004971	XLOC_004971	-	Chr1:11537301-11539861	ddm1	wt	OK	0	0	0.343885	0	0.00155	0.0345986	yes	AT1G32080	TCONS_00007402
XLOC_005055	XLOC_005055	-	Chr1:12416493-12421839	ddm1	wt	OK	0	0	0.374579	0	0.00045	0.0133	yes	AT1G34110	TCONS_00007542
XLOC_005055	XLOC_005055	-	Chr1:12416493-12421839	ddm1	wt	OK	0	0	0.374579	0	0.00045	0.0133	yes	AT1G34110	TCONS_00007540
XLOC_005055	XLOC_005055	-	Chr1:12416493-12421839	ddm1	wt	OK	0	0	0.374579	0	0.00045	0.0133	yes	AT1G34110	TCONS_00007541
XLOC_005253	XLOC_005253	-	Chr1:16228524-16231220	ddm1	wt	OK	0	0	0.426596	0	5e-05	0.0021863	yes	AT1G43130	TCONS_00007822
XLOC_005253	XLOC_005253	-	Chr1:16228524-16231220	ddm1	wt	OK	0	0	0.426596	0	5e-05	0.0021863	yes	AT1G43130	TCONS_00007823
XLOC_005335	XLOC_005335	-	Chr1:17130323-17133689	ddm1	wt	OK	0	0	0.404728	0	5e-05	0.0021863	yes	AT1G45207	TCONS_00007939
XLOC_005335	XLOC_005335	-	Chr1:17130323-17133689	ddm1	wt	OK	0	0	0.404728	0	5e-05	0.0021863	yes	AT1G45207	TCONS_00007940
XLOC_005335	XLOC_005335	-	Chr1:17130323-17133689	ddm1	wt	OK	0	0	0.404728	0	5e-05	0.0021863	yes	AT1G45207	TCONS_00007941
XLOC_005511	XLOC_005511	-	Chr1:18781868-18787788	ddm1	wt	OK	0	0	0.47599	0	0.0003	0.00967273	yes	AT1G50710	TCONS_00008220
XLOC_005511	XLOC_005511	-	Chr1:18781868-18787788	ddm1	wt	OK	0	0	0.47599	0	0.0003	0.00967273	yes	AT1G50710	TCONS_00008221
XLOC_005600	XLOC_005600	-	Chr1:19603816-19608622	ddm1	wt	OK	0	0	0.362385	0	0.0014	0.03192	yes	AT1G52630	TCONS_00008351
XLOC_005600	XLOC_005600	-	Chr1:19603816-19608622	ddm1	wt	OK	0	0	0.362385	0	0.0014	0.03192	yes	AT1G52630	TCONS_00008350
XLOC_005600	XLOC_005600	-	Chr1:19603816-19608622	ddm1	wt	OK	0	0	0.362385	0	0.0014	0.03192	yes	AT1G52630	TCONS_00008348
XLOC_005600	XLOC_005600	-	Chr1:19603816-19608622	ddm1	wt	OK	0	0	0.362385	0	0.0014	0.03192	yes	AT1G52630	TCONS_00008347
XLOC_005600	XLOC_005600	-	Chr1:19603816-19608622	ddm1	wt	OK	0	0	0.362385	0	0.0014	0.03192	yes	AT1G52630	TCONS_00008349
XLOC_005603	XLOC_005603	-	Chr1:19630841-19634293	ddm1	wt	OK	0	0	0.485462	0	0.0003	0.00967273	yes	AT1G52700	TCONS_00008355
XLOC_005603	XLOC_005603	-	Chr1:19630841-19634293	ddm1	wt	OK	0	0	0.485462	0	0.0003	0.00967273	yes	AT1G52700	TCONS_00008354
XLOC_005670	XLOC_005670	-	Chr1:20158627-20160859	ddm1	wt	OK	0	0	0.583368	0	5e-05	0.0021863	yes	AT1G54010	TCONS_00008451
XLOC_005670	XLOC_005670	-	Chr1:20158627-20160859	ddm1	wt	OK	0	0	0.583368	0	5e-05	0.0021863	yes	AT1G54010	TCONS_00008452
XLOC_005670	XLOC_005670	-	Chr1:20158627-20160859	ddm1	wt	OK	0	0	0.583368	0	5e-05	0.0021863	yes	AT1G54010	TCONS_00008453
XLOC_006173	XLOC_006173	-	Chr1:24300864-24306292	ddm1	wt	OK	0	0	0.371371	0	0.00095	0.0246537	yes	AT1G65430	TCONS_00009222
XLOC_006173	XLOC_006173	-	Chr1:24300864-24306292	ddm1	wt	OK	0	0	0.371371	0	0.00095	0.0246537	yes	AT1G65430	TCONS_00009220
XLOC_006173	XLOC_006173	-	Chr1:24300864-24306292	ddm1	wt	OK	0	0	0.371371	0	0.00095	0.0246537	yes	AT1G65430	TCONS_00009219
XLOC_006173	XLOC_006173	-	Chr1:24300864-24306292	ddm1	wt	OK	0	0	0.371371	0	0.00095	0.0246537	yes	AT1G65430	TCONS_00009223
XLOC_006173	XLOC_006173	-	Chr1:24300864-24306292	ddm1	wt	OK	0	0	0.371371	0	0.00095	0.0246537	yes	AT1G65430	TCONS_00009221
XLOC_006190	XLOC_006190	-	Chr1:24434251-24436419	ddm1	wt	OK	0	0	0.40011	0	0.0003	0.00967273	yes	AT1G65700	TCONS_00009251
XLOC_006190	XLOC_006190	-	Chr1:24434251-24436419	ddm1	wt	OK	0	0	0.40011	0	0.0003	0.00967273	yes	AT1G65700	TCONS_00009249
XLOC_006190	XLOC_006190	-	Chr1:24434251-24436419	ddm1	wt	OK	0	0	0.40011	0	0.0003	0.00967273	yes	AT1G65700	TCONS_00009250
XLOC_006364	XLOC_006364	-	Chr1:26026248-26027746	ddm1	wt	OK	0	0	0.442567	0	5e-05	0.0021863	yes	AT1G69230	TCONS_00009525
XLOC_006364	XLOC_006364	-	Chr1:26026248-26027746	ddm1	wt	OK	0	0	0.442567	0	5e-05	0.0021863	yes	AT1G69230	TCONS_00009526
XLOC_006545	XLOC_006545	-	Chr1:27528019-27530953	ddm1	wt	OK	0	0	0.437606	0	0.00075	0.0206379	yes	AT1G73210	TCONS_00009788
XLOC_006545	XLOC_006545	-	Chr1:27528019-27530953	ddm1	wt	OK	0	0	0.437606	0	0.00075	0.0206379	yes	AT1G73210	TCONS_00009786
XLOC_006545	XLOC_006545	-	Chr1:27528019-27530953	ddm1	wt	OK	0	0	0.437606	0	0.00075	0.0206379	yes	AT1G73210	TCONS_00009787
XLOC_006878	XLOC_006878	-	Chr1:29882210-29887376	ddm1	wt	OK	0	0	0.292909	0	0.00265	0.0475213	yes	AT1G79440	TCONS_00010286
XLOC_006878	XLOC_006878	-	Chr1:29882210-29887376	ddm1	wt	OK	0	0	0.292909	0	0.00265	0.0475213	yes	AT1G79440	TCONS_00010284
XLOC_006878	XLOC_006878	-	Chr1:29882210-29887376	ddm1	wt	OK	0	0	0.292909	0	0.00265	0.0475213	yes	AT1G79440	TCONS_00010287
XLOC_006878	XLOC_006878	-	Chr1:29882210-29887376	ddm1	wt	OK	0	0	0.292909	0	0.00265	0.0475213	yes	AT1G79440	TCONS_00010285
XLOC_007599	XLOC_007599	-	Chr2:6978496-6982173	ddm1	wt	OK	0	0	0.134735	0	0.0011	0.0270092	yes	AT2G16050	TCONS_00011364
XLOC_007599	XLOC_007599	-	Chr2:6978496-6982173	ddm1	wt	OK	0	0	0.134735	0	0.0011	0.0270092	yes	AT2G16050	TCONS_00011365
XLOC_007599	XLOC_007599	-	Chr2:6978496-6982173	ddm1	wt	OK	0	0	0.134735	0	0.0011	0.0270092	yes	AT2G16050	TCONS_00011363
XLOC_007599	XLOC_007599	-	Chr2:6978496-6982173	ddm1	wt	OK	0	0	0.134735	0	0.0011	0.0270092	yes	AT2G16050	TCONS_00011366
XLOC_007814	XLOC_007814	-	Chr2:9006674-9009800	ddm1	wt	OK	0	0	0.356522	0	0.0002	0.00709333	yes	AT2G20960	TCONS_00011674
XLOC_007814	XLOC_007814	-	Chr2:9006674-9009800	ddm1	wt	OK	0	0	0.356522	0	0.0002	0.00709333	yes	AT2G20960	TCONS_00011673
XLOC_007845	XLOC_007845	-	Chr2:9238550-9242450	ddm1	wt	OK	0	0	0.539312	0	5e-05	0.0021863	yes	AT2G21590	TCONS_00011719
XLOC_007845	XLOC_007845	-	Chr2:9238550-9242450	ddm1	wt	OK	0	0	0.539312	0	5e-05	0.0021863	yes	AT2G21590	TCONS_00011718
XLOC_007845	XLOC_007845	-	Chr2:9238550-9242450	ddm1	wt	OK	0	0	0.539312	0	5e-05	0.0021863	yes	AT2G21590	TCONS_00011721
XLOC_007845	XLOC_007845	-	Chr2:9238550-9242450	ddm1	wt	OK	0	0	0.539312	0	5e-05	0.0021863	yes	AT2G21590	TCONS_00011722
XLOC_007845	XLOC_007845	-	Chr2:9238550-9242450	ddm1	wt	OK	0	0	0.539312	0	5e-05	0.0021863	yes	AT2G21590	TCONS_00011720
XLOC_008022	XLOC_008022	-	Chr2:10858411-10862364	ddm1	wt	OK	0	0	0.399132	0	0.00075	0.0206379	yes	AT2G25520	TCONS_00011975
XLOC_008022	XLOC_008022	-	Chr2:10858411-10862364	ddm1	wt	OK	0	0	0.399132	0	0.00075	0.0206379	yes	AT2G25520	TCONS_00011974
XLOC_008022	XLOC_008022	-	Chr2:10858411-10862364	ddm1	wt	OK	0	0	0.399132	0	0.00075	0.0206379	yes	AT2G25520	TCONS_00011973
XLOC_008074	XLOC_008074	-	Chr2:11327547-11336644	ddm1	wt	OK	0	0	0.576169	0	5e-05	0.0021863	yes	AT2G26640	TCONS_00012062
XLOC_008074	XLOC_008074	-	Chr2:11327547-11336644	ddm1	wt	OK	0	0	0.576169	0	5e-05	0.0021863	yes	AT2G26640	TCONS_00012060
XLOC_008074	XLOC_008074	-	Chr2:11327547-11336644	ddm1	wt	OK	0	0	0.576169	0	5e-05	0.0021863	yes	AT2G26640	TCONS_00012063
XLOC_008074	XLOC_008074	-	Chr2:11327547-11336644	ddm1	wt	OK	0	0	0.576169	0	5e-05	0.0021863	yes	AT2G26630.1	TCONS_00012059
XLOC_008074	XLOC_008074	-	Chr2:11327547-11336644	ddm1	wt	OK	0	0	0.576169	0	5e-05	0.0021863	yes	AT2G26640	TCONS_00012061
XLOC_008142	XLOC_008142	-	Chr2:12039220-12042168	ddm1	wt	OK	0	0	0.445877	0	5e-05	0.0021863	yes	AT2G28240	TCONS_00012166
XLOC_008142	XLOC_008142	-	Chr2:12039220-12042168	ddm1	wt	OK	0	0	0.445877	0	5e-05	0.0021863	yes	AT2G28240	TCONS_00012167
XLOC_008212	XLOC_008212	-	Chr2:12693875-12696989	ddm1	wt	OK	0	0	0.333616	0	5e-05	0.0021863	yes	AT2G29690	TCONS_00012283
XLOC_008212	XLOC_008212	-	Chr2:12693875-12696989	ddm1	wt	OK	0	0	0.333616	0	5e-05	0.0021863	yes	AT2G29690	TCONS_00012284
XLOC_008231	XLOC_008231	-	Chr2:12834883-12840202	ddm1	wt	OK	0	0	0.454029	0	0.0027	0.04788	yes	AT2G30070	TCONS_00012310
XLOC_008231	XLOC_008231	-	Chr2:12834883-12840202	ddm1	wt	OK	0	0	0.454029	0	0.0027	0.04788	yes	AT2G30070	TCONS_00012309
XLOC_008371	XLOC_008371	-	Chr2:14108435-14112464	ddm1	wt	OK	0	0	0.378374	0	5e-05	0.0021863	yes	AT2G33290	TCONS_00012546
XLOC_008371	XLOC_008371	-	Chr2:14108435-14112464	ddm1	wt	OK	0	0	0.378374	0	5e-05	0.0021863	yes	AT2G33290	TCONS_00012545
XLOC_008683	XLOC_008683	-	Chr2:16591199-16593764	ddm1	wt	OK	0	0	0.465713	0	5e-05	0.0021863	yes	AT2G39780	TCONS_00013012
XLOC_008683	XLOC_008683	-	Chr2:16591199-16593764	ddm1	wt	OK	0	0	0.465713	0	5e-05	0.0021863	yes	AT2G39780	TCONS_00013011
XLOC_008683	XLOC_008683	-	Chr2:16591199-16593764	ddm1	wt	OK	0	0	0.465713	0	5e-05	0.0021863	yes	AT2G39780	TCONS_00013010
XLOC_008683	XLOC_008683	-	Chr2:16591199-16593764	ddm1	wt	OK	0	0	0.465713	0	5e-05	0.0021863	yes	AT2G39780	TCONS_00013013
XLOC_008822	XLOC_008822	-	Chr2:17704792-17708603	ddm1	wt	OK	0	0	0.553533	0	5e-05	0.0021863	yes	AT2G42520	TCONS_00013235
XLOC_008822	XLOC_008822	-	Chr2:17704792-17708603	ddm1	wt	OK	0	0	0.553533	0	5e-05	0.0021863	yes	AT2G42520	TCONS_00013234
XLOC_008822	XLOC_008822	-	Chr2:17704792-17708603	ddm1	wt	OK	0	0	0.553533	0	5e-05	0.0021863	yes	AT2G42520	TCONS_00013233
XLOC_008861	XLOC_008861	-	Chr2:17960723-17963775	ddm1	wt	OK	0	0	0.305911	0	0.00055	0.0161064	yes	AT2G43210	TCONS_00013294
XLOC_008861	XLOC_008861	-	Chr2:17960723-17963775	ddm1	wt	OK	0	0	0.305911	0	0.00055	0.0161064	yes	AT2G43210	TCONS_00013293
XLOC_008861	XLOC_008861	-	Chr2:17960723-17963775	ddm1	wt	OK	0	0	0.305911	0	0.00055	0.0161064	yes	AT2G43210	TCONS_00013292
XLOC_008953	XLOC_008953	-	Chr2:18567874-18569877	ddm1	wt	OK	0	0	0.348958	0	5e-05	0.0021863	yes	AT2G45010	TCONS_00013430
XLOC_008953	XLOC_008953	-	Chr2:18567874-18569877	ddm1	wt	OK	0	0	0.348958	0	5e-05	0.0021863	yes	AT2G45010	TCONS_00013431
XLOC_009059	XLOC_009059	-	Chr2:19253708-19255299	ddm1	wt	OK	0	0	0.447385	0	5e-05	0.0021863	yes	AT2G46860	TCONS_00013590
XLOC_009059	XLOC_009059	-	Chr2:19253708-19255299	ddm1	wt	OK	0	0	0.447385	0	5e-05	0.0021863	yes	AT2G46860	TCONS_00013591
XLOC_009891	XLOC_009891	-	Chr2:7818870-7821368	ddm1	wt	OK	0	0	0.343979	0	0.0023	0.0447659	yes	AT2G17970	TCONS_00014768
XLOC_009891	XLOC_009891	-	Chr2:7818870-7821368	ddm1	wt	OK	0	0	0.343979	0	0.0023	0.0447659	yes	AT2G17970	TCONS_00014769
XLOC_009891	XLOC_009891	-	Chr2:7818870-7821368	ddm1	wt	OK	0	0	0.343979	0	0.0023	0.0447659	yes	AT2G17970	TCONS_00014766
XLOC_009891	XLOC_009891	-	Chr2:7818870-7821368	ddm1	wt	OK	0	0	0.343979	0	0.0023	0.0447659	yes	AT2G17970	TCONS_00014767
XLOC_009935	XLOC_009935	-	Chr2:8192700-8194350	ddm1	wt	OK	0	0	0.467025	0	5e-05	0.0021863	yes	AT2G18910	TCONS_00014823
XLOC_009935	XLOC_009935	-	Chr2:8192700-8194350	ddm1	wt	OK	0	0	0.467025	0	5e-05	0.0021863	yes	AT2G18910	TCONS_00014822
XLOC_009935	XLOC_009935	-	Chr2:8192700-8194350	ddm1	wt	OK	0	0	0.467025	0	5e-05	0.0021863	yes	AT2G18910	TCONS_00014824
XLOC_010042	XLOC_010042	-	Chr2:9000602-9001784	ddm1	wt	OK	0	0	0.403921	0	5e-05	0.0021863	yes	AT2G20930	TCONS_00014981
XLOC_010042	XLOC_010042	-	Chr2:9000602-9001784	ddm1	wt	OK	0	0	0.403921	0	5e-05	0.0021863	yes	AT2G20930	TCONS_00014982
XLOC_010064	XLOC_010064	-	Chr2:9114153-9119965	ddm1	wt	OK	0	0	0.290732	0	0.0015	0.0337183	yes	AT2G21300	TCONS_00015012
XLOC_010064	XLOC_010064	-	Chr2:9114153-9119965	ddm1	wt	OK	0	0	0.290732	0	0.0015	0.0337183	yes	AT2G21300	TCONS_00015009
XLOC_010064	XLOC_010064	-	Chr2:9114153-9119965	ddm1	wt	OK	0	0	0.290732	0	0.0015	0.0337183	yes	AT2G21300	TCONS_00015010
XLOC_010064	XLOC_010064	-	Chr2:9114153-9119965	ddm1	wt	OK	0	0	0.290732	0	0.0015	0.0337183	yes	AT2G21300	TCONS_00015011
XLOC_010323	XLOC_010323	-	Chr2:11311003-11315232	ddm1	wt	OK	0	0	0.418926	0	0.0004	0.01216	yes	AT2G26590	TCONS_00015408
XLOC_010323	XLOC_010323	-	Chr2:11311003-11315232	ddm1	wt	OK	0	0	0.418926	0	0.0004	0.01216	yes	AT2G26590	TCONS_00015406
XLOC_010323	XLOC_010323	-	Chr2:11311003-11315232	ddm1	wt	OK	0	0	0.418926	0	0.0004	0.01216	yes	AT2G26590	TCONS_00015405
XLOC_010323	XLOC_010323	-	Chr2:11311003-11315232	ddm1	wt	OK	0	0	0.418926	0	0.0004	0.01216	yes	AT2G26590	TCONS_00015407
XLOC_010334	XLOC_010334	-	Chr2:11433623-11442885	ddm1	wt	OK	0	0	0.691621	0	5e-05	0.0021863	yes	AT2G26810	TCONS_00015429
XLOC_010334	XLOC_010334	-	Chr2:11433623-11442885	ddm1	wt	OK	0	0	0.691621	0	5e-05	0.0021863	yes	AT2G26810	TCONS_00015427
XLOC_010334	XLOC_010334	-	Chr2:11433623-11442885	ddm1	wt	OK	0	0	0.691621	0	5e-05	0.0021863	yes	AT2G26810	TCONS_00015424
XLOC_010334	XLOC_010334	-	Chr2:11433623-11442885	ddm1	wt	OK	0	0	0.691621	0	5e-05	0.0021863	yes	AT2G26810	TCONS_00015422
XLOC_010334	XLOC_010334	-	Chr2:11433623-11442885	ddm1	wt	OK	0	0	0.691621	0	5e-05	0.0021863	yes	AT2G26810	TCONS_00015428
XLOC_010334	XLOC_010334	-	Chr2:11433623-11442885	ddm1	wt	OK	0	0	0.691621	0	5e-05	0.0021863	yes	AT2G26810	TCONS_00015423
XLOC_010334	XLOC_010334	-	Chr2:11433623-11442885	ddm1	wt	OK	0	0	0.691621	0	5e-05	0.0021863	yes	AT2G26810	TCONS_00015425
XLOC_010334	XLOC_010334	-	Chr2:11433623-11442885	ddm1	wt	OK	0	0	0.691621	0	5e-05	0.0021863	yes	AT2G26810	TCONS_00015426
XLOC_010434	XLOC_010434	-	Chr2:12336052-12339089	ddm1	wt	OK	0	0	0.562979	0	5e-05	0.0021863	yes	AT2G28760	TCONS_00015574
XLOC_010434	XLOC_010434	-	Chr2:12336052-12339089	ddm1	wt	OK	0	0	0.562979	0	5e-05	0.0021863	yes	AT2G28760	TCONS_00015575
XLOC_010434	XLOC_010434	-	Chr2:12336052-12339089	ddm1	wt	OK	0	0	0.562979	0	5e-05	0.0021863	yes	AT2G28760	TCONS_00015573
XLOC_010434	XLOC_010434	-	Chr2:12336052-12339089	ddm1	wt	OK	0	0	0.562979	0	5e-05	0.0021863	yes	AT2G28760	TCONS_00015576
XLOC_010861	XLOC_010861	-	Chr2:15662433-15664111	ddm1	wt	OK	0	0	0.315184	0	0.0002	0.00709333	yes	AT2G37300	TCONS_00016199
XLOC_010861	XLOC_010861	-	Chr2:15662433-15664111	ddm1	wt	OK	0	0	0.315184	0	0.0002	0.00709333	yes	AT2G37300	TCONS_00016200
XLOC_010958	XLOC_010958	-	Chr2:16356037-16359907	ddm1	wt	OK	0	0	0.413602	0	0.00025	0.0084	yes	AT2G39200	TCONS_00016341
XLOC_010958	XLOC_010958	-	Chr2:16356037-16359907	ddm1	wt	OK	0	0	0.413602	0	0.00025	0.0084	yes	AT2G39200	TCONS_00016339
XLOC_010958	XLOC_010958	-	Chr2:16356037-16359907	ddm1	wt	OK	0	0	0.413602	0	0.00025	0.0084	yes	AT2G39200	TCONS_00016340
XLOC_011209	XLOC_011209	-	Chr2:18200314-18202729	ddm1	wt	OK	0	0	0.464371	0	5e-05	0.0021863	yes	AT2G43950	TCONS_00016715
XLOC_011209	XLOC_011209	-	Chr2:18200314-18202729	ddm1	wt	OK	0	0	0.464371	0	5e-05	0.0021863	yes	AT2G43950	TCONS_00016716
XLOC_011526	XLOC_011526	-	Chr3:733210-734648	ddm1	wt	OK	0	0	0.378842	0	0.0012	0.0290182	yes	AT3G03180	TCONS_00017200
XLOC_011526	XLOC_011526	-	Chr3:733210-734648	ddm1	wt	OK	0	0	0.378842	0	0.0012	0.0290182	yes	AT3G03180	TCONS_00017198
XLOC_011526	XLOC_011526	-	Chr3:733210-734648	ddm1	wt	OK	0	0	0.378842	0	0.0012	0.0290182	yes	AT3G03180	TCONS_00017199
XLOC_011594	XLOC_011594	-	Chr3:1273480-1277856	ddm1	wt	OK	0	0	0.503156	0	0.0002	0.00709333	yes	AT3G04710	TCONS_00017301
XLOC_011594	XLOC_011594	-	Chr3:1273480-1277856	ddm1	wt	OK	0	0	0.503156	0	0.0002	0.00709333	yes	AT3G04710	TCONS_00017300
XLOC_011725	XLOC_011725	-	Chr3:2313955-2321456	ddm1	wt	OK	0	0	0.381607	0	5e-05	0.0021863	yes	AT3G07270	TCONS_00017491
XLOC_011725	XLOC_011725	-	Chr3:2313955-2321456	ddm1	wt	OK	0	0	0.381607	0	5e-05	0.0021863	yes	AT3G07270	TCONS_00017492
XLOC_011732	XLOC_011732	-	Chr3:2381281-2383213	ddm1	wt	OK	0	0	0.327175	0	0.0017	0.0366649	yes	AT3G07440	TCONS_00017502
XLOC_011732	XLOC_011732	-	Chr3:2381281-2383213	ddm1	wt	OK	0	0	0.327175	0	0.0017	0.0366649	yes	AT3G07440	TCONS_00017503
XLOC_011766	XLOC_011766	-	Chr3:2534883-2538367	ddm1	wt	OK	0	0	0.568867	0	5e-05	0.0021863	yes	AT3G07960	TCONS_00017558
XLOC_011766	XLOC_011766	-	Chr3:2534883-2538367	ddm1	wt	OK	0	0	0.568867	0	5e-05	0.0021863	yes	AT3G07960	TCONS_00017557
XLOC_011788	XLOC_011788	-	Chr3:2727241-2729643	ddm1	wt	OK	0	0	0.339124	0	5e-05	0.0021863	yes	AT3G08950	TCONS_00017592
XLOC_011788	XLOC_011788	-	Chr3:2727241-2729643	ddm1	wt	OK	0	0	0.339124	0	5e-05	0.0021863	yes	AT3G08950	TCONS_00017591
XLOC_011788	XLOC_011788	-	Chr3:2727241-2729643	ddm1	wt	OK	0	0	0.339124	0	5e-05	0.0021863	yes	AT3G08950	TCONS_00017590
XLOC_011973	XLOC_011973	-	Chr3:4188468-4191216	ddm1	wt	OK	0	0	0.588576	0	0.00225	0.0443333	yes	AT3G13065	TCONS_00017861
XLOC_011973	XLOC_011973	-	Chr3:4188468-4191216	ddm1	wt	OK	0	0	0.588576	0	0.00225	0.0443333	yes	AT3G13065	TCONS_00017862
XLOC_011973	XLOC_011973	-	Chr3:4188468-4191216	ddm1	wt	OK	0	0	0.588576	0	0.00225	0.0443333	yes	AT3G13065	TCONS_00017860
XLOC_012024	XLOC_012024	-	Chr3:4642242-4644602	ddm1	wt	OK	0	0	0.377927	0	0.0024	0.0461272	yes	AT3G14020	TCONS_00017943
XLOC_012024	XLOC_012024	-	Chr3:4642242-4644602	ddm1	wt	OK	0	0	0.377927	0	0.0024	0.0461272	yes	AT3G14020	TCONS_00017944
XLOC_012246	XLOC_012246	-	Chr3:6191493-6194248	ddm1	wt	OK	0	0	0.476314	0	5e-05	0.0021863	yes	AT3G18080	TCONS_00018287
XLOC_012246	XLOC_012246	-	Chr3:6191493-6194248	ddm1	wt	OK	0	0	0.476314	0	5e-05	0.0021863	yes	AT3G18080	TCONS_00018286
XLOC_012330	XLOC_012330	-	Chr3:6891067-6897512	ddm1	wt	OK	0	0	0.358799	0	5e-05	0.0021863	yes	AT3G19840	TCONS_00018417
XLOC_012330	XLOC_012330	-	Chr3:6891067-6897512	ddm1	wt	OK	0	0	0.358799	0	5e-05	0.0021863	yes	AT3G19840	TCONS_00018418
XLOC_012385	XLOC_012385	-	Chr3:7300485-7303675	ddm1	wt	OK	0	0	0.662684	0	0.00235	0.0454618	yes	AT3G20840	TCONS_00018505
XLOC_012385	XLOC_012385	-	Chr3:7300485-7303675	ddm1	wt	OK	0	0	0.662684	0	0.00235	0.0454618	yes	AT3G20840	TCONS_00018506
XLOC_012385	XLOC_012385	-	Chr3:7300485-7303675	ddm1	wt	OK	0	0	0.662684	0	0.00235	0.0454618	yes	AT3G20840	TCONS_00018504
XLOC_012483	XLOC_012483	-	Chr3:8276941-8278551	ddm1	wt	OK	0	0	0.339638	0	0.0001	0.00409231	yes	AT3G23180	TCONS_00018640
XLOC_012483	XLOC_012483	-	Chr3:8276941-8278551	ddm1	wt	OK	0	0	0.339638	0	0.0001	0.00409231	yes	AT3G23180	TCONS_00018639
XLOC_012574	XLOC_012574	-	Chr3:9066859-9070753	ddm1	wt	OK	0	0	0.381948	0	5e-05	0.0021863	yes	AT3G24840	TCONS_00018786
XLOC_012574	XLOC_012574	-	Chr3:9066859-9070753	ddm1	wt	OK	0	0	0.381948	0	5e-05	0.0021863	yes	AT3G24840	TCONS_00018787
XLOC_013014	XLOC_013014	-	Chr3:14195873-14216024	ddm1	wt	OK	0	0	0.559844	0	0.00025	0.0084	yes	AT3G41768	TCONS_00019445
XLOC_013014	XLOC_013014	-	Chr3:14195873-14216024	ddm1	wt	OK	0	0	0.559844	0	0.00025	0.0084	yes	AT3G41768	TCONS_00019450
XLOC_013014	XLOC_013014	-	Chr3:14195873-14216024	ddm1	wt	OK	0	0	0.559844	0	0.00025	0.0084	yes	AT3G41768	TCONS_00019451
XLOC_013014	XLOC_013014	-	Chr3:14195873-14216024	ddm1	wt	OK	0	0	0.559844	0	0.00025	0.0084	yes	AT3G41768	TCONS_00019448
XLOC_013014	XLOC_013014	-	Chr3:14195873-14216024	ddm1	wt	OK	0	0	0.559844	0	0.00025	0.0084	yes	AT3G41768	TCONS_00019446
XLOC_013014	XLOC_013014	-	Chr3:14195873-14216024	ddm1	wt	OK	0	0	0.559844	0	0.00025	0.0084	yes	AT3G41768	TCONS_00019447
XLOC_013014	XLOC_013014	-	Chr3:14195873-14216024	ddm1	wt	OK	0	0	0.559844	0	0.00025	0.0084	yes	AT3G41761	TCONS_00019444
XLOC_013014	XLOC_013014	-	Chr3:14195873-14216024	ddm1	wt	OK	0	0	0.559844	0	0.00025	0.0084	yes	AT3G41768	TCONS_00019449
XLOC_013148	XLOC_013148	-	Chr3:15887541-15891961	ddm1	wt	OK	0	0	0.505455	0	5e-05	0.0021863	yes	AT3G44150	TCONS_00019642
XLOC_013148	XLOC_013148	-	Chr3:15887541-15891961	ddm1	wt	OK	0	0	0.505455	0	5e-05	0.0021863	yes	AT3G44150	TCONS_00019641
XLOC_013228	XLOC_013228	-	Chr3:16790849-16793536	ddm1	wt	OK	0	0	0.408018	0	5e-05	0.0021863	yes	AT3G45740	TCONS_00019747
XLOC_013228	XLOC_013228	-	Chr3:16790849-16793536	ddm1	wt	OK	0	0	0.408018	0	5e-05	0.0021863	yes	AT3G45740	TCONS_00019746
XLOC_013288	XLOC_013288	-	Chr3:17448620-17452971	ddm1	wt	OK	0	0	0.288189	0	0.00045	0.0133	yes	AT3G47360	TCONS_00019843
XLOC_013288	XLOC_013288	-	Chr3:17448620-17452971	ddm1	wt	OK	0	0	0.288189	0	0.00045	0.0133	yes	AT3G47360	TCONS_00019844
XLOC_013327	XLOC_013327	-	Chr3:17710254-17712869	ddm1	wt	OK	0	0	0.413492	0	0.0008	0.0214588	yes	AT3G47980	TCONS_00019899
XLOC_013327	XLOC_013327	-	Chr3:17710254-17712869	ddm1	wt	OK	0	0	0.413492	0	0.0008	0.0214588	yes	AT3G47980	TCONS_00019900
XLOC_013327	XLOC_013327	-	Chr3:17710254-17712869	ddm1	wt	OK	0	0	0.413492	0	0.0008	0.0214588	yes	AT3G47980	TCONS_00019901
XLOC_013327	XLOC_013327	-	Chr3:17710254-17712869	ddm1	wt	OK	0	0	0.413492	0	0.0008	0.0214588	yes	AT3G47980	TCONS_00019898
XLOC_013375	XLOC_013375	-	Chr3:18040803-18044463	ddm1	wt	OK	0	0	0.343498	0	0.0002	0.00709333	yes	AT3G48710	TCONS_00019966
XLOC_013375	XLOC_013375	-	Chr3:18040803-18044463	ddm1	wt	OK	0	0	0.343498	0	0.0002	0.00709333	yes	AT3G48710	TCONS_00019967
XLOC_013375	XLOC_013375	-	Chr3:18040803-18044463	ddm1	wt	OK	0	0	0.343498	0	0.0002	0.00709333	yes	AT3G48710	TCONS_00019968
XLOC_013393	XLOC_013393	-	Chr3:18155192-18158428	ddm1	wt	OK	0	0	0.489764	0	5e-05	0.0021863	yes	AT3G48980	TCONS_00019998
XLOC_013393	XLOC_013393	-	Chr3:18155192-18158428	ddm1	wt	OK	0	0	0.489764	0	5e-05	0.0021863	yes	AT3G48980	TCONS_00019999
XLOC_013393	XLOC_013393	-	Chr3:18155192-18158428	ddm1	wt	OK	0	0	0.489764	0	5e-05	0.0021863	yes	AT3G48980	TCONS_00020000
XLOC_013582	XLOC_013582	-	Chr3:19607994-19612602	ddm1	wt	OK	0	0	0.422051	0	0.00175	0.0369934	yes	AT3G52890	TCONS_00020285
XLOC_013582	XLOC_013582	-	Chr3:19607994-19612602	ddm1	wt	OK	0	0	0.422051	0	0.00175	0.0369934	yes	AT3G52890	TCONS_00020287
XLOC_013582	XLOC_013582	-	Chr3:19607994-19612602	ddm1	wt	OK	0	0	0.422051	0	0.00175	0.0369934	yes	AT3G52890	TCONS_00020286
XLOC_013752	XLOC_013752	-	Chr3:20958633-20961358	ddm1	wt	OK	0	0	0.613517	0	0.001	0.025536	yes	AT3G56570	TCONS_00020545
XLOC_013752	XLOC_013752	-	Chr3:20958633-20961358	ddm1	wt	OK	0	0	0.613517	0	0.001	0.025536	yes	AT3G56570	TCONS_00020544
XLOC_014044	XLOC_014044	-	Chr3:23182601-23184105	ddm1	wt	OK	0	0	0.397342	0	5e-05	0.0021863	yes	AT3G62680	TCONS_00020997
XLOC_014044	XLOC_014044	-	Chr3:23182601-23184105	ddm1	wt	OK	0	0	0.397342	0	5e-05	0.0021863	yes	AT3G62680	TCONS_00020998
XLOC_014299	XLOC_014299	-	Chr3:1503792-1505653	ddm1	wt	OK	0	0	0.392099	0	0.00015	0.00583902	yes	AT3G05280	TCONS_00021378
XLOC_014299	XLOC_014299	-	Chr3:1503792-1505653	ddm1	wt	OK	0	0	0.392099	0	0.00015	0.00583902	yes	AT3G05280	TCONS_00021379
XLOC_014299	XLOC_014299	-	Chr3:1503792-1505653	ddm1	wt	OK	0	0	0.392099	0	0.00015	0.00583902	yes	AT3G05280	TCONS_00021380
XLOC_014391	XLOC_014391	-	Chr3:2079030-2083377	ddm1	wt	OK	0	0	0.364409	0	0.0004	0.01216	yes	AT3G06650	TCONS_00021522
XLOC_014391	XLOC_014391	-	Chr3:2079030-2083377	ddm1	wt	OK	0	0	0.364409	0	0.0004	0.01216	yes	AT3G06650	TCONS_00021523
XLOC_014417	XLOC_014417	-	Chr3:2241073-2244866	ddm1	wt	OK	0	0	0.440732	0	5e-05	0.0021863	yes	AT3G07090	TCONS_00021568
XLOC_014417	XLOC_014417	-	Chr3:2241073-2244866	ddm1	wt	OK	0	0	0.440732	0	5e-05	0.0021863	yes	AT3G07090	TCONS_00021567
XLOC_014582	XLOC_014582	-	Chr3:3292883-3298574	ddm1	wt	OK	0	0	0.412562	0	0.00125	0.0295556	yes	AT3G10550	TCONS_00021804
XLOC_014582	XLOC_014582	-	Chr3:3292883-3298574	ddm1	wt	OK	0	0	0.412562	0	0.00125	0.0295556	yes	AT3G10550	TCONS_00021806
XLOC_014582	XLOC_014582	-	Chr3:3292883-3298574	ddm1	wt	OK	0	0	0.412562	0	0.00125	0.0295556	yes	AT3G10550	TCONS_00021805
XLOC_014731	XLOC_014731	-	Chr3:4229825-4232876	ddm1	wt	OK	0	0	0.532844	0	5e-05	0.0021863	yes	AT3G13170	TCONS_00022036
XLOC_014731	XLOC_014731	-	Chr3:4229825-4232876	ddm1	wt	OK	0	0	0.532844	0	5e-05	0.0021863	yes	AT3G13170	TCONS_00022034
XLOC_014731	XLOC_014731	-	Chr3:4229825-4232876	ddm1	wt	OK	0	0	0.532844	0	5e-05	0.0021863	yes	AT3G13170	TCONS_00022035
XLOC_014788	XLOC_014788	-	Chr3:4625570-4630571	ddm1	wt	OK	0	0	0.29206	0	0.00065	0.018525	yes	AT3G13990	TCONS_00022122
XLOC_014788	XLOC_014788	-	Chr3:4625570-4630571	ddm1	wt	OK	0	0	0.29206	0	0.00065	0.018525	yes	AT3G13990	TCONS_00022124
XLOC_014788	XLOC_014788	-	Chr3:4625570-4630571	ddm1	wt	OK	0	0	0.29206	0	0.00065	0.018525	yes	AT3G13990	TCONS_00022123
XLOC_014788	XLOC_014788	-	Chr3:4625570-4630571	ddm1	wt	OK	0	0	0.29206	0	0.00065	0.018525	yes	AT3G13990	TCONS_00022125
XLOC_014815	XLOC_014815	-	Chr3:4815793-4818150	ddm1	wt	OK	0	0	0.324353	0	0.0008	0.0214588	yes	AT3G14410	TCONS_00022166
XLOC_014815	XLOC_014815	-	Chr3:4815793-4818150	ddm1	wt	OK	0	0	0.324353	0	0.0008	0.0214588	yes	AT3G14410	TCONS_00022165
XLOC_014856	XLOC_014856	-	Chr3:5152093-5156430	ddm1	wt	OK	0	0	0.366901	0	5e-05	0.0021863	yes	AT3G15310.1	TCONS_00022228
XLOC_014856	XLOC_014856	-	Chr3:5152093-5156430	ddm1	wt	OK	0	0	0.366901	0	5e-05	0.0021863	yes	AT3G15310.1	TCONS_00022226
XLOC_014856	XLOC_014856	-	Chr3:5152093-5156430	ddm1	wt	OK	0	0	0.366901	0	5e-05	0.0021863	yes	AT3G15310.1	TCONS_00022227
XLOC_014856	XLOC_014856	-	Chr3:5152093-5156430	ddm1	wt	OK	0	0	0.366901	0	5e-05	0.0021863	yes	AT3G15310.1	TCONS_00022225
XLOC_015009	XLOC_015009	-	Chr3:6404091-6407874	ddm1	wt	OK	0	0	0.640682	0	5e-05	0.0021863	yes	AT3G18610	TCONS_00022449
XLOC_015009	XLOC_015009	-	Chr3:6404091-6407874	ddm1	wt	OK	0	0	0.640682	0	5e-05	0.0021863	yes	AT3G18610	TCONS_00022450
XLOC_015174	XLOC_015174	-	Chr3:7803330-7808038	ddm1	wt	OK	0	0	0.55777	0	5e-05	0.0021863	yes	AT3G22142	TCONS_00022682
XLOC_015174	XLOC_015174	-	Chr3:7803330-7808038	ddm1	wt	OK	0	0	0.55777	0	5e-05	0.0021863	yes	AT3G22142	TCONS_00022680
XLOC_015174	XLOC_015174	-	Chr3:7803330-7808038	ddm1	wt	OK	0	0	0.55777	0	5e-05	0.0021863	yes	AT3G22142	TCONS_00022681
XLOC_015385	XLOC_015385	-	Chr3:9957344-9959102	ddm1	wt	OK	0	0	0.298185	0	0.002	0.0404051	yes	AT3G27010	TCONS_00022994
XLOC_015385	XLOC_015385	-	Chr3:9957344-9959102	ddm1	wt	OK	0	0	0.298185	0	0.002	0.0404051	yes	AT3G27010	TCONS_00022995
XLOC_015385	XLOC_015385	-	Chr3:9957344-9959102	ddm1	wt	OK	0	0	0.298185	0	0.002	0.0404051	yes	AT3G27010	TCONS_00022996
XLOC_015881	XLOC_015881	-	Chr3:15901748-15904505	ddm1	wt	OK	0	0	0.268542	0	0.00015	0.00583902	yes	AT3G44190	TCONS_00023710
XLOC_015881	XLOC_015881	-	Chr3:15901748-15904505	ddm1	wt	OK	0	0	0.268542	0	0.00015	0.00583902	yes	AT3G44190	TCONS_00023709
XLOC_015893	XLOC_015893	-	Chr3:16011546-16020279	ddm1	wt	OK	0	0	0.396264	0	5e-05	0.0021863	yes	AT3G44340	TCONS_00023727
XLOC_015893	XLOC_015893	-	Chr3:16011546-16020279	ddm1	wt	OK	0	0	0.396264	0	5e-05	0.0021863	yes	AT3G44340	TCONS_00023728
XLOC_015893	XLOC_015893	-	Chr3:16011546-16020279	ddm1	wt	OK	0	0	0.396264	0	5e-05	0.0021863	yes	AT3G44340	TCONS_00023730
XLOC_015893	XLOC_015893	-	Chr3:16011546-16020279	ddm1	wt	OK	0	0	0.396264	0	5e-05	0.0021863	yes	AT3G44340	TCONS_00023729
XLOC_016519	XLOC_016519	-	Chr3:20791285-20797584	ddm1	wt	OK	0	0	0.265635	0	0.0011	0.0270092	yes	AT3G56040	TCONS_00024656
XLOC_016519	XLOC_016519	-	Chr3:20791285-20797584	ddm1	wt	OK	0	0	0.265635	0	0.0011	0.0270092	yes	AT3G56040	TCONS_00024655
XLOC_016519	XLOC_016519	-	Chr3:20791285-20797584	ddm1	wt	OK	0	0	0.265635	0	0.0011	0.0270092	yes	AT3G56040	TCONS_00024653
XLOC_016519	XLOC_016519	-	Chr3:20791285-20797584	ddm1	wt	OK	0	0	0.265635	0	0.0011	0.0270092	yes	AT3G56040	TCONS_00024654
XLOC_016639	XLOC_016639	-	Chr3:21686842-21693857	ddm1	wt	OK	0	0	0.479151	0	5e-05	0.0021863	yes	AT3G58640	TCONS_00024842
XLOC_016639	XLOC_016639	-	Chr3:21686842-21693857	ddm1	wt	OK	0	0	0.479151	0	5e-05	0.0021863	yes	AT3G58640	TCONS_00024844
XLOC_016639	XLOC_016639	-	Chr3:21686842-21693857	ddm1	wt	OK	0	0	0.479151	0	5e-05	0.0021863	yes	AT3G58640	TCONS_00024843
XLOC_016639	XLOC_016639	-	Chr3:21686842-21693857	ddm1	wt	OK	0	0	0.479151	0	5e-05	0.0021863	yes	AT3G58640	TCONS_00024845
XLOC_016686	XLOC_016686	-	Chr3:22025059-22028517	ddm1	wt	OK	0	0	0.691143	0	5e-05	0.0021863	yes	AT3G59630	TCONS_00024922
XLOC_016686	XLOC_016686	-	Chr3:22025059-22028517	ddm1	wt	OK	0	0	0.691143	0	5e-05	0.0021863	yes	AT3G59630	TCONS_00024920
XLOC_016686	XLOC_016686	-	Chr3:22025059-22028517	ddm1	wt	OK	0	0	0.691143	0	5e-05	0.0021863	yes	AT3G59630	TCONS_00024921
XLOC_016818	XLOC_016818	-	Chr3:23042273-23046564	ddm1	wt	OK	0	0	0.322756	0	5e-05	0.0021863	yes	AT3G62270	TCONS_00025126
XLOC_016818	XLOC_016818	-	Chr3:23042273-23046564	ddm1	wt	OK	0	0	0.322756	0	5e-05	0.0021863	yes	AT3G62270	TCONS_00025127
XLOC_016883	XLOC_016883	-	Chr3:23456126-23458594	ddm1	wt	OK	0	0	0.51445	0	5e-05	0.0021863	yes	AT3G63530	TCONS_00025232
XLOC_016883	XLOC_016883	-	Chr3:23456126-23458594	ddm1	wt	OK	0	0	0.51445	0	5e-05	0.0021863	yes	AT3G63530	TCONS_00025229
XLOC_016883	XLOC_016883	-	Chr3:23456126-23458594	ddm1	wt	OK	0	0	0.51445	0	5e-05	0.0021863	yes	AT3G63530	TCONS_00025228
XLOC_016883	XLOC_016883	-	Chr3:23456126-23458594	ddm1	wt	OK	0	0	0.51445	0	5e-05	0.0021863	yes	AT3G63530	TCONS_00025233
XLOC_016883	XLOC_016883	-	Chr3:23456126-23458594	ddm1	wt	OK	0	0	0.51445	0	5e-05	0.0021863	yes	AT3G63530	TCONS_00025231
XLOC_016883	XLOC_016883	-	Chr3:23456126-23458594	ddm1	wt	OK	0	0	0.51445	0	5e-05	0.0021863	yes	AT3G63530	TCONS_00025230
XLOC_016883	XLOC_016883	-	Chr3:23456126-23458594	ddm1	wt	OK	0	0	0.51445	0	5e-05	0.0021863	yes	AT3G63530	TCONS_00025235
XLOC_016883	XLOC_016883	-	Chr3:23456126-23458594	ddm1	wt	OK	0	0	0.51445	0	5e-05	0.0021863	yes	AT3G63530	TCONS_00025234
XLOC_016928	XLOC_016928	-	Chr4:334621-336344	ddm1	wt	OK	0	0	0.391955	0	0.00045	0.0133	yes	AT4G00780	TCONS_00025301
XLOC_016928	XLOC_016928	-	Chr4:334621-336344	ddm1	wt	OK	0	0	0.391955	0	0.00045	0.0133	yes	AT4G00780	TCONS_00025299
XLOC_016928	XLOC_016928	-	Chr4:334621-336344	ddm1	wt	OK	0	0	0.391955	0	0.00045	0.0133	yes	AT4G00780	TCONS_00025300
XLOC_016986	XLOC_016986	-	Chr4:821524-823544	ddm1	wt	OK	0	0	0.462469	0	0.00015	0.00583902	yes	AT4G01900	TCONS_00025395
XLOC_016986	XLOC_016986	-	Chr4:821524-823544	ddm1	wt	OK	0	0	0.462469	0	0.00015	0.00583902	yes	AT4G01900	TCONS_00025396
XLOC_017445	XLOC_017445	-	Chr4:5847412-5849729	ddm1	wt	OK	0	0	0.222664	0	0.0004	0.01216	yes	AT4G09180	TCONS_00026065
XLOC_017445	XLOC_017445	-	Chr4:5847412-5849729	ddm1	wt	OK	0	0	0.222664	0	0.0004	0.01216	yes	AT4G09180	TCONS_00026064
XLOC_017647	XLOC_017647	-	Chr4:7783825-7785418	ddm1	wt	OK	0	0	0.418508	0	0.00035	0.011172	yes	AT4G13390	TCONS_00026376
XLOC_017647	XLOC_017647	-	Chr4:7783825-7785418	ddm1	wt	OK	0	0	0.418508	0	0.00035	0.011172	yes	AT4G13390	TCONS_00026375
XLOC_017647	XLOC_017647	-	Chr4:7783825-7785418	ddm1	wt	OK	0	0	0.418508	0	0.00035	0.011172	yes	AT4G13390	TCONS_00026373
XLOC_017647	XLOC_017647	-	Chr4:7783825-7785418	ddm1	wt	OK	0	0	0.418508	0	0.00035	0.011172	yes	AT4G13390	TCONS_00026374
XLOC_017726	XLOC_017726	-	Chr4:8474576-8485169	ddm1	wt	OK	0	0	0.423289	0	5e-05	0.0021863	yes	AT4G14760	TCONS_00026490
XLOC_017726	XLOC_017726	-	Chr4:8474576-8485169	ddm1	wt	OK	0	0	0.423289	0	5e-05	0.0021863	yes	AT4G14760	TCONS_00026489
XLOC_017726	XLOC_017726	-	Chr4:8474576-8485169	ddm1	wt	OK	0	0	0.423289	0	5e-05	0.0021863	yes	AT4G14760	TCONS_00026491
XLOC_017772	XLOC_017772	-	Chr4:8804150-8807220	ddm1	wt	OK	0	0	0.418914	0	0.0023	0.0447659	yes	AT4G15393	TCONS_00026552
XLOC_017772	XLOC_017772	-	Chr4:8804150-8807220	ddm1	wt	OK	0	0	0.418914	0	0.0023	0.0447659	yes	AT4G15393	TCONS_00026553
XLOC_017822	XLOC_017822	-	Chr4:9128651-9129905	ddm1	wt	OK	0	0	0.525755	0	5e-05	0.0021863	yes	AT4G16140	TCONS_00026629
XLOC_017822	XLOC_017822	-	Chr4:9128651-9129905	ddm1	wt	OK	0	0	0.525755	0	5e-05	0.0021863	yes	AT4G16140	TCONS_00026628
XLOC_017872	XLOC_017872	-	Chr4:9589570-9592608	ddm1	wt	OK	0	0	0.331095	0	0.00255	0.046512	yes	AT4G17050	TCONS_00026708
XLOC_017872	XLOC_017872	-	Chr4:9589570-9592608	ddm1	wt	OK	0	0	0.331095	0	0.00255	0.046512	yes	AT4G17050	TCONS_00026710
XLOC_017872	XLOC_017872	-	Chr4:9589570-9592608	ddm1	wt	OK	0	0	0.331095	0	0.00255	0.046512	yes	AT4G17050	TCONS_00026709
XLOC_018091	XLOC_018091	-	Chr4:11555197-11560823	ddm1	wt	OK	0	0	0.374155	0	0.0007	0.0197735	yes	AT4G21750	TCONS_00027021
XLOC_018091	XLOC_018091	-	Chr4:11555197-11560823	ddm1	wt	OK	0	0	0.374155	0	0.0007	0.0197735	yes	AT4G21750	TCONS_00027020
XLOC_018155	XLOC_018155	-	Chr4:12138156-12140944	ddm1	wt	OK	0	0	0.461501	0	5e-05	0.0021863	yes	AT4G23180	TCONS_00027106
XLOC_018155	XLOC_018155	-	Chr4:12138156-12140944	ddm1	wt	OK	0	0	0.461501	0	5e-05	0.0021863	yes	AT4G23180	TCONS_00027105
XLOC_018452	XLOC_018452	-	Chr4:14259224-14260861	ddm1	wt	OK	0	0	0.442615	0	5e-05	0.0021863	yes	AT4G28900.1	TCONS_00027546
XLOC_018452	XLOC_018452	-	Chr4:14259224-14260861	ddm1	wt	OK	0	0	0.442615	0	5e-05	0.0021863	yes	AT4G28900.1	TCONS_00027545
XLOC_018465	XLOC_018465	-	Chr4:14340998-14345006	ddm1	wt	OK	0	0	0.357254	0	0.00025	0.0084	yes	AT4G29100	TCONS_00027562
XLOC_018465	XLOC_018465	-	Chr4:14340998-14345006	ddm1	wt	OK	0	0	0.357254	0	0.00025	0.0084	yes	AT4G29100	TCONS_00027561
XLOC_018672	XLOC_018672	-	Chr4:16136688-16141603	ddm1	wt	OK	0	0	0.337376	0	5e-05	0.0021863	yes	AT4G33580	TCONS_00027890
XLOC_018672	XLOC_018672	-	Chr4:16136688-16141603	ddm1	wt	OK	0	0	0.337376	0	5e-05	0.0021863	yes	AT4G33580	TCONS_00027892
XLOC_018672	XLOC_018672	-	Chr4:16136688-16141603	ddm1	wt	OK	0	0	0.337376	0	5e-05	0.0021863	yes	AT4G33580	TCONS_00027891
XLOC_018712	XLOC_018712	-	Chr4:16406971-16412432	ddm1	wt	OK	0	0	0.360662	0	0.00195	0.0399	yes	AT4G34280	TCONS_00027969
XLOC_018712	XLOC_018712	-	Chr4:16406971-16412432	ddm1	wt	OK	0	0	0.360662	0	0.00195	0.0399	yes	AT4G34280	TCONS_00027968
XLOC_018712	XLOC_018712	-	Chr4:16406971-16412432	ddm1	wt	OK	0	0	0.360662	0	0.00195	0.0399	yes	AT4G34280	TCONS_00027967
XLOC_018847	XLOC_018847	-	Chr4:17477234-17478706	ddm1	wt	OK	0	0	0.361807	0	0.00185	0.0383455	yes	AT4G37090	TCONS_00028163
XLOC_018847	XLOC_018847	-	Chr4:17477234-17478706	ddm1	wt	OK	0	0	0.361807	0	0.00185	0.0383455	yes	AT4G37090	TCONS_00028164
XLOC_018916	XLOC_018916	-	Chr4:18025569-18028846	ddm1	wt	OK	0	0	0.319117	0	0.00025	0.0084	yes	AT4G38550	TCONS_00028259
XLOC_018916	XLOC_018916	-	Chr4:18025569-18028846	ddm1	wt	OK	0	0	0.319117	0	0.00025	0.0084	yes	AT4G38550	TCONS_00028260
XLOC_018935	XLOC_018935	-	Chr4:18193137-18200771	ddm1	wt	OK	0	0	0.269109	0	0.0025	0.0461272	yes	AT4G39050	TCONS_00028288
XLOC_018935	XLOC_018935	-	Chr4:18193137-18200771	ddm1	wt	OK	0	0	0.269109	0	0.0025	0.0461272	yes	AT4G39050	TCONS_00028289
XLOC_019456	XLOC_019456	-	Chr4:5319901-5341161	ddm1	wt	OK	0	0	0.334541	0	0.0004	0.01216	yes	AT4G08400	TCONS_00029042
XLOC_019456	XLOC_019456	-	Chr4:5319901-5341161	ddm1	wt	OK	0	0	0.334541	0	0.0004	0.01216	yes	AT4G08410	TCONS_00029047
XLOC_019456	XLOC_019456	-	Chr4:5319901-5341161	ddm1	wt	OK	0	0	0.334541	0	0.0004	0.01216	yes	AT4G08410	TCONS_00029044
XLOC_019456	XLOC_019456	-	Chr4:5319901-5341161	ddm1	wt	OK	0	0	0.334541	0	0.0004	0.01216	yes	AT4G08410	TCONS_00029046
XLOC_019456	XLOC_019456	-	Chr4:5319901-5341161	ddm1	wt	OK	0	0	0.334541	0	0.0004	0.01216	yes	AT4G08400	TCONS_00029043
XLOC_019456	XLOC_019456	-	Chr4:5319901-5341161	ddm1	wt	OK	0	0	0.334541	0	0.0004	0.01216	yes	AT4G08400	TCONS_00029041
XLOC_019456	XLOC_019456	-	Chr4:5319901-5341161	ddm1	wt	OK	0	0	0.334541	0	0.0004	0.01216	yes	AT4G08410	TCONS_00029045
XLOC_019626	XLOC_019626	-	Chr4:7317528-7319763	ddm1	wt	OK	0	0	0.369082	0	0.00245	0.0461272	yes	AT4G12330	TCONS_00029297
XLOC_019626	XLOC_019626	-	Chr4:7317528-7319763	ddm1	wt	OK	0	0	0.369082	0	0.00245	0.0461272	yes	AT4G12330	TCONS_00029296
XLOC_019751	XLOC_019751	-	Chr4:8271400-8273783	ddm1	wt	OK	0	0	0.29306	0	0.00135	0.0312261	yes	AT4G14365	TCONS_00029505
XLOC_019751	XLOC_019751	-	Chr4:8271400-8273783	ddm1	wt	OK	0	0	0.29306	0	0.00135	0.0312261	yes	AT4G14365	TCONS_00029504
XLOC_019962	XLOC_019962	-	Chr4:10003287-10007558	ddm1	wt	OK	0	0	0.267712	0	0.00015	0.00583902	yes	AT4G18020	TCONS_00029822
XLOC_019962	XLOC_019962	-	Chr4:10003287-10007558	ddm1	wt	OK	0	0	0.267712	0	0.00015	0.00583902	yes	AT4G18020	TCONS_00029824
XLOC_019962	XLOC_019962	-	Chr4:10003287-10007558	ddm1	wt	OK	0	0	0.267712	0	0.00015	0.00583902	yes	AT4G18020	TCONS_00029823
XLOC_019962	XLOC_019962	-	Chr4:10003287-10007558	ddm1	wt	OK	0	0	0.267712	0	0.00015	0.00583902	yes	AT4G18020	TCONS_00029826
XLOC_019962	XLOC_019962	-	Chr4:10003287-10007558	ddm1	wt	OK	0	0	0.267712	0	0.00015	0.00583902	yes	AT4G18020	TCONS_00029825
XLOC_020010	XLOC_020010	-	Chr4:10421510-10423480	ddm1	wt	OK	0	0	0.298247	0	0.0011	0.0270092	yes	AT4G19030	TCONS_00029890
XLOC_020010	XLOC_020010	-	Chr4:10421510-10423480	ddm1	wt	OK	0	0	0.298247	0	0.0011	0.0270092	yes	AT4G19030	TCONS_00029889
XLOC_020269	XLOC_020269	-	Chr4:12581495-12587348	ddm1	wt	OK	0	0	0.326353	0	0.00265	0.0475213	yes	AT4G24270	TCONS_00030252
XLOC_020269	XLOC_020269	-	Chr4:12581495-12587348	ddm1	wt	OK	0	0	0.326353	0	0.00265	0.0475213	yes	AT4G24270	TCONS_00030253
XLOC_020269	XLOC_020269	-	Chr4:12581495-12587348	ddm1	wt	OK	0	0	0.326353	0	0.00265	0.0475213	yes	AT4G24270	TCONS_00030254
XLOC_020391	XLOC_020391	-	Chr4:13470024-13473358	ddm1	wt	OK	0	0	0.333783	0	0.0002	0.00709333	yes	AT4G26720	TCONS_00030457
XLOC_020391	XLOC_020391	-	Chr4:13470024-13473358	ddm1	wt	OK	0	0	0.333783	0	0.0002	0.00709333	yes	AT4G26720	TCONS_00030458
XLOC_020391	XLOC_020391	-	Chr4:13470024-13473358	ddm1	wt	OK	0	0	0.333783	0	0.0002	0.00709333	yes	AT4G26720	TCONS_00030456
XLOC_020423	XLOC_020423	-	Chr4:13687197-13690468	ddm1	wt	OK	0	0	0.358511	0	5e-05	0.0021863	yes	AT4G27340	TCONS_00030503
XLOC_020423	XLOC_020423	-	Chr4:13687197-13690468	ddm1	wt	OK	0	0	0.358511	0	5e-05	0.0021863	yes	AT4G27340	TCONS_00030502
XLOC_020573	XLOC_020573	-	Chr4:14861978-14863159	ddm1	wt	OK	0	0	0.462621	0	5e-05	0.0021863	yes	AT4G30390	TCONS_00030696
XLOC_020573	XLOC_020573	-	Chr4:14861978-14863159	ddm1	wt	OK	0	0	0.462621	0	5e-05	0.0021863	yes	AT4G30390	TCONS_00030695
XLOC_020591	XLOC_020591	-	Chr4:14965161-14969491	ddm1	wt	OK	0	0	0.386246	0	5e-05	0.0021863	yes	AT4G30710	TCONS_00030722
XLOC_020591	XLOC_020591	-	Chr4:14965161-14969491	ddm1	wt	OK	0	0	0.386246	0	5e-05	0.0021863	yes	AT4G30710	TCONS_00030721
XLOC_020759	XLOC_020759	-	Chr4:16381465-16385042	ddm1	wt	OK	0	0	0.326791	0	5e-05	0.0021863	yes	AT4G34220	TCONS_00031018
XLOC_020759	XLOC_020759	-	Chr4:16381465-16385042	ddm1	wt	OK	0	0	0.326791	0	5e-05	0.0021863	yes	AT4G34220	TCONS_00031017
XLOC_020805	XLOC_020805	-	Chr4:16796241-16799721	ddm1	wt	OK	0	0	0.2712	0	0.0008	0.0214588	yes	AT4G35300	TCONS_00031099
XLOC_020805	XLOC_020805	-	Chr4:16796241-16799721	ddm1	wt	OK	0	0	0.2712	0	0.0008	0.0214588	yes	AT4G35300	TCONS_00031100
XLOC_020805	XLOC_020805	-	Chr4:16796241-16799721	ddm1	wt	OK	0	0	0.2712	0	0.0008	0.0214588	yes	AT4G35300	TCONS_00031098
XLOC_020875	XLOC_020875	-	Chr4:17293954-17297708	ddm1	wt	OK	0	0	0.273616	0	0.00085	0.0222393	yes	AT4G36690	TCONS_00031204
XLOC_020875	XLOC_020875	-	Chr4:17293954-17297708	ddm1	wt	OK	0	0	0.273616	0	0.00085	0.0222393	yes	AT4G36690	TCONS_00031197
XLOC_020875	XLOC_020875	-	Chr4:17293954-17297708	ddm1	wt	OK	0	0	0.273616	0	0.00085	0.0222393	yes	AT4G36690	TCONS_00031199
XLOC_020875	XLOC_020875	-	Chr4:17293954-17297708	ddm1	wt	OK	0	0	0.273616	0	0.00085	0.0222393	yes	AT4G36690	TCONS_00031202
XLOC_020875	XLOC_020875	-	Chr4:17293954-17297708	ddm1	wt	OK	0	0	0.273616	0	0.00085	0.0222393	yes	AT4G36690	TCONS_00031205
XLOC_020875	XLOC_020875	-	Chr4:17293954-17297708	ddm1	wt	OK	0	0	0.273616	0	0.00085	0.0222393	yes	AT4G36690	TCONS_00031198
XLOC_020875	XLOC_020875	-	Chr4:17293954-17297708	ddm1	wt	OK	0	0	0.273616	0	0.00085	0.0222393	yes	AT4G36690	TCONS_00031200
XLOC_020875	XLOC_020875	-	Chr4:17293954-17297708	ddm1	wt	OK	0	0	0.273616	0	0.00085	0.0222393	yes	AT4G36690	TCONS_00031203
XLOC_020875	XLOC_020875	-	Chr4:17293954-17297708	ddm1	wt	OK	0	0	0.273616	0	0.00085	0.0222393	yes	AT4G36690	TCONS_00031201
XLOC_020959	XLOC_020959	-	Chr4:17958104-17970003	ddm1	wt	OK	0	0	0.394989	0	0.0025	0.0461272	yes	AT4G38350	TCONS_00031327
XLOC_020959	XLOC_020959	-	Chr4:17958104-17970003	ddm1	wt	OK	0	0	0.394989	0	0.0025	0.0461272	yes	AT4G38350	TCONS_00031328
XLOC_020959	XLOC_020959	-	Chr4:17958104-17970003	ddm1	wt	OK	0	0	0.394989	0	0.0025	0.0461272	yes	AT4G38350	TCONS_00031329
XLOC_020959	XLOC_020959	-	Chr4:17958104-17970003	ddm1	wt	OK	0	0	0.394989	0	0.0025	0.0461272	yes	AT4G38350	TCONS_00031330
XLOC_021120	XLOC_021120	-	Chr5:404512-408398	ddm1	wt	OK	0	0	0.410632	0	0.0011	0.0270092	yes	AT5G02060	TCONS_00031561
XLOC_021120	XLOC_021120	-	Chr5:404512-408398	ddm1	wt	OK	0	0	0.410632	0	0.0011	0.0270092	yes	AT5G02060	TCONS_00031560
XLOC_021161	XLOC_021161	-	Chr5:648679-651955	ddm1	wt	OK	0	0	0.252854	0	0.00255	0.046512	yes	AT5G02840	TCONS_00031625
XLOC_021161	XLOC_021161	-	Chr5:648679-651955	ddm1	wt	OK	0	0	0.252854	0	0.00255	0.046512	yes	AT5G02840	TCONS_00031627
XLOC_021161	XLOC_021161	-	Chr5:648679-651955	ddm1	wt	OK	0	0	0.252854	0	0.00255	0.046512	yes	AT5G02840	TCONS_00031628
XLOC_021161	XLOC_021161	-	Chr5:648679-651955	ddm1	wt	OK	0	0	0.252854	0	0.00255	0.046512	yes	AT5G02840	TCONS_00031626
XLOC_021353	XLOC_021353	-	Chr5:2056611-2059821	ddm1	wt	OK	0	0	0.440816	0	5e-05	0.0021863	yes	AT5G06680	TCONS_00031921
XLOC_021353	XLOC_021353	-	Chr5:2056611-2059821	ddm1	wt	OK	0	0	0.440816	0	5e-05	0.0021863	yes	AT5G06680	TCONS_00031922
XLOC_021512	XLOC_021512	-	Chr5:3201534-3204710	ddm1	wt	OK	0	0	0.320364	0	5e-05	0.0021863	yes	AT5G10200	TCONS_00032168
XLOC_021512	XLOC_021512	-	Chr5:3201534-3204710	ddm1	wt	OK	0	0	0.320364	0	5e-05	0.0021863	yes	AT5G10200	TCONS_00032167
XLOC_021955	XLOC_021955	-	Chr5:6760215-6761956	ddm1	wt	OK	0	0	0.362819	0	0.0002	0.00709333	yes	AT5G20010	TCONS_00032847
XLOC_021955	XLOC_021955	-	Chr5:6760215-6761956	ddm1	wt	OK	0	0	0.362819	0	0.0002	0.00709333	yes	AT5G20010	TCONS_00032845
XLOC_021955	XLOC_021955	-	Chr5:6760215-6761956	ddm1	wt	OK	0	0	0.362819	0	0.0002	0.00709333	yes	AT5G20010	TCONS_00032846
XLOC_022517	XLOC_022517	-	Chr5:13098197-13101316	ddm1	wt	OK	0	0	0.698195	0	0.00125	0.0295556	yes	-	TCONS_00033672
XLOC_022517	XLOC_022517	-	Chr5:13098197-13101316	ddm1	wt	OK	0	0	0.698195	0	0.00125	0.0295556	yes	-	TCONS_00033671
XLOC_022517	XLOC_022517	-	Chr5:13098197-13101316	ddm1	wt	OK	0	0	0.698195	0	0.00125	0.0295556	yes	-	TCONS_00033673
XLOC_022915	XLOC_022915	-	Chr5:17053435-17058208	ddm1	wt	OK	0	0	0.564774	0	0.00135	0.0312261	yes	AT5G42600	TCONS_00034219
XLOC_022915	XLOC_022915	-	Chr5:17053435-17058208	ddm1	wt	OK	0	0	0.564774	0	0.00135	0.0312261	yes	AT5G42600	TCONS_00034218
XLOC_023030	XLOC_023030	-	Chr5:17977200-17978688	ddm1	wt	OK	0	0	0.30606	0	0.0016	0.0349808	yes	AT5G44578	TCONS_00034402
XLOC_023030	XLOC_023030	-	Chr5:17977200-17978688	ddm1	wt	OK	0	0	0.30606	0	0.0016	0.0349808	yes	AT5G44578	TCONS_00034403
XLOC_023064	XLOC_023064	-	Chr5:18391097-18395924	ddm1	wt	OK	0	0	0.311228	0	0.0002	0.00709333	yes	AT5G45380	TCONS_00034461
XLOC_023064	XLOC_023064	-	Chr5:18391097-18395924	ddm1	wt	OK	0	0	0.311228	0	0.0002	0.00709333	yes	AT5G45380	TCONS_00034462
XLOC_023265	XLOC_023265	-	Chr5:19953534-19956128	ddm1	wt	OK	0	0	0.32876	0	0.0016	0.0349808	yes	AT5G49215	TCONS_00034770
XLOC_023265	XLOC_023265	-	Chr5:19953534-19956128	ddm1	wt	OK	0	0	0.32876	0	0.0016	0.0349808	yes	AT5G49215	TCONS_00034768
XLOC_023265	XLOC_023265	-	Chr5:19953534-19956128	ddm1	wt	OK	0	0	0.32876	0	0.0016	0.0349808	yes	AT5G49215	TCONS_00034769
XLOC_023334	XLOC_023334	-	Chr5:20685761-20688935	ddm1	wt	OK	0	0	0.42992	0	0.0016	0.0349808	yes	AT5G50840	TCONS_00034872
XLOC_023334	XLOC_023334	-	Chr5:20685761-20688935	ddm1	wt	OK	0	0	0.42992	0	0.0016	0.0349808	yes	AT5G50840	TCONS_00034874
XLOC_023334	XLOC_023334	-	Chr5:20685761-20688935	ddm1	wt	OK	0	0	0.42992	0	0.0016	0.0349808	yes	AT5G50840	TCONS_00034873
XLOC_023334	XLOC_023334	-	Chr5:20685761-20688935	ddm1	wt	OK	0	0	0.42992	0	0.0016	0.0349808	yes	AT5G50840	TCONS_00034871
XLOC_023563	XLOC_023563	-	Chr5:22492889-22495960	ddm1	wt	OK	0	0	0.306498	0	0.00025	0.0084	yes	AT5G55530	TCONS_00035219
XLOC_023563	XLOC_023563	-	Chr5:22492889-22495960	ddm1	wt	OK	0	0	0.306498	0	0.00025	0.0084	yes	AT5G55530	TCONS_00035218
XLOC_023877	XLOC_023877	-	Chr5:24918517-24920992	ddm1	wt	OK	0	0	0.290934	0	0.001	0.025536	yes	AT5G62030	TCONS_00035688
XLOC_023877	XLOC_023877	-	Chr5:24918517-24920992	ddm1	wt	OK	0	0	0.290934	0	0.001	0.025536	yes	AT5G62030	TCONS_00035689
XLOC_023918	XLOC_023918	-	Chr5:25191630-25195019	ddm1	wt	OK	0	0	0.367216	0	0.00175	0.0369934	yes	AT5G62720	TCONS_00035753
XLOC_023918	XLOC_023918	-	Chr5:25191630-25195019	ddm1	wt	OK	0	0	0.367216	0	0.00175	0.0369934	yes	AT5G62720	TCONS_00035752
XLOC_024017	XLOC_024017	-	Chr5:25873140-25875265	ddm1	wt	OK	0	0	0.336802	0	0.0006	0.0172541	yes	AT5G64730	TCONS_00035902
XLOC_024017	XLOC_024017	-	Chr5:25873140-25875265	ddm1	wt	OK	0	0	0.336802	0	0.0006	0.0172541	yes	AT5G64730	TCONS_00035904
XLOC_024017	XLOC_024017	-	Chr5:25873140-25875265	ddm1	wt	OK	0	0	0.336802	0	0.0006	0.0172541	yes	AT5G64730	TCONS_00035901
XLOC_024017	XLOC_024017	-	Chr5:25873140-25875265	ddm1	wt	OK	0	0	0.336802	0	0.0006	0.0172541	yes	AT5G64730	TCONS_00035903
XLOC_024062	XLOC_024062	-	Chr5:26157614-26169171	ddm1	wt	OK	0	0	0.371095	0	0.00275	0.0482308	yes	AT5G65450	TCONS_00035973
XLOC_024062	XLOC_024062	-	Chr5:26157614-26169171	ddm1	wt	OK	0	0	0.371095	0	0.00275	0.0482308	yes	AT5G65450	TCONS_00035974
XLOC_024062	XLOC_024062	-	Chr5:26157614-26169171	ddm1	wt	OK	0	0	0.371095	0	0.00275	0.0482308	yes	AT5G65450	TCONS_00035971
XLOC_024062	XLOC_024062	-	Chr5:26157614-26169171	ddm1	wt	OK	0	0	0.371095	0	0.00275	0.0482308	yes	AT5G65450	TCONS_00035970
XLOC_024062	XLOC_024062	-	Chr5:26157614-26169171	ddm1	wt	OK	0	0	0.371095	0	0.00275	0.0482308	yes	AT5G65450	TCONS_00035972
XLOC_024263	XLOC_024263	-	Chr5:467068-469183	ddm1	wt	OK	0	0	0.327404	0	0.0001	0.00409231	yes	AT5G02270	TCONS_00036252
XLOC_024263	XLOC_024263	-	Chr5:467068-469183	ddm1	wt	OK	0	0	0.327404	0	0.0001	0.00409231	yes	AT5G02270	TCONS_00036251
XLOC_024319	XLOC_024319	-	Chr5:876509-878507	ddm1	wt	OK	0	0	0.285056	0	0.0025	0.0461272	yes	AT5G03500	TCONS_00036336
XLOC_024319	XLOC_024319	-	Chr5:876509-878507	ddm1	wt	OK	0	0	0.285056	0	0.0025	0.0461272	yes	AT5G03500	TCONS_00036335
XLOC_024319	XLOC_024319	-	Chr5:876509-878507	ddm1	wt	OK	0	0	0.285056	0	0.0025	0.0461272	yes	AT5G03500	TCONS_00036332
XLOC_024319	XLOC_024319	-	Chr5:876509-878507	ddm1	wt	OK	0	0	0.285056	0	0.0025	0.0461272	yes	AT5G03500	TCONS_00036334
XLOC_024319	XLOC_024319	-	Chr5:876509-878507	ddm1	wt	OK	0	0	0.285056	0	0.0025	0.0461272	yes	AT5G03500	TCONS_00036333
XLOC_024319	XLOC_024319	-	Chr5:876509-878507	ddm1	wt	OK	0	0	0.285056	0	0.0025	0.0461272	yes	AT5G03500	TCONS_00036337
XLOC_024451	XLOC_024451	-	Chr5:1930777-1934031	ddm1	wt	OK	0	0	0.447635	0	0.00135	0.0312261	yes	AT5G06320	TCONS_00036541
XLOC_024451	XLOC_024451	-	Chr5:1930777-1934031	ddm1	wt	OK	0	0	0.447635	0	0.00135	0.0312261	yes	AT5G06320	TCONS_00036540
XLOC_024513	XLOC_024513	-	Chr5:2401581-2403867	ddm1	wt	OK	0	0	0.446807	0	0.00185	0.0383455	yes	AT5G07590	TCONS_00036641
XLOC_024513	XLOC_024513	-	Chr5:2401581-2403867	ddm1	wt	OK	0	0	0.446807	0	0.00185	0.0383455	yes	AT5G07590	TCONS_00036642
XLOC_024584	XLOC_024584	-	Chr5:2892327-2895422	ddm1	wt	OK	0	0	0.427423	0	5e-05	0.0021863	yes	AT5G09330	TCONS_00036754
XLOC_024584	XLOC_024584	-	Chr5:2892327-2895422	ddm1	wt	OK	0	0	0.427423	0	5e-05	0.0021863	yes	AT5G09330	TCONS_00036752
XLOC_024584	XLOC_024584	-	Chr5:2892327-2895422	ddm1	wt	OK	0	0	0.427423	0	5e-05	0.0021863	yes	AT5G09330	TCONS_00036750
XLOC_024584	XLOC_024584	-	Chr5:2892327-2895422	ddm1	wt	OK	0	0	0.427423	0	5e-05	0.0021863	yes	AT5G09330	TCONS_00036751
XLOC_024584	XLOC_024584	-	Chr5:2892327-2895422	ddm1	wt	OK	0	0	0.427423	0	5e-05	0.0021863	yes	AT5G09330	TCONS_00036753
XLOC_024584	XLOC_024584	-	Chr5:2892327-2895422	ddm1	wt	OK	0	0	0.427423	0	5e-05	0.0021863	yes	AT5G09330	TCONS_00036755
XLOC_024644	XLOC_024644	-	Chr5:3255449-3257786	ddm1	wt	OK	0	0	0.372967	0	5e-05	0.0021863	yes	AT5G10350	TCONS_00036852
XLOC_024644	XLOC_024644	-	Chr5:3255449-3257786	ddm1	wt	OK	0	0	0.372967	0	5e-05	0.0021863	yes	AT5G10350	TCONS_00036850
XLOC_024644	XLOC_024644	-	Chr5:3255449-3257786	ddm1	wt	OK	0	0	0.372967	0	5e-05	0.0021863	yes	AT5G10350	TCONS_00036851
XLOC_024737	XLOC_024737	-	Chr5:3941527-3944785	ddm1	wt	OK	0	0	0.504838	0	5e-05	0.0021863	yes	AT5G12200	TCONS_00036997
XLOC_024737	XLOC_024737	-	Chr5:3941527-3944785	ddm1	wt	OK	0	0	0.504838	0	5e-05	0.0021863	yes	AT5G12200	TCONS_00036996
XLOC_024782	XLOC_024782	-	Chr5:4255526-4262507	ddm1	wt	OK	0	0	0.390487	0	0.0018	0.0378	yes	AT5G13300	TCONS_00037073
XLOC_024782	XLOC_024782	-	Chr5:4255526-4262507	ddm1	wt	OK	0	0	0.390487	0	0.0018	0.0378	yes	AT5G13300	TCONS_00037070
XLOC_024782	XLOC_024782	-	Chr5:4255526-4262507	ddm1	wt	OK	0	0	0.390487	0	0.0018	0.0378	yes	AT5G13300	TCONS_00037072
XLOC_024782	XLOC_024782	-	Chr5:4255526-4262507	ddm1	wt	OK	0	0	0.390487	0	0.0018	0.0378	yes	AT5G13300	TCONS_00037071
XLOC_024949	XLOC_024949	-	Chr5:5546373-5548777	ddm1	wt	OK	0	0	0.289411	0	0.00075	0.0206379	yes	AT5G16870	TCONS_00037338
XLOC_024949	XLOC_024949	-	Chr5:5546373-5548777	ddm1	wt	OK	0	0	0.289411	0	0.00075	0.0206379	yes	AT5G16870	TCONS_00037335
XLOC_024949	XLOC_024949	-	Chr5:5546373-5548777	ddm1	wt	OK	0	0	0.289411	0	0.00075	0.0206379	yes	AT5G16870	TCONS_00037336
XLOC_024949	XLOC_024949	-	Chr5:5546373-5548777	ddm1	wt	OK	0	0	0.289411	0	0.00075	0.0206379	yes	AT5G16870	TCONS_00037337
XLOC_024961	XLOC_024961	-	Chr5:5642862-5647731	ddm1	wt	OK	0	0	0.805622	0	0.0001	0.00409231	yes	AT5G17165	TCONS_00037359
XLOC_024961	XLOC_024961	-	Chr5:5642862-5647731	ddm1	wt	OK	0	0	0.805622	0	0.0001	0.00409231	yes	AT5G17165	TCONS_00037358
XLOC_024961	XLOC_024961	-	Chr5:5642862-5647731	ddm1	wt	OK	0	0	0.805622	0	0.0001	0.00409231	yes	AT5G17165	TCONS_00037362
XLOC_024983	XLOC_024983	-	Chr5:5772585-5782144	ddm1	wt	OK	0	0	0.397704	0	0.00175	0.0369934	yes	AT5G17520	TCONS_00037395
XLOC_024983	XLOC_024983	-	Chr5:5772585-5782144	ddm1	wt	OK	0	0	0.397704	0	0.00175	0.0369934	yes	AT5G17520	TCONS_00037394
XLOC_024983	XLOC_024983	-	Chr5:5772585-5782144	ddm1	wt	OK	0	0	0.397704	0	0.00175	0.0369934	yes	AT5G17520	TCONS_00037396
XLOC_025044	XLOC_025044	-	Chr5:6258263-6260954	ddm1	wt	OK	0	0	0.331002	0	5e-05	0.0021863	yes	AT5G18760	TCONS_00037479
XLOC_025044	XLOC_025044	-	Chr5:6258263-6260954	ddm1	wt	OK	0	0	0.331002	0	5e-05	0.0021863	yes	AT5G18760	TCONS_00037478
XLOC_025072	XLOC_025072	-	Chr5:6524063-6526725	ddm1	wt	OK	0	0	0.410883	0	0.0002	0.00709333	yes	AT5G19370	TCONS_00037521
XLOC_025072	XLOC_025072	-	Chr5:6524063-6526725	ddm1	wt	OK	0	0	0.410883	0	0.0002	0.00709333	yes	AT5G19370	TCONS_00037522
XLOC_025325	XLOC_025325	-	Chr5:8494761-8497523	ddm1	wt	OK	0	0	0.341061	0	0.00085	0.0222393	yes	AT5G24760	TCONS_00037936
XLOC_025325	XLOC_025325	-	Chr5:8494761-8497523	ddm1	wt	OK	0	0	0.341061	0	0.00085	0.0222393	yes	AT5G24760	TCONS_00037937
XLOC_025505	XLOC_025505	-	Chr5:10362576-10369180	ddm1	wt	OK	0	0	0.475056	0	0.00115	0.0280214	yes	AT5G28430.1	TCONS_00038220
XLOC_025505	XLOC_025505	-	Chr5:10362576-10369180	ddm1	wt	OK	0	0	0.475056	0	0.00115	0.0280214	yes	AT5G28415.1	TCONS_00038217
XLOC_025505	XLOC_025505	-	Chr5:10362576-10369180	ddm1	wt	OK	0	0	0.475056	0	0.00115	0.0280214	yes	AT5G28430.1	TCONS_00038221
XLOC_025505	XLOC_025505	-	Chr5:10362576-10369180	ddm1	wt	OK	0	0	0.475056	0	0.00115	0.0280214	yes	AT5G28442	TCONS_00038218
XLOC_025771	XLOC_025771	-	Chr5:14140250-14143240	ddm1	wt	OK	0	0	0.54593	0	5e-05	0.0021863	yes	AT5G36002	TCONS_00038601
XLOC_025771	XLOC_025771	-	Chr5:14140250-14143240	ddm1	wt	OK	0	0	0.54593	0	5e-05	0.0021863	yes	AT5G36002	TCONS_00038599
XLOC_025771	XLOC_025771	-	Chr5:14140250-14143240	ddm1	wt	OK	0	0	0.54593	0	5e-05	0.0021863	yes	AT5G36002	TCONS_00038600
XLOC_025823	XLOC_025823	-	Chr5:14927183-14932773	ddm1	wt	OK	0	0	0.509258	0	5e-05	0.0021863	yes	AT5G37590	TCONS_00038675
XLOC_025823	XLOC_025823	-	Chr5:14927183-14932773	ddm1	wt	OK	0	0	0.509258	0	5e-05	0.0021863	yes	AT5G37590	TCONS_00038672
XLOC_025823	XLOC_025823	-	Chr5:14927183-14932773	ddm1	wt	OK	0	0	0.509258	0	5e-05	0.0021863	yes	AT5G37590	TCONS_00038674
XLOC_025823	XLOC_025823	-	Chr5:14927183-14932773	ddm1	wt	OK	0	0	0.509258	0	5e-05	0.0021863	yes	AT5G37590	TCONS_00038673
XLOC_026107	XLOC_026107	-	Chr5:17639786-17643791	ddm1	wt	OK	0	0	0.364144	0	0.0001	0.00409231	yes	AT5G43880	TCONS_00039068
XLOC_026107	XLOC_026107	-	Chr5:17639786-17643791	ddm1	wt	OK	0	0	0.364144	0	0.0001	0.00409231	yes	AT5G43880	TCONS_00039069
XLOC_026107	XLOC_026107	-	Chr5:17639786-17643791	ddm1	wt	OK	0	0	0.364144	0	0.0001	0.00409231	yes	AT5G43880	TCONS_00039070
XLOC_026409	XLOC_026409	-	Chr5:20123595-20127435	ddm1	wt	OK	0	0	0.333734	0	0.0003	0.00967273	yes	AT5G49580	TCONS_00039523
XLOC_026409	XLOC_026409	-	Chr5:20123595-20127435	ddm1	wt	OK	0	0	0.333734	0	0.0003	0.00967273	yes	AT5G49580	TCONS_00039521
XLOC_026409	XLOC_026409	-	Chr5:20123595-20127435	ddm1	wt	OK	0	0	0.333734	0	0.0003	0.00967273	yes	AT5G49580	TCONS_00039522
XLOC_026409	XLOC_026409	-	Chr5:20123595-20127435	ddm1	wt	OK	0	0	0.333734	0	0.0003	0.00967273	yes	AT5G49580	TCONS_00039520
XLOC_026439	XLOC_026439	-	Chr5:20402246-20406705	ddm1	wt	OK	0	0	0.489271	0	5e-05	0.0021863	yes	AT5G50150	TCONS_00039568
XLOC_026439	XLOC_026439	-	Chr5:20402246-20406705	ddm1	wt	OK	0	0	0.489271	0	5e-05	0.0021863	yes	AT5G50150	TCONS_00039567
XLOC_026710	XLOC_026710	-	Chr5:22971679-22972770	ddm1	wt	OK	0	0	0.472915	0	5e-05	0.0021863	yes	AT5G56795	TCONS_00039968
XLOC_026710	XLOC_026710	-	Chr5:22971679-22972770	ddm1	wt	OK	0	0	0.472915	0	5e-05	0.0021863	yes	AT5G56795	TCONS_00039969
XLOC_026710	XLOC_026710	-	Chr5:22971679-22972770	ddm1	wt	OK	0	0	0.472915	0	5e-05	0.0021863	yes	AT5G56795	TCONS_00039967
XLOC_026710	XLOC_026710	-	Chr5:22971679-22972770	ddm1	wt	OK	0	0	0.472915	0	5e-05	0.0021863	yes	AT5G56795	TCONS_00039970
XLOC_026715	XLOC_026715	-	Chr5:23010511-23015997	ddm1	wt	OK	0	0	0.317743	0	5e-05	0.0021863	yes	AT5G56890	TCONS_00039981
XLOC_026715	XLOC_026715	-	Chr5:23010511-23015997	ddm1	wt	OK	0	0	0.317743	0	5e-05	0.0021863	yes	AT5G56890	TCONS_00039980
XLOC_026715	XLOC_026715	-	Chr5:23010511-23015997	ddm1	wt	OK	0	0	0.317743	0	5e-05	0.0021863	yes	AT5G56890	TCONS_00039979
XLOC_026829	XLOC_026829	-	Chr5:23820306-23823247	ddm1	wt	OK	0	0	0.310966	0	0.00085	0.0222393	yes	AT5G59010	TCONS_00040147
XLOC_026829	XLOC_026829	-	Chr5:23820306-23823247	ddm1	wt	OK	0	0	0.310966	0	0.00085	0.0222393	yes	AT5G59010	TCONS_00040146
XLOC_026992	XLOC_026992	-	Chr5:25152655-25155916	ddm1	wt	OK	0	0	0.41994	0	5e-05	0.0021863	yes	AT5G62650	TCONS_00040377
XLOC_026992	XLOC_026992	-	Chr5:25152655-25155916	ddm1	wt	OK	0	0	0.41994	0	5e-05	0.0021863	yes	AT5G62650	TCONS_00040378
XLOC_026998	XLOC_026998	-	Chr5:25228151-25229723	ddm1	wt	OK	0	0	0.343717	0	0.002	0.0404051	yes	AT5G62840	TCONS_00040388
XLOC_026998	XLOC_026998	-	Chr5:25228151-25229723	ddm1	wt	OK	0	0	0.343717	0	0.002	0.0404051	yes	AT5G62840	TCONS_00040387
XLOC_027037	XLOC_027037	-	Chr5:25466135-25468412	ddm1	wt	OK	0	0	0.538007	0	5e-05	0.0021863	yes	AT5G63620	TCONS_00040453
XLOC_027037	XLOC_027037	-	Chr5:25466135-25468412	ddm1	wt	OK	0	0	0.538007	0	5e-05	0.0021863	yes	AT5G63620	TCONS_00040454
XLOC_027167	XLOC_027167	-	Chr5:26412054-26414627	ddm1	wt	OK	0	0	0.478052	0	5e-05	0.0021863	yes	AT5G66050	TCONS_00040641
XLOC_027167	XLOC_027167	-	Chr5:26412054-26414627	ddm1	wt	OK	0	0	0.478052	0	5e-05	0.0021863	yes	AT5G66050	TCONS_00040640

## Sheet: promoters.diff.suvh456
gene_id	test_id	gene	locus	sample_1	sample_2	status	value_1	value_2	sqrt.JS.	test_stat	p_value	q_value	significant	ref_gene_id	cuff_id
XLOC_000512	XLOC_000512	-	Chr1:3794090-3797558	suvh456	wt	OK	0	0	0.39149	0	5e-05	0.0023791	yes	AT1G11300	TCONS_00000795
XLOC_000512	XLOC_000512	-	Chr1:3794090-3797558	suvh456	wt	OK	0	0	0.39149	0	5e-05	0.0023791	yes	AT1G11300	TCONS_00000796
XLOC_000597	XLOC_000597	-	Chr1:4452262-4454847	suvh456	wt	OK	0	0	0.51089	0	5e-05	0.0023791	yes	AT1G13060	TCONS_00000907
XLOC_000597	XLOC_000597	-	Chr1:4452262-4454847	suvh456	wt	OK	0	0	0.51089	0	5e-05	0.0023791	yes	AT1G13060	TCONS_00000908
XLOC_000750	XLOC_000750	-	Chr1:5504734-5506691	suvh456	wt	OK	0	0	0.470653	0	0.0005	0.01594	yes	AT1G16040	TCONS_00001114
XLOC_000750	XLOC_000750	-	Chr1:5504734-5506691	suvh456	wt	OK	0	0	0.470653	0	0.0005	0.01594	yes	AT1G16040	TCONS_00001113
XLOC_000750	XLOC_000750	-	Chr1:5504734-5506691	suvh456	wt	OK	0	0	0.470653	0	0.0005	0.01594	yes	AT1G16040	TCONS_00001115
XLOC_001188	XLOC_001188	-	Chr1:8915980-8918236	suvh456	wt	OK	0	0	0.389806	0	5e-05	0.0023791	yes	AT1G25420	TCONS_00001766
XLOC_001188	XLOC_001188	-	Chr1:8915980-8918236	suvh456	wt	OK	0	0	0.389806	0	5e-05	0.0023791	yes	AT1G25420	TCONS_00001765
XLOC_002044	XLOC_002044	-	Chr1:18150424-18153360	suvh456	wt	OK	0	0	0.490367	0	5e-05	0.0023791	yes	AT1G49050	TCONS_00003025
XLOC_002044	XLOC_002044	-	Chr1:18150424-18153360	suvh456	wt	OK	0	0	0.490367	0	5e-05	0.0023791	yes	AT1G49050	TCONS_00003024
XLOC_002156	XLOC_002156	-	Chr1:19047755-19050193	suvh456	wt	OK	0	0	0.667623	0	5e-05	0.0023791	yes	AT1G51380	TCONS_00003188
XLOC_002156	XLOC_002156	-	Chr1:19047755-19050193	suvh456	wt	OK	0	0	0.667623	0	5e-05	0.0023791	yes	AT1G51380	TCONS_00003189
XLOC_002286	XLOC_002286	-	Chr1:20167606-20169645	suvh456	wt	OK	0	0	0.401131	0	5e-05	0.0023791	yes	AT1G54030	TCONS_00003370
XLOC_002286	XLOC_002286	-	Chr1:20167606-20169645	suvh456	wt	OK	0	0	0.401131	0	5e-05	0.0023791	yes	AT1G54030	TCONS_00003371
XLOC_002336	XLOC_002336	-	Chr1:20566538-20569404	suvh456	wt	OK	0	0	0.533062	0	5e-05	0.0023791	yes	AT1G55120	TCONS_00003469
XLOC_002336	XLOC_002336	-	Chr1:20566538-20569404	suvh456	wt	OK	0	0	0.533062	0	5e-05	0.0023791	yes	AT1G55120	TCONS_00003468
XLOC_002336	XLOC_002336	-	Chr1:20566538-20569404	suvh456	wt	OK	0	0	0.533062	0	5e-05	0.0023791	yes	AT1G55120	TCONS_00003467
XLOC_002441	XLOC_002441	-	Chr1:21746243-21765681	suvh456	wt	OK	0	0	0.397326	0	5e-05	0.0023791	yes	AT1G58602	TCONS_00003633
XLOC_002441	XLOC_002441	-	Chr1:21746243-21765681	suvh456	wt	OK	0	0	0.397326	0	5e-05	0.0023791	yes	AT1G58602	TCONS_00003631
XLOC_002441	XLOC_002441	-	Chr1:21746243-21765681	suvh456	wt	OK	0	0	0.397326	0	5e-05	0.0023791	yes	AT1G58602	TCONS_00003635
XLOC_002441	XLOC_002441	-	Chr1:21746243-21765681	suvh456	wt	OK	0	0	0.397326	0	5e-05	0.0023791	yes	AT1G58602	TCONS_00003634
XLOC_002441	XLOC_002441	-	Chr1:21746243-21765681	suvh456	wt	OK	0	0	0.397326	0	5e-05	0.0023791	yes	AT1G58602	TCONS_00003639
XLOC_002441	XLOC_002441	-	Chr1:21746243-21765681	suvh456	wt	OK	0	0	0.397326	0	5e-05	0.0023791	yes	AT1G58602	TCONS_00003632
XLOC_002577	XLOC_002577	-	Chr1:23199760-23203755	suvh456	wt	OK	0	0	0.280576	0	0.00145	0.0366873	yes	AT1G62660	TCONS_00003834
XLOC_002577	XLOC_002577	-	Chr1:23199760-23203755	suvh456	wt	OK	0	0	0.280576	0	0.00145	0.0366873	yes	AT1G62660	TCONS_00003833
XLOC_002665	XLOC_002665	-	Chr1:23933264-23939885	suvh456	wt	OK	0	0	0.379214	0	0.00025	0.00937647	yes	AT1G64430	TCONS_00003961
XLOC_002665	XLOC_002665	-	Chr1:23933264-23939885	suvh456	wt	OK	0	0	0.379214	0	0.00025	0.00937647	yes	AT1G64430	TCONS_00003960
XLOC_002665	XLOC_002665	-	Chr1:23933264-23939885	suvh456	wt	OK	0	0	0.379214	0	0.00025	0.00937647	yes	AT1G64440	TCONS_00003962
XLOC_002665	XLOC_002665	-	Chr1:23933264-23939885	suvh456	wt	OK	0	0	0.379214	0	0.00025	0.00937647	yes	AT1G64430	TCONS_00003959
XLOC_002665	XLOC_002665	-	Chr1:23933264-23939885	suvh456	wt	OK	0	0	0.379214	0	0.00025	0.00937647	yes	AT1G64430	TCONS_00003958
XLOC_002665	XLOC_002665	-	Chr1:23933264-23939885	suvh456	wt	OK	0	0	0.379214	0	0.00025	0.00937647	yes	AT1G64430	TCONS_00003957
XLOC_002755	XLOC_002755	-	Chr1:24763958-24765614	suvh456	wt	OK	0	0	0.442449	0	0.00015	0.00576145	yes	AT1G66390	TCONS_00004084
XLOC_002755	XLOC_002755	-	Chr1:24763958-24765614	suvh456	wt	OK	0	0	0.442449	0	0.00015	0.00576145	yes	AT1G66390	TCONS_00004085
XLOC_002810	XLOC_002810	-	Chr1:25307673-25311331	suvh456	wt	OK	0	0	0.621175	0	5e-05	0.0023791	yes	AT1G67530	TCONS_00004157
XLOC_002810	XLOC_002810	-	Chr1:25307673-25311331	suvh456	wt	OK	0	0	0.621175	0	5e-05	0.0023791	yes	AT1G67530	TCONS_00004158
XLOC_002810	XLOC_002810	-	Chr1:25307673-25311331	suvh456	wt	OK	0	0	0.621175	0	5e-05	0.0023791	yes	AT1G67530	TCONS_00004156
XLOC_002893	XLOC_002893	-	Chr1:25957571-25960336	suvh456	wt	OK	0	0	0.377327	0	5e-05	0.0023791	yes	AT1G69040	TCONS_00004280
XLOC_002893	XLOC_002893	-	Chr1:25957571-25960336	suvh456	wt	OK	0	0	0.377327	0	5e-05	0.0023791	yes	AT1G69040	TCONS_00004278
XLOC_002893	XLOC_002893	-	Chr1:25957571-25960336	suvh456	wt	OK	0	0	0.377327	0	5e-05	0.0023791	yes	AT1G69040	TCONS_00004281
XLOC_002893	XLOC_002893	-	Chr1:25957571-25960336	suvh456	wt	OK	0	0	0.377327	0	5e-05	0.0023791	yes	AT1G69040	TCONS_00004279
XLOC_002925	XLOC_002925	-	Chr1:26189834-26191401	suvh456	wt	OK	0	0	0.474671	0	5e-05	0.0023791	yes	AT1G69620	TCONS_00004325
XLOC_002925	XLOC_002925	-	Chr1:26189834-26191401	suvh456	wt	OK	0	0	0.474671	0	5e-05	0.0023791	yes	AT1G69620	TCONS_00004324
XLOC_003116	XLOC_003116	-	Chr1:27679549-27683155	suvh456	wt	OK	0	0	0.488526	0	0.00075	0.0225566	yes	AT1G73620	TCONS_00004633
XLOC_003116	XLOC_003116	-	Chr1:27679549-27683155	suvh456	wt	OK	0	0	0.488526	0	0.00075	0.0225566	yes	AT1G73610	TCONS_00004632
XLOC_003228	XLOC_003228	-	Chr1:28499057-28501054	suvh456	wt	OK	0	0	0.398343	0	5e-05	0.0023791	yes	AT1G75900	TCONS_00004775
XLOC_003228	XLOC_003228	-	Chr1:28499057-28501054	suvh456	wt	OK	0	0	0.398343	0	5e-05	0.0023791	yes	AT1G75900	TCONS_00004776
XLOC_003251	XLOC_003251	-	Chr1:28684559-28689152	suvh456	wt	OK	0	0	0.514549	0	5e-05	0.0023791	yes	AT1G76450	TCONS_00004811
XLOC_003251	XLOC_003251	-	Chr1:28684559-28689152	suvh456	wt	OK	0	0	0.514549	0	5e-05	0.0023791	yes	AT1G76450	TCONS_00004809
XLOC_003251	XLOC_003251	-	Chr1:28684559-28689152	suvh456	wt	OK	0	0	0.514549	0	5e-05	0.0023791	yes	AT1G76450	TCONS_00004810
XLOC_003326	XLOC_003326	-	Chr1:29300989-29302643	suvh456	wt	OK	0	0	0.273028	0	0.0013	0.0339705	yes	AT1G77930	TCONS_00004926
XLOC_003326	XLOC_003326	-	Chr1:29300989-29302643	suvh456	wt	OK	0	0	0.273028	0	0.0013	0.0339705	yes	AT1G77930	TCONS_00004927
XLOC_003499	XLOC_003499	-	Chr1:132225-135833	suvh456	wt	OK	0	0	0.34935	0	0.0015	0.0370698	yes	AT1G01340	TCONS_00005185
XLOC_003499	XLOC_003499	-	Chr1:132225-135833	suvh456	wt	OK	0	0	0.34935	0	0.0015	0.0370698	yes	AT1G01340	TCONS_00005186
XLOC_003579	XLOC_003579	-	Chr1:687802-692574	suvh456	wt	OK	0	0	0.493507	0	0.00095	0.0272847	yes	AT1G03000	TCONS_00005299
XLOC_003579	XLOC_003579	-	Chr1:687802-692574	suvh456	wt	OK	0	0	0.493507	0	0.00095	0.0272847	yes	AT1G03000	TCONS_00005300
XLOC_003579	XLOC_003579	-	Chr1:687802-692574	suvh456	wt	OK	0	0	0.493507	0	0.00095	0.0272847	yes	AT1G03000	TCONS_00005297
XLOC_003579	XLOC_003579	-	Chr1:687802-692574	suvh456	wt	OK	0	0	0.493507	0	0.00095	0.0272847	yes	AT1G03000	TCONS_00005298
XLOC_003859	XLOC_003859	-	Chr1:2542705-2548005	suvh456	wt	OK	0	0	0.457862	0	5e-05	0.0023791	yes	AT1G08130	TCONS_00005726
XLOC_003859	XLOC_003859	-	Chr1:2542705-2548005	suvh456	wt	OK	0	0	0.457862	0	5e-05	0.0023791	yes	AT1G08130	TCONS_00005727
XLOC_003859	XLOC_003859	-	Chr1:2542705-2548005	suvh456	wt	OK	0	0	0.457862	0	5e-05	0.0023791	yes	AT1G08130	TCONS_00005728
XLOC_003997	XLOC_003997	-	Chr1:3568167-3570879	suvh456	wt	OK	0	0	0.452496	0	0.0005	0.01594	yes	AT1G10740	TCONS_00005940
XLOC_003997	XLOC_003997	-	Chr1:3568167-3570879	suvh456	wt	OK	0	0	0.452496	0	0.0005	0.01594	yes	AT1G10740	TCONS_00005939
XLOC_003997	XLOC_003997	-	Chr1:3568167-3570879	suvh456	wt	OK	0	0	0.452496	0	0.0005	0.01594	yes	AT1G10740	TCONS_00005938
XLOC_003997	XLOC_003997	-	Chr1:3568167-3570879	suvh456	wt	OK	0	0	0.452496	0	0.0005	0.01594	yes	AT1G10740	TCONS_00005941
XLOC_004113	XLOC_004113	-	Chr1:4469146-4473245	suvh456	wt	OK	0	0	0.467965	0	0.0012	0.03188	yes	AT1G13120	TCONS_00006116
XLOC_004113	XLOC_004113	-	Chr1:4469146-4473245	suvh456	wt	OK	0	0	0.467965	0	0.0012	0.03188	yes	AT1G13120	TCONS_00006114
XLOC_004113	XLOC_004113	-	Chr1:4469146-4473245	suvh456	wt	OK	0	0	0.467965	0	0.0012	0.03188	yes	AT1G13120	TCONS_00006115
XLOC_004201	XLOC_004201	-	Chr1:5031938-5036450	suvh456	wt	OK	0	0	0.370275	0	0.00195	0.0444585	yes	AT1G14660	TCONS_00006246
XLOC_004201	XLOC_004201	-	Chr1:5031938-5036450	suvh456	wt	OK	0	0	0.370275	0	0.00195	0.0444585	yes	AT1G14660	TCONS_00006247
XLOC_004201	XLOC_004201	-	Chr1:5031938-5036450	suvh456	wt	OK	0	0	0.370275	0	0.00195	0.0444585	yes	AT1G14660	TCONS_00006243
XLOC_004201	XLOC_004201	-	Chr1:5031938-5036450	suvh456	wt	OK	0	0	0.370275	0	0.00195	0.0444585	yes	AT1G14660	TCONS_00006244
XLOC_004201	XLOC_004201	-	Chr1:5031938-5036450	suvh456	wt	OK	0	0	0.370275	0	0.00195	0.0444585	yes	AT1G14660	TCONS_00006245
XLOC_004659	XLOC_004659	-	Chr1:8593586-8596367	suvh456	wt	OK	0	0	0.356975	0	0.00205	0.0444585	yes	AT1G24260	TCONS_00006912
XLOC_004659	XLOC_004659	-	Chr1:8593586-8596367	suvh456	wt	OK	0	0	0.356975	0	0.00205	0.0444585	yes	AT1G24260	TCONS_00006913
XLOC_004659	XLOC_004659	-	Chr1:8593586-8596367	suvh456	wt	OK	0	0	0.356975	0	0.00205	0.0444585	yes	AT1G24260	TCONS_00006911
XLOC_004848	XLOC_004848	-	Chr1:10274010-10275714	suvh456	wt	OK	0	0	0.393257	0	0.00015	0.00576145	yes	AT1G29357	TCONS_00007199
XLOC_004848	XLOC_004848	-	Chr1:10274010-10275714	suvh456	wt	OK	0	0	0.393257	0	0.00015	0.00576145	yes	AT1G29357	TCONS_00007198
XLOC_004848	XLOC_004848	-	Chr1:10274010-10275714	suvh456	wt	OK	0	0	0.393257	0	0.00015	0.00576145	yes	AT1G29357	TCONS_00007197
XLOC_004971	XLOC_004971	-	Chr1:11537301-11539861	suvh456	wt	OK	0	0	0.372566	0	0.0001	0.00430811	yes	AT1G32080	TCONS_00007401
XLOC_004971	XLOC_004971	-	Chr1:11537301-11539861	suvh456	wt	OK	0	0	0.372566	0	0.0001	0.00430811	yes	AT1G32080	TCONS_00007402
XLOC_004971	XLOC_004971	-	Chr1:11537301-11539861	suvh456	wt	OK	0	0	0.372566	0	0.0001	0.00430811	yes	AT1G32080	TCONS_00007400
XLOC_005053	XLOC_005053	-	Chr1:12396397-12401782	suvh456	wt	OK	0	0	0.514073	0	5e-05	0.0023791	yes	AT1G34065	TCONS_00007533
XLOC_005053	XLOC_005053	-	Chr1:12396397-12401782	suvh456	wt	OK	0	0	0.514073	0	5e-05	0.0023791	yes	AT1G34065	TCONS_00007532
XLOC_005053	XLOC_005053	-	Chr1:12396397-12401782	suvh456	wt	OK	0	0	0.514073	0	5e-05	0.0023791	yes	AT1G34065	TCONS_00007531
XLOC_005053	XLOC_005053	-	Chr1:12396397-12401782	suvh456	wt	OK	0	0	0.514073	0	5e-05	0.0023791	yes	AT1G34065	TCONS_00007535
XLOC_005053	XLOC_005053	-	Chr1:12396397-12401782	suvh456	wt	OK	0	0	0.514073	0	5e-05	0.0023791	yes	AT1G34065	TCONS_00007534
XLOC_005253	XLOC_005253	-	Chr1:16228524-16231220	suvh456	wt	OK	0	0	0.30603	0	0.00105	0.0293632	yes	AT1G43130	TCONS_00007822
XLOC_005253	XLOC_005253	-	Chr1:16228524-16231220	suvh456	wt	OK	0	0	0.30603	0	0.00105	0.0293632	yes	AT1G43130	TCONS_00007823
XLOC_005295	XLOC_005295	-	Chr1:16707966-16709689	suvh456	wt	OK	0	0	0.281583	0	0.0015	0.0370698	yes	AT1G44000	TCONS_00007888
XLOC_005295	XLOC_005295	-	Chr1:16707966-16709689	suvh456	wt	OK	0	0	0.281583	0	0.0015	0.0370698	yes	AT1G44000	TCONS_00007887
XLOC_005335	XLOC_005335	-	Chr1:17130323-17133689	suvh456	wt	OK	0	0	0.447787	0	5e-05	0.0023791	yes	AT1G45207	TCONS_00007940
XLOC_005335	XLOC_005335	-	Chr1:17130323-17133689	suvh456	wt	OK	0	0	0.447787	0	5e-05	0.0023791	yes	AT1G45207	TCONS_00007939
XLOC_005335	XLOC_005335	-	Chr1:17130323-17133689	suvh456	wt	OK	0	0	0.447787	0	5e-05	0.0023791	yes	AT1G45207	TCONS_00007941
XLOC_005456	XLOC_005456	-	Chr1:18314221-18316683	suvh456	wt	OK	0	0	0.264203	0	0.00125	0.0329339	yes	AT1G49480	TCONS_00008121
XLOC_005456	XLOC_005456	-	Chr1:18314221-18316683	suvh456	wt	OK	0	0	0.264203	0	0.00125	0.0329339	yes	AT1G49480	TCONS_00008120
XLOC_005456	XLOC_005456	-	Chr1:18314221-18316683	suvh456	wt	OK	0	0	0.264203	0	0.00125	0.0329339	yes	AT1G49480	TCONS_00008122
XLOC_005604	XLOC_005604	-	Chr1:19638337-19640386	suvh456	wt	OK	0	0	0.492443	0	0.0001	0.00430811	yes	AT1G52710	TCONS_00008358
XLOC_005604	XLOC_005604	-	Chr1:19638337-19640386	suvh456	wt	OK	0	0	0.492443	0	0.0001	0.00430811	yes	AT1G52710	TCONS_00008356
XLOC_005604	XLOC_005604	-	Chr1:19638337-19640386	suvh456	wt	OK	0	0	0.492443	0	0.0001	0.00430811	yes	AT1G52710	TCONS_00008357
XLOC_005670	XLOC_005670	-	Chr1:20158627-20160859	suvh456	wt	OK	0	0	0.602286	0	5e-05	0.0023791	yes	AT1G54010	TCONS_00008452
XLOC_005670	XLOC_005670	-	Chr1:20158627-20160859	suvh456	wt	OK	0	0	0.602286	0	5e-05	0.0023791	yes	AT1G54010	TCONS_00008453
XLOC_005670	XLOC_005670	-	Chr1:20158627-20160859	suvh456	wt	OK	0	0	0.602286	0	5e-05	0.0023791	yes	AT1G54010	TCONS_00008451
XLOC_006190	XLOC_006190	-	Chr1:24434251-24436419	suvh456	wt	OK	0	0	0.424781	0	5e-05	0.0023791	yes	AT1G65700	TCONS_00009251
XLOC_006190	XLOC_006190	-	Chr1:24434251-24436419	suvh456	wt	OK	0	0	0.424781	0	5e-05	0.0023791	yes	AT1G65700	TCONS_00009249
XLOC_006190	XLOC_006190	-	Chr1:24434251-24436419	suvh456	wt	OK	0	0	0.424781	0	5e-05	0.0023791	yes	AT1G65700	TCONS_00009250
XLOC_006221	XLOC_006221	-	Chr1:24818917-24822320	suvh456	wt	OK	0	0	0.344517	0	0.0016	0.0386424	yes	AT1G66530	TCONS_00009302
XLOC_006221	XLOC_006221	-	Chr1:24818917-24822320	suvh456	wt	OK	0	0	0.344517	0	0.0016	0.0386424	yes	AT1G66530	TCONS_00009301
XLOC_006221	XLOC_006221	-	Chr1:24818917-24822320	suvh456	wt	OK	0	0	0.344517	0	0.0016	0.0386424	yes	AT1G66530	TCONS_00009303
XLOC_006364	XLOC_006364	-	Chr1:26026248-26027746	suvh456	wt	OK	0	0	0.449394	0	5e-05	0.0023791	yes	AT1G69230	TCONS_00009525
XLOC_006364	XLOC_006364	-	Chr1:26026248-26027746	suvh456	wt	OK	0	0	0.449394	0	5e-05	0.0023791	yes	AT1G69230	TCONS_00009526
XLOC_006489	XLOC_006489	-	Chr1:27080275-27081643	suvh456	wt	OK	0	0	0.375866	0	5e-05	0.0023791	yes	AT1G71950	TCONS_00009694
XLOC_006489	XLOC_006489	-	Chr1:27080275-27081643	suvh456	wt	OK	0	0	0.375866	0	5e-05	0.0023791	yes	AT1G71950	TCONS_00009693
XLOC_006878	XLOC_006878	-	Chr1:29882210-29887376	suvh456	wt	OK	0	0	0.352213	0	0.00145	0.0366873	yes	AT1G79440	TCONS_00010285
XLOC_006878	XLOC_006878	-	Chr1:29882210-29887376	suvh456	wt	OK	0	0	0.352213	0	0.00145	0.0366873	yes	AT1G79440	TCONS_00010286
XLOC_006878	XLOC_006878	-	Chr1:29882210-29887376	suvh456	wt	OK	0	0	0.352213	0	0.00145	0.0366873	yes	AT1G79440	TCONS_00010284
XLOC_006878	XLOC_006878	-	Chr1:29882210-29887376	suvh456	wt	OK	0	0	0.352213	0	0.00145	0.0366873	yes	AT1G79440	TCONS_00010287
XLOC_007593	XLOC_007593	-	Chr2:6927069-6933968	suvh456	wt	OK	0	0	0.3208	0	0.00115	0.031335	yes	AT2G15900	TCONS_00011356
XLOC_007593	XLOC_007593	-	Chr2:6927069-6933968	suvh456	wt	OK	0	0	0.3208	0	0.00115	0.031335	yes	AT2G15900	TCONS_00011355
XLOC_007659	XLOC_007659	-	Chr2:7646440-7650411	suvh456	wt	OK	0	0	0.512159	0	5e-05	0.0023791	yes	AT2G17580	TCONS_00011447
XLOC_007659	XLOC_007659	-	Chr2:7646440-7650411	suvh456	wt	OK	0	0	0.512159	0	5e-05	0.0023791	yes	AT2G17580	TCONS_00011446
XLOC_007659	XLOC_007659	-	Chr2:7646440-7650411	suvh456	wt	OK	0	0	0.512159	0	5e-05	0.0023791	yes	AT2G17580	TCONS_00011445
XLOC_007849	XLOC_007849	-	Chr2:9254389-9255634	suvh456	wt	OK	0	0	0.350396	0	0.0004	0.0140132	yes	AT2G21640	TCONS_00011727
XLOC_007849	XLOC_007849	-	Chr2:9254389-9255634	suvh456	wt	OK	0	0	0.350396	0	0.0004	0.0140132	yes	AT2G21640	TCONS_00011728
XLOC_007994	XLOC_007994	-	Chr2:10622420-10624365	suvh456	wt	OK	0	0	0.531543	0	0.00035	0.0123978	yes	AT2G24980	TCONS_00011929
XLOC_007994	XLOC_007994	-	Chr2:10622420-10624365	suvh456	wt	OK	0	0	0.531543	0	0.00035	0.0123978	yes	AT2G24980	TCONS_00011928
XLOC_007994	XLOC_007994	-	Chr2:10622420-10624365	suvh456	wt	OK	0	0	0.531543	0	0.00035	0.0123978	yes	AT2G24980	TCONS_00011927
XLOC_007994	XLOC_007994	-	Chr2:10622420-10624365	suvh456	wt	OK	0	0	0.531543	0	0.00035	0.0123978	yes	AT2G24980	TCONS_00011925
XLOC_007994	XLOC_007994	-	Chr2:10622420-10624365	suvh456	wt	OK	0	0	0.531543	0	0.00035	0.0123978	yes	AT2G24980	TCONS_00011930
XLOC_007994	XLOC_007994	-	Chr2:10622420-10624365	suvh456	wt	OK	0	0	0.531543	0	0.00035	0.0123978	yes	AT2G24980	TCONS_00011932
XLOC_007994	XLOC_007994	-	Chr2:10622420-10624365	suvh456	wt	OK	0	0	0.531543	0	0.00035	0.0123978	yes	AT2G24980	TCONS_00011926
XLOC_007994	XLOC_007994	-	Chr2:10622420-10624365	suvh456	wt	OK	0	0	0.531543	0	0.00035	0.0123978	yes	AT2G24980	TCONS_00011931
XLOC_008074	XLOC_008074	-	Chr2:11327547-11336644	suvh456	wt	OK	0	0	0.41225	0	0.00235	0.0499453	yes	AT2G26640	TCONS_00012062
XLOC_008074	XLOC_008074	-	Chr2:11327547-11336644	suvh456	wt	OK	0	0	0.41225	0	0.00235	0.0499453	yes	AT2G26640	TCONS_00012060
XLOC_008074	XLOC_008074	-	Chr2:11327547-11336644	suvh456	wt	OK	0	0	0.41225	0	0.00235	0.0499453	yes	AT2G26640	TCONS_00012061
XLOC_008074	XLOC_008074	-	Chr2:11327547-11336644	suvh456	wt	OK	0	0	0.41225	0	0.00235	0.0499453	yes	AT2G26640	TCONS_00012063
XLOC_008074	XLOC_008074	-	Chr2:11327547-11336644	suvh456	wt	OK	0	0	0.41225	0	0.00235	0.0499453	yes	AT2G26630.1	TCONS_00012059
XLOC_008231	XLOC_008231	-	Chr2:12834883-12840202	suvh456	wt	OK	0	0	0.560082	0	5e-05	0.0023791	yes	AT2G30070	TCONS_00012309
XLOC_008231	XLOC_008231	-	Chr2:12834883-12840202	suvh456	wt	OK	0	0	0.560082	0	5e-05	0.0023791	yes	AT2G30070	TCONS_00012310
XLOC_008371	XLOC_008371	-	Chr2:14108435-14112464	suvh456	wt	OK	0	0	0.384455	0	0.0001	0.00430811	yes	AT2G33290	TCONS_00012545
XLOC_008371	XLOC_008371	-	Chr2:14108435-14112464	suvh456	wt	OK	0	0	0.384455	0	0.0001	0.00430811	yes	AT2G33290	TCONS_00012546
XLOC_008720	XLOC_008720	-	Chr2:16922709-16925929	suvh456	wt	OK	0	0	0.629843	0	5e-05	0.0023791	yes	AT2G40520	TCONS_00013063
XLOC_008720	XLOC_008720	-	Chr2:16922709-16925929	suvh456	wt	OK	0	0	0.629843	0	5e-05	0.0023791	yes	AT2G40520	TCONS_00013062
XLOC_008899	XLOC_008899	-	Chr2:18193171-18195023	suvh456	wt	OK	0	0	0.73774	0	5e-05	0.0023791	yes	AT2G43930	TCONS_00013358
XLOC_008899	XLOC_008899	-	Chr2:18193171-18195023	suvh456	wt	OK	0	0	0.73774	0	5e-05	0.0023791	yes	AT2G43930	TCONS_00013359
XLOC_008953	XLOC_008953	-	Chr2:18567874-18569877	suvh456	wt	OK	0	0	0.348557	0	0.0005	0.01594	yes	AT2G45010	TCONS_00013430
XLOC_008953	XLOC_008953	-	Chr2:18567874-18569877	suvh456	wt	OK	0	0	0.348557	0	0.0005	0.01594	yes	AT2G45010	TCONS_00013431
XLOC_009255	XLOC_009255	-	Chr2:1100088-1102802	suvh456	wt	OK	0	0	0.358682	0	5e-05	0.0023791	yes	AT2G03620	TCONS_00013886
XLOC_009255	XLOC_009255	-	Chr2:1100088-1102802	suvh456	wt	OK	0	0	0.358682	0	5e-05	0.0023791	yes	AT2G03620	TCONS_00013887
XLOC_009935	XLOC_009935	-	Chr2:8192700-8194350	suvh456	wt	OK	0	0	0.4354	0	0.0001	0.00430811	yes	AT2G18910	TCONS_00014822
XLOC_009935	XLOC_009935	-	Chr2:8192700-8194350	suvh456	wt	OK	0	0	0.4354	0	0.0001	0.00430811	yes	AT2G18910	TCONS_00014823
XLOC_009935	XLOC_009935	-	Chr2:8192700-8194350	suvh456	wt	OK	0	0	0.4354	0	0.0001	0.00430811	yes	AT2G18910	TCONS_00014824
XLOC_010277	XLOC_010277	-	Chr2:10956302-10972879	suvh456	wt	OK	0	0	0.333706	0	0.00175	0.0410221	yes	AT2G25730	TCONS_00015320
XLOC_010277	XLOC_010277	-	Chr2:10956302-10972879	suvh456	wt	OK	0	0	0.333706	0	0.00175	0.0410221	yes	AT2G25730	TCONS_00015321
XLOC_010277	XLOC_010277	-	Chr2:10956302-10972879	suvh456	wt	OK	0	0	0.333706	0	0.00175	0.0410221	yes	AT2G25730	TCONS_00015322
XLOC_010277	XLOC_010277	-	Chr2:10956302-10972879	suvh456	wt	OK	0	0	0.333706	0	0.00175	0.0410221	yes	AT2G25730	TCONS_00015319
XLOC_010323	XLOC_010323	-	Chr2:11311003-11315232	suvh456	wt	OK	0	0	0.483688	0	5e-05	0.0023791	yes	AT2G26590	TCONS_00015408
XLOC_010323	XLOC_010323	-	Chr2:11311003-11315232	suvh456	wt	OK	0	0	0.483688	0	5e-05	0.0023791	yes	AT2G26590	TCONS_00015405
XLOC_010323	XLOC_010323	-	Chr2:11311003-11315232	suvh456	wt	OK	0	0	0.483688	0	5e-05	0.0023791	yes	AT2G26590	TCONS_00015406
XLOC_010323	XLOC_010323	-	Chr2:11311003-11315232	suvh456	wt	OK	0	0	0.483688	0	5e-05	0.0023791	yes	AT2G26590	TCONS_00015407
XLOC_010861	XLOC_010861	-	Chr2:15662433-15664111	suvh456	wt	OK	0	0	0.315062	0	0.00065	0.0201184	yes	AT2G37300	TCONS_00016199
XLOC_010861	XLOC_010861	-	Chr2:15662433-15664111	suvh456	wt	OK	0	0	0.315062	0	0.00065	0.0201184	yes	AT2G37300	TCONS_00016200
XLOC_011009	XLOC_011009	-	Chr2:16737482-16740355	suvh456	wt	OK	0	0	0.584187	0	0.0005	0.01594	yes	AT2G40090	TCONS_00016424
XLOC_011009	XLOC_011009	-	Chr2:16737482-16740355	suvh456	wt	OK	0	0	0.584187	0	0.0005	0.01594	yes	AT2G40090	TCONS_00016425
XLOC_011009	XLOC_011009	-	Chr2:16737482-16740355	suvh456	wt	OK	0	0	0.584187	0	0.0005	0.01594	yes	AT2G40090	TCONS_00016423
XLOC_011209	XLOC_011209	-	Chr2:18200314-18202729	suvh456	wt	OK	0	0	0.31615	0	0.00115	0.031335	yes	AT2G43950	TCONS_00016715
XLOC_011209	XLOC_011209	-	Chr2:18200314-18202729	suvh456	wt	OK	0	0	0.31615	0	0.00115	0.031335	yes	AT2G43950	TCONS_00016716
XLOC_011313	XLOC_011313	-	Chr2:18935286-18938405	suvh456	wt	OK	0	0	0.830509	0	5e-05	0.0023791	yes	AT2G46040	TCONS_00016882
XLOC_011313	XLOC_011313	-	Chr2:18935286-18938405	suvh456	wt	OK	0	0	0.830509	0	5e-05	0.0023791	yes	AT2G46040	TCONS_00016881
XLOC_011484	XLOC_011484	-	Chr3:508929-511736	suvh456	wt	OK	0	0	0.403827	0	0.00115	0.031335	yes	AT3G02470	TCONS_00017127
XLOC_011484	XLOC_011484	-	Chr3:508929-511736	suvh456	wt	OK	0	0	0.403827	0	0.00115	0.031335	yes	AT3G02470	TCONS_00017126
XLOC_011591	XLOC_011591	-	Chr3:1246550-1250440	suvh456	wt	OK	0	0	0.287445	0	0.00225	0.0481409	yes	AT3G04605.1	TCONS_00017295
XLOC_011591	XLOC_011591	-	Chr3:1246550-1250440	suvh456	wt	OK	0	0	0.287445	0	0.00225	0.0481409	yes	AT3G04605.1	TCONS_00017294
XLOC_011647	XLOC_011647	-	Chr3:1653302-1657161	suvh456	wt	OK	0	0	0.353935	0	0.0001	0.00430811	yes	AT3G05670	TCONS_00017386
XLOC_011647	XLOC_011647	-	Chr3:1653302-1657161	suvh456	wt	OK	0	0	0.353935	0	0.0001	0.00430811	yes	AT3G05670	TCONS_00017388
XLOC_011647	XLOC_011647	-	Chr3:1653302-1657161	suvh456	wt	OK	0	0	0.353935	0	0.0001	0.00430811	yes	AT3G05670	TCONS_00017387
XLOC_011788	XLOC_011788	-	Chr3:2727241-2729643	suvh456	wt	OK	0	0	0.343163	0	0.00015	0.00576145	yes	AT3G08950	TCONS_00017590
XLOC_011788	XLOC_011788	-	Chr3:2727241-2729643	suvh456	wt	OK	0	0	0.343163	0	0.00015	0.00576145	yes	AT3G08950	TCONS_00017591
XLOC_011788	XLOC_011788	-	Chr3:2727241-2729643	suvh456	wt	OK	0	0	0.343163	0	0.00015	0.00576145	yes	AT3G08950	TCONS_00017592
XLOC_012066	XLOC_012066	-	Chr3:5002368-5005922	suvh456	wt	OK	0	0	0.399196	0	0.00045	0.0155935	yes	AT3G14870	TCONS_00018014
XLOC_012066	XLOC_012066	-	Chr3:5002368-5005922	suvh456	wt	OK	0	0	0.399196	0	0.00045	0.0155935	yes	AT3G14870	TCONS_00018013
XLOC_012066	XLOC_012066	-	Chr3:5002368-5005922	suvh456	wt	OK	0	0	0.399196	0	0.00045	0.0155935	yes	AT3G14870	TCONS_00018012
XLOC_012246	XLOC_012246	-	Chr3:6191493-6194248	suvh456	wt	OK	0	0	0.425212	0	5e-05	0.0023791	yes	AT3G18080	TCONS_00018286
XLOC_012246	XLOC_012246	-	Chr3:6191493-6194248	suvh456	wt	OK	0	0	0.425212	0	5e-05	0.0023791	yes	AT3G18080	TCONS_00018287
XLOC_012431	XLOC_012431	-	Chr3:7734218-7736482	suvh456	wt	OK	0	0	0.536467	0	5e-05	0.0023791	yes	AT3G21950	TCONS_00018570
XLOC_012431	XLOC_012431	-	Chr3:7734218-7736482	suvh456	wt	OK	0	0	0.536467	0	5e-05	0.0023791	yes	AT3G21950	TCONS_00018571
XLOC_012612	XLOC_012612	-	Chr3:9352570-9357898	suvh456	wt	OK	0	0	0.3319	0	0.0005	0.01594	yes	AT3G25690	TCONS_00018843
XLOC_012612	XLOC_012612	-	Chr3:9352570-9357898	suvh456	wt	OK	0	0	0.3319	0	0.0005	0.01594	yes	AT3G25690	TCONS_00018844
XLOC_012612	XLOC_012612	-	Chr3:9352570-9357898	suvh456	wt	OK	0	0	0.3319	0	0.0005	0.01594	yes	AT3G25690	TCONS_00018845
XLOC_012672	XLOC_012672	-	Chr3:9823622-9827467	suvh456	wt	OK	0	0	0.448056	0	5e-05	0.0023791	yes	AT3G26730	TCONS_00018931
XLOC_012672	XLOC_012672	-	Chr3:9823622-9827467	suvh456	wt	OK	0	0	0.448056	0	5e-05	0.0023791	yes	AT3G26730	TCONS_00018929
XLOC_012672	XLOC_012672	-	Chr3:9823622-9827467	suvh456	wt	OK	0	0	0.448056	0	5e-05	0.0023791	yes	AT3G26730	TCONS_00018930
XLOC_012707	XLOC_012707	-	Chr3:10148602-10150381	suvh456	wt	OK	0	0	0.385461	0	5e-05	0.0023791	yes	AT3G27420	TCONS_00018986
XLOC_012707	XLOC_012707	-	Chr3:10148602-10150381	suvh456	wt	OK	0	0	0.385461	0	5e-05	0.0023791	yes	AT3G27420	TCONS_00018984
XLOC_012707	XLOC_012707	-	Chr3:10148602-10150381	suvh456	wt	OK	0	0	0.385461	0	5e-05	0.0023791	yes	AT3G27420	TCONS_00018985
XLOC_013014	XLOC_013014	-	Chr3:14195873-14216024	suvh456	wt	OK	0	0	0.507349	0	5e-05	0.0023791	yes	AT3G41761	TCONS_00019444
XLOC_013014	XLOC_013014	-	Chr3:14195873-14216024	suvh456	wt	OK	0	0	0.507349	0	5e-05	0.0023791	yes	AT3G41768	TCONS_00019447
XLOC_013014	XLOC_013014	-	Chr3:14195873-14216024	suvh456	wt	OK	0	0	0.507349	0	5e-05	0.0023791	yes	AT3G41768	TCONS_00019450
XLOC_013014	XLOC_013014	-	Chr3:14195873-14216024	suvh456	wt	OK	0	0	0.507349	0	5e-05	0.0023791	yes	AT3G41768	TCONS_00019451
XLOC_013014	XLOC_013014	-	Chr3:14195873-14216024	suvh456	wt	OK	0	0	0.507349	0	5e-05	0.0023791	yes	AT3G41768	TCONS_00019448
XLOC_013014	XLOC_013014	-	Chr3:14195873-14216024	suvh456	wt	OK	0	0	0.507349	0	5e-05	0.0023791	yes	AT3G41768	TCONS_00019446
XLOC_013014	XLOC_013014	-	Chr3:14195873-14216024	suvh456	wt	OK	0	0	0.507349	0	5e-05	0.0023791	yes	AT3G41768	TCONS_00019449
XLOC_013014	XLOC_013014	-	Chr3:14195873-14216024	suvh456	wt	OK	0	0	0.507349	0	5e-05	0.0023791	yes	AT3G41768	TCONS_00019445
XLOC_013148	XLOC_013148	-	Chr3:15887541-15891961	suvh456	wt	OK	0	0	0.534142	0	5e-05	0.0023791	yes	AT3G44150	TCONS_00019642
XLOC_013148	XLOC_013148	-	Chr3:15887541-15891961	suvh456	wt	OK	0	0	0.534142	0	5e-05	0.0023791	yes	AT3G44150	TCONS_00019641
XLOC_013311	XLOC_013311	-	Chr3:17602469-17611112	suvh456	wt	OK	0	0	0.397197	0	0.0006	0.0189386	yes	AT3G47750	TCONS_00019875
XLOC_013311	XLOC_013311	-	Chr3:17602469-17611112	suvh456	wt	OK	0	0	0.397197	0	0.0006	0.0189386	yes	AT3G47750	TCONS_00019877
XLOC_013311	XLOC_013311	-	Chr3:17602469-17611112	suvh456	wt	OK	0	0	0.397197	0	0.0006	0.0189386	yes	AT3G47750	TCONS_00019878
XLOC_013911	XLOC_013911	-	Chr3:22261653-22268477	suvh456	wt	OK	0	0	0.31196	0	5e-05	0.0023791	yes	AT3G60240	TCONS_00020793
XLOC_013911	XLOC_013911	-	Chr3:22261653-22268477	suvh456	wt	OK	0	0	0.31196	0	5e-05	0.0023791	yes	AT3G60240	TCONS_00020795
XLOC_013911	XLOC_013911	-	Chr3:22261653-22268477	suvh456	wt	OK	0	0	0.31196	0	5e-05	0.0023791	yes	AT3G60240	TCONS_00020794
XLOC_014044	XLOC_014044	-	Chr3:23182601-23184105	suvh456	wt	OK	0	0	0.422072	0	5e-05	0.0023791	yes	AT3G62680	TCONS_00020998
XLOC_014044	XLOC_014044	-	Chr3:23182601-23184105	suvh456	wt	OK	0	0	0.422072	0	5e-05	0.0023791	yes	AT3G62680	TCONS_00020997
XLOC_014299	XLOC_014299	-	Chr3:1503792-1505653	suvh456	wt	OK	0	0	0.508962	0	5e-05	0.0023791	yes	AT3G05280	TCONS_00021378
XLOC_014299	XLOC_014299	-	Chr3:1503792-1505653	suvh456	wt	OK	0	0	0.508962	0	5e-05	0.0023791	yes	AT3G05280	TCONS_00021380
XLOC_014299	XLOC_014299	-	Chr3:1503792-1505653	suvh456	wt	OK	0	0	0.508962	0	5e-05	0.0023791	yes	AT3G05280	TCONS_00021379
XLOC_014391	XLOC_014391	-	Chr3:2079030-2083377	suvh456	wt	OK	0	0	0.332817	0	5e-05	0.0023791	yes	AT3G06650	TCONS_00021522
XLOC_014391	XLOC_014391	-	Chr3:2079030-2083377	suvh456	wt	OK	0	0	0.332817	0	5e-05	0.0023791	yes	AT3G06650	TCONS_00021523
XLOC_014743	XLOC_014743	-	Chr3:4335476-4337988	suvh456	wt	OK	0	0	0.297296	0	0.00015	0.00576145	yes	AT3G13350	TCONS_00022053
XLOC_014743	XLOC_014743	-	Chr3:4335476-4337988	suvh456	wt	OK	0	0	0.297296	0	0.00015	0.00576145	yes	AT3G13350	TCONS_00022052
XLOC_014788	XLOC_014788	-	Chr3:4625570-4630571	suvh456	wt	OK	0	0	0.292155	0	0.00175	0.0410221	yes	AT3G13990	TCONS_00022124
XLOC_014788	XLOC_014788	-	Chr3:4625570-4630571	suvh456	wt	OK	0	0	0.292155	0	0.00175	0.0410221	yes	AT3G13990	TCONS_00022123
XLOC_014788	XLOC_014788	-	Chr3:4625570-4630571	suvh456	wt	OK	0	0	0.292155	0	0.00175	0.0410221	yes	AT3G13990	TCONS_00022125
XLOC_014788	XLOC_014788	-	Chr3:4625570-4630571	suvh456	wt	OK	0	0	0.292155	0	0.00175	0.0410221	yes	AT3G13990	TCONS_00022122
XLOC_015101	XLOC_015101	-	Chr3:7198342-7202460	suvh456	wt	OK	0	0	0.424609	0	5e-05	0.0023791	yes	AT3G20620	TCONS_00022572
XLOC_015101	XLOC_015101	-	Chr3:7198342-7202460	suvh456	wt	OK	0	0	0.424609	0	5e-05	0.0023791	yes	AT3G20620	TCONS_00022573
XLOC_015235	XLOC_015235	-	Chr3:8513372-8517859	suvh456	wt	OK	0	0	0.332103	0	0.0017	0.0407489	yes	AT3G23660	TCONS_00022758
XLOC_015235	XLOC_015235	-	Chr3:8513372-8517859	suvh456	wt	OK	0	0	0.332103	0	0.0017	0.0407489	yes	AT3G23660	TCONS_00022757
XLOC_015235	XLOC_015235	-	Chr3:8513372-8517859	suvh456	wt	OK	0	0	0.332103	0	0.0017	0.0407489	yes	AT3G23660	TCONS_00022756
XLOC_015451	XLOC_015451	-	Chr3:10392592-10398201	suvh456	wt	OK	0	0	0.436547	0	0.0015	0.0370698	yes	AT3G27990	TCONS_00023093
XLOC_015451	XLOC_015451	-	Chr3:10392592-10398201	suvh456	wt	OK	0	0	0.436547	0	0.0015	0.0370698	yes	AT3G27990	TCONS_00023092
XLOC_015451	XLOC_015451	-	Chr3:10392592-10398201	suvh456	wt	OK	0	0	0.436547	0	0.0015	0.0370698	yes	AT3G27990	TCONS_00023091
XLOC_015451	XLOC_015451	-	Chr3:10392592-10398201	suvh456	wt	OK	0	0	0.436547	0	0.0015	0.0370698	yes	AT3G27990	TCONS_00023095
XLOC_015451	XLOC_015451	-	Chr3:10392592-10398201	suvh456	wt	OK	0	0	0.436547	0	0.0015	0.0370698	yes	AT3G27990	TCONS_00023089
XLOC_015451	XLOC_015451	-	Chr3:10392592-10398201	suvh456	wt	OK	0	0	0.436547	0	0.0015	0.0370698	yes	AT3G27990	TCONS_00023088
XLOC_015451	XLOC_015451	-	Chr3:10392592-10398201	suvh456	wt	OK	0	0	0.436547	0	0.0015	0.0370698	yes	AT3G27990	TCONS_00023087
XLOC_015451	XLOC_015451	-	Chr3:10392592-10398201	suvh456	wt	OK	0	0	0.436547	0	0.0015	0.0370698	yes	AT3G27990	TCONS_00023094
XLOC_015486	XLOC_015486	-	Chr3:10870033-10877506	suvh456	wt	OK	0	0	0.376339	0	0.00015	0.00576145	yes	AT3G28860	TCONS_00023150
XLOC_015486	XLOC_015486	-	Chr3:10870033-10877506	suvh456	wt	OK	0	0	0.376339	0	0.00015	0.00576145	yes	AT3G28860	TCONS_00023151
XLOC_015881	XLOC_015881	-	Chr3:15901748-15904505	suvh456	wt	OK	0	0	0.242368	0	0.002	0.0444585	yes	AT3G44190	TCONS_00023709
XLOC_015881	XLOC_015881	-	Chr3:15901748-15904505	suvh456	wt	OK	0	0	0.242368	0	0.002	0.0444585	yes	AT3G44190	TCONS_00023710
XLOC_015893	XLOC_015893	-	Chr3:16011546-16020279	suvh456	wt	OK	0	0	0.420469	0	5e-05	0.0023791	yes	AT3G44340	TCONS_00023727
XLOC_015893	XLOC_015893	-	Chr3:16011546-16020279	suvh456	wt	OK	0	0	0.420469	0	5e-05	0.0023791	yes	AT3G44340	TCONS_00023730
XLOC_015893	XLOC_015893	-	Chr3:16011546-16020279	suvh456	wt	OK	0	0	0.420469	0	5e-05	0.0023791	yes	AT3G44340	TCONS_00023729
XLOC_015893	XLOC_015893	-	Chr3:16011546-16020279	suvh456	wt	OK	0	0	0.420469	0	5e-05	0.0023791	yes	AT3G44340	TCONS_00023728
XLOC_016280	XLOC_016280	-	Chr3:18980259-18982397	suvh456	wt	OK	0	0	0.326089	0	5e-05	0.0023791	yes	AT3G51100	TCONS_00024281
XLOC_016280	XLOC_016280	-	Chr3:18980259-18982397	suvh456	wt	OK	0	0	0.326089	0	5e-05	0.0023791	yes	AT3G51100	TCONS_00024280
XLOC_016350	XLOC_016350	-	Chr3:19514874-19520586	suvh456	wt	OK	0	0	0.363739	0	0.00205	0.0444585	yes	AT3G52640	TCONS_00024379
XLOC_016350	XLOC_016350	-	Chr3:19514874-19520586	suvh456	wt	OK	0	0	0.363739	0	0.00205	0.0444585	yes	AT3G52640	TCONS_00024378
XLOC_016350	XLOC_016350	-	Chr3:19514874-19520586	suvh456	wt	OK	0	0	0.363739	0	0.00205	0.0444585	yes	AT3G52640	TCONS_00024381
XLOC_016350	XLOC_016350	-	Chr3:19514874-19520586	suvh456	wt	OK	0	0	0.363739	0	0.00205	0.0444585	yes	AT3G52640	TCONS_00024380
XLOC_016519	XLOC_016519	-	Chr3:20791285-20797584	suvh456	wt	OK	0	0	0.298621	0	0.00135	0.0349902	yes	AT3G56040	TCONS_00024654
XLOC_016519	XLOC_016519	-	Chr3:20791285-20797584	suvh456	wt	OK	0	0	0.298621	0	0.00135	0.0349902	yes	AT3G56040	TCONS_00024653
XLOC_016519	XLOC_016519	-	Chr3:20791285-20797584	suvh456	wt	OK	0	0	0.298621	0	0.00135	0.0349902	yes	AT3G56040	TCONS_00024656
XLOC_016519	XLOC_016519	-	Chr3:20791285-20797584	suvh456	wt	OK	0	0	0.298621	0	0.00135	0.0349902	yes	AT3G56040	TCONS_00024655
XLOC_016686	XLOC_016686	-	Chr3:22025059-22028517	suvh456	wt	OK	0	0	0.733699	0	5e-05	0.0023791	yes	AT3G59630	TCONS_00024920
XLOC_016686	XLOC_016686	-	Chr3:22025059-22028517	suvh456	wt	OK	0	0	0.733699	0	5e-05	0.0023791	yes	AT3G59630	TCONS_00024921
XLOC_016686	XLOC_016686	-	Chr3:22025059-22028517	suvh456	wt	OK	0	0	0.733699	0	5e-05	0.0023791	yes	AT3G59630	TCONS_00024922
XLOC_016986	XLOC_016986	-	Chr4:821524-823544	suvh456	wt	OK	0	0	0.446751	0	5e-05	0.0023791	yes	AT4G01900	TCONS_00025395
XLOC_016986	XLOC_016986	-	Chr4:821524-823544	suvh456	wt	OK	0	0	0.446751	0	5e-05	0.0023791	yes	AT4G01900	TCONS_00025396
XLOC_017172	XLOC_017172	-	Chr4:2367549-2372236	suvh456	wt	OK	0	0	0.363322	0	0.00205	0.0444585	yes	AT4G04670	TCONS_00025674
XLOC_017172	XLOC_017172	-	Chr4:2367549-2372236	suvh456	wt	OK	0	0	0.363322	0	0.00205	0.0444585	yes	AT4G04670	TCONS_00025675
XLOC_017173	XLOC_017173	-	Chr4:2417785-2422828	suvh456	wt	OK	0	0	0.437756	0	5e-05	0.0023791	yes	AT4G04750	TCONS_00025677
XLOC_017173	XLOC_017173	-	Chr4:2417785-2422828	suvh456	wt	OK	0	0	0.437756	0	5e-05	0.0023791	yes	AT4G04750	TCONS_00025676
XLOC_017445	XLOC_017445	-	Chr4:5847412-5849729	suvh456	wt	OK	0	0	0.22266	0	0.00065	0.0201184	yes	AT4G09180	TCONS_00026064
XLOC_017445	XLOC_017445	-	Chr4:5847412-5849729	suvh456	wt	OK	0	0	0.22266	0	0.00065	0.0201184	yes	AT4G09180	TCONS_00026065
XLOC_017639	XLOC_017639	-	Chr4:7672289-7673296	suvh456	wt	OK	0	0	0.700629	0	5e-05	0.0023791	yes	AT4G13210	TCONS_00026360
XLOC_017639	XLOC_017639	-	Chr4:7672289-7673296	suvh456	wt	OK	0	0	0.700629	0	5e-05	0.0023791	yes	AT4G13210	TCONS_00026361
XLOC_017645	XLOC_017645	-	Chr4:7765113-7769697	suvh456	wt	OK	0	0	0.490873	0	0.0005	0.01594	yes	AT4G13345	TCONS_00026371
XLOC_017645	XLOC_017645	-	Chr4:7765113-7769697	suvh456	wt	OK	0	0	0.490873	0	0.0005	0.01594	yes	AT4G13345	TCONS_00026369
XLOC_017645	XLOC_017645	-	Chr4:7765113-7769697	suvh456	wt	OK	0	0	0.490873	0	0.0005	0.01594	yes	AT4G13345	TCONS_00026368
XLOC_017645	XLOC_017645	-	Chr4:7765113-7769697	suvh456	wt	OK	0	0	0.490873	0	0.0005	0.01594	yes	AT4G13345	TCONS_00026370
XLOC_017647	XLOC_017647	-	Chr4:7783825-7785418	suvh456	wt	OK	0	0	0.411068	0	0.00095	0.0272847	yes	AT4G13390	TCONS_00026375
XLOC_017647	XLOC_017647	-	Chr4:7783825-7785418	suvh456	wt	OK	0	0	0.411068	0	0.00095	0.0272847	yes	AT4G13390	TCONS_00026374
XLOC_017647	XLOC_017647	-	Chr4:7783825-7785418	suvh456	wt	OK	0	0	0.411068	0	0.00095	0.0272847	yes	AT4G13390	TCONS_00026373
XLOC_017647	XLOC_017647	-	Chr4:7783825-7785418	suvh456	wt	OK	0	0	0.411068	0	0.00095	0.0272847	yes	AT4G13390	TCONS_00026376
XLOC_017809	XLOC_017809	-	Chr4:9023700-9027711	suvh456	wt	OK	0	0	0.235198	0	0.00205	0.0444585	yes	AT4G15900	TCONS_00026613
XLOC_017809	XLOC_017809	-	Chr4:9023700-9027711	suvh456	wt	OK	0	0	0.235198	0	0.00205	0.0444585	yes	AT4G15900	TCONS_00026612
XLOC_017822	XLOC_017822	-	Chr4:9128651-9129905	suvh456	wt	OK	0	0	0.560168	0	5e-05	0.0023791	yes	AT4G16140	TCONS_00026629
XLOC_017822	XLOC_017822	-	Chr4:9128651-9129905	suvh456	wt	OK	0	0	0.560168	0	5e-05	0.0023791	yes	AT4G16140	TCONS_00026628
XLOC_017872	XLOC_017872	-	Chr4:9589570-9592608	suvh456	wt	OK	0	0	0.349911	0	0.0021	0.0452351	yes	AT4G17050	TCONS_00026710
XLOC_017872	XLOC_017872	-	Chr4:9589570-9592608	suvh456	wt	OK	0	0	0.349911	0	0.0021	0.0452351	yes	AT4G17050	TCONS_00026708
XLOC_017872	XLOC_017872	-	Chr4:9589570-9592608	suvh456	wt	OK	0	0	0.349911	0	0.0021	0.0452351	yes	AT4G17050	TCONS_00026709
XLOC_017968	XLOC_017968	-	Chr4:10352622-10355504	suvh456	wt	OK	0	0	0.290132	0	0.00145	0.0366873	yes	AT4G18890	TCONS_00026844
XLOC_017968	XLOC_017968	-	Chr4:10352622-10355504	suvh456	wt	OK	0	0	0.290132	0	0.00145	0.0366873	yes	AT4G18890	TCONS_00026845
XLOC_018510	XLOC_018510	-	Chr4:14753349-14760157	suvh456	wt	OK	0	0	0.333613	0	0.0012	0.03188	yes	AT4G30160	TCONS_00027626
XLOC_018510	XLOC_018510	-	Chr4:14753349-14760157	suvh456	wt	OK	0	0	0.333613	0	0.0012	0.03188	yes	AT4G30160	TCONS_00027624
XLOC_018510	XLOC_018510	-	Chr4:14753349-14760157	suvh456	wt	OK	0	0	0.333613	0	0.0012	0.03188	yes	AT4G30160	TCONS_00027625
XLOC_018672	XLOC_018672	-	Chr4:16136688-16141603	suvh456	wt	OK	0	0	0.373903	0	5e-05	0.0023791	yes	AT4G33580	TCONS_00027892
XLOC_018672	XLOC_018672	-	Chr4:16136688-16141603	suvh456	wt	OK	0	0	0.373903	0	5e-05	0.0023791	yes	AT4G33580	TCONS_00027891
XLOC_018672	XLOC_018672	-	Chr4:16136688-16141603	suvh456	wt	OK	0	0	0.373903	0	5e-05	0.0023791	yes	AT4G33580	TCONS_00027890
XLOC_018699	XLOC_018699	-	Chr4:16321085-16322743	suvh456	wt	OK	0	0	0.643315	0	0.0001	0.00430811	yes	AT4G34065	TCONS_00027940
XLOC_018699	XLOC_018699	-	Chr4:16321085-16322743	suvh456	wt	OK	0	0	0.643315	0	0.0001	0.00430811	yes	AT4G34065	TCONS_00027941
XLOC_018714	XLOC_018714	-	Chr4:16420427-16423986	suvh456	wt	OK	0	0	0.533798	0	0.00015	0.00576145	yes	AT4G34320	TCONS_00027974
XLOC_018714	XLOC_018714	-	Chr4:16420427-16423986	suvh456	wt	OK	0	0	0.533798	0	0.00015	0.00576145	yes	AT4G34320	TCONS_00027976
XLOC_018714	XLOC_018714	-	Chr4:16420427-16423986	suvh456	wt	OK	0	0	0.533798	0	0.00015	0.00576145	yes	AT4G34320	TCONS_00027975
XLOC_018725	XLOC_018725	-	Chr4:16470958-16477033	suvh456	wt	OK	0	0	0.312709	0	0.00175	0.0410221	yes	AT4G34450	TCONS_00027992
XLOC_018725	XLOC_018725	-	Chr4:16470958-16477033	suvh456	wt	OK	0	0	0.312709	0	0.00175	0.0410221	yes	AT4G34450	TCONS_00027993
XLOC_018725	XLOC_018725	-	Chr4:16470958-16477033	suvh456	wt	OK	0	0	0.312709	0	0.00175	0.0410221	yes	AT4G34450	TCONS_00027991
XLOC_018847	XLOC_018847	-	Chr4:17477234-17478706	suvh456	wt	OK	0	0	0.427021	0	5e-05	0.0023791	yes	AT4G37090	TCONS_00028164
XLOC_018847	XLOC_018847	-	Chr4:17477234-17478706	suvh456	wt	OK	0	0	0.427021	0	5e-05	0.0023791	yes	AT4G37090	TCONS_00028163
XLOC_018916	XLOC_018916	-	Chr4:18025569-18028846	suvh456	wt	OK	0	0	0.487847	0	5e-05	0.0023791	yes	AT4G38550	TCONS_00028259
XLOC_018916	XLOC_018916	-	Chr4:18025569-18028846	suvh456	wt	OK	0	0	0.487847	0	5e-05	0.0023791	yes	AT4G38550	TCONS_00028260
XLOC_019012	XLOC_019012	-	Chr4:181303-184363	suvh456	wt	OK	0	0	0.338218	0	0.0005	0.01594	yes	AT4G00420	TCONS_00028401
XLOC_019012	XLOC_019012	-	Chr4:181303-184363	suvh456	wt	OK	0	0	0.338218	0	0.0005	0.01594	yes	AT4G00420	TCONS_00028400
XLOC_019012	XLOC_019012	-	Chr4:181303-184363	suvh456	wt	OK	0	0	0.338218	0	0.0005	0.01594	yes	AT4G00420	TCONS_00028402
XLOC_019012	XLOC_019012	-	Chr4:181303-184363	suvh456	wt	OK	0	0	0.338218	0	0.0005	0.01594	yes	AT4G00420	TCONS_00028399
XLOC_019488	XLOC_019488	-	Chr4:5816919-5821066	suvh456	wt	OK	0	0	0.430674	0	0.002	0.0444585	yes	AT4G09140	TCONS_00029099
XLOC_019488	XLOC_019488	-	Chr4:5816919-5821066	suvh456	wt	OK	0	0	0.430674	0	0.002	0.0444585	yes	AT4G09140	TCONS_00029098
XLOC_019533	XLOC_019533	-	Chr4:6320029-6321625	suvh456	wt	OK	0	0	0.584421	0	5e-05	0.0023791	yes	-	TCONS_00029158
XLOC_019533	XLOC_019533	-	Chr4:6320029-6321625	suvh456	wt	OK	0	0	0.584421	0	5e-05	0.0023791	yes	AT4G10130	TCONS_00029159
XLOC_019554	XLOC_019554	-	Chr4:6547334-6548830	suvh456	wt	OK	0	0	0.427445	0	0.0019	0.0438928	yes	AT4G10600	TCONS_00029186
XLOC_019554	XLOC_019554	-	Chr4:6547334-6548830	suvh456	wt	OK	0	0	0.427445	0	0.0019	0.0438928	yes	AT4G10600	TCONS_00029185
XLOC_019649	XLOC_019649	-	Chr4:7497702-7504596	suvh456	wt	OK	0	0	0.452613	0	5e-05	0.0023791	yes	AT4G12750	TCONS_00029325
XLOC_019649	XLOC_019649	-	Chr4:7497702-7504596	suvh456	wt	OK	0	0	0.452613	0	5e-05	0.0023791	yes	AT4G12750	TCONS_00029326
XLOC_020010	XLOC_020010	-	Chr4:10421510-10423480	suvh456	wt	OK	0	0	0.356104	0	0.0008	0.0238355	yes	AT4G19030	TCONS_00029890
XLOC_020010	XLOC_020010	-	Chr4:10421510-10423480	suvh456	wt	OK	0	0	0.356104	0	0.0008	0.0238355	yes	AT4G19030	TCONS_00029889
XLOC_020385	XLOC_020385	-	Chr4:13424541-13429996	suvh456	wt	OK	0	0	0.474382	0	0.00015	0.00576145	yes	AT4G26620	TCONS_00030439
XLOC_020385	XLOC_020385	-	Chr4:13424541-13429996	suvh456	wt	OK	0	0	0.474382	0	0.00015	0.00576145	yes	AT4G26620	TCONS_00030440
XLOC_020385	XLOC_020385	-	Chr4:13424541-13429996	suvh456	wt	OK	0	0	0.474382	0	0.00015	0.00576145	yes	AT4G26620	TCONS_00030438
XLOC_020391	XLOC_020391	-	Chr4:13470024-13473358	suvh456	wt	OK	0	0	0.449815	0	5e-05	0.0023791	yes	AT4G26720	TCONS_00030458
XLOC_020391	XLOC_020391	-	Chr4:13470024-13473358	suvh456	wt	OK	0	0	0.449815	0	5e-05	0.0023791	yes	AT4G26720	TCONS_00030457
XLOC_020391	XLOC_020391	-	Chr4:13470024-13473358	suvh456	wt	OK	0	0	0.449815	0	5e-05	0.0023791	yes	AT4G26720	TCONS_00030456
XLOC_020573	XLOC_020573	-	Chr4:14861978-14863159	suvh456	wt	OK	0	0	0.482208	0	5e-05	0.0023791	yes	AT4G30390	TCONS_00030695
XLOC_020573	XLOC_020573	-	Chr4:14861978-14863159	suvh456	wt	OK	0	0	0.482208	0	5e-05	0.0023791	yes	AT4G30390	TCONS_00030696
XLOC_020638	XLOC_020638	-	Chr4:15370051-15372940	suvh456	wt	OK	0	0	0.495935	0	5e-05	0.0023791	yes	AT4G31770	TCONS_00030804
XLOC_020638	XLOC_020638	-	Chr4:15370051-15372940	suvh456	wt	OK	0	0	0.495935	0	5e-05	0.0023791	yes	AT4G31770	TCONS_00030805
XLOC_020794	XLOC_020794	-	Chr4:16712452-16715180	suvh456	wt	OK	0	0	0.454624	0	0.001	0.0284643	yes	AT4G35110	TCONS_00031081
XLOC_020794	XLOC_020794	-	Chr4:16712452-16715180	suvh456	wt	OK	0	0	0.454624	0	0.001	0.0284643	yes	AT4G35110	TCONS_00031077
XLOC_020794	XLOC_020794	-	Chr4:16712452-16715180	suvh456	wt	OK	0	0	0.454624	0	0.001	0.0284643	yes	AT4G35110	TCONS_00031080
XLOC_020794	XLOC_020794	-	Chr4:16712452-16715180	suvh456	wt	OK	0	0	0.454624	0	0.001	0.0284643	yes	AT4G35110	TCONS_00031078
XLOC_020794	XLOC_020794	-	Chr4:16712452-16715180	suvh456	wt	OK	0	0	0.454624	0	0.001	0.0284643	yes	AT4G35110	TCONS_00031079
XLOC_020794	XLOC_020794	-	Chr4:16712452-16715180	suvh456	wt	OK	0	0	0.454624	0	0.001	0.0284643	yes	AT4G35110	TCONS_00031076
XLOC_021062	XLOC_021062	-	Chr5:9854-16156	suvh456	wt	OK	0	0	0.367674	0	0.002	0.0444585	yes	AT5G01030	TCONS_00031485
XLOC_021062	XLOC_021062	-	Chr5:9854-16156	suvh456	wt	OK	0	0	0.367674	0	0.002	0.0444585	yes	AT5G01030	TCONS_00031484
XLOC_021353	XLOC_021353	-	Chr5:2056611-2059821	suvh456	wt	OK	0	0	0.469148	0	5e-05	0.0023791	yes	AT5G06680	TCONS_00031922
XLOC_021353	XLOC_021353	-	Chr5:2056611-2059821	suvh456	wt	OK	0	0	0.469148	0	5e-05	0.0023791	yes	AT5G06680	TCONS_00031921
XLOC_021533	XLOC_021533	-	Chr5:3379025-3382813	suvh456	wt	OK	0	0	0.404514	0	5e-05	0.0023791	yes	AT5G10710	TCONS_00032197
XLOC_021533	XLOC_021533	-	Chr5:3379025-3382813	suvh456	wt	OK	0	0	0.404514	0	5e-05	0.0023791	yes	AT5G10710	TCONS_00032196
XLOC_021533	XLOC_021533	-	Chr5:3379025-3382813	suvh456	wt	OK	0	0	0.404514	0	5e-05	0.0023791	yes	AT5G10710	TCONS_00032195
XLOC_022160	XLOC_022160	-	Chr5:8676948-8682346	suvh456	wt	OK	0	0	0.400252	0	5e-05	0.0023791	yes	AT5G25150	TCONS_00033153
XLOC_022160	XLOC_022160	-	Chr5:8676948-8682346	suvh456	wt	OK	0	0	0.400252	0	5e-05	0.0023791	yes	AT5G25150	TCONS_00033154
XLOC_022160	XLOC_022160	-	Chr5:8676948-8682346	suvh456	wt	OK	0	0	0.400252	0	5e-05	0.0023791	yes	AT5G25150	TCONS_00033151
XLOC_022160	XLOC_022160	-	Chr5:8676948-8682346	suvh456	wt	OK	0	0	0.400252	0	5e-05	0.0023791	yes	AT5G25150	TCONS_00033155
XLOC_022160	XLOC_022160	-	Chr5:8676948-8682346	suvh456	wt	OK	0	0	0.400252	0	5e-05	0.0023791	yes	AT5G25150	TCONS_00033150
XLOC_022160	XLOC_022160	-	Chr5:8676948-8682346	suvh456	wt	OK	0	0	0.400252	0	5e-05	0.0023791	yes	AT5G25150	TCONS_00033152
XLOC_022160	XLOC_022160	-	Chr5:8676948-8682346	suvh456	wt	OK	0	0	0.400252	0	5e-05	0.0023791	yes	AT5G25150	TCONS_00033156
XLOC_022160	XLOC_022160	-	Chr5:8676948-8682346	suvh456	wt	OK	0	0	0.400252	0	5e-05	0.0023791	yes	AT5G25150	TCONS_00033149
XLOC_022217	XLOC_022217	-	Chr5:9318099-9321066	suvh456	wt	OK	0	0	0.40478	0	0.0002	0.00759048	yes	AT5G26670	TCONS_00033238
XLOC_022217	XLOC_022217	-	Chr5:9318099-9321066	suvh456	wt	OK	0	0	0.40478	0	0.0002	0.00759048	yes	AT5G26670	TCONS_00033239
XLOC_022915	XLOC_022915	-	Chr5:17053435-17058208	suvh456	wt	OK	0	0	0.355628	0	0.0005	0.01594	yes	AT5G42600	TCONS_00034218
XLOC_022915	XLOC_022915	-	Chr5:17053435-17058208	suvh456	wt	OK	0	0	0.355628	0	0.0005	0.01594	yes	AT5G42600	TCONS_00034219
XLOC_023030	XLOC_023030	-	Chr5:17977200-17978688	suvh456	wt	OK	0	0	0.419962	0	0.002	0.0444585	yes	AT5G44578	TCONS_00034403
XLOC_023030	XLOC_023030	-	Chr5:17977200-17978688	suvh456	wt	OK	0	0	0.419962	0	0.002	0.0444585	yes	AT5G44578	TCONS_00034402
XLOC_023477	XLOC_023477	-	Chr5:21780971-21785275	suvh456	wt	OK	0	0	0.40267	0	5e-05	0.0023791	yes	AT5G53620	TCONS_00035099
XLOC_023477	XLOC_023477	-	Chr5:21780971-21785275	suvh456	wt	OK	0	0	0.40267	0	5e-05	0.0023791	yes	AT5G53620	TCONS_00035098
XLOC_023505	XLOC_023505	-	Chr5:22051060-22055424	suvh456	wt	OK	0	0	0.39991	0	0.00035	0.0123978	yes	AT5G54290	TCONS_00035144
XLOC_023505	XLOC_023505	-	Chr5:22051060-22055424	suvh456	wt	OK	0	0	0.39991	0	0.00035	0.0123978	yes	AT5G54290	TCONS_00035145
XLOC_023505	XLOC_023505	-	Chr5:22051060-22055424	suvh456	wt	OK	0	0	0.39991	0	0.00035	0.0123978	yes	AT5G54290	TCONS_00035143
XLOC_023918	XLOC_023918	-	Chr5:25191630-25195019	suvh456	wt	OK	0	0	0.404855	0	0.0016	0.0386424	yes	AT5G62720	TCONS_00035753
XLOC_023918	XLOC_023918	-	Chr5:25191630-25195019	suvh456	wt	OK	0	0	0.404855	0	0.0016	0.0386424	yes	AT5G62720	TCONS_00035752
XLOC_023958	XLOC_023958	-	Chr5:25454564-25456469	suvh456	wt	OK	0	0	0.500219	0	0.00015	0.00576145	yes	AT5G63580	TCONS_00035811
XLOC_023958	XLOC_023958	-	Chr5:25454564-25456469	suvh456	wt	OK	0	0	0.500219	0	0.00015	0.00576145	yes	AT5G63580	TCONS_00035812
XLOC_024263	XLOC_024263	-	Chr5:467068-469183	suvh456	wt	OK	0	0	0.428789	0	5e-05	0.0023791	yes	AT5G02270	TCONS_00036252
XLOC_024263	XLOC_024263	-	Chr5:467068-469183	suvh456	wt	OK	0	0	0.428789	0	5e-05	0.0023791	yes	AT5G02270	TCONS_00036251
XLOC_024394	XLOC_024394	-	Chr5:1468252-1470867	suvh456	wt	OK	0	0	0.40249	0	0.00085	0.0248606	yes	AT5G04980	TCONS_00036453
XLOC_024394	XLOC_024394	-	Chr5:1468252-1470867	suvh456	wt	OK	0	0	0.40249	0	0.00085	0.0248606	yes	AT5G04980	TCONS_00036456
XLOC_024394	XLOC_024394	-	Chr5:1468252-1470867	suvh456	wt	OK	0	0	0.40249	0	0.00085	0.0248606	yes	AT5G04980	TCONS_00036454
XLOC_024394	XLOC_024394	-	Chr5:1468252-1470867	suvh456	wt	OK	0	0	0.40249	0	0.00085	0.0248606	yes	AT5G04980	TCONS_00036455
XLOC_024451	XLOC_024451	-	Chr5:1930777-1934031	suvh456	wt	OK	0	0	0.486943	0	5e-05	0.0023791	yes	AT5G06320	TCONS_00036540
XLOC_024451	XLOC_024451	-	Chr5:1930777-1934031	suvh456	wt	OK	0	0	0.486943	0	5e-05	0.0023791	yes	AT5G06320	TCONS_00036541
XLOC_024513	XLOC_024513	-	Chr5:2401581-2403867	suvh456	wt	OK	0	0	0.379997	0	0.0018	0.0418861	yes	AT5G07590	TCONS_00036641
XLOC_024513	XLOC_024513	-	Chr5:2401581-2403867	suvh456	wt	OK	0	0	0.379997	0	0.0018	0.0418861	yes	AT5G07590	TCONS_00036642
XLOC_024584	XLOC_024584	-	Chr5:2892327-2895422	suvh456	wt	OK	0	0	0.48645	0	0.0001	0.00430811	yes	AT5G09330	TCONS_00036754
XLOC_024584	XLOC_024584	-	Chr5:2892327-2895422	suvh456	wt	OK	0	0	0.48645	0	0.0001	0.00430811	yes	AT5G09330	TCONS_00036752
XLOC_024584	XLOC_024584	-	Chr5:2892327-2895422	suvh456	wt	OK	0	0	0.48645	0	0.0001	0.00430811	yes	AT5G09330	TCONS_00036751
XLOC_024584	XLOC_024584	-	Chr5:2892327-2895422	suvh456	wt	OK	0	0	0.48645	0	0.0001	0.00430811	yes	AT5G09330	TCONS_00036753
XLOC_024584	XLOC_024584	-	Chr5:2892327-2895422	suvh456	wt	OK	0	0	0.48645	0	0.0001	0.00430811	yes	AT5G09330	TCONS_00036750
XLOC_024584	XLOC_024584	-	Chr5:2892327-2895422	suvh456	wt	OK	0	0	0.48645	0	0.0001	0.00430811	yes	AT5G09330	TCONS_00036755
XLOC_024637	XLOC_024637	-	Chr5:3219746-3224768	suvh456	wt	OK	0	0	0.366483	0	0.00035	0.0123978	yes	AT5G10270	TCONS_00036837
XLOC_024637	XLOC_024637	-	Chr5:3219746-3224768	suvh456	wt	OK	0	0	0.366483	0	0.00035	0.0123978	yes	AT5G10270	TCONS_00036838
XLOC_024644	XLOC_024644	-	Chr5:3255449-3257786	suvh456	wt	OK	0	0	0.519152	0	5e-05	0.0023791	yes	AT5G10350	TCONS_00036851
XLOC_024644	XLOC_024644	-	Chr5:3255449-3257786	suvh456	wt	OK	0	0	0.519152	0	5e-05	0.0023791	yes	AT5G10350	TCONS_00036850
XLOC_024644	XLOC_024644	-	Chr5:3255449-3257786	suvh456	wt	OK	0	0	0.519152	0	5e-05	0.0023791	yes	AT5G10350	TCONS_00036852
XLOC_024737	XLOC_024737	-	Chr5:3941527-3944785	suvh456	wt	OK	0	0	0.484549	0	5e-05	0.0023791	yes	AT5G12200	TCONS_00036996
XLOC_024737	XLOC_024737	-	Chr5:3941527-3944785	suvh456	wt	OK	0	0	0.484549	0	5e-05	0.0023791	yes	AT5G12200	TCONS_00036997
XLOC_024770	XLOC_024770	-	Chr5:4149731-4151267	suvh456	wt	OK	0	0	0.445652	0	0.00105	0.0293632	yes	AT5G13080	TCONS_00037052
XLOC_024770	XLOC_024770	-	Chr5:4149731-4151267	suvh456	wt	OK	0	0	0.445652	0	0.00105	0.0293632	yes	AT5G13080	TCONS_00037051
XLOC_024770	XLOC_024770	-	Chr5:4149731-4151267	suvh456	wt	OK	0	0	0.445652	0	0.00105	0.0293632	yes	AT5G13080	TCONS_00037053
XLOC_025072	XLOC_025072	-	Chr5:6524063-6526725	suvh456	wt	OK	0	0	0.425511	0	5e-05	0.0023791	yes	AT5G19370	TCONS_00037521
XLOC_025072	XLOC_025072	-	Chr5:6524063-6526725	suvh456	wt	OK	0	0	0.425511	0	5e-05	0.0023791	yes	AT5G19370	TCONS_00037522
XLOC_025248	XLOC_025248	-	Chr5:7882779-7884544	suvh456	wt	OK	0	0	0.420239	0	5e-05	0.0023791	yes	AT5G23405	TCONS_00037797
XLOC_025248	XLOC_025248	-	Chr5:7882779-7884544	suvh456	wt	OK	0	0	0.420239	0	5e-05	0.0023791	yes	AT5G23405	TCONS_00037798
XLOC_025248	XLOC_025248	-	Chr5:7882779-7884544	suvh456	wt	OK	0	0	0.420239	0	5e-05	0.0023791	yes	AT5G23405	TCONS_00037796
XLOC_025505	XLOC_025505	-	Chr5:10362576-10369180	suvh456	wt	OK	0	0	0.472327	0	5e-05	0.0023791	yes	AT5G28430.1	TCONS_00038221
XLOC_025505	XLOC_025505	-	Chr5:10362576-10369180	suvh456	wt	OK	0	0	0.472327	0	5e-05	0.0023791	yes	AT5G28415.1	TCONS_00038217
XLOC_025505	XLOC_025505	-	Chr5:10362576-10369180	suvh456	wt	OK	0	0	0.472327	0	5e-05	0.0023791	yes	AT5G28430.1	TCONS_00038220
XLOC_025505	XLOC_025505	-	Chr5:10362576-10369180	suvh456	wt	OK	0	0	0.472327	0	5e-05	0.0023791	yes	AT5G28442	TCONS_00038218
XLOC_025733	XLOC_025733	-	Chr5:13742154-13748270	suvh456	wt	OK	0	0	0.277686	0	0.0003	0.0111209	yes	AT5G35560	TCONS_00038547
XLOC_025733	XLOC_025733	-	Chr5:13742154-13748270	suvh456	wt	OK	0	0	0.277686	0	0.0003	0.0111209	yes	AT5G35560	TCONS_00038546
XLOC_025733	XLOC_025733	-	Chr5:13742154-13748270	suvh456	wt	OK	0	0	0.277686	0	0.0003	0.0111209	yes	AT5G35560	TCONS_00038548
XLOC_025988	XLOC_025988	-	Chr5:16621241-16622716	suvh456	wt	OK	0	0	0.630919	0	0.00085	0.0248605	yes	AT5G41560	TCONS_00038897
XLOC_025988	XLOC_025988	-	Chr5:16621241-16622716	suvh456	wt	OK	0	0	0.630919	0	0.00085	0.0248605	yes	AT5G41560	TCONS_00038898
XLOC_025988	XLOC_025988	-	Chr5:16621241-16622716	suvh456	wt	OK	0	0	0.630919	0	0.00085	0.0248605	yes	AT5G41560	TCONS_00038896
XLOC_025989	XLOC_025989	-	Chr5:16626190-16630776	suvh456	wt	OK	0	0	0.709581	0	0.00035	0.0123978	yes	AT5G41580	TCONS_00038900
XLOC_025989	XLOC_025989	-	Chr5:16626190-16630776	suvh456	wt	OK	0	0	0.709581	0	0.00035	0.0123978	yes	AT5G41580	TCONS_00038899
XLOC_026107	XLOC_026107	-	Chr5:17639786-17643791	suvh456	wt	OK	0	0	0.391274	0	0.00075	0.0225566	yes	AT5G43880	TCONS_00039068
XLOC_026107	XLOC_026107	-	Chr5:17639786-17643791	suvh456	wt	OK	0	0	0.391274	0	0.00075	0.0225566	yes	AT5G43880	TCONS_00039070
XLOC_026107	XLOC_026107	-	Chr5:17639786-17643791	suvh456	wt	OK	0	0	0.391274	0	0.00075	0.0225566	yes	AT5G43880	TCONS_00039069
XLOC_026409	XLOC_026409	-	Chr5:20123595-20127435	suvh456	wt	OK	0	0	0.338617	0	0.0012	0.03188	yes	AT5G49580	TCONS_00039523
XLOC_026409	XLOC_026409	-	Chr5:20123595-20127435	suvh456	wt	OK	0	0	0.338617	0	0.0012	0.03188	yes	AT5G49580	TCONS_00039521
XLOC_026409	XLOC_026409	-	Chr5:20123595-20127435	suvh456	wt	OK	0	0	0.338617	0	0.0012	0.03188	yes	AT5G49580	TCONS_00039522
XLOC_026409	XLOC_026409	-	Chr5:20123595-20127435	suvh456	wt	OK	0	0	0.338617	0	0.0012	0.03188	yes	AT5G49580	TCONS_00039520
XLOC_026436	XLOC_026436	-	Chr5:20337594-20341878	suvh456	wt	OK	0	0	0.356644	0	0.00015	0.00576145	yes	AT5G49990	TCONS_00039560
XLOC_026436	XLOC_026436	-	Chr5:20337594-20341878	suvh456	wt	OK	0	0	0.356644	0	0.00015	0.00576145	yes	AT5G49990	TCONS_00039559
XLOC_026436	XLOC_026436	-	Chr5:20337594-20341878	suvh456	wt	OK	0	0	0.356644	0	0.00015	0.00576145	yes	AT5G49990	TCONS_00039562
XLOC_026436	XLOC_026436	-	Chr5:20337594-20341878	suvh456	wt	OK	0	0	0.356644	0	0.00015	0.00576145	yes	AT5G49990	TCONS_00039563
XLOC_026436	XLOC_026436	-	Chr5:20337594-20341878	suvh456	wt	OK	0	0	0.356644	0	0.00015	0.00576145	yes	AT5G49990	TCONS_00039561
XLOC_026439	XLOC_026439	-	Chr5:20402246-20406705	suvh456	wt	OK	0	0	0.438261	0	5e-05	0.0023791	yes	AT5G50150	TCONS_00039568
XLOC_026439	XLOC_026439	-	Chr5:20402246-20406705	suvh456	wt	OK	0	0	0.438261	0	5e-05	0.0023791	yes	AT5G50150	TCONS_00039567
XLOC_026560	XLOC_026560	-	Chr5:21488448-21495806	suvh456	wt	OK	0	0	0.619512	0	0.0016	0.0386424	yes	AT5G53010	TCONS_00039741
XLOC_026560	XLOC_026560	-	Chr5:21488448-21495806	suvh456	wt	OK	0	0	0.619512	0	0.0016	0.0386424	yes	AT5G53010	TCONS_00039743
XLOC_026560	XLOC_026560	-	Chr5:21488448-21495806	suvh456	wt	OK	0	0	0.619512	0	0.0016	0.0386424	yes	AT5G53010	TCONS_00039742
XLOC_026560	XLOC_026560	-	Chr5:21488448-21495806	suvh456	wt	OK	0	0	0.619512	0	0.0016	0.0386424	yes	AT5G53010	TCONS_00039740
XLOC_026560	XLOC_026560	-	Chr5:21488448-21495806	suvh456	wt	OK	0	0	0.619512	0	0.0016	0.0386424	yes	AT5G53010	TCONS_00039739
XLOC_026710	XLOC_026710	-	Chr5:22971679-22972770	suvh456	wt	OK	0	0	0.443409	0	5e-05	0.0023791	yes	AT5G56795	TCONS_00039968
XLOC_026710	XLOC_026710	-	Chr5:22971679-22972770	suvh456	wt	OK	0	0	0.443409	0	5e-05	0.0023791	yes	AT5G56795	TCONS_00039969
XLOC_026710	XLOC_026710	-	Chr5:22971679-22972770	suvh456	wt	OK	0	0	0.443409	0	5e-05	0.0023791	yes	AT5G56795	TCONS_00039967
XLOC_026710	XLOC_026710	-	Chr5:22971679-22972770	suvh456	wt	OK	0	0	0.443409	0	5e-05	0.0023791	yes	AT5G56795	TCONS_00039970
XLOC_026889	XLOC_026889	-	Chr5:24243208-24247795	suvh456	wt	OK	0	0	0.314615	0	0.0007	0.0214577	yes	AT5G60210	TCONS_00040224
XLOC_026889	XLOC_026889	-	Chr5:24243208-24247795	suvh456	wt	OK	0	0	0.314615	0	0.0007	0.0214577	yes	AT5G60210	TCONS_00040223
XLOC_027037	XLOC_027037	-	Chr5:25466135-25468412	suvh456	wt	OK	0	0	0.368156	0	5e-05	0.0023791	yes	AT5G63620	TCONS_00040453
XLOC_027037	XLOC_027037	-	Chr5:25466135-25468412	suvh456	wt	OK	0	0	0.368156	0	5e-05	0.0023791	yes	AT5G63620	TCONS_00040454
