# Supplementary material for: Epigenetic regulation of spurious transcription initiation in Arabidopsis
Source: Nat Commun. 2020 Jun 26;11:3224. doi: 10.1038/s41467-020-16951-w (PMC7319988; doi:10.1038/s41467-020-16951-w)
Supplement: Supplementary file 11 — Supplementary Data 8 [file 41467_2020_16951_MOESM11_ESM.xlsx]

## Sheet: Sheet1
Supplementary Data 8: Expression of regular TSSs close to EPICATs. Loci selected for qPCR validation in met1 and ddm1 backgrounds are marked in red. x and y refer to regular TSSs and EPICATs, respectively.

## Sheet: met1EPICATs
transposonID_B	transposonID_A	ptmID_MIXED	consensus.cluster.x	chr.x	start.x	end.x	strand.x	dominant_ctss.x	tpm.x	tpm.dominant_ctss.x	q_0.1	q_0.9	interquantile_width.x	transcriptID	ptmID	consensus.cluster.y	chr.y	start.y	end.y	strand.y	tpm.y	ddm1.1.fastq.trimmed.gz.unique.mapped.bam	i1.1.fastq.trimmed.gz.unique.mapped.bam	i2.1.fastq.trimmed.gz.unique.mapped.bam	i3.1.fastq.trimmed.gz.unique.mapped.bam	met1.1.fastq.trimmed.gz.unique.mapped.bam	pol4.1.fastq.trimmed.gz.unique.mapped.bam	pol5.1.fastq.trimmed.gz.unique.mapped.bam	suv1.1.fastq.trimmed.gz.unique.mapped.bam	WT1.fastq.trimmed.gz.unique.mapped.bam	expression_class	dominant_ctss.y	tpm.dominant_ctss.y	interquantile_width.y	distance2NearestCanonicalTSS	geneID
Chr1_10356464_10356486	Chr1_10357375_10357510	Chr1_10356382_10356482	6818	Chr1	10356464	10356486	-	10356482	10.9776	8.70958	10356479	10356482	4	AT1G29640.1	AT1G29640	6818	Chr1	10356464	10356486	-	133.698	11.1268	25.906	19.0348	15.8555	12.3261	18.6885	15.0225	4.76003	10.9776	0_0	10356482	8.58908	5	0	AT1G29640
Chr1_11217349_11217467	Chr1_11218962_11218984	Chr1_11217330_11217546	6941	Chr1	11217349	11217467	-	11217393	8.80352	3.47578	11217392	11217467	76	AT1G31335.1	AT1G31335	6941	Chr1	11217349	11217467	-	72.4027	5.97332	11.5138	6.1691	7.31372	6.49262	6.19493	7.68937	12.2523	8.80352	0_0	11217393	1.63973	76	0	AT1G31335
Chr1_11219412_11219462	Chr1_11218962_11218984	Chr1_11219418_11219618	6944	Chr1	11219412	11219462	-	11219456	48.9159	17.4728	11219431	11219456	26	AT1G31340.1	AT1G31340	6944	Chr1	11219412	11219462	-	520.799	47.7475	89.015	52.9075	47.703	57.6755	57.802	57.0023	62.0298	48.9159	0_0	11219456	17.1391	26	2	AT1G31340
Chr1_11311038_11311409	Chr1_11310036_11310174	Chr1_11310997_11311299	2109	Chr1	11311038	11311409	+	11311274	682.528	191.436	11311248	11311279	32	AT1G31580.1	AT1G31580	2109	Chr1	11311038	11311409	+	6192.7	393.614	1321.48	724.101	447.638	504.315	1032.45	757.745	328.826	682.528	0_0	11311274	124.19	12	105	AT1G31580
Chr1_1187985_1187988	Chr1_1189441_1189568	Chr1_1187902_1188006	5039	Chr1	1187985	1187988	-	1187987	0.671	0.34892	1187986	1187988	3	AT1G04400.1	AT1G04400	5039	Chr1	1187985	1187988	-	5.42313	0.546578	0	0.642137	0.73683	1.05464	0.881286	0.890661	0	0.671	0_1	1187987	0.390413	3	530	AT1G04400
Chr1_1188264_1188568	Chr1_1189441_1189568	Chr1_1188187_1188696	5040	Chr1	1188264	1188568	-	1188341	66.8182	14.9901	1188309	1188407	99	AT1G04400.1	AT1G04400	5040	Chr1	1188264	1188568	-	468.057	43.531	34.3639	48.5731	43.5822	43.6686	72.6025	75.1718	39.7452	66.8182	0_0	1188341	8.23771	93	176	AT1G04400
Chr1_1191314_1191472	Chr1_1189441_1189568	Chr1_1191268_1191458	5047	Chr1	1191314	1191472	-	1191353	87.1898	22.2504	1191349	1191359	11	AT1G04410.1	AT1G04410	5047	Chr1	1191314	1191472	-	876.206	70.3134	146.84	78.1343	79.0319	94.456	102.825	90.5802	126.835	87.1898	0_0	1191353	16.7097	11	59	AT1G04410
Chr1_1191585_1191634	Chr1_1189441_1189568	AT1G04420	232	Chr1	1191585	1191634	+	1191590	48.9293	10.8165	1191590	1191616	27	AT1G04420.1	AT1G04420	232	Chr1	1191585	1191634	+	395.43	34.5906	51.6544	40.0189	30.8923	41.5593	46.2416	47.5613	53.9826	48.9293	0_0	1191590	8.19867	27	18	AT1G04420
Chr1_12144467_12144611	Chr1_12142842_12142843	AT1G33470	2229	Chr1	12144467	12144611	+	12144504	9.28665	1.35542	12144487	12144566	80	AT1G33470.1	AT1G33470	2229	Chr1	12144467	12144611	+	64.8495	5.97332	9.32539	6.62777	9.00571	2.93321	8.19078	4.00798	9.49872	9.28665	0_0	12144517	0.741785	75	2	AT1G33470
Chr1_12177752_12177785	Chr1_12176895_12176986	AT1G33590	2233	Chr1	12177752	12177785	+	12177772	19.4993	7.68966	12177772	12177777	6	AT1G33590.1	AT1G33590	2233	Chr1	12177752	12177785	+	153.697	10.9316	18.1185	11.9942	11.4618	21.4553	17.7813	16.3288	26.1268	19.4993	0_0	12177772	4.33358	6	5	AT1G33590
Chr1_12590103_12590240	Chr1_12592173_12592211	AT1G34430	7148	Chr1	12590103	12590240	-	12590200	27.1353	4.01258	12590108	12590211	104	AT1G34430.1	AT1G34430	7148	Chr1	12590103	12590240	-	234.487	28.8515	30.6377	25.3873	23.0601	18.0277	25.6091	20.3665	35.4121	27.1353	0_0	12590109	3.31851	104	83	AT1G34430
Chr1_12908882_12908950	Chr1_12906400_12906409	Chr1_12908871_12908987	2318	Chr1	12908882	12908950	+	12908932	3.8247	1.01992	12908913	12908938	26	AT1G35220.1	AT1G35220	2318	Chr1	12908882	12908950	+	33.2599	3.08426	4.14023	3.57762	3.65686	3.39462	4.92484	3.71109	2.94567	3.8247	0_0	12908913	0.89795	29	1	AT1G35220
Chr1_12908882_12908950	Chr1_12907869_12907904	Chr1_12908871_12908987	2318	Chr1	12908882	12908950	+	12908932	3.8247	1.01992	12908913	12908938	26	AT1G35220.1	AT1G35220	2318	Chr1	12908882	12908950	+	33.2599	3.08426	4.14023	3.57762	3.65686	3.39462	4.92484	3.71109	2.94567	3.8247	0_0	12908913	0.89795	29	1	AT1G35220
Chr1_12948827_12948844	Chr1_12950280_12950485	Chr1_12948779_12948849	7166	Chr1	12948827	12948844	-	12948841	0.85888	0.32208	12948840	12948844	5	AT1G35290.1	AT1G35290	7166	Chr1	12948827	12948844	-	12.0702	1.40549	3.50934	0.779738	0.70954	0.889851	0.622085	0.712529	2.5828	0.85888	0_0	12948840	1.36645	1	1	AT1G35290
Chr1_12984597_12984647	Chr1_12987210_12987211	AT1G35350	7174	Chr1	12984597	12984647	-	12984645	3.26106	0.952821	12984609	12984645	37	AT1G35350.1	AT1G35350	7174	Chr1	12984597	12984647	-	60.9503	5.70003	8.85222	7.01764	7.20456	11.0078	4.76932	2.99856	10.1391	3.26106	0_0	12984645	1.71782	37	62	AT1G35350
Chr1_13026253_13026390	Chr1_13028494_13028500	Chr1_13026238_13026319	2331	Chr1	13026253	13026390	+	13026305	34.5968	5.60956	13026303	13026352	50	AT1G35420.2	AT1G35420	2331	Chr1	13026253	13026390	+	249.668	17.7247	24.8611	24.1948	25.2978	23.4987	34.8108	36.7843	27.8985	34.5968	0_0	13026352	3.00618	54	114	AT1G35420
Chr1_13031063_13031153	Chr1_13028494_13028500	Chr1_13031032_13031375	7178	Chr1	13031063	13031153	-	13031128	12.9637	2.89872	13031128	13031152	25	AT1G35430.1	AT1G35430	7178	Chr1	13031063	13031153	-	101.821	10.6973	14.7274	12.9803	13.2629	5.9653	10.1607	8.49097	12.5725	12.9637	0_0	13031131	1.75686	30	21	AT1G35430
Chr1_13125204_13125269	Chr1_13127103_13127104	Chr1_13125118_13125328	7182	Chr1	13125204	13125269	-	13125263	2.89872	0.89914	13125218	13125266	49	AT1G35580.2	AT1G35580	7182	Chr1	13125204	13125269	-	20.0857	3.08426	2.48414	1.53654	1.82843	1.68083	3.73251	1.75163	1.08862	2.89872	0_0	13125263	0.936991	7	1	AT1G35580
Chr1_13125204_13125269	Chr1_13127995_13128110	Chr1_13125118_13125328	7182	Chr1	13125204	13125269	-	13125263	2.89872	0.89914	13125218	13125266	49	AT1G35580.2	AT1G35580	7182	Chr1	13125204	13125269	-	20.0857	3.08426	2.48414	1.53654	1.82843	1.68083	3.73251	1.75163	1.08862	2.89872	0_0	13125263	0.936991	7	1	AT1G35580
Chr1_13192631_13192710	Chr1_13192092_13192093	AT1G35660	2357	Chr1	13192631	13192710	+	13192648	2.3485	0.69784	13192633	13192677	45	AT1G35660.1	AT1G35660	2357	Chr1	13192631	13192710	+	17.1596	1.60069	1.65609	1.30721	0.35477	1.91153	3.47331	3.35482	1.15265	2.3485	0_0	13192648	0.585619	56	95	AT1G35660
Chr1_13220840_13220921	Chr1_13218303_13218304	AT1G35710	2365	Chr1	13220840	13220921	+	13220893	6.34766	3.81128	13220893	13220899	7	AT1G35710.1	AT1G35710	2365	Chr1	13220840	13220921	+	106.67	8.62813	20.7012	9.99899	5.13052	16.3469	17.4961	14.2506	7.76974	6.34766	0_0	13220893	4.52879	7	47	AT1G35710
Chr1_13669466_13669523	Chr1_13666524_13666530	Chr1_13669425_13669542	2383	Chr1	13669466	13669523	+	13669498	13.7287	9.97107	13669489	13669498	10	AT1G36310.1	AT1G36310	2383	Chr1	13669466	13669523	+	122.222	13.0788	18.0002	13.2326	13.0719	11.3044	12.7268	11.1333	15.945	13.7287	0_0	13669498	9.29183	10	57	AT1G36310
Chr1_13853604_13853695	Chr1_13850654_13850680	Chr1_13853584_13853687	7234	Chr1	13853604	13853695	-	13853605	0.49654	0.49654	13853605	13853605	1	AT1G36640.1	AT1G36640	7234	Chr1	13853604	13853695	-	11.1903	0	0.47317	0	0.68225	1.12055	5.85796	2.19696	0.362872	0.49654	1_1	13853605	0.47317	1	82	AT1G36640
Chr1_1441420_1441440	Chr1_1441802_1441803	AT1G05030	5100	Chr1	1441420	1441440	-	1441440	0.84546	0.32208	1441428	1441440	13	AT1G05030.1	AT1G05030	5100	Chr1	1441420	1441440	-	6.21254	0.780826	1.0252	0.917339	0.76412	0.790979	0	0	1.08862	0.84546	0_0	1441429	0.234248	13	12	AT1G05030
Chr1_15607858_15607969	Chr1_15610361_15610362	Chr1_15607803_15607966	7264	Chr1	15607858	15607969	-	15607883	20.0629	5.91822	15607867	15607892	26	AT1G41830.1	AT1G41830	7264	Chr1	15607858	15607969	-	185.48	18.1932	30.4603	20.1815	16.374	14.5672	24.6242	18.3476	22.6689	20.0629	0_0	15607883	4.84112	26	83	AT1G41830
Chr1_15652486_15652523	Chr1_15655442_15655455	Chr1_15652428_15652542	7271	Chr1	15652486	15652523	-	15652490	558.782	273.298	15652490	15652504	15	AT1G41880.1	AT1G41880	7271	Chr1	15652486	15652523	-	5390.91	486.806	942.258	442.776	437.896	603.187	683.153	564.204	671.848	558.782	0_0	15652490	238.933	15	52	AT1G41880
Chr1_16624405_16624474	Chr1_16626898_16627020	Chr1_16624386_16624494	7319	Chr1	16624405	16624474	-	16624455	7.32732	2.2814	16624410	16624456	47	AT1G43860.1	AT1G43860	7319	Chr1	16624405	16624474	-	73.2212	4.84112	9.38453	5.71043	5.21239	10.5134	10.9124	11.4005	7.91916	7.32732	0_0	16624455	1.44453	45	14	AT1G43860
Chr1_16657635_16657658	Chr1_16659980_16659990	Chr1_16657629_16657686	7323	Chr1	16657635	16657658	-	16657657	4.91172	2.44244	16657653	16657657	5	AT1G43910.1	AT1G43910	7323	Chr1	16657635	16657658	-	94.4727	10.8144	23.8162	5.9627	6.95895	22.477	6.73925	2.90949	9.88294	4.91172	0_0	16657657	6.28565	5	1	AT1G43910
Chr1_16963127_16963176	Chr1_16961954_16961974	Chr1_16963125_16963237	2539	Chr1	16963127	16963176	+	16963152	0.85888	0.2013	16963128	16963176	49	AT1G44890.1	AT1G44890	2539	Chr1	16963127	16963176	+	9.57914	0.546578	1.77439	1.10081	1.14618	0.823936	0.466563	1.06879	1.79302	0.85888	0_0	16963131	0.156165	33	13	AT1G44890
Chr1_17199318_17199370	Chr1_17201892_17201905	Chr1_17199314_17199370	2576	Chr1	17199318	17199370	+	17199326	15.8088	6.6429	17199326	17199340	15	AT1G45976.1	AT1G45976	2576	Chr1	17199318	17199370	+	138.209	12.2199	15.1414	13.9894	13.0992	15.5889	21.5138	19.0008	11.8467	15.8088	0_0	17199326	5.23153	15	1	AT1G45976
Chr1_17311375_17311426	Chr1_17312452_17312454	AT1G47240	7391	Chr1	17311375	17311426	-	17311405	1.69092	0.48312	17311380	17311420	41	AT1G47240.1	AT1G47240	7391	Chr1	17311375	17311426	-	15.6657	1.48357	1.59695	1.72001	1.44637	1.94449	1.71073	1.95945	2.1132	1.69092	0_0	17311405	0.780826	9	8	AT1G47240
Chr1_17323361_17323525	Chr1_17324504_17324505	Chr1_17323348_17323484	7395	Chr1	17323361	17323525	-	17323477	14.9365	3.10002	17323376	17323479	104	AT1G47260.1	AT1G47260	7395	Chr1	17323361	17323525	-	144.754	11.2049	16.5412	11.031	9.90628	23.4657	24.2872	20.0399	13.3409	14.9365	0_0	17323477	2.53768	104	7	AT1G47260
Chr1_17326525_17326604	Chr1_17324504_17324505	AT1G47270	2592	Chr1	17326525	17326604	+	17326526	1.39568	0.3355	17326526	17326601	76	AT1G47270.1	AT1G47270	2592	Chr1	17326525	17326604	+	11.0865	0.624661	2.52357	1.81174	1.14618	0	0.803526	1.00942	1.77167	1.39568	0_0	17326597	0.234248	41	41	AT1G47270
Chr1_17572413_17572573	Chr1_17574005_17574022	AT1G47760	2627	Chr1	17572413	17572573	+	17572417	1.66408	0.65758	17572417	17572568	152	AT1G47760.1	AT1G47760	2627	Chr1	17572413	17572573	+	14.6021	1.28836	1.5378	1.03201	2.42881	0.659149	3.31778	1.69226	0.98189	1.66408	0_0	17572417	0.624661	152	34	AT1G47760
Chr1_17618752_17618934	Chr1_17621083_17621084	Chr1_17618860_17619011	7419	Chr1	17618752	17618934	-	17618888	1.28832	0.63074	17618753	17618934	182	AT1G47840.1	AT1G47840	7419	Chr1	17618752	17618934	-	14.7728	1.28836	1.81382	1.39894	1.30992	1.58196	3.18818	1.90008	1.00324	1.28832	0_0	17618888	0.702743	86	6	AT1G47840
Chr1_17874433_17874539	Chr1_17873827_17873844	AT1G48370	2662	Chr1	17874433	17874539	+	17874434	3.93206	2.013	17874434	17874524	91	AT1G48370.1	AT1G48370	2662	Chr1	17874433	17874539	+	31.756	4.09934	1.83353	3.37122	4.44827	3.75715	5.54692	2.76105	2.00647	3.93206	0_0	17874434	2.69385	91	78	AT1G48370
Chr1_18112424_18112583	Chr1_18111052_18111070	Chr1_18112458_18112551	2702	Chr1	18112424	18112583	+	18112480	16.5334	3.1537	18112445	18112496	52	AT1G48960.1	AT1G48960	2702	Chr1	18112424	18112583	+	172.21	17.5295	31.9587	22.2455	19.7307	13.6444	14.6708	17.7538	18.1436	16.5334	0_0	18112480	3.55276	76	22	AT1G48960
Chr1_18269349_18269459	Chr1_18270069_18270070	AT1G49360	7509	Chr1	18269349	18269459	-	18269459	1.73118	0.979661	18269391	18269459	69	AT1G49360.1	AT1G49360	7509	Chr1	18269349	18269459	-	23.7353	1.63973	3.88393	2.88962	2.97461	1.35126	4.04355	2.55323	2.66818	1.73118	0_0	18269459	0.468495	76	11	AT1G49360
Chr1_18269349_18269459	Chr1_18272037_18272095	AT1G49360	7509	Chr1	18269349	18269459	-	18269459	1.73118	0.979661	18269391	18269459	69	AT1G49360.1	AT1G49360	7509	Chr1	18269349	18269459	-	23.7353	1.63973	3.88393	2.88962	2.97461	1.35126	4.04355	2.55323	2.66818	1.73118	0_0	18269459	0.468495	76	11	AT1G49360
Chr1_18269349_18269459	Chr1_18272247_18272248	AT1G49360	7509	Chr1	18269349	18269459	-	18269459	1.73118	0.979661	18269391	18269459	69	AT1G49360.1	AT1G49360	7509	Chr1	18269349	18269459	-	23.7353	1.63973	3.88393	2.88962	2.97461	1.35126	4.04355	2.55323	2.66818	1.73118	0_0	18269459	0.468495	76	11	AT1G49360
Chr1_18649746_18649814	Chr1_18649236_18649237	Chr1_18649706_18650159	2779	Chr1	18649746	18649814	+	18649787	3.66366	1.52988	18649751	18649797	47	AT1G50360.1	AT1G50360	2779	Chr1	18649746	18649814	+	31.743	3.86509	4.31767	4.19682	3.32938	2.40589	3.75843	2.79074	3.41527	3.66366	0_0	18649787	1.67878	67	40	AT1G50360
Chr1_18701943_18702026	Chr1_18703204_18703342	Chr1_18701882_18702063	2791	Chr1	18701943	18702026	+	18701990	60.1082	25.1357	18701971	18702004	34	AT1G50480.1	AT1G50480	2791	Chr1	18701943	18702026	+	483.606	45.9906	52.6598	44.7891	39.4068	66.4092	63.8414	55.6069	54.7937	60.1082	0_0	18701990	19.9501	20	39	AT1G50480
Chr1_18807699_18807832	Chr1_18807307_18807432	Chr1_18807672_18807860	2809	Chr1	18807699	18807832	+	18807806	19.4456	9.83687	18807700	18807806	107	AT1G50740.1	AT1G50740	2809	Chr1	18807699	18807832	+	222.292	15.6165	33.8513	24.8369	28.136	25.2454	30.1193	23.7807	21.2601	19.4456	0_0	18807806	9.13566	107	134	AT1G50740
Chr1_19214078_19214169	Chr1_19214676_19214678	AT1G51800	2881	Chr1	19214078	19214169	+	19214148	1.52988	0.57706	19214083	19214161	79	AT1G51800.1	AT1G51800	2881	Chr1	19214078	19214169	+	21.4267	2.03015	1.24207	1.23841	1.22805	7.11881	4.25091	1.18755	1.60091	1.52988	0_1	19214148	1.24932	51	0	AT1G51800
Chr1_21468393_21468445	Chr1_21469818_21469830	Chr1_21468142_21468505	8060	Chr1	21468393	21468445	-	21468420	5.9048	1.4762	21468395	21468436	42	AT1G58030.1	AT1G58030	8060	Chr1	21468393	21468445	-	47.1704	5.81715	3.80507	5.36643	4.58472	4.4163	7.36133	5.58148	4.33312	5.9048	0_0	21468420	1.44453	34	0	AT1G58030
Chr1_21743869_21744038	Chr1_21746653_21746667	AT1G58590	8105	Chr1	21743869	21744038	-	21743920	16.614	4.99224	21743919	21743995	77	AT1G58590.2	AT1G58590	8105	Chr1	21743869	21744038	-	100.685	11.7514	16.1075	13.5307	13.3721	9.72245	4.14723	4.80957	10.63	16.614	0_0	21743920	3.55276	65	43	AT1G58590
Chr1_21746223_21746505	Chr1_21746653_21746667	AT1G58602	3253	Chr1	21746223	21746505	+	21746325	50.2848	7.35416	21746325	21746397	73	AT1G58602.2	AT1G58602	3253	Chr1	21746223	21746505	+	525.904	40.4858	69.1616	55.7742	29.8553	108.331	65.6818	54.0334	52.2963	50.2848	0_0	21746365	4.64591	96	11	AT1G58602
Chr1_21746223_21746505	Chr1_21747461_21747462	AT1G58602	3253	Chr1	21746223	21746505	+	21746325	50.2848	7.35416	21746325	21746397	73	AT1G58602.2	AT1G58602	3253	Chr1	21746223	21746505	+	525.904	40.4858	69.1616	55.7742	29.8553	108.331	65.6818	54.0334	52.2963	50.2848	0_0	21746365	4.64591	96	11	AT1G58602
Chr1_21746223_21746505	Chr1_21747634_21747751	AT1G58602	3253	Chr1	21746223	21746505	+	21746325	50.2848	7.35416	21746325	21746397	73	AT1G58602.2	AT1G58602	3253	Chr1	21746223	21746505	+	525.904	40.4858	69.1616	55.7742	29.8553	108.331	65.6818	54.0334	52.2963	50.2848	0_0	21746365	4.64591	96	11	AT1G58602
Chr1_21990139_21990238	Chr1_21992694_21992718	Chr1_21990111_21990286	8114	Chr1	21990139	21990238	-	21990162	7.90438	1.75802	21990153	21990198	46	AT1G59760.1	AT1G59760	8114	Chr1	21990139	21990238	-	73.0985	6.55894	10.5083	7.20111	5.02136	7.77796	10.731	9.26288	8.13261	7.90438	0_0	21990162	1.75686	40	13	AT1G59760
Chr1_22327245_22327356	Chr1_22327920_22327921	Chr1_22326939_22327359	8164	Chr1	22327245	22327356	-	22327288	2.79136	0.61732	22327254	22327324	71	AT1G60600.1	AT1G60600	8164	Chr1	22327245	22327356	-	22.4699	1.21028	2.3067	2.31628	1.96488	2.90025	2.48834	2.82043	3.67141	2.79136	0_0	22327288	0.390413	106	71	AT1G60600
Chr1_22329998_22330082	Chr1_22327920_22327921	Chr1_22329664_22330306	8165	Chr1	22329998	22330082	-	22330046	0.939401	0.7381	22330007	22330074	68	AT1G60610.1	AT1G60610	8165	Chr1	22329998	22330082	-	13.885	0.663702	1.89268	1.42188	1.28263	1.48308	2.98082	1.66257	1.55822	0.939401	0_0	22330046	0.663702	43	230	AT1G60610
Chr1_22330295_22330298	Chr1_22327920_22327921	AT1G60610	8166	Chr1	22330295	22330298	-	22330298	0.30866	0.25498	22330296	22330298	3	AT1G60610.1	AT1G60610	8166	Chr1	22330295	22330298	-	2.6302	0	0	0.481603	0	0.461404	0.544324	0.385953	0.448254	0.30866	0_1	22330298	0.366935	3	22	AT1G60610
Chr1_22407751_22407814	Chr1_22410047_22410065	AT1G60860	8194	Chr1	22407751	22407814	-	22407783	2.69742	0.38918	22407752	22407800	49	AT1G60860.1	AT1G60860	8194	Chr1	22407751	22407814	-	16.6981	1.56165	0	1.67414	2.07404	1.38421	2.5661	2.96887	1.77167	2.69742	0_0	22407783	0.390413	45	6	AT1G60860
Chr1_22409599_22409729	Chr1_22410047_22410065	Chr1_22409298_22409711	3323	Chr1	22409599	22409729	+	22409679	71.7299	12.8564	22409608	22409704	97	AT1G60870.1	AT1G60870	3323	Chr1	22409599	22409729	+	656.086	72.2264	101.81	81.5514	78.3223	55.9617	56.9207	53.2912	84.2718	71.7299	0_0	22409608	12.9617	100	136	AT1G60870
Chr1_237695_237822	Chr1_238402_238415	Chr1_237504_237817	4844	Chr1	237695	237822	-	237745	4.37492	0.925981	237706	237811	106	AT1G01650.2	AT1G01650	4844	Chr1	237695	237822	-	40.6048	3.43563	4.53454	5.4123	4.80304	3.3287	5.9098	4.75019	4.05563	4.37492	0_0	237741	1.09316	104	76	AT1G01650
Chr1_2465458_2465508	Chr1_2463374_2463384	Chr1_2465410_2465545	5343	Chr1	2465458	2465508	-	2465467	6.26714	2.44244	2465459	2465501	43	AT1G07940.1	AT1G07940	5343	Chr1	2465458	2465508	-	58.8445	5.34866	7.66929	7.91205	7.99598	3.79011	6.29861	5.87836	7.68436	6.26714	0_0	2465467	1.91302	43	37	AT1G07940
Chr1_25095575_25095636	Chr1_25095899_25095911	AT1G67120	8611	Chr1	25095575	25095636	-	25095590	0.44286	0.29524	25095583	25095636	54	AT1G67120.1	AT1G67120	8611	Chr1	25095575	25095636	-	4.70774	0.468495	0.433739	0.366935	0.60038	0.593234	0.673925	1.12817	0	0.44286	0_1	25095590	0.429454	61	64	AT1G67120
Chr1_26195589_26195724	Chr1_26197172_26197199	Chr1_26195467_26195726	8799	Chr1	26195589	26195724	-	26195657	11.9572	3.19396	26195635	26195709	75	AT1G69640.1	AT1G69640	8799	Chr1	26195589	26195724	-	111.998	11.0096	12.7559	13.5078	13.3721	11.1396	14.8523	11.727	11.676	11.9572	0_0	26195657	4.33358	64	38	AT1G69640
Chr1_27107560_27107695	Chr1_27105638_27105639	Chr1_27107558_27107843	4121	Chr1	27107560	27107695	+	27107588	16.0906	2.64374	27107566	27107649	84	AT1G72010.1	AT1G72010	4121	Chr1	27107560	27107695	+	133.318	13.1569	12.677	16.879	13.7269	11.5021	17.211	14.785	17.2898	16.0906	0_0	27107588	2.14727	89	21	AT1G72010
Chr1_27432198_27432219	Chr1_27432905_27432907	Chr1_27432178_27432215	4193	Chr1	27432198	27432219	+	27432202	5.59614	2.6169	27432199	27432202	4	AT1G72900.1	AT1G72900	4193	Chr1	27432198	27432219	+	93.7727	6.44181	9.12823	7.77445	6.76792	25.7068	14.9819	11.0145	6.36094	5.59614	0_0	27432199	3.04522	4	4	AT1G72900
Chr1_27435461_27435490	Chr1_27432905_27432907	AT1G72910	4195	Chr1	27435461	27435490	+	27435490	0.69784	0.17446	27435462	27435490	29	AT1G72910.1	AT1G72910	4195	Chr1	27435461	27435490	+	4.35395	0.624661	0.926624	0	0.38206	0	0.544324	0.623463	0.554981	0.69784	0_0	27435478	0.195206	29	136	AT1G72910
Chr1_27435609_27435618	Chr1_27432905_27432907	AT1G72910	4196	Chr1	27435609	27435618	+	27435614	9.75635	4.58964	27435610	27435614	5	AT1G72910.1	AT1G72910	4196	Chr1	27435609	27435618	+	184.712	14.7186	29.4548	29.4466	20.8769	23.5646	16.1483	23.1572	17.5886	9.75635	0_0	27435614	7.30072	5	0	AT1G72910
Chr1_27914668_27914748	Chr1_27916633_27916639	Chr1_27914602_27914756	4287	Chr1	27914668	27914748	+	27914707	99.8717	53.7203	27914700	27914719	20	AT1G74230.1	AT1G74230	4287	Chr1	27914668	27914748	+	881.221	91.6299	137.199	86.0693	78.0767	96.796	114.489	89.9568	87.1321	99.8717	0_0	27914707	48.8407	20	8	AT1G74230
Chr1_27917291_27917407	Chr1_27916633_27916639	Chr1_27917249_27917436	4290	Chr1	27917291	27917407	+	27917405	3.1537	1.35542	27917297	27917405	109	AT1G74240.1	AT1G74240	4290	Chr1	27917291	27917407	+	30.9922	3.51372	5.54003	2.59148	3.08377	3.03208	4.17315	3.23607	2.66818	3.1537	0_0	27917405	1.48357	77	9	AT1G74240
Chr1_28439719_28439726	Chr1_28441981_28442042	Chr1_28439501_28439769	9244	Chr1	28439719	28439726	-	28439725	0.61732	0.61732	28439725	28439725	1	AT1G75730.2	AT1G75730	9244	Chr1	28439719	28439726	-	4.92012	0.507537	0.690039	0.458669	0.68225	0	0.803526	0.712529	0.448254	0.61732	0_0	28439726	0.273289	2	43	AT1G75730
Chr1_28442307_28442381	Chr1_28441981_28442042	Chr1_28442285_28442435	9246	Chr1	28442307	28442381	-	28442360	132.254	41.1457	28442359	28442364	6	AT1G75750.1	AT1G75750	9246	Chr1	28442307	28442381	-	2324.5	191.966	443.36	212.708	236.987	380.263	225.739	133.035	368.187	132.254	0_0	28442361	58.2496	6	6	AT1G75750
Chr1_28540772_28540861	Chr1_28543556_28543557	Chr1_28540784_28540857	4412	Chr1	28540772	28540861	+	28540845	2.2814	0.63074	28540773	28540848	76	AT1G76050.2	AT1G76050	4412	Chr1	28540772	28540861	+	23.0285	2.34248	3.3319	2.45388	2.78358	2.10928	1.60705	2.40479	3.71411	2.2814	0_0	28540773	0.624661	76	50	AT1G76050
Chr1_28543813_28543879	Chr1_28543556_28543557	AT1G76060	9269	Chr1	28543813	28543879	-	28543860	26.1556	10.8299	28543847	28543869	23	AT1G76060.1	AT1G76060	9269	Chr1	28543813	28543879	-	237.118	23.8933	33.2796	24.8599	27.3446	22.6418	27.1125	24.0182	27.8131	26.1556	0_0	28543860	9.6432	23	10	AT1G76060
Chr1_28545386_28545462	Chr1_28543556_28543557	AT1G76065	9270	Chr1	28545386	28545462	-	28545394	11.2325	3.58314	28545389	28545446	58	AT1G76065.1	AT1G76065	9270	Chr1	28545386	28545462	-	110.444	15.2651	13.7022	14.6086	14.4637	8.56893	10.8346	9.70821	12.0602	11.2325	0_0	28545394	6.75414	66	18	AT1G76065
Chr1_28546439_28546593	Chr1_28543556_28543557	Chr1_28546382_28546616	4413	Chr1	28546439	28546593	+	28546481	1.91906	0.64416	28546453	28546593	141	AT1G76070.1	AT1G76070	4413	Chr1	28546439	28546593	+	24.2745	2.42056	3.41076	2.22455	3.11106	3.29574	3.0845	3.05794	1.75033	1.91906	0_0	28546481	0.89795	141	99	AT1G76070
Chr1_28776789_28777010	Chr1_28779519_28779542	Chr1_28776626_28776981	4458	Chr1	28776789	28777010	+	28776912	37.0526	18.0231	28776886	28776919	34	AT1G76680.1	AT1G76680	4458	Chr1	28776789	28777010	+	410.516	52.4325	36.02	47.3347	39.8161	61.4327	42.8202	46.9675	46.6398	37.0526	0_0	28776912	21.9802	8	66	AT1G76680
Chr1_28778859_28778976	Chr1_28779519_28779542	Chr1_28778622_28778975	4463	Chr1	28778859	28778976	+	28778916	13.004	4.32124	28778912	28778923	12	AT1G76690.1	AT1G76690	4463	Chr1	28778859	28778976	+	129.767	15.8898	12.0461	11.3062	15.5553	16.7094	16.8222	16.0319	12.4017	13.004	0_0	28778916	6.75414	12	26	AT1G76690
Chr1_29329727_29329770	Chr1_29327950_29327952	AT1G78000	4554	Chr1	29329727	29329770	+	29329735	20.1569	18.2512	29329735	29329735	1	AT1G78000.1	AT1G78000	4554	Chr1	29329727	29329770	+	223.205	19.9501	15.654	27.1532	26.0347	18.9176	55.7803	25.9182	13.6397	20.1569	0_0	29329735	18.1542	1	0	AT1G78000
Chr1_29473834_29473893	Chr1_29474786_29474793	Chr1_29473798_29474003	9425	Chr1	29473834	29473893	-	29473860	11.9975	7.63598	29473860	29473863	4	AT1G78340.1	AT1G78340	9425	Chr1	29473834	29473893	-	147.356	14.9138	20.7209	12.8657	14.2727	10.4805	29.7564	25.7104	6.63843	11.9975	0_0	29473860	11.0877	4	3	AT1G78340
Chr1_29614773_29614859	Chr1_29615942_29615943	AT1G78750	9454	Chr1	29614773	29614859	-	29614783	0.81862	0.25498	29614774	29614855	82	AT1G78750.1	AT1G78750	9454	Chr1	29614773	29614859	-	6.4632	0.546578	0.72947	0.825605	0.57309	0.362532	1.19233	1.00942	0.405563	0.81862	0_0	29614782	0.234248	27	87	AT1G78750
Chr1_29617280_29617348	Chr1_29615942_29615943	Chr1_29616919_29617420	4625	Chr1	29617280	29617348	+	29617286	1.01992	0.76494	29617281	29617342	62	AT1G78770.1	AT1G78770	4625	Chr1	29617280	29617348	+	14.2959	1.95206	2.12926	0.963206	1.0916	2.17519	1.55521	0.890661	2.51876	1.01992	0_0	29617286	0.663702	65	367	AT1G78770
Chr1_29864269_29864354	Chr1_29866579_29866581	Chr1_29864277_29864330	9516	Chr1	29864269	29864354	-	29864305	68.2944	8.62906	29864281	29864305	25	AT1G79390.1	AT1G79390	9516	Chr1	29864269	29864354	-	662.749	84.2511	112.969	71.69	69.4531	60.2462	63.2453	60.9212	71.678	68.2944	0_0	29864305	13.0007	25	16	AT1G79390
Chr1_3803900_3804187	Chr1_3801198_3801243	Chr1_3803871_3804233	5615	Chr1	3803900	3804187	-	3804031	31.4297	5.0325	3804026	3804140	115	AT1G11310.1	AT1G11310	5615	Chr1	3803900	3804187	-	308.505	26.3138	21.3124	26.6946	29.0093	52.2705	57.6206	38.7734	25.0809	31.4297	0_0	3804031	3.47467	118	154	AT1G11310
Chr1_4328456_4328550	Chr1_4330161_4330173	AT1G12710	5700	Chr1	4328456	4328550	-	4328547	3.63682	1.42252	4328458	4328547	90	AT1G12710.1	AT1G12710	5700	Chr1	4328456	4328550	-	35.3364	2.85001	3.35162	5.8251	6.57689	2.90025	3.2141	3.65171	3.32989	3.63682	0_0	4328547	1.01507	91	66	AT1G12710
Chr1_4334570_4334645	Chr1_4334077_4334127	Chr1_4334499_4334674	826	Chr1	4334570	4334645	+	4334616	1.83854	0.61732	4334593	4334641	49	AT1G12730.1	AT1G12730	826	Chr1	4334570	4334645	+	16.4936	1.3274	1.06463	2.47681	2.64713	1.05464	1.91809	1.98914	2.17723	1.83854	0_0	4334611	0.390413	59	4	AT1G12730
Chr1_4375096_4375178	Chr1_4377081_4377100	Chr1_4375054_4375247	5713	Chr1	4375096	4375178	-	4375150	17.5534	5.05934	4375131	4375160	30	AT1G12830.1	AT1G12830	5713	Chr1	4375096	4375178	-	159.55	21.0433	26.8721	19.6998	12.8536	12.2931	15.5003	13.6271	20.1074	17.5534	0_0	4375150	5.70003	12	20	AT1G12830
Chr1_4375499_4375577	Chr1_4377081_4377100	AT1G12840	835	Chr1	4375499	4375577	+	4375515	93.5911	33.7647	4375515	4375571	57	AT1G12840.1	AT1G12840	835	Chr1	4375499	4375577	+	796.583	84.9148	96.014	75.818	72.6733	100.158	104.51	94.707	74.1967	93.5911	0_0	4375515	30.4912	57	0	AT1G12840
Chr1_4379362_4379474	Chr1_4377081_4377100	Chr1_4379383_4379607	5714	Chr1	4379362	4379474	-	4379409	43.0648	23.9279	4379407	4379410	4	AT1G12845.1	AT1G12845	5714	Chr1	4379362	4379474	-	281.123	15.109	9.91685	24.6764	36.2139	27.8161	43.857	43.4346	37.0343	43.0648	0_0	4379409	6.44181	4	107	AT1G12845
Chr1_5133652_5133766	Chr1_5133144_5133145	AT1G14880	5885	Chr1	5133652	5133766	-	5133717	1.59698	1.342	5133716	5133717	2	AT1G14880.1	AT1G14880	5885	Chr1	5133652	5133766	-	188.589	2.57673	2.50386	5.1371	2.70171	86.6781	71.1509	12.3802	3.86352	1.59698	0_1	5133717	1.7959	3	1	AT1G14880
Chr1_5165088_5165110	Chr1_5165985_5166038	AT1G14970	5897	Chr1	5165088	5165110	-	5165110	0.8052	0.55022	5165089	5165110	22	AT1G14970.1	AT1G14970	5897	Chr1	5165088	5165110	-	5.69578	0.702743	0.906909	0	0.43664	0.329574	0.777606	0.712529	1.02458	0.8052	0_0	5165110	0.702743	21	193	AT1G14970
Chr1_5166409_5166750	Chr1_5165985_5166038	Chr1_5166655_5166939	5899	Chr1	5166409	5166750	-	5166683	518.791	211.137	5166676	5166705	30	AT1G14980.1	AT1G14980	5899	Chr1	5166409	5166750	-	5171.65	657.221	991.98	683.073	610.942	347.932	439.943	339.015	582.752	518.791	0_0	5166683	277.935	14	62	AT1G14980
Chr1_5168147_5168259	Chr1_5165985_5166038	Chr1_5168152_5168264	5900	Chr1	5168147	5168259	-	5168242	9.20612	2.64374	5168190	5168244	55	AT1G14990.2	AT1G14990	5900	Chr1	5168147	5168259	-	90.3229	7.69113	15.4372	8.34778	7.85952	9.82132	13.5563	8.52066	9.88294	9.20612	0_0	5168242	3.35755	76	22	AT1G14990
Chr1_6138310_6138413	Chr1_6140596_6140597	Chr1_6138173_6138500	6071	Chr1	6138310	6138413	-	6138311	1.51646	1.342	6138311	6138403	93	AT1G17830.1	AT1G17830	6071	Chr1	6138310	6138413	-	25.775	3.66988	7.11726	2.79788	3.5477	1.45013	1.76257	1.54381	2.36934	1.51646	0_0	6138311	3.04522	93	121	AT1G17830
Chr1_6142470_6142624	Chr1_6140596_6140597	Chr1_6142402_6142869	1225	Chr1	6142470	6142624	+	6142602	24.2902	3.23422	6142520	6142608	89	AT1G17840.1	AT1G17840	1225	Chr1	6142470	6142624	+	182.939	24.2446	26.8129	22.9793	18.912	8.86555	14.1006	14.9631	27.7704	24.2902	0_0	6142527	3.24043	89	37	AT1G17840
Chr1_6142742_6142746	Chr1_6140596_6140597	Chr1_6142402_6142869	1226	Chr1	6142742	6142746	+	6142746	0.45628	0.2684	6142743	6142746	4	AT1G17840.1	AT1G17840	1226	Chr1	6142742	6142746	+	4.86561	0.858908	0.709754	0.52747	0	0.725064	0.596164	0.415642	0.576327	0.45628	0_0	6142743	0.468495	4	179	AT1G17840
Chr1_6297363_6297364	Chr1_6297971_6297972	AT1G18290	1244	Chr1	6297363	6297364	+	6297364	0.38918	0.38918	6297364	6297364	1	AT1G18290.1	AT1G18290	1244	Chr1	6297363	6297364	+	5.68	0.663702	1.24207	0.688004	0.62767	0.329574	0.803526	0.445331	0.490945	0.38918	0_0	6297364	0.663702	1	0	AT1G18290
Chr1_6299686_6299728	Chr1_6297971_6297972	AT1G18300	1245	Chr1	6299686	6299728	+	6299687	4.34808	3.16712	6299687	6299690	4	AT1G18300.1	AT1G18300	1245	Chr1	6299686	6299728	+	39.9542	4.76304	2.99674	5.87097	7.28643	3.29574	4.17315	3.74078	3.47931	4.34808	0_0	6299687	2.85001	4	0	AT1G18300
Chr1_658125_658215	Chr1_659099_659100	Chr1_658126_658216	4920	Chr1	658125	658215	-	658144	6.76368	2.03984	658138	658161	24	AT1G02910.1	AT1G02910	4920	Chr1	658125	658215	-	60.6403	6.83223	8.51705	6.90297	4.53014	6.13008	5.67652	7.15498	8.13261	6.76368	0_0	658138	1.87398	26	10	AT1G02910
Chr1_658125_658215	Chr1_659215_659228	Chr1_658126_658216	4920	Chr1	658125	658215	-	658144	6.76368	2.03984	658138	658161	24	AT1G02910.1	AT1G02910	4920	Chr1	658125	658215	-	60.6403	6.83223	8.51705	6.90297	4.53014	6.13008	5.67652	7.15498	8.13261	6.76368	0_0	658138	1.87398	26	10	AT1G02910
Chr1_659749_659925	Chr1_659099_659100	Chr1_659706_659980	4923	Chr1	659749	659925	-	659771	26.3972	16.2785	659768	659771	4	AT1G02920.1	AT1G02920	4923	Chr1	659749	659925	-	573.231	37.5187	88.3842	23.6673	29.3368	202.721	86.9104	31.1435	47.1521	26.3972	0_0	659771	19.7159	5	0	AT1G02920
Chr1_659749_659925	Chr1_659215_659228	Chr1_659706_659980	4923	Chr1	659749	659925	-	659771	26.3972	16.2785	659768	659771	4	AT1G02920.1	AT1G02920	4923	Chr1	659749	659925	-	573.231	37.5187	88.3842	23.6673	29.3368	202.721	86.9104	31.1435	47.1521	26.3972	0_0	659771	19.7159	5	0	AT1G02920
Chr1_659749_659925	Chr1_661538_661578	Chr1_659706_659980	4923	Chr1	659749	659925	-	659771	26.3972	16.2785	659768	659771	4	AT1G02920.1	AT1G02920	4923	Chr1	659749	659925	-	573.231	37.5187	88.3842	23.6673	29.3368	202.721	86.9104	31.1435	47.1521	26.3972	0_0	659771	19.7159	5	0	AT1G02920
Chr1_662201_662453	Chr1_661538_661578	Chr1_662192_662475	4925	Chr1	662201	662453	-	662266	34.0868	24.4513	662262	662266	5	AT1G02930.1	AT1G02930	4925	Chr1	662201	662453	-	791.611	42.7112	182.289	21.8097	28.4089	242.402	90.0208	41.6829	108.2	34.0868	0_0	662266	29.7495	4	161	AT1G02930
Chr1_7453752_7455017	Chr1_7453565_7453581	AT1G21310	6325	Chr1	7453752	7455017	-	7455011	258.577	76.172	7453932	7455011	1080	AT1G21310.1	AT1G21310	6325	Chr1	7453752	7455017	-	2085.79	315.258	66.362	93.8208	215.291	362.301	396.942	287.357	89.8856	258.577	0_0	7455009	114.079	937	0	AT1G21310
Chr1_7534792_7534811	Chr1_7534551_7534578	AT1G21520	6342	Chr1	7534792	7534811	-	7534808	4.2273	1.98616	7534801	7534809	9	AT1G21520.1	AT1G21520	6342	Chr1	7534792	7534811	-	63.068	3.5918	8.28047	6.12324	4.53014	16.1491	10.6014	6.23463	3.32989	4.2273	0_0	7534808	1.75686	10	19	AT1G21520
Chr1_7911946_7912061	Chr1_7912505_7912530	AT1G22410	1557	Chr1	7911946	7912061	+	7912026	54.2973	34.637	7911970	7912027	58	AT1G22410.1	AT1G22410	1557	Chr1	7911946	7912061	+	587.855	67.3853	73.085	52.4259	50.5411	100.487	80.7155	63.6229	45.295	54.2973	0_0	7912026	35.4105	39	20	AT1G22410
Chr1_8935391_8935476	Chr1_8933180_8933196	Chr1_8935285_8935544	6561	Chr1	8935391	8935476	-	8935444	63.7048	19.4053	8935439	8935447	9	AT1G25440.1	AT1G25440	6561	Chr1	8935391	8935476	-	430.19	31.233	53.5076	40.7069	37.0871	42.614	54.3028	65.1964	41.8371	63.7048	0_0	8935444	9.01854	9	16	AT1G25440
Chr1_9175546_9175637	Chr1_9174484_9174584	AT1G26558	1775	Chr1	9175546	9175637	+	9175626	0.83204	0.50996	9175592	9175626	35	AT1G26558.2	AT1G26558	1775	Chr1	9175546	9175637	+	121.21	31.0769	1.91239	2.40801	0.982441	20.6643	3.36962	2.52354	57.4406	0.83204	1_0	9175626	13.1569	26	16	AT1G26558
Chr1_977691_977766	Chr1_977466_977469	Chr1_977686_977761	4993	Chr1	977691	977766	-	977761	11.2862	6.7771	977756	977764	9	AT1G03850.1	AT1G03850	4993	Chr1	977691	977766	-	175.91	13.0788	18.0199	18.8284	19.5397	40.5377	29.7305	14.2803	10.6087	11.2862	0_0	977761	8.12059	8	0	AT1G03850
Chr2_10001472_10001509	Chr2_10001700_10001732	Chr2_10001399_10001509	13613	Chr2	10001472	10001509	-	10001477	2.13378	1.52988	10001475	10001491	17	AT2G23470.1	AT2G23470	13613	Chr2	10001472	10001509	-	15.2381	1.05411	2.08983	1.81174	1.30992	1.28534	2.41058	1.8407	1.30207	2.13378	0_0	10001477	0.936991	3	32	AT2G23470
Chr2_10415146_10415170	Chr2_10413372_10413382	AT2G24520	10812	Chr2	10415146	10415170	+	10415147	1.28832	0.77836	10415147	10415153	7	AT2G24520.1	AT2G24520	10812	Chr2	10415146	10415170	+	8.90115	0.741785	0.532316	0.940272	0.73683	1.05464	1.45153	1.36568	0.789781	1.28832	0_0	10415148	0.234248	24	284	AT2G24520
Chr2_10566857_10567057	Chr2_10566194_10566218	Chr2_10566836_10566958	10826	Chr2	10566857	10567057	+	10566899	133.838	71.2468	10566899	10566935	37	AT2G24790.1	AT2G24790	10826	Chr2	10566857	10567057	+	1005.53	129.266	113.304	117.924	113.008	79.9548	104.251	98.1212	115.863	133.838	0_0	10566899	73.8271	35	1	AT2G24790
Chr2_10625213_10625268	Chr2_10627717_10627757	Chr2_10625163_10625284	10839	Chr2	10625213	10625268	+	10625258	3.81128	0.84546	10625214	10625266	53	AT2G24990.1	AT2G24990	10839	Chr2	10625213	10625268	+	36.7781	3.90413	4.988	3.30242	3.13835	4.74587	4.95076	4.39393	3.54334	3.81128	0_0	10625258	1.17124	53	44	AT2G24990
Chr2_10629745_10629820	Chr2_10627717_10627757	Chr2_10629662_10629811	10842	Chr2	10629745	10629820	+	10629746	5.3009	2.67058	10629746	10629812	67	AT2G25000.1	AT2G25000	10842	Chr2	10629745	10629820	+	101.428	8.00346	29.0605	8.23312	8.15972	15.3252	11.4049	5.90805	10.0324	5.3009	0_0	10629746	4.21646	54	9	AT2G25000
Chr2_10684112_10684194	Chr2_10687168_10687216	Chr2_10684118_10684427	10850	Chr2	10684112	10684194	+	10684191	17.6473	3.24764	10684135	10684191	57	AT2G25110.1	AT2G25110	10850	Chr2	10684112	10684194	+	184.22	13.9768	23.3036	15.2966	15.528	29.2992	29.1861	24.315	15.6675	17.6473	0_0	10684135	2.30344	57	0	AT2G25110
Chr2_10856295_10856552	Chr2_10856754_10856884	Chr2_10856271_10856566	10871	Chr2	10856295	10856552	+	10856448	601.606	249.612	10856448	10856457	10	AT2G25510.1	AT2G25510	10871	Chr2	10856295	10856552	+	9697.45	556.338	1815.14	839.571	522.167	1721.5	1665.11	1034.09	941.931	601.606	0_0	10856448	263.099	10	49	AT2G25510
Chr2_11246009_11246044	Chr2_11247667_11247684	Chr2_11245936_11246058	13846	Chr2	11246009	11246044	-	11246018	4.9654	1.31516	11246018	11246040	23	AT2G26430.1	AT2G26430	13846	Chr2	11246009	11246044	-	42.3216	3.1233	5.59917	4.33443	3.95705	4.28447	5.80612	4.95801	5.29367	4.9654	0_0	11246018	0.624661	22	17	AT2G26430
Chr2_11246009_11246044	Chr2_11248257_11248258	Chr2_11245936_11246058	13846	Chr2	11246009	11246044	-	11246018	4.9654	1.31516	11246018	11246040	23	AT2G26430.1	AT2G26430	13846	Chr2	11246009	11246044	-	42.3216	3.1233	5.59917	4.33443	3.95705	4.28447	5.80612	4.95801	5.29367	4.9654	0_0	11246018	0.624661	22	17	AT2G26430
Chr2_11247343_11247413	Chr2_11247667_11247684	AT2G26440	10928	Chr2	11247343	11247413	+	11247383	2.36192	1.31516	11247357	11247383	27	AT2G26440.1	AT2G26440	10928	Chr2	11247343	11247413	+	41.5064	2.81097	2.99674	2.36215	2.21049	11.2714	6.0394	2.70167	8.75163	2.36192	0_0	11247383	1.83494	25	0	AT2G26440
Chr2_11247343_11247413	Chr2_11248257_11248258	AT2G26440	10928	Chr2	11247343	11247413	+	11247383	2.36192	1.31516	11247357	11247383	27	AT2G26440.1	AT2G26440	10928	Chr2	11247343	11247413	+	41.5064	2.81097	2.99674	2.36215	2.21049	11.2714	6.0394	2.70167	8.75163	2.36192	0_0	11247383	1.83494	25	0	AT2G26440
Chr2_11329778_11329897	Chr2_11327503_11327554	Chr2_11329719_11329913	10942	Chr2	11329778	11329897	+	11329879	4.92514	1.32858	11329801	11329893	93	AT2G26640.1	AT2G26640	10942	Chr2	11329778	11329897	+	44.36	4.09934	6.44694	3.44002	3.38396	5.33911	5.70244	4.51268	6.51036	4.92514	0_0	11329805	0.858908	93	65	AT2G26640
Chr2_1167019_1167046	Chr2_1167493_1167503	Chr2_1166936_1167115	12699	Chr2	1167019	1167046	-	1167020	16.7884	8.29356	1167020	1167028	9	AT2G03820.1	AT2G03820	12699	Chr2	1167019	1167046	-	139.342	15.9679	18.7691	14.9297	12.8536	15.3252	16.9518	13.2412	14.5149	16.7884	0_0	1167020	9.44799	9	9	AT2G03820
Chr2_12600968_12601059	Chr2_12602066_12602067	Chr2_12600914_12601035	11115	Chr2	12600968	12601059	+	12601012	11.0312	7.07234	12601008	12601015	8	AT2G29350.2	AT2G29350	11115	Chr2	12600968	12601059	+	302.879	29.0858	37.0058	16.3516	14.9822	99.6963	52.6439	17.9617	24.1203	11.0312	0_0	12601012	19.2864	9	98	AT2G29350
Chr2_13159872_13159965	Chr2_13160754_13160905	AT2G30920	14201	Chr2	13159872	13159965	-	13159937	4.45544	1.1407	13159876	13159939	64	AT2G30920.1	AT2G30920	14201	Chr2	13159872	13159965	-	35.8361	3.66988	5.77661	3.87576	4.69388	3.19687	3.44739	2.49385	4.2264	4.45544	0_0	13159937	0.858908	72	5	AT2G30920
Chr2_13162249_13162480	Chr2_13160754_13160905	Chr2_13162074_13162457	11218	Chr2	13162249	13162480	+	13162440	100.489	55.3173	13162374	13162448	75	AT2G30930.1	AT2G30930	11218	Chr2	13162249	13162480	+	1139.15	141.603	128.722	162.713	199.381	101.311	66.0446	163.05	75.8403	100.489	0_0	13162440	81.7134	70	71	AT2G30930
Chr2_13553809_13553854	Chr2_13555592_13555601	AT2G31870	14279	Chr2	13553809	13553854	-	13553851	1.83854	0.45628	13553815	13553854	40	AT2G31870.2	AT2G31870	14279	Chr2	13553809	13553854	-	14.1213	1.36645	0.946339	1.39894	1.11889	1.97745	2.3069	1.92977	1.23804	1.83854	0_0	13553844	0.429454	37	0	AT2G31870
Chr2_13554853_13554944	Chr2_13555592_13555601	AT2G31880	11277	Chr2	13554853	13554944	+	13554894	10.736	3.4221	13554870	13554894	25	AT2G31880.1	AT2G31880	11277	Chr2	13554853	13554944	+	129.586	10.3069	15.5752	11.9254	11.7893	28.9696	17.9886	10.7473	11.5479	10.736	0_0	13554890	3.1233	24	4	AT2G31880
Chr2_14066388_14066505	Chr2_14063558_14063644	AT2G33180	11363	Chr2	14066388	14066505	+	14066463	102.073	33.1877	14066456	14066468	13	AT2G33180.1	AT2G33180	11363	Chr2	14066388	14066505	+	828.351	67.7757	131.738	87.7205	83.8076	69.2106	76.0758	74.0436	135.906	102.073	0_0	14066463	22.2535	13	0	AT2G33180
Chr2_1419514_1419574	Chr2_1422058_1422069	Chr2_1419441_1419517	12713	Chr2	1419514	1419574	-	1419515	1.4091	0.76494	1419515	1419520	6	AT2G04170.2	AT2G04170	12713	Chr2	1419514	1419574	-	10.6136	0.663702	1.55752	1.00907	1.30992	1.58196	1.19233	1.48444	0.405563	1.4091	0_0	1419517	0.351372	6	0	AT2G04170
Chr2_14462058_14462248	Chr2_14464549_14464550	Chr2_14462023_14462224	11425	Chr2	14462058	14462248	+	14462102	26.5045	10.8568	14462095	14462192	98	AT2G34250.1	AT2G34250	11425	Chr2	14462058	14462248	+	245.257	21.9802	29.4745	22.5895	21.3954	34.6053	34.0591	31.2325	23.4159	26.5045	0_0	14462102	9.76032	98	43	AT2G34250
Chr2_14465840_14465874	Chr2_14464549_14464550	Chr2_14465516_14465898	11429	Chr2	14465840	14465874	+	14465850	9.07192	5.39484	14465850	14465855	6	AT2G34260.1	AT2G34260	11429	Chr2	14465840	14465874	+	86.4746	6.63702	13.2488	8.18725	7.69578	11.2055	12.7787	9.55976	8.08992	9.07192	0_0	14465850	3.04522	15	1	AT2G34260
Chr2_14909725_14909834	Chr2_14907569_14907589	Chr2_14909721_14909863	14545	Chr2	14909725	14909834	-	14909766	30.4768	16.7884	14909765	14909792	28	AT2G35470.1	AT2G35470	14545	Chr2	14909725	14909834	-	238.606	16.3583	31.8995	25.5938	22.5688	23.6964	28.901	25.087	34.0246	30.4768	0_0	14909766	6.28565	28	97	AT2G35470
Chr2_14910336_14910423	Chr2_14907569_14907589	Chr2_14910343_14910529	11505	Chr2	14910336	14910423	+	14910411	8.76326	5.5022	14910408	14910413	6	AT2G35480.1	AT2G35480	11505	Chr2	14910336	14910423	+	82.6234	7.33976	10.804	7.61391	5.70361	11.7328	14.4375	10.8067	5.42174	8.76326	0_0	14910411	4.60687	6	1	AT2G35480
Chr2_15005001_15005102	Chr2_15006020_15006021	AT2G35700	11521	Chr2	15005001	15005102	+	15005097	5.22038	3.36842	15005097	15005102	6	AT2G35700.1	AT2G35700	11521	Chr2	15005001	15005102	+	41.7328	6.48085	4.31767	7.10938	4.61201	2.53772	3.00674	3.32513	5.1229	5.22038	0_0	15005097	4.68495	2	108	AT2G35700
Chr2_150180_150391	Chr2_152482_152488	Chr2_149990_150585	12541	Chr2	150180	150391	-	150228	9.44769	2.84504	150228	150375	148	AT2G01290.1	AT2G01290	12541	Chr2	150180	150391	-	86.342	10.6583	26.7538	9.95313	5.84006	2.60364	6.06532	4.9877	10.0324	9.44769	0_0	150228	3.51372	125	154	AT2G01290
Chr2_151728_151729	Chr2_152482_152488	Chr2_151692_151971	12542	Chr2	151728	151729	-	151729	0.4697	0.4697	151729	151729	1	AT2G01300.1	AT2G01300	12542	Chr2	151728	151729	-	5.07525	0.468495	0.47317	0.642137	0.955151	0.461404	0.414723	0.742218	0.448254	0.4697	0_0	151729	0.468495	1	0	AT2G01300
Chr2_15323796_15323878	Chr2_15321755_15321940	Chr2_15323787_15324129	14646	Chr2	15323796	15323878	-	15323863	147.607	67.0329	15323858	15323864	7	AT2G36530.1	AT2G36530	14646	Chr2	15323796	15323878	-	1810.25	180.839	387.546	183.445	143.218	188.912	178.149	126.563	273.969	147.607	0_0	15323863	69.4545	6	6	AT2G36530
Chr2_15568982_15569139	Chr2_15566933_15567000	AT2G37050	11622	Chr2	15568982	15569139	+	15568983	5.9048	2.20088	15568983	15569128	146	AT2G37050.1	AT2G37050	11622	Chr2	15568982	15569139	+	45.6949	4.48975	6.88068	5.0683	3.8206	3.42757	5.44324	5.19552	5.46443	5.9048	0_0	15568983	1.44453	146	3	AT2G37050
Chr2_15569259_15569282	Chr2_15566933_15567000	Chr2_15568986_15569289	11623	Chr2	15569259	15569282	+	15569260	0.84546	0.45628	15569260	15569277	18	AT2G37050.1	AT2G37050	11623	Chr2	15569259	15569282	+	6.28287	0.741785	0.906909	0.573337	0.873281	0.889851	0	0.534397	0.917854	0.84546	0_0	15569260	0.507537	14	274	AT2G37050
Chr2_1640123_1640143	Chr2_1637352_1637357	AT2G04680	9863	Chr2	1640123	1640143	+	1640129	0.6039	0.2013	1640129	1640143	15	AT2G04680.1	AT2G04680	9863	Chr2	1640123	1640143	+	5.33247	0.819867	0.670324	0.435736	0.76412	0.659149	0.518404	0.860972	0	0.6039	0_0	1640133	0.273289	20	7	AT2G04680
Chr2_1708864_1708939	Chr2_1710588_1710593	AT2G04860	12762	Chr2	1708864	1708939	-	1708902	0.61732	0.21472	1708865	1708939	75	AT2G04860.1	AT2G04860	12762	Chr2	1708864	1708939	-	3.02372	0	0	0.52747	0.60038	0	0.803526	0.475019	0	0.61732	0_1	1708902	0.206401	75	37	AT2G04860
Chr2_17090407_17090542	Chr2_17092607_17092617	Chr2_17090327_17090556	15046	Chr2	17090407	17090542	-	17090424	5.2338	2.26798	17090424	17090535	112	AT2G40950.1	AT2G40950	15046	Chr2	17090407	17090542	-	41.1284	5.3877	5.65832	4.35736	3.41125	3.52645	5.28772	4.42362	3.84218	5.2338	0_0	17090424	2.18631	121	0	AT2G40950
Chr2_1711655_1711833	Chr2_1710588_1710593	Chr2_1711596_1711824	9881	Chr2	1711655	1711833	+	1711674	2.45586	0.76494	1711658	1711790	133	AT2G04865.1	AT2G04865	9881	Chr2	1711655	1711833	+	19.645	2.30344	2.32642	2.08695	2.04675	1.74674	1.81441	1.66257	3.20182	2.45586	0_0	1711749	0.780826	133	153	AT2G04865
Chr2_17135587_17136146	Chr2_17138488_17138505	Chr2_17135347_17135822	11915	Chr2	17135587	17136146	+	17135781	142.775	63.7182	17135717	17135806	90	AT2G41090.1	AT2G41090	11915	Chr2	17135587	17136146	+	1909.09	124.229	294.745	190.141	164.395	351.854	271.955	186.92	182.077	142.775	0_0	17135781	48.3722	127	60	AT2G41090
Chr2_17140233_17140450	Chr2_17138488_17138505	Chr2_17140229_17140378	11920	Chr2	17140233	17140450	+	17140314	102.556	38.2739	17140309	17140319	11	AT2G41110.2	AT2G41110	11920	Chr2	17140233	17140450	+	1183.91	90.2635	213.557	126.616	140.653	148.935	110.446	128.166	122.715	102.556	0_0	17140314	41.618	7	85	AT2G41110
Chr2_172205_172233	Chr2_170992_170994	AT2G01390	9668	Chr2	172205	172233	+	172233	0.8723	0.30866	172208	172233	26	AT2G01390.1	AT2G01390	9668	Chr2	172205	172233	+	5.18559	0.819867	0.749185	0.642137	0	0.527319	0.336962	0.68284	0.554981	0.8723	0_0	172208	0.234248	28	48	AT2G01390
Chr2_17267900_17268058	Chr2_17265823_17265828	Chr2_17267874_17268200	15075	Chr2	17267900	17268058	-	17267956	76.7893	31.2552	17267916	17267999	84	AT2G41420.1	AT2G41420	15075	Chr2	17267900	17268058	-	737.665	81.2059	112.161	72.1028	77.4491	71.6165	74.9871	70.8373	100.516	76.7893	0_0	17267956	28.8125	85	68	AT2G41420
Chr2_17490329_17490596	Chr2_17488700_17488701	Chr2_17490271_17490697	11982	Chr2	17490329	17490596	+	17490426	24.4378	4.64332	17490395	17490426	32	AT2G41900.1	AT2G41900	11982	Chr2	17490329	17490596	+	198.937	24.2056	27.089	20.1815	22.6507	14.0399	22.1877	23.6322	20.513	24.4378	0_0	17490412	5.73907	28	7	AT2G41900
Chr2_17920659_17920770	Chr2_17920886_17920887	Chr2_17920647_17920684	12084	Chr2	17920659	17920770	+	17920664	27.4976	9.23296	17920660	17920770	111	AT2G43100.1	AT2G43100	12084	Chr2	17920659	17920770	+	220.83	19.6378	23.2247	7.15524	13.3175	41.9219	25.8943	33.5779	28.6029	27.4976	0_0	17920664	7.88634	32	4	AT2G43100
Chr2_17921239_17921241	Chr2_17920886_17920887	AT2G43110	12086	Chr2	17921239	17921241	+	17921240	0.3355	0.17446	17921240	17921241	2	AT2G43110.1	AT2G43110	12086	Chr2	17921239	17921241	+	0.662076	0	0	0	0	0	0	0.326576	0	0.3355	1_1	17921241	0.207821	2	581	AT2G43100
Chr2_17922051_17922067	Chr2_17920886_17920887	AT2G43110	12087	Chr2	17922051	17922067	+	17922053	6.95156	3.50262	17922052	17922055	4	AT2G43110.1	AT2G43110	12087	Chr2	17922051	17922067	+	71.7381	5.54386	15.654	5.73337	5.64903	7.18472	9.82375	6.53152	8.66625	6.95156	0_0	17922053	2.96714	10	7	AT2G43110
Chr2_18075328_18075499	Chr2_18077226_18077227	Chr2_18075386_18075498	15242	Chr2	18075328	18075499	-	18075426	47.1445	20.5058	18075426	18075474	49	AT2G43560.1	AT2G43560	15242	Chr2	18075328	18075499	-	408.49	34.5515	63.9371	39.5832	36.323	37.6374	42.7942	41.4157	65.1036	47.1445	0_0	18075426	13.6645	53	72	AT2G43560
Chr2_18077447_18077468	Chr2_18077226_18077227	Chr2_18077436_18077517	15244	Chr2	18077447	18077468	-	18077461	20.6266	12.2256	18077460	18077464	5	AT2G43570.1	AT2G43570	15244	Chr2	18077447	18077468	-	289.622	18.935	36.5129	23.8967	18.9393	66.9695	65.3448	17.9914	20.4062	20.6266	0_0	18077461	9.01854	5	2	AT2G43570
Chr2_18132334_18132440	Chr2_18132226_18132227	Chr2_18132323_18132448	15266	Chr2	18132334	18132440	-	18132384	79.849	16.9495	18132371	18132401	31	AT2G43750.2	AT2G43750	15266	Chr2	18132334	18132440	-	731.86	58.0934	91.9132	62.5854	57.2545	95.4118	94.3754	84.5831	107.794	79.849	0_0	18132373	13.274	16	264	AT2G43750
Chr2_18132511_18132897	Chr2_18132226_18132227	AT2G43760	12141	Chr2	18132511	18132897	+	18132673	17.2715	2.9524	18132557	18132786	230	AT2G43760.3	AT2G43760	12141	Chr2	18132511	18132897	+	157.495	11.8686	20.2477	14.3564	15.0368	19.0824	21.4878	20.8118	17.3325	17.2715	0_0	18132732	2.34248	232	59	AT2G43760
Chr2_18132600_18132619	Chr2_18132226_18132227	Chr2_18132615_18132637	15267	Chr2	18132600	18132619	-	18132616	0.69784	0.25498	18132601	18132618	18	AT2G43750.2	AT2G43750	15267	Chr2	18132600	18132619	-	7.01328	1.1322	1.10406	0.871472	0.60038	0.560277	0.414723	0.415642	1.21669	0.69784	0_0	18132616	0.546578	18	21	AT2G43750
Chr2_18248342_18248433	Chr2_18249554_18249569	AT2G44110	15303	Chr2	18248342	18248433	-	18248346	2.684	0.85888	18248346	18248429	84	AT2G44110.2	AT2G44110	15303	Chr2	18248342	18248433	-	27.0235	3.1233	3.5882	4.49496	4.3664	2.27406	0.907207	4.9877	0.597672	2.684	0_0	18248395	1.24932	84	66	AT2G44110
Chr2_18250819_18250883	Chr2_18249554_18249569	Chr2_18250757_18251156	15309	Chr2	18250819	18250883	-	18250830	49.6138	20.0495	18250828	18250846	19	AT2G44120.1	AT2G44120	15309	Chr2	18250819	18250883	-	442.134	59.3818	72.3358	43.1608	44.128	37.3078	41.3686	37.8234	57.0137	49.6138	0_0	18250830	19.3645	19	326	AT2G44120
Chr2_18646439_18646452	Chr2_18645607_18645613	Chr2_18646395_18646606	15379	Chr2	18646439	18646452	-	18646447	7.00524	4.93856	18646444	18646449	6	AT2G45220.1	AT2G45220	15379	Chr2	18646439	18646452	-	125.754	11.5953	8.69449	6.42137	9.98815	22.9054	41.1094	14.7256	3.30854	7.00524	0_0	18646447	9.40895	4	0	AT2G45220
Chr2_2033183_2033239	Chr2_2031836_2031837	Chr2_2033154_2033264	9910	Chr2	2033183	2033239	+	2033188	63.0606	44.6081	2033188	2033189	2	AT2G05540.1	AT2G05540	9910	Chr2	2033183	2033239	+	484.264	31.5454	43.1176	64.9017	65.2504	42.9106	69.7772	56.5273	47.1734	63.0606	0_0	2033188	20.6138	3	32	AT2G05540
Chr2_2081595_2081880	Chr2_2082551_2082552	Chr2_2081688_2081858	12796	Chr2	2081595	2081880	-	2081740	341.137	40.7834	2081724	2081852	129	AT2G05620.1	AT2G05620	12796	Chr2	2081595	2081880	-	2817.74	277.623	484.644	308.134	300.818	197.844	265.889	324.587	317.065	341.137	0_0	2081740	39.3146	129	118	AT2G05620
Chr2_2084812_2084891	Chr2_2082551_2082552	Chr2_2084776_2084882	12799	Chr2	2084812	2084891	-	2084849	69.8511	16.8018	2084829	2084857	29	AT2G05630.2	AT2G05630	12799	Chr2	2084812	2084891	-	605.511	77.8483	81.8386	82.8128	92.404	28.2445	65.4226	53.4694	53.6197	69.8511	0_0	2084849	25.6111	28	33	AT2G05630
Chr2_2088078_2088136	Chr2_2089023_2089030	Chr2_2087903_2088183	12800	Chr2	2088078	2088136	-	2088094	2.89872	0.61732	2088080	2088135	56	AT2G05632.1	AT2G05632	12800	Chr2	2088078	2088136	-	27.9771	3.51372	6.5258	3.50882	3.16564	0.329574	2.85122	1.81101	3.37258	2.89872	0_0	2088094	0.663702	57	36	AT2G05632
Chr2_2170863_2170905	Chr2_2169054_2169104	Chr2_2170760_2170904	9924	Chr2	2170863	2170905	+	2170900	3.85154	1.9459	2170884	2170901	18	AT2G05755.1	AT2G05755	9924	Chr2	2170863	2170905	+	26.3498	2.81097	2.42499	2.45388	1.77385	2.53772	3.62883	4.69082	2.17723	3.85154	0_0	2170900	1.17124	8	17	AT2G05755
Chr2_2170863_2170905	Chr2_2169638_2169652	Chr2_2170760_2170904	9924	Chr2	2170863	2170905	+	2170900	3.85154	1.9459	2170884	2170901	18	AT2G05755.1	AT2G05755	9924	Chr2	2170863	2170905	+	26.3498	2.81097	2.42499	2.45388	1.77385	2.53772	3.62883	4.69082	2.17723	3.85154	0_0	2170900	1.17124	8	17	AT2G05755
Chr2_2329676_2329696	Chr2_2331271_2331377	AT2G06000	12816	Chr2	2329676	2329696	-	2329692	1.93248	0.56364	2329677	2329692	16	AT2G06000.2	AT2G06000	12816	Chr2	2329676	2329696	-	14.4806	1.01507	1.55752	1.28427	1.28263	1.61491	2.35874	2.19696	1.23804	1.93248	0_0	2329679	0.273289	20	14	AT2G06000
Chr2_2330576_2330670	Chr2_2331271_2331377	AT2G06002	9945	Chr2	2330576	2330670	+	2330583	0.55022	0.55022	2330578	2330609	32	AT2G06002.1	AT2G06002	9945	Chr2	2330576	2330670	+	59.8531	12.4542	0.828047	0.733871	0.76412	27.091	0.440643	0	16.991	0.55022	1_1	2330583	8.19867	28	193	AT2G06002
Chr2_2332422_2332558	Chr2_2331271_2331377	AT2G06005	9947	Chr2	2332422	2332558	+	2332495	1.5433	0.55022	2332437	2332526	90	AT2G06005.1	AT2G06005	9947	Chr2	2332422	2332558	+	16.2996	1.1322	1.83353	1.74294	1.00973	2.43885	2.61794	0.950039	3.03105	1.5433	0_0	2332495	0.429454	90	52	AT2G06005
Chr2_3057024_3057185	Chr2_3058898_3058903	Chr2_3057100_3057196	12867	Chr2	3057024	3057185	-	3057183	15.5538	2.79136	3057062	3057184	123	AT2G07360.2	AT2G07360	12867	Chr2	3057024	3057185	-	119.381	13.3131	13.5839	10.9622	10.7796	11.2385	16.6408	14.31	12.9994	15.5538	0_0	3057176	2.49864	119	20	AT2G07360
Chr2_4304102_4304125	Chr2_4301700_4301746	AT2G10930	12922	Chr2	4304102	4304125	-	4304103	0.45628	0.29524	4304103	4304125	23	AT2G10930.1	AT2G10930	12922	Chr2	4304102	4304125	-	3.69459	0.429454	0.630893	0.435736	0.62767	0	0.751686	0	0.362872	0.45628	0_0	4304103	0.31233	23	136	AT2G10930
Chr2_5008170_5008399	Chr2_5009172_5009354	Chr2_5008141_5008442	12971	Chr2	5008170	5008399	-	5008221	2.38876	0.8052	5008217	5008331	115	AT2G12400.1	AT2G12400	12971	Chr2	5008170	5008399	-	26.093	4.48975	1.69552	0.963206	4.17537	1.51604	3.93987	5.19552	1.72898	2.38876	0_0	5008221	1.3274	106	101	AT2G12400
Chr2_5050414_5050609	Chr2_5047512_5047588	AT2G12461	12975	Chr2	5050414	5050609	-	5050542	1.91906	0.38918	5050415	5050609	195	AT2G12461.1	AT2G12461	12975	Chr2	5050414	5050609	-	20.0579	1.75686	3.37133	2.01815	2.15591	1.38421	2.64386	2.3751	2.43338	1.91906	0_0	5050542	0.546578	184	455	AT2G12461
Chr2_5169092_5169113	Chr2_5171776_5171801	Chr2_5169023_5169303	12981	Chr2	5169092	5169113	-	5169110	2.22772	0.65758	5169095	5169111	17	AT2G12646.1	AT2G12646	12981	Chr2	5169092	5169113	-	20.4857	2.26439	3.17418	0.802671	2.04675	1.58196	4.79524	2.22665	1.36611	2.22772	0_0	5169111	0.702743	17	74	AT2G12646
Chr2_6034319_6034451	Chr2_6036660_6036712	Chr2_6034282_6034471	10162	Chr2	6034319	6034451	+	6034437	27.1621	13.3126	6034433	6034440	8	AT2G14247.1	AT2G14247	10162	Chr2	6034319	6034451	+	164.541	25.533	17.1524	17.6129	15.0914	14.8968	2.41058	4.95801	39.7239	27.1621	0_0	6034437	13.7816	6	89	AT2G14247
Chr2_6036957_6036967	Chr2_6036660_6036712	AT2G14255	10164	Chr2	6036957	6036967	+	6036958	3.5563	1.55672	6036958	6036964	7	AT2G14255.1	AT2G14255	10164	Chr2	6036957	6036967	+	27.6223	2.53768	2.34613	2.75202	2.75629	1.41717	5.46916	3.9486	2.83894	3.5563	0_0	6036960	1.1322	7	14	AT2G14255
Chr2_6043708_6043903	Chr2_6045960_6045961	Chr2_6043870_6043974	13033	Chr2	6043708	6043903	-	6043876	17.4997	5.05934	6043846	6043897	52	AT2G14260.1	AT2G14260	13033	Chr2	6043708	6043903	-	175.041	10.9706	16.837	15.526	14.1362	21.4553	29.4713	30.6387	18.5065	17.4997	0_0	6043876	3.47467	53	98	AT2G14260
Chr2_6175095_6175105	Chr2_6176919_6176935	AT2G14510	13044	Chr2	6175095	6175105	-	6175097	0.83204	0.63074	6175097	6175102	6	AT2G14510.1	AT2G14510	13044	Chr2	6175095	6175105	-	6.84183	0.429454	0.906909	1.14667	0.845991	0.593234	1.29601	0.385953	0.405563	0.83204	0_0	6175096	0.429454	1	44	AT2G14510
Chr2_6213916_6214369	Chr2_6212178_6212183	Chr2_6213972_6214149	10174	Chr2	6213916	6214369	+	6214092	20.1837	9.21954	6214090	6214097	8	AT2G14560.1	AT2G14560	10174	Chr2	6213916	6214369	+	1000.32	38.6118	81.2866	60.2692	45.7381	380.724	211.016	103.554	58.9347	20.1837	0_0	6214092	16.3583	11	120	AT2G14560
Chr2_6213916_6214369	Chr2_6212295_6212296	Chr2_6213972_6214149	10174	Chr2	6213916	6214369	+	6214092	20.1837	9.21954	6214090	6214097	8	AT2G14560.1	AT2G14560	10174	Chr2	6213916	6214369	+	1000.32	38.6118	81.2866	60.2692	45.7381	380.724	211.016	103.554	58.9347	20.1837	0_0	6214092	16.3583	11	120	AT2G14560
Chr2_6213916_6214369	Chr2_6214478_6214573	Chr2_6213972_6214149	10174	Chr2	6213916	6214369	+	6214092	20.1837	9.21954	6214090	6214097	8	AT2G14560.1	AT2G14560	10174	Chr2	6213916	6214369	+	1000.32	38.6118	81.2866	60.2692	45.7381	380.724	211.016	103.554	58.9347	20.1837	0_0	6214092	16.3583	11	120	AT2G14560
Chr2_6226227_6226235	Chr2_6224250_6224271	AT2G14580	13051	Chr2	6226227	6226235	-	6226233	1.6104	0.76494	6226228	6226235	8	AT2G14580.1	AT2G14580	13051	Chr2	6226227	6226235	-	13.8789	0.468495	3.86422	1.03201	0.982441	0	1.52929	1.42506	2.96702	1.6104	0_0	6226233	0.351372	4	9	AT2G14580
Chr2_6242118_6242508	Chr2_6241821_6241822	Chr2_6242430_6242541	13053	Chr2	6242118	6242508	-	6242461	1.82512	0.75152	6242188	6242463	276	AT2G14610.1	AT2G14610	13053	Chr2	6242118	6242508	-	610.803	8.43292	7.98474	5.64163	7.53204	416.582	133.411	10.3317	19.0615	1.82512	0_1	6242461	2.96714	266	2	AT2G14610
Chr2_6244771_6244861	Chr2_6241821_6241822	AT2G14620	10178	Chr2	6244771	6244861	+	6244780	0.30866	0.1342	6244772	6244861	90	AT2G14620.1	AT2G14620	10178	Chr2	6244771	6244861	+	3.89066	0.468495	0.828047	0	0	0.692106	1.08865	0.504708	0	0.30866	1_1	6244781	0.273289	90	0	AT2G14620
Chr2_6304312_6304400	Chr2_6305601_6305660	Chr2_6304182_6304394	13056	Chr2	6304312	6304400	-	6304379	10.5884	2.18746	6304325	6304400	76	AT2G14720.2	AT2G14720	13056	Chr2	6304312	6304400	-	99.1693	12.1028	10.9618	10.9393	10.07	8.86555	12.5195	10.9551	12.1669	10.5884	0_0	6304377	2.69385	76	17	AT2G14720
Chr2_6533470_6533575	Chr2_6533113_6533116	AT2G15080	10209	Chr2	6533470	6533575	+	6533487	0.37576	0.37576	6533471	6533575	105	AT2G15080.1	AT2G15080	10209	Chr2	6533470	6533575	+	5.103	0	0.47317	1.16961	0.32748	0.395489	1.11457	1.24693	0	0.37576	0_1	6533575	0.197154	99	112	AT2G15080
Chr2_6533680_6533714	Chr2_6533113_6533116	AT2G15080	10210	Chr2	6533680	6533714	+	6533684	3.66366	1.46278	6533681	6533688	8	AT2G15080.1	AT2G15080	10210	Chr2	6533680	6533714	+	42.2955	0	3.8445	5.1371	4.77575	6.69036	9.53863	7.06591	1.57956	3.66366	0_0	6533684	1.24207	9	3	AT2G15080
Chr2_6733547_6733601	Chr2_6731694_6731697	AT2G15430	10224	Chr2	6733547	6733601	+	6733554	3.19396	1.18096	6733551	6733591	41	AT2G15430.1	AT2G15430	10224	Chr2	6733547	6733601	+	26.5479	2.06919	2.58272	1.92641	2.37423	3.39462	4.69155	3.71109	2.60414	3.19396	0_0	6733554	0.819867	38	12	AT2G15430
Chr2_6772792_6772921	Chr2_6772355_6772426	AT2G15530	10227	Chr2	6772792	6772921	+	6772890	7.3139	2.67058	6772867	6772892	26	AT2G15530.4	AT2G15530	10227	Chr2	6772792	6772921	+	62.0685	7.14456	8.65506	6.83417	6.30399	5.1084	6.99845	6.85809	6.85188	7.3139	0_0	6772892	2.22535	54	225	AT2G15530
Chr2_6866814_6866881	Chr2_6864005_6864096	Chr2_6866755_6867004	13110	Chr2	6866814	6866881	-	6866877	0.4697	0.16104	6866815	6866877	63	AT2G15760.1	AT2G15760	13110	Chr2	6866814	6866881	-	3.432	0	0.453454	0.550403	0.32748	0.593234	0.622085	0.415642	0	0.4697	0_1	6866876	0.197154	6	1	AT2G15760
Chr2_6880930_6880988	Chr2_6881504_6881536	AT2G15790	13113	Chr2	6880930	6880988	-	6880938	3.66366	0.83204	6880932	6880941	10	AT2G15790.1	AT2G15790	13113	Chr2	6880930	6880988	-	30.628	3.78701	4.14023	4.31149	2.64713	1.64787	3.62883	3.08763	3.71411	3.66366	0_0	6880932	0.819867	10	34	AT2G15790
Chr2_6947139_6947382	Chr2_6945806_6945807	Chr2_6947096_6947352	10250	Chr2	6947139	6947382	+	6947320	511.061	109.373	6947309	6947323	15	AT2G15960.1	AT2G15960	10250	Chr2	6947139	6947382	+	3219.1	197.315	27.227	541.046	794.685	118.35	381.39	465.37	182.653	511.061	0_0	6947320	45.6783	18	11	AT2G15960
Chr2_6952818_6952861	Chr2_6954117_6954173	AT2G15980	13134	Chr2	6952818	6952861	-	6952861	0.42944	0.30866	6952819	6952861	43	AT2G15980.1	AT2G15980	13134	Chr2	6952818	6952861	-	1.81153	0.31233	0	0.344002	0	0	0.362883	0	0.362872	0.42944	0_0	6952856	0.195206	43	11	AT2G15980
Chr2_6980375_6980402	Chr2_6978455_6978572	AT2G16050	10257	Chr2	6980375	6980402	+	6980402	0.4697	0.38918	6980376	6980402	27	AT2G16050.1	AT2G16050	10257	Chr2	6980375	6980402	+	4.50196	0.585619	0.670324	0	0	0.527319	0.855366	1.00942	0.384218	0.4697	0_1	6980402	0.390413	27	48	AT2G16050
Chr2_7697302_7697513	Chr2_7698618_7698654	Chr2_7697311_7697512	10359	Chr2	7697302	7697513	+	7697437	35.6435	18.6136	7697348	7697439	92	AT2G17720.1	AT2G17720	10359	Chr2	7697302	7697513	+	416.119	48.4112	61.4135	43.0461	50.9505	57.3789	45.7232	41.6829	31.8687	35.6435	0_0	7697437	24.596	105	101	AT2G17720
Chr2_8097498_8097613	Chr2_8099906_8099920	Chr2_8097420_8097754	10423	Chr2	8097498	8097613	+	8097581	0.925981	0.38918	8097514	8097592	79	AT2G18690.2	AT2G18690	10423	Chr2	8097498	8097613	+	18.4359	1.87398	1.85325	1.12374	1.58282	5.37206	3.78435	1.51412	0.405563	0.925981	0_1	8097594	0.31233	81	174	AT2G18690
Chr2_8309785_8309905	Chr2_8310366_8310367	AT2G19160	10461	Chr2	8309785	8309905	+	8309816	6.85762	2.63032	8309786	8309837	52	AT2G19160.1	AT2G19160	10461	Chr2	8309785	8309905	+	65.6551	7.06647	8.53677	8.39365	8.78739	6.78923	6.50597	6.44245	6.27556	6.85762	0_0	8309816	2.49864	52	0	AT2G19160
Chr2_849558_849583	Chr2_851798_851808	Chr2_849543_849703	12648	Chr2	849558	849583	-	849569	3.58314	2.02642	849563	849578	16	AT2G02910.1	AT2G02910	12648	Chr2	849558	849583	-	19.8542	2.57673	3.29247	2.33921	2.31965	0.758021	1.50337	1.60319	1.8784	3.58314	0_0	849569	2.10823	16	29	AT2G02910
Chr2_849716_849719	Chr2_851798_851808	AT2G02910	12649	Chr2	849716	849719	-	849719	3.27448	2.96582	849719	849719	1	AT2G02910.1	AT2G02910	12649	Chr2	849716	849719	-	26.8389	2.14727	3.86422	3.07308	3.19293	1.81266	3.0845	2.76105	3.62872	3.27448	0_0	849719	2.03015	1	121	AT2G02910
Chr2_8941095_8941131	Chr2_8943637_8943641	Chr2_8940833_8941184	10563	Chr2	8941095	8941131	+	8941123	4.2944	2.8853	8941123	8941124	2	AT2G20750.1	AT2G20750	10563	Chr2	8941095	8941131	+	28.001	1.91302	2.66158	1.72001	2.37423	2.76843	3.99171	5.22521	3.0524	4.2944	0_0	8941123	0.976032	4	4	AT2G20750
Chr2_8945107_8945231	Chr2_8943637_8943641	Chr2_8945109_8945244	13426	Chr2	8945107	8945231	-	8945175	43.9371	12.1988	8945139	8945222	84	AT2G20760.1	AT2G20760	13426	Chr2	8945107	8945231	-	425.955	32.9118	50.2546	32.2674	28.5726	65.1898	76.4127	63.7713	32.6372	43.9371	0_0	8945175	8.82333	85	69	AT2G20760
Chr2_9034251_9034267	Chr2_9037179_9037182	Chr2_9034056_9034288	10586	Chr2	9034251	9034267	+	9034255	6.05242	4.85804	9034255	9034260	6	AT2G21050.1	AT2G21050	10586	Chr2	9034251	9034267	+	45.8834	7.02743	3.17418	4.44909	4.9122	2.70251	5.57284	5.07677	6.91592	6.05242	0_0	9034255	5.62195	6	165	AT2G21050
Chr2_9037506_9037670	Chr2_9037179_9037182	Chr2_9037589_9037782	13447	Chr2	9037506	9037670	-	9037643	57.3034	9.08534	9037639	9037648	10	AT2G21060.1	AT2G21060	13447	Chr2	9037506	9037670	-	491.375	46.4591	50.5503	50.7747	51.5508	49.6998	79.2121	57.4773	48.3474	57.3034	0_0	9037643	7.26168	10	7	AT2G21060
Chr2_905593_905726	Chr2_904545_904579	AT2G03070	9768	Chr2	905593	905726	+	905598	4.52254	1.59698	905594	905718	125	AT2G03070.1	AT2G03070	9768	Chr2	905593	905726	+	43.5621	3.20139	5.61889	2.13281	3.22022	5.43798	7.49094	7.00653	4.9308	4.52254	0_0	905718	0.624661	125	99	AT2G03070
Chr2_9651409_9651480	Chr2_9652485_9652554	Chr2_9651178_9651439	13560	Chr2	9651409	9651480	-	9651418	1.82512	0.55022	9651416	9651478	63	AT2G22690.2	AT2G22690	13560	Chr2	9651409	9651480	-	14.8167	0.780826	1.47866	1.35307	1.71927	1.84562	1.63297	2.34541	1.83571	1.82512	0_0	9651418	0.507537	63	21	AT2G22690
Chr2_9924914_9924999	Chr2_9922016_9922017	AT2G23320	10745	Chr2	9924914	9924999	+	9924928	18.1841	2.46928	9924928	9924991	64	AT2G23320.2	AT2G23320	10745	Chr2	9924914	9924999	+	173.708	20.848	21.1349	19.9063	19.7853	19.5108	18.196	13.538	22.6048	18.1841	0_0	9924989	2.9281	63	56	AT2G23320
Chr2_9924914_9924999	Chr2_9923630_9923663	AT2G23320	10745	Chr2	9924914	9924999	+	9924928	18.1841	2.46928	9924928	9924991	64	AT2G23320.2	AT2G23320	10745	Chr2	9924914	9924999	+	173.708	20.848	21.1349	19.9063	19.7853	19.5108	18.196	13.538	22.6048	18.1841	0_0	9924989	2.9281	63	56	AT2G23320
Chr2_9963563_9963635	Chr2_9965417_9965419	Chr2_9963477_9963646	13605	Chr2	9963563	9963635	-	9963623	13.5408	3.60998	9963590	9963630	41	AT2G23390.1	AT2G23390	13605	Chr2	9963563	9963635	-	131.48	12.6103	16.2849	15.9846	11.7347	12.1613	14.8263	14.785	19.5524	13.5408	0_0	9963623	4.21646	41	0	AT2G23390
Chr2_9967781_9967787	Chr2_9965417_9965419	AT2G23410	13607	Chr2	9967781	9967787	-	9967787	0.57706	0.5368	9967787	9967787	1	AT2G23410.1	AT2G23410	13607	Chr2	9967781	9967787	-	8.81694	0.976032	1.24207	0.573337	1.00973	0.889851	2.09954	0.979727	0.4696	0.57706	0_0	9967787	0.819867	6	15	AT2G23410
Chr3_10338343_10338413	Chr3_10339815_10339820	Chr3_10338148_10338428	17633	Chr3	10338343	10338413	+	10338349	1.79828	0.34892	10338346	10338408	63	AT3G27880.1	AT3G27880	17633	Chr3	10338343	10338413	+	17.0208	1.71782	2.26727	2.08695	2.31965	1.549	1.94401	1.39537	1.94243	1.79828	0_0	10338349	0.507537	63	137	AT3G27880
Chr3_10904419_10904458	Chr3_10901983_10902289	Chr3_10904416_10904458	21407	Chr3	10904419	10904458	-	10904448	222.718	116.808	10904448	10904450	3	AT3G28900.1	AT3G28900	21407	Chr3	10904419	10904458	-	2028.46	210.862	303.065	183.33	197.361	202.425	232.478	193.481	282.742	222.718	0_0	10904448	130.476	2	10	AT3G28900
Chr3_10977356_10977531	Chr3_10979192_10979197	Chr3_10977371_10977527	21421	Chr3	10977356	10977531	-	10977413	18.7209	3.2879	10977368	10977468	101	AT3G28950.1	AT3G28950	21421	Chr3	10977356	10977531	-	149.909	12.6884	24.0331	8.89819	12.0076	9.09625	28.1493	19.0898	17.2258	18.7209	0_0	10977413	2.42056	101	79	AT3G28950
Chr3_11103820_11103886	Chr3_11104918_11104919	Chr3_11103848_11103906	21439	Chr3	11103820	11103886	-	11103886	1.55672	0.61732	11103829	11103886	58	AT3G29130.2	AT3G29130	21439	Chr3	11103820	11103886	-	15.4809	1.17124	1.83353	1.97228	2.10133	1.21943	1.78849	1.95945	1.8784	1.55672	0_0	11103886	0.390413	58	20	AT3G29130
Chr3_11148207_11148374	Chr3_11147721_11147745	AT3G29180	17707	Chr3	11148207	11148374	+	11148211	17.701	9.66241	11148211	11148232	22	AT3G29180.1	AT3G29180	17707	Chr3	11148207	11148374	+	164.667	15.4604	17.0538	15.7553	13.8087	19.7086	27.3458	23.2759	14.5576	17.701	0_0	11148211	9.09662	14	4	AT3G29180
Chr3_11810770_11810781	Chr3_11809184_11809185	Chr3_11810726_11810866	17772	Chr3	11810770	11810781	+	11810777	7.2468	3.94548	11810775	11810778	4	AT3G30180.1	AT3G30180	17772	Chr3	11810770	11810781	+	69.5268	6.98839	17.7241	8.00378	5.75819	4.28447	5.54692	4.9877	8.98643	7.2468	0_0	11810777	4.33358	5	40	AT3G30180
Chr3_11961776_11961832	Chr3_11964417_11964459	Chr3_11961765_11961917	21504	Chr3	11961776	11961832	-	11961804	2.59006	0.34892	11961786	11961814	29	AT3G30350.2	AT3G30350	21504	Chr3	11961776	11961832	-	22.9871	3.66988	1.65609	1.90348	2.51068	1.15351	4.84708	2.13759	2.51876	2.59006	0_0	11961786	0.702743	29	70	AT3G30350
Chr3_1286192_1286826	Chr3_1285652_1285659	Chr3_1286532_1286760	19597	Chr3	1286192	1286826	-	1286556	437.023	140.534	1286546	1286562	17	AT3G04720.1	AT3G04720	19597	Chr3	1286192	1286826	-	9215.28	967.209	1742.68	587.922	744.99	2243.45	839.503	535.05	1117.45	437.023	0_0	1286556	313.072	15	6	AT3G04720
Chr3_13109_13300	Chr3_15936_15937	AT3G01050	15589	Chr3	13109	13300	+	13116	24.0889	4.33466	13114	13181	68	AT3G01050.1	AT3G01050	15589	Chr3	13109	13300	+	233.617	27.446	29.9083	27.6348	23.0874	26.0034	26.2312	24.2854	24.9315	24.0889	0_0	13156	4.29454	68	74	AT3G01050
Chr3_14095530_14095624	Chr3_14097461_14097462	Chr3_14095477_14095588	21589	Chr3	14095530	14095624	-	14095549	7.95806	2.36192	14095535	14095591	57	AT3G33520.1	AT3G33520	21589	Chr3	14095530	14095624	-	69.0766	7.61305	8.04388	7.82031	6.14025	7.05289	8.3463	6.02681	10.075	7.95806	0_0	14095549	2.65481	57	0	AT3G33520
Chr3_14233158_14233272	Chr3_14234583_14234638	Chr3_14233062_14233441	21606	Chr3	14233158	14233272	-	14233205	60.7658	13.8763	14233201	14233246	46	AT3G42050.1	AT3G42050	21606	Chr3	14233158	14233272	-	617.618	87.2573	85.2297	70.3599	62.9035	60.1473	54.4065	56.4382	80.1094	60.7658	0_0	14233205	22.7611	43	40	AT3G42050
Chr3_14751236_14751270	Chr3_14750259_14750438	AT3G42660	17893	Chr3	14751236	14751270	+	14751237	1.62382	0.89914	14751237	14751253	17	AT3G42660.1	AT3G42660	17893	Chr3	14751236	14751270	+	12.8225	1.40549	1.36036	1.16961	1.00973	1.84562	1.06273	1.5735	1.77167	1.62382	0_0	14751237	0.624661	34	43	AT3G42660
Chr3_15405997_15406106	Chr3_15407965_15408177	Chr3_15405984_15406087	17921	Chr3	15405997	15406106	+	15406034	27.3231	5.18012	15406024	15406085	62	AT3G43520.1	AT3G43520	17921	Chr3	15405997	15406106	+	249.434	28.5392	37.065	28.7586	21.5045	24.817	28.3308	23.8103	29.2859	27.3231	0_0	15406034	5.81715	60	11	AT3G43520
Chr3_15430696_15430794	Chr3_15430164_15430165	Chr3_15430660_15430769	17928	Chr3	15430696	15430794	+	15430752	17.9425	4.4957	15430728	15430769	42	AT3G43540.1	AT3G43540	17928	Chr3	15430696	15430794	+	178.012	14.4843	24.5654	15.1132	14.3545	15.8855	26.7237	26.4229	22.5194	17.9425	0_0	15430752	3.43563	42	63	AT3G43540
Chr3_15617061_15617156	Chr3_15619690_15619737	Chr3_15617100_15617309	21690	Chr3	15617061	15617156	-	15617144	44.1384	21.2573	15617118	15617148	31	AT3G43720.1	AT3G43720	21690	Chr3	15617061	15617156	-	383.442	29.7885	52.6796	39.6978	37.4419	41.4934	34.8627	32.8357	70.504	44.1384	0_0	15617144	14.9138	34	5	AT3G43720
Chr3_15644031_15644105	Chr3_15642191_15642286	Chr3_15644009_15644126	17943	Chr3	15644031	15644105	+	15644057	35.3483	19.6201	15644057	15644090	34	AT3G43740.1	AT3G43740	17943	Chr3	15644031	15644105	+	312.129	30.257	46.9424	37.5192	33.3211	24.9817	39.8653	32.6873	31.207	35.3483	0_0	15644057	16.2021	34	3	AT3G43740
Chr3_15871080_15871232	Chr3_15873666_15873667	Chr3_15871060_15871256	21716	Chr3	15871080	15871232	-	15871162	169.508	60.3364	15871158	15871201	44	AT3G44110.1	AT3G44110	21716	Chr3	15871080	15871232	-	1924.62	219.607	458.383	178.285	132.984	181.892	225.687	180.27	178	169.508	0_0	15871162	87.4915	40	94	AT3G44110
Chr3_15903431_15903613	Chr3_15904504_15904535	Chr3_15903403_15903628	21721	Chr3	15903431	15903613	-	15903449	9.74293	2.40218	15903444	15903609	166	AT3G44190.1	AT3G44190	21721	Chr3	15903431	15903613	-	92.1977	11.322	12.6376	8.89819	8.35075	9.32696	12.3639	11.252	8.30337	9.74293	0_0	15903449	1.60069	167	159	AT3G44190
Chr3_15906382_15906488	Chr3_15904504_15904535	AT3G44200	17963	Chr3	15906382	15906488	+	15906414	9.30007	1.69092	15906408	15906465	58	AT3G44200.1	AT3G44200	17963	Chr3	15906382	15906488	+	75.9339	5.66099	8.37905	6.28377	6.93166	6.26191	13.0897	11.638	8.38876	9.30007	0_0	15906414	1.3274	58	26	AT3G44200
Chr3_15906769_15906782	Chr3_15904504_15904535	Chr3_15906348_15906787	17964	Chr3	15906769	15906782	+	15906773	0.4697	0.41602	15906770	15906773	4	AT3G44200.1	AT3G44200	17964	Chr3	15906769	15906782	+	4.24648	0.468495	0.552031	0.481603	0.43664	0.560277	0.388803	0.504708	0.384218	0.4697	0_0	15906773	0.351372	10	333	AT3G44200
Chr3_15953076_15953185	Chr3_15952477_15952584	Chr3_15953056_15953346	21726	Chr3	15953076	15953185	-	15953084	3.54288	1.04676	15953084	15953176	93	AT3G44260.1	AT3G44260	21726	Chr3	15953076	15953185	-	53.4424	6.48085	4.71198	9.01285	9.46964	4.4163	3.05858	4.27517	8.47414	3.54288	0_0	15953084	1.99111	93	0	AT3G44260
Chr3_15953076_15953185	Chr3_15956058_15956086	Chr3_15953056_15953346	21726	Chr3	15953076	15953185	-	15953084	3.54288	1.04676	15953084	15953176	93	AT3G44260.1	AT3G44260	21726	Chr3	15953076	15953185	-	53.4424	6.48085	4.71198	9.01285	9.46964	4.4163	3.05858	4.27517	8.47414	3.54288	0_0	15953084	1.99111	93	0	AT3G44260
Chr3_15983273_15983407	Chr3_15984722_15984743	Chr3_15983199_15983350	17969	Chr3	15983273	15983407	+	15983317	33.6976	21.8612	15983313	15983318	6	AT3G44300.1	AT3G44300	17969	Chr3	15983273	15983407	+	520.352	35.2933	113.935	36.1661	31.7383	123.129	78.9011	31.0544	36.4367	33.6976	0_0	15983317	23.3467	5	6	AT3G44300
Chr3_15986790_15987004	Chr3_15984722_15984743	Chr3_15986624_15986900	17972	Chr3	15986790	15987004	+	15986866	703.611	369.198	15986866	15986873	8	AT3G44310.1	AT3G44310	17972	Chr3	15986790	15987004	+	7167.73	707.233	1131.29	735.453	598.443	1005.43	740.618	787.612	758.04	703.611	0_0	15986866	333.647	8	2	AT3G44310
Chr3_16068205_16068363	Chr3_16066935_16066944	AT3G44430	17983	Chr3	16068205	16068363	+	16068252	13.3395	6.89788	16068252	16068270	19	AT3G44430.1	AT3G44430	17983	Chr3	16068205	16068363	+	105.075	11.8686	15.5752	11.2603	8.18701	10.2168	12.5454	11.2817	10.8008	13.3395	0_0	16068252	6.91031	19	5	AT3G44430
Chr3_16074574_16074758	Chr3_16073181_16073187	Chr3_16074579_16074929	21745	Chr3	16074574	16074758	-	16074612	30.3963	5.19354	16074607	16074667	61	AT3G44450.1	AT3G44450	21745	Chr3	16074574	16074758	-	295.09	22.3316	19.0056	25.9607	24.0698	76.0328	39.8134	25.8886	31.5912	30.3963	0_0	16074611	2.53768	61	67	AT3G44450
Chr3_16163733_16163858	Chr3_16162579_16162580	Chr3_16163709_16163884	17992	Chr3	16163733	16163858	+	16163820	83.3248	32.4496	16163820	16163827	8	AT3G44590.1	AT3G44590	17992	Chr3	16163733	16163858	+	781.288	80.0737	129.826	78.3178	88.0376	66.0138	77.5791	61.0994	117.016	83.3248	0_0	16163827	27.5241	8	10	AT3G44590
Chr3_16669554_16669633	Chr3_16672143_16672149	AT3G45443	21793	Chr3	16669554	16669633	-	16669575	5.81086	2.06668	16669560	16669576	17	AT3G45443.1	AT3G45443	21793	Chr3	16669554	16669633	-	54.1508	4.95824	5.18515	7.15524	6.71334	4.15264	6.76517	7.00653	6.40363	5.81086	0_0	16669575	1.75686	16	14	AT3G45443
Chr3_16840929_16840982	Chr3_16840515_16840518	AT3G45830	18064	Chr3	16840929	16840982	+	16840964	3.7576	1.6775	16840948	16840976	29	AT3G45830.1	AT3G45830	18064	Chr3	16840929	16840982	+	26.8148	3.27947	3.03617	2.29335	2.94732	2.76843	3.55107	2.79074	2.39069	3.7576	0_0	16840964	1.28836	29	313	AT3G45830
Chr3_17401618_17401822	Chr3_17402666_17402763	AT3G47250	21923	Chr3	17401618	17401822	-	17401821	18.1573	1.86538	17401628	17401816	189	AT3G47250.2	AT3G47250	21923	Chr3	17401618	17401822	-	170.899	13.0398	28.8831	21.2593	14.9276	13.7103	18.3774	19.1492	23.3946	18.1573	0_0	17401626	1.52261	190	105	AT3G47250
Chr3_17739688_17739833	Chr3_17741986_17741991	AT3G48050	21987	Chr3	17739688	17739833	-	17739721	26.2093	10.736	17739720	17739777	58	AT3G48050.1	AT3G48050	21987	Chr3	17739688	17739833	-	203.338	24.4008	23.7768	18.8054	20.2765	19.1812	24.0539	25.651	20.9826	26.2093	0_0	17739721	7.96442	58	309	AT3G48050
Chr3_17772920_17773014	Chr3_17775193_17775204	AT3G48115	21994	Chr3	17772920	17773014	-	17772931	0.4697	0.17446	17772921	17773014	94	AT3G48115.1	AT3G48115	21994	Chr3	17772920	17773014	-	2.83945	0.429454	0.768901	0.344002	0.38206	0	0	0.445331	0	0.4697	0_0	17772931	0.234248	89	5	AT3G48115
Chr3_17772920_17773014	Chr3_17775808_17775890	AT3G48115	21994	Chr3	17772920	17773014	-	17772931	0.4697	0.17446	17772921	17773014	94	AT3G48115.1	AT3G48115	21994	Chr3	17772920	17773014	-	2.83945	0.429454	0.768901	0.344002	0.38206	0	0	0.445331	0	0.4697	0_0	17772931	0.234248	89	5	AT3G48115
Chr3_17778307_17778489	Chr3_17775808_17775890	Chr3_17778282_17778470	18203	Chr3	17778307	17778489	+	17778400	435.681	257.879	17778400	17778409	10	AT3G48140.1	AT3G48140	18203	Chr3	17778307	17778489	+	5071.07	583.16	776.629	638.261	656.025	457.845	393.883	345.695	783.89	435.681	0_0	17778400	334.272	11	44	AT3G48140
Chr3_18022612_18022623	Chr3_18024660_18024668	AT3G48640	22031	Chr3	18022612	18022623	-	18022621	0.4697	0.1342	18022615	18022623	9	AT3G48640.1	AT3G48640	22031	Chr3	18022612	18022623	-	11.0553	0	1.2815	1.44481	0.62767	2.53772	2.46242	1.48444	0.74709	0.4697	0_1	18022621	0.394308	9	297	AT3G48640
Chr3_18071498_18071595	Chr3_18070168_18070187	Chr3_18071454_18071671	18253	Chr3	18071498	18071595	+	18071559	9.95765	4.026	18071531	18071568	38	AT3G48750.1	AT3G48750	18253	Chr3	18071498	18071595	+	80.2275	4.724	13.8205	9.03579	8.07785	6.69036	9.61639	9.23319	9.07181	9.95765	0_0	18071559	2.96714	38	23	AT3G48750
Chr3_18129590_18129664	Chr3_18131002_18131170	Chr3_18129452_18129668	18266	Chr3	18129590	18129664	+	18129602	61.7991	21.311	18129598	18129636	39	AT3G48890.1	AT3G48890	18266	Chr3	18129590	18129664	+	634.915	60.3578	78.1716	55.8659	56.0264	96.7301	93.4682	72.7076	59.7886	61.7991	0_0	18129602	22.0583	40	1	AT3G48890
Chr3_18207710_18207802	Chr3_18208867_18208930	Chr3_18207651_18207818	18280	Chr3	18207710	18207802	+	18207769	84.6266	66.1606	18207769	18207770	2	AT3G49120.1	AT3G49120	18280	Chr3	18207710	18207802	+	1175.6	95.495	133.631	74.5567	85.254	242.534	266.174	100.971	92.3617	84.6266	0_0	18207769	75.8963	2	118	AT3G49120
Chr3_18207710_18207802	Chr3_18209575_18209690	Chr3_18207651_18207818	18280	Chr3	18207710	18207802	+	18207769	84.6266	66.1606	18207769	18207770	2	AT3G49120.1	AT3G49120	18280	Chr3	18207710	18207802	+	1175.6	95.495	133.631	74.5567	85.254	242.534	266.174	100.971	92.3617	84.6266	0_0	18207769	75.8963	2	118	AT3G49120
Chr3_184130_184131	Chr3_183304_183329	Chr3_184035_184403	19345	Chr3	184130	184131	-	184131	1.03334	1.03334	184131	184131	1	AT3G01470.1	AT3G01470	19345	Chr3	184130	184131	-	11.5732	0	0	0	0	1.7797	2.4365	6.32369	0	1.03334	1_1	184131	1.7797	1	272	AT3G01470
Chr3_184234_184237	Chr3_183304_183329	Chr3_184035_184403	19346	Chr3	184234	184237	-	184236	0.56364	0.2684	184235	184237	3	AT3G01470.1	AT3G01470	19346	Chr3	184234	184237	-	5.29063	0	0.650608	0.825605	0.68225	0.494362	0.673925	0.653152	0.74709	0.56364	0_0	184236	0.552031	2	167	AT3G01470
Chr3_184387_184415	Chr3_183304_183329	AT3G01470	19347	Chr3	184387	184415	-	184407	53.8142	15.7819	184402	184412	11	AT3G01470.1	AT3G01470	19347	Chr3	184387	184415	-	522.445	46.6153	63.0104	45.0643	41.59	57.6755	89.3469	70.7482	54.5803	53.8142	0_0	184407	12.7665	11	4	AT3G01470
Chr3_184387_184415	Chr3_183304_183329	AT3G01472	19347	Chr3	184387	184415	-	184407	53.8142	15.7819	184402	184412	11	AT3G01472.1	AT3G01472	19347	Chr3	184387	184415	-	522.445	46.6153	63.0104	45.0643	41.59	57.6755	89.3469	70.7482	54.5803	53.8142	0_0	184407	12.7665	11	4	AT3G01470
Chr3_184387_184415	Chr3_183304_183329	AT3G01470	19347	Chr3	184387	184415	-	184407	53.8142	15.7819	184402	184412	11	AT3G01470.1	AT3G01470	19347	Chr3	184387	184415	-	522.445	46.6153	63.0104	45.0643	41.59	57.6755	89.3469	70.7482	54.5803	53.8142	0_0	184407	12.7665	11	4	AT3G01470
Chr3_184387_184415	Chr3_183304_183329	AT3G01472	19347	Chr3	184387	184415	-	184407	53.8142	15.7819	184402	184412	11	AT3G01472.1	AT3G01472	19347	Chr3	184387	184415	-	522.445	46.6153	63.0104	45.0643	41.59	57.6755	89.3469	70.7482	54.5803	53.8142	0_0	184407	12.7665	11	4	AT3G01470
Chr3_18791_18871	Chr3_15936_15937	Chr3_18783_18909	19288	Chr3	18791	18871	-	18803	19.6603	8.97798	18803	18826	24	AT3G01060.1	AT3G01060	19288	Chr3	18791	18871	-	176.4	18.7008	31.2095	16.4892	11.7347	16.3798	17.1073	24.9682	20.1501	19.6603	0_0	18803	9.72128	29	37	AT3G01060
Chr3_19210688_19210744	Chr3_19213136_19213137	Chr3_19210664_19210849	22244	Chr3	19210688	19210744	-	19210714	2.72426	0.44286	19210693	19210743	51	AT3G51790.1	AT3G51790	22244	Chr3	19210688	19210744	-	23.3032	2.22535	3.15446	2.15575	2.26507	2.53772	3.62883	2.43447	2.17723	2.72426	0_0	19210714	0.546578	29	30	AT3G51790
Chr3_19213580_19213748	Chr3_19213136_19213137	Chr3_19213569_19213709	22251	Chr3	19213580	19213748	-	19213647	30.2621	8.54854	19213644	19213686	43	AT3G51800.2	AT3G51800	22251	Chr3	19213580	19213748	-	304.629	29.2419	47.9281	30.1116	27.0171	35.7918	35.9772	28.9168	39.3823	30.2621	0_0	19213647	7.30072	34	62	AT3G51800
Chr3_19624291_19624506	Chr3_19622328_19622329	Chr3_19624278_19624600	18534	Chr3	19624291	19624506	+	19624378	55.2233	10.3602	19624332	19624458	127	AT3G52920.1	AT3G52920	18534	Chr3	19624291	19624506	+	441.637	42.0475	67.7224	47.2659	39.8707	35.3633	55.547	44.444	54.1534	55.2233	0_0	19624381	6.91031	131	38	AT3G52920
Chr3_19860957_19861068	Chr3_19860270_19860271	Chr3_19860977_19861097	22404	Chr3	19860957	19861068	-	19861020	14.601	3.98574	19860999	19861042	44	AT3G53560.1	AT3G53560	22404	Chr3	19860957	19861068	-	123.026	11.4001	13.8008	11.1457	6.63147	16.8083	14.9041	13.6271	20.1074	14.601	0_0	19861020	3.86509	40	11	AT3G53560
Chr3_19889284_19889294	Chr3_19891123_19891186	AT3G53650	18585	Chr3	19889284	19889294	+	19889288	10.1321	8.4546	19889285	19889288	4	AT3G53650.1	AT3G53650	18585	Chr3	19889284	19889294	+	97.1978	6.55894	17.9213	7.17818	8.59636	16.281	12.8564	10.4801	7.19341	10.1321	0_0	19889288	5.03633	4	70	AT3G53650
Chr3_19890420_19890516	Chr3_19891123_19891186	Chr3_19890364_19890819	18586	Chr3	19890420	19890516	+	19890465	19.7543	13.675	19890456	19890467	12	AT3G53670.2	AT3G53670	18586	Chr3	19890420	19890516	+	202.501	22.0974	25.7483	22.1767	22.9236	21.0928	24.365	20.8415	23.5013	19.7543	0_0	19890465	14.3672	15	44	AT3G53668
Chr3_20222917_20222935	Chr3_20224350_20224397	Chr3_20222902_20223028	22503	Chr3	20222917	20222935	-	20222927	2.03984	0.77836	20222923	20222934	12	AT3G54630.1	AT3G54630	22503	Chr3	20222917	20222935	-	14.2518	1.56165	1.49837	1.42188	1.30992	1.3183	1.91809	1.45475	1.72898	2.03984	0_0	20222927	0.585619	17	101	AT3G54630
Chr3_20225244_20225382	Chr3_20224350_20224397	Chr3_20225304_20225523	22505	Chr3	20225244	20225382	-	20225337	12.2927	4.34808	20225331	20225367	37	AT3G54640.1	AT3G54640	22505	Chr3	20225244	20225382	-	149.327	13.235	19.7548	10.5035	11.6255	29.464	23.0949	13.924	15.4327	12.2927	0_0	20225337	4.56783	39	186	AT3G54640
Chr3_21189846_21189863	Chr3_21189331_21189333	Chr3_21189823_21189859	22697	Chr3	21189846	21189863	-	21189859	12.2525	10.0918	21189857	21189859	3	AT3G57260.1	AT3G57260	22697	Chr3	21189846	21189863	-	200.478	8.78429	28.3705	10.8475	5.21239	79.8229	24.2354	21.1977	9.75486	12.2525	0_0	21189859	6.91031	3	0	AT3G57260
Chr3_21189846_21189863	Chr3_21189505_21189506	Chr3_21189823_21189859	22697	Chr3	21189846	21189863	-	21189859	12.2525	10.0918	21189857	21189859	3	AT3G57260.1	AT3G57260	22697	Chr3	21189846	21189863	-	200.478	8.78429	28.3705	10.8475	5.21239	79.8229	24.2354	21.1977	9.75486	12.2525	0_0	21189859	6.91031	3	0	AT3G57260
Chr3_2167598_2167790	Chr3_2165538_2165608	AT3G06868	16033	Chr3	2167598	2167790	+	2167730	5.35458	1.99958	2167600	2167767	168	AT3G06868.1	AT3G06868	16033	Chr3	2167598	2167790	+	38.5611	4.06029	4.08109	3.21069	3.24751	3.36166	4.06947	2.70167	8.47414	5.35458	0_0	2167730	1.56165	162	0	AT3G06868
Chr3_23108405_23108423	Chr3_23108874_23108875	Chr3_23108400_23108694	23050	Chr3	23108405	23108423	-	23108423	1.91906	1.0736	23108417	23108423	7	AT3G62470.1	AT3G62470	23050	Chr3	23108405	23108423	-	13.7905	1.05411	1.7941	1.12374	1.00973	1.45013	2.66978	1.42506	1.34476	1.91906	0_0	23108423	0.663702	7	88	AT3G62470
Chr3_2604482_2604489	Chr3_2605807_2605836	AT3G08570	19875	Chr3	2604482	2604489	-	2604486	0.38918	0.2013	2604483	2604487	5	AT3G08570.1	AT3G08570	19875	Chr3	2604482	2604489	-	3.01413	0.624661	0.374593	0.366935	0.38206	0	0.492484	0	0.384218	0.38918	0_0	2604487	0.273289	5	75	AT3G08570
Chr3_2607706_2607848	Chr3_2605807_2605836	Chr3_2607634_2607895	19882	Chr3	2607706	2607848	-	2607746	211.365	109.883	2607745	2607748	4	AT3G08580.2	AT3G08580	19882	Chr3	2607706	2607848	-	2035.38	150.777	286.228	140.467	134.731	326.806	313.09	248.851	223.06	211.365	0_0	2607746	64.0668	4	41	AT3G08580
Chr3_2905698_2905731	Chr3_2904548_2904671	Chr3_2905633_2905947	19955	Chr3	2905698	2905731	-	2905723	50.0432	28.0747	2905715	2905724	10	AT3G09440.2	AT3G09440	19955	Chr3	2905698	2905731	-	622.73	63.4421	185.128	35.7074	31.9839	89.809	74.3909	53.2912	38.9341	50.0432	0_0	2905723	35.8009	10	6	AT3G09440
Chr3_2907472_2907485	Chr3_2904548_2904671	AT3G09450	16184	Chr3	2907472	2907485	+	2907480	1.8788	0.77836	2907474	2907485	12	AT3G09450.1	AT3G09450	16184	Chr3	2907472	2907485	+	20.5358	2.88906	2.83902	1.85761	1.61011	2.83434	2.87714	1.72194	2.02782	1.8788	0_0	2907480	1.67878	13	68	AT3G09450
Chr3_325137_325151	Chr3_327392_327397	AT3G01960	19388	Chr3	325137	325151	-	325145	7.1797	2.46928	325145	325150	6	AT3G01960.1	AT3G01960	19388	Chr3	325137	325151	-	43.6448	3.39659	4.19938	3.37122	4.22995	2.60364	5.44324	9.14412	4.07698	7.1797	0_0	325145	1.1322	7	58	AT3G01960
Chr3_328903_329053	Chr3_327392_327397	Chr3_328834_329387	19390	Chr3	328903	329053	-	328916	18.1438	3.6234	328915	329030	116	AT3G01980.1	AT3G01980	19390	Chr3	328903	329053	-	152.869	16.3973	22.1207	18.6908	15.5826	10.9419	15.2411	18.6742	17.0763	18.1438	0_0	328916	3.39659	120	115	AT3G01980
Chr3_330170_330184	Chr3_327392_327397	Chr3_330137_330255	15663	Chr3	330170	330184	+	330171	0.48312	0.28182	330171	330184	14	AT3G01990.1	AT3G01990	15663	Chr3	330170	330184	+	3.19035	0.31233	0.552031	0.412802	0.43664	0	0.518404	0.475019	0	0.48312	0_0	330171	0.195206	14	34	AT3G01990
Chr3_4201286_4201495	Chr3_4200858_4200860	AT3G13080	20263	Chr3	4201286	4201495	-	4201331	7.40784	5.04592	4201297	4201332	36	AT3G13080.2	AT3G13080	20263	Chr3	4201286	4201495	-	100.206	13.8987	18.1973	8.55418	7.75036	15.8525	10.4977	8.16439	9.88294	7.40784	0_0	4201331	9.60416	35	66	AT3G13080
Chr3_4729816_4730125	Chr3_4730623_4730737	Chr3_4729399_4729885	16529	Chr3	4729816	4730125	+	4729843	35.4288	15.6209	4729823	4729860	38	AT3G14210.1	AT3G14210	16529	Chr3	4729816	4730125	+	1225.79	92.1374	131.738	95.5638	77.8857	310.261	201.581	179.884	101.305	35.4288	0_0	4729843	34.044	101	20	AT3G14210
Chr3_4729816_4730125	Chr3_4731267_4731304	Chr3_4729399_4729885	16529	Chr3	4729816	4730125	+	4729843	35.4288	15.6209	4729823	4729860	38	AT3G14210.1	AT3G14210	16529	Chr3	4729816	4730125	+	1225.79	92.1374	131.738	95.5638	77.8857	310.261	201.581	179.884	101.305	35.4288	0_0	4729843	34.044	101	20	AT3G14210
Chr3_4732985_4733168	Chr3_4730623_4730737	Chr3_4732828_4733038	16534	Chr3	4732985	4733168	+	4733014	7.35416	1.91906	4732992	4733166	175	AT3G14220.1	AT3G14220	16534	Chr3	4732985	4733168	+	62.7548	4.48975	8.53677	5.80217	5.26697	7.54725	9.25351	7.48155	7.02265	7.35416	0_0	4733014	1.09316	175	121	AT3G14220
Chr3_4732985_4733168	Chr3_4731267_4731304	Chr3_4732828_4733038	16534	Chr3	4732985	4733168	+	4733014	7.35416	1.91906	4732992	4733166	175	AT3G14220.1	AT3G14220	16534	Chr3	4732985	4733168	+	62.7548	4.48975	8.53677	5.80217	5.26697	7.54725	9.25351	7.48155	7.02265	7.35416	0_0	4733014	1.09316	175	121	AT3G14220
Chr3_4775102_4775255	Chr3_4774747_4774818	Chr3_4775096_4775258	20397	Chr3	4775102	4775255	-	4775119	38.4215	18.1841	4775114	4775165	52	AT3G14310.1	AT3G14310	20397	Chr3	4775102	4775255	-	396.163	44.6242	45.5426	36.6247	33.8396	70.5289	37.999	30.0747	58.5078	38.4215	0_0	4775119	22.4097	18	0	AT3G14310
Chr3_4924866_4924963	Chr3_4927641_4927664	Chr3_4924777_4924959	16585	Chr3	4924866	4924963	+	4924902	17.4863	3.9589	4924902	4924929	28	AT3G14660.1	AT3G14660	16585	Chr3	4924866	4924963	+	127.906	12.4932	12.1644	14.4022	13.9179	11.9965	15.0078	15.1116	15.326	17.4863	0_0	4924902	2.88906	28	125	AT3G14660
Chr3_5172710_5172945	Chr3_5175217_5175281	Chr3_5172481_5173037	20453	Chr3	5172710	5172945	-	5172820	6.8442	0.83204	5172736	5172900	165	AT3G15354.1	AT3G15354	20453	Chr3	5172710	5172945	-	56.6105	6.28565	12.3813	5.93977	4.01163	3.36166	6.19493	6.38307	5.20829	6.8442	0_0	5172899	1.83494	187	62	AT3G15354
Chr3_5175462_5175502	Chr3_5175217_5175281	Chr3_5175419_5175523	20456	Chr3	5175462	5175502	-	5175469	12.8295	11.5009	5175469	5175469	1	AT3G15356.1	AT3G15356	20456	Chr3	5175462	5175502	-	356.123	21.5898	141.754	12.0171	10.916	83.3494	10.5236	15.5866	47.5576	12.8295	0_0	5175469	19.4816	1	0	AT3G15356
Chr3_5176050_5176137	Chr3_5175217_5175281	Chr3_5175948_5176124	16652	Chr3	5176050	5176137	+	5176063	10.5213	5.18012	5176059	5176079	21	AT3G15351.1	AT3G15351	16652	Chr3	5176050	5176137	+	105.26	8.23771	17.1327	10.0678	11.0252	9.92019	13.6599	11.3114	13.3836	10.5213	0_0	5176063	4.2555	21	4	AT3G15351
Chr3_5177808_5178017	Chr3_5175217_5175281	AT3G15358	16653	Chr3	5177808	5178017	+	5177924	2.83162	0.952821	5177814	5177997	184	AT3G15358.1	AT3G15358	16653	Chr3	5177808	5178017	+	23.9028	1.75686	1.73496	2.79788	2.64713	2.90025	4.09539	2.79074	2.348	2.83162	0_0	5177814	0.585619	204	199	AT3G15358
Chr3_524586_524632	Chr3_525120_525121	Chr3_524537_524631	19425	Chr3	524586	524632	-	524607	5.08618	2.26798	524601	524632	32	AT3G02510.2	AT3G02510	19425	Chr3	524586	524632	-	44.1869	3.70892	6.82153	4.12802	3.98434	2.99913	4.71747	6.14556	6.59574	5.08618	0_0	524607	1.75686	34	24	AT3G02510
Chr3_524586_524632	Chr3_525277_525376	Chr3_524537_524631	19425	Chr3	524586	524632	-	524607	5.08618	2.26798	524601	524632	32	AT3G02510.2	AT3G02510	19425	Chr3	524586	524632	-	44.1869	3.70892	6.82153	4.12802	3.98434	2.99913	4.71747	6.14556	6.59574	5.08618	0_0	524607	1.75686	34	24	AT3G02510
Chr3_5277968_5278012	Chr3_5278319_5278324	Chr3_5277872_5278019	20477	Chr3	5277968	5278012	-	5277977	20.0227	8.13252	5277977	5277991	15	AT3G15590.1	AT3G15590	20477	Chr3	5277968	5278012	-	168.765	15.7727	19.4394	14.1041	11.4618	23.5316	29.886	20.0102	14.5362	20.0227	0_0	5277977	7.10551	15	14	AT3G15590
Chr3_5625451_5625515	Chr3_5624860_5624861	Chr3_5625417_5625519	20572	Chr3	5625451	5625515	-	5625470	35.5093	24.3842	5625468	5625471	4	AT3G16530.1	AT3G16530	20572	Chr3	5625451	5625515	-	931.266	86.1641	273.275	61.026	42.4633	182.419	42.9757	41.2376	166.196	35.5093	0_0	5625470	56.9222	3	0	AT3G16530
Chr3_5625451_5625515	Chr3_5625261_5625279	Chr3_5625417_5625519	20572	Chr3	5625451	5625515	-	5625470	35.5093	24.3842	5625468	5625471	4	AT3G16530.1	AT3G16530	20572	Chr3	5625451	5625515	-	931.266	86.1641	273.275	61.026	42.4633	182.419	42.9757	41.2376	166.196	35.5093	0_0	5625470	56.9222	3	0	AT3G16530
Chr3_5953947_5954053	Chr3_5953306_5953317	Chr3_5953901_5954091	20627	Chr3	5953947	5954053	-	5953958	4.77752	4.4957	5953958	5954026	69	AT3G17390.1	AT3G17390	20627	Chr3	5953947	5954053	-	49.3217	5.3877	6.30893	4.54083	4.47556	6.88811	7.02437	4.30486	5.61385	4.77752	0_0	5953958	2.34248	70	126	AT3G17390
Chr3_5955903_5956020	Chr3_5953306_5953317	Chr3_5955862_5956047	16831	Chr3	5955903	5956020	+	5955918	12.3867	3.58314	5955906	5955983	78	AT3G17410.1	AT3G17410	16831	Chr3	5955903	5956020	+	130.773	16.5535	14.1557	16.5121	15.9647	12.2602	16.1483	12.4693	14.3228	12.3867	0_0	5955906	4.48975	81	3	AT3G17410
Chr3_6258392_6258443	Chr3_6260679_6260693	AT3G18250	20676	Chr3	6258392	6258443	-	6258432	1.78486	1.0736	6258432	6258438	7	AT3G18250.1	AT3G18250	20676	Chr3	6258392	6258443	-	45.5853	3.24043	1.97154	2.24748	3.22022	17.6322	11.0679	2.28603	2.13454	1.78486	0_1	6258438	1.3274	30	21	AT3G18250
Chr3_6261585_6261596	Chr3_6260679_6260693	AT3G18260	20678	Chr3	6261585	6261596	-	6261596	1.04676	0.925981	6261595	6261596	2	AT3G18260.1	AT3G18260	20678	Chr3	6261585	6261596	-	11.32	1.83494	1.2815	0.756804	0.927861	0.955766	1.42561	1.95945	1.13131	1.04676	0_0	6261596	1.52261	11	5	AT3G18260
Chr3_6261902_6261950	Chr3_6260679_6260693	Chr3_6261733_6262009	16907	Chr3	6261902	6261950	+	6261939	11.823	4.45544	6261911	6261946	36	AT3G18270.1	AT3G18270	16907	Chr3	6261902	6261950	+	105.516	9.95553	13.9388	10.3201	10.9433	9.32696	13.4785	11.727	14.0026	11.823	0_0	6261939	3.78701	36	34	AT3G18270
Chr3_6484067_6484284	Chr3_6485015_6485017	Chr3_6484068_6484265	16946	Chr3	6484067	6484284	+	6484159	62.7788	11.6351	6484120	6484199	80	AT3G18820.1	AT3G18820	16946	Chr3	6484067	6484284	+	622.465	57.1565	80.1234	61.0948	59.7924	72.045	90.3059	73.5092	65.6586	62.7788	0_0	6484159	9.87745	78	91	AT3G18820
Chr3_6958597_6958603	Chr3_6959601_6959604	AT3G19970	17029	Chr3	6958597	6958603	+	6958603	0.42944	0.28182	6958598	6958603	6	AT3G19970.1	AT3G19970	17029	Chr3	6958597	6958603	+	4.18088	0.819867	0.433739	0.550403	0.57309	0.362532	0.596164	0.415642	0	0.42944	0_0	6958603	0.624661	6	45	AT3G19970
Chr3_6961759_6961892	Chr3_6959601_6959604	Chr3_6961736_6962007	17034	Chr3	6961759	6961892	+	6961826	19.6603	8.62906	6961816	6961834	19	AT3G19980.1	AT3G19980	17034	Chr3	6961759	6961892	+	199.912	16.983	30.1251	24.7452	22.2414	17.2038	24.1058	20.1289	24.718	19.6603	0_0	6961826	7.30072	28	90	AT3G19980
Chr3_8501784_8501899	Chr3_8504207_8504208	AT3G23640	17317	Chr3	8501784	8501899	+	8501810	10.2529	3.11344	8501810	8501853	44	AT3G23640.2	AT3G23640	17317	Chr3	8501784	8501899	+	62.319	4.88016	6.21035	5.84803	5.40342	3.29574	9.84967	9.4707	7.10803	10.2529	0_0	8501810	1.44453	57	0	AT3G23640
Chr3_8751596_8751680	Chr3_8753142_8753170	AT3G24200	21097	Chr3	8751596	8751680	-	8751664	2.09352	0.41602	8751612	8751679	68	AT3G24200.1	AT3G24200	21097	Chr3	8751596	8751680	-	17.5811	2.34248	3.68678	2.15575	1.9103	0.856893	1.37377	0.92035	2.24127	2.09352	0_0	8751680	0.702743	19	46	AT3G24200
Chr3_8936274_8936287	Chr3_8937090_8937165	AT3G24515	21124	Chr3	8936274	8936287	-	8936281	1.8117	0.59048	8936275	8936285	11	AT3G24515.1	AT3G24515	21124	Chr3	8936274	8936287	-	16.047	1.24932	1.63638	1.46774	1.93759	1.64787	2.51426	1.98914	1.79302	1.8117	0_0	8936281	0.663702	7	2	AT3G24515
Chr4_10092150_10092219	Chr4_10090060_10090061	AT4G18250	27321	Chr4	10092150	10092219	-	10092189	0.966241	0.49654	10092185	10092192	8	AT4G18250.1	AT4G18250	27321	Chr4	10092150	10092219	-	34.5202	0.585619	10.2717	1.33014	0.900571	13.3148	3.26594	1.90008	1.98513	0.966241	0_1	10092189	0.195206	8	226	AT4G18250
Chr4_10092150_10092219	Chr4_10090174_10090231	AT4G18250	27321	Chr4	10092150	10092219	-	10092189	0.966241	0.49654	10092185	10092192	8	AT4G18250.1	AT4G18250	27321	Chr4	10092150	10092219	-	34.5202	0.585619	10.2717	1.33014	0.900571	13.3148	3.26594	1.90008	1.98513	0.966241	0_1	10092189	0.195206	8	226	AT4G18250
Chr4_10182133_10182144	Chr4_10180261_10180285	Chr4_10182063_10182264	27336	Chr4	10182133	10182144	-	10182140	5.82428	3.86496	10182137	10182140	4	AT4G18425.1	AT4G18425	27336	Chr4	10182133	10182144	-	64.1047	4.64591	7.43271	5.38937	5.62174	4.77883	12.2603	13.0927	5.05887	5.82428	0_0	10182140	2.96714	4	0	AT4G18425
Chr4_10491567_10491721	Chr4_10491857_10491984	Chr4_10491489_10491752	27406	Chr4	10491567	10491721	-	10491641	5.47536	1.15412	10491581	10491677	97	AT4G19185.1	AT4G19185	27406	Chr4	10491567	10491721	-	45.807	5.97332	5.65832	4.72429	5.64903	2.30702	7.30949	5.01739	3.69276	5.47536	0_0	10491641	1.05411	88	30	AT4G19185
Chr4_10493240_10493321	Chr4_10491857_10491984	Chr4_10493200_10493322	24445	Chr4	10493240	10493321	+	10493305	5.44852	1.77144	10493264	10493314	51	AT4G19190.1	AT4G19190	24445	Chr4	10493240	10493321	+	55.1806	5.5829	5.48088	6.4443	5.62174	5.60277	8.6055	7.03622	5.3577	5.44852	0_0	10493305	1.28836	52	58	AT4G19190
Chr4_10647088_10647235	Chr4_10647559_10647560	AT4G19520	27431	Chr4	10647088	10647235	-	10647112	7.89096	3.31474	10647109	10647157	49	AT4G19520.1	AT4G19520	27431	Chr4	10647088	10647235	-	71.3789	8.00346	7.53128	12.2465	11.9257	6.72332	4.61379	4.63144	7.81243	7.89096	0_0	10647110	2.81097	48	31	AT4G19520
Chr4_1111457_1111656	Chr4_1110601_1110696	Chr4_1111532_1112033	26194	Chr4	1111457	1111656	-	1111620	93.2422	44.125	1111619	1111623	5	AT4G02520.1	AT4G02520	26194	Chr4	1111457	1111656	-	1761.92	106.036	292.557	102.513	78.7044	585.126	252.074	125.583	126.087	93.2422	0_0	1111620	52.9009	5	40	AT4G02520
Chr4_1111457_1111656	Chr4_1111305_1111306	Chr4_1111532_1112033	26194	Chr4	1111457	1111656	-	1111620	93.2422	44.125	1111619	1111623	5	AT4G02520.1	AT4G02520	26194	Chr4	1111457	1111656	-	1761.92	106.036	292.557	102.513	78.7044	585.126	252.074	125.583	126.087	93.2422	0_0	1111620	52.9009	5	40	AT4G02520
Chr4_1113998_1114117	Chr4_1111305_1111306	Chr4_1114006_1114151	26198	Chr4	1113998	1114117	-	1114029	182.526	50.4055	1114019	1114041	23	AT4G02530.1	AT4G02530	26198	Chr4	1113998	1114117	-	1607.93	160.889	212	198.397	164.859	137.927	144.09	169.433	237.809	182.526	0_0	1114029	36.1913	29	0	AT4G02530
Chr4_11265352_11265500	Chr4_11266347_11266373	Chr4_11265310_11265605	27512	Chr4	11265352	11265500	-	11265454	3.27448	0.8723	11265398	11265492	95	AT4G21100.1	AT4G21100	27512	Chr4	11265352	11265500	-	25.8439	2.18631	2.97703	2.63735	3.22022	2.37294	3.42147	2.70167	3.0524	3.27448	0_0	11265454	0.780826	133	9	AT4G21100
Chr4_11265597_11265742	Chr4_11266347_11266373	AT4G21105	24542	Chr4	11265597	11265742	+	11265652	571.115	187.545	11265652	11265692	41	AT4G21105.2	AT4G21105	24542	Chr4	11265597	11265742	+	5236.97	450.068	743.547	436.332	494.632	644.681	659.85	609.984	626.766	571.115	0_0	11265652	164.676	41	6	AT4G21105
Chr4_11267150_11267275	Chr4_11266347_11266373	AT4G21110	24544	Chr4	11267150	11267275	+	11267178	73.649	11.7157	11267178	11267248	71	AT4G21110.1	AT4G21110	24544	Chr4	11267150	11267275	+	740.233	95.0655	110.189	83.5925	86.291	65.849	78.5641	63.5932	83.4393	73.649	0_0	11267178	15.0309	71	7	AT4G21110
Chr4_12333336_12333845	Chr4_12336628_12336631	Chr4_12333657_12333904	27708	Chr4	12333336	12333845	-	12333711	2624.86	1512.41	12333708	12333715	8	AT4G23670.1	AT4G23670	27708	Chr4	12333336	12333845	-	22200.9	1502.97	2972.22	2012.76	2253.5	1069.57	3704.12	3497.89	2562.99	2624.86	0_0	12333711	877.375	8	93	AT4G23670
Chr4_12337316_12337501	Chr4_12336628_12336631	Chr4_12337418_12337599	27710	Chr4	12337316	12337501	-	12337479	206.292	82.5867	12337476	12337479	4	AT4G23680.1	AT4G23680	27710	Chr4	12337316	12337501	-	3010.77	288.554	764.682	380.512	318.584	117.757	177.527	187.276	569.582	206.292	0_0	12337479	100.648	4	3	AT4G23680
Chr4_12568739_12568900	Chr4_12571314_12571317	Chr4_12568755_12568846	27753	Chr4	12568739	12568900	-	12568846	8.42776	2.37534	12568792	12568876	85	AT4G24230.2	AT4G24230	27753	Chr4	12568739	12568900	-	99.3203	9.56512	7.31441	11.2374	10.4521	11.4033	15.2152	16.121	9.5841	8.42776	0_0	12568846	2.85001	80	0	AT4G24230
Chr4_12568739_12568900	Chr4_12571447_12571563	Chr4_12568755_12568846	27753	Chr4	12568739	12568900	-	12568846	8.42776	2.37534	12568792	12568876	85	AT4G24230.2	AT4G24230	27753	Chr4	12568739	12568900	-	99.3203	9.56512	7.31441	11.2374	10.4521	11.4033	15.2152	16.121	9.5841	8.42776	0_0	12568846	2.85001	80	0	AT4G24230
Chr4_12571750_12571928	Chr4_12571314_12571317	AT4G24240	24773	Chr4	12571750	12571928	+	12571761	3.44894	0.75152	12571761	12571855	95	AT4G24240.1	AT4G24240	24773	Chr4	12571750	12571928	+	49.9349	4.56783	6.50608	5.9627	4.50285	6.39374	7.33541	3.53296	7.68436	3.44894	0_0	12571761	1.24932	95	5	AT4G24240
Chr4_12571750_12571928	Chr4_12571447_12571563	AT4G24240	24773	Chr4	12571750	12571928	+	12571761	3.44894	0.75152	12571761	12571855	95	AT4G24240.1	AT4G24240	24773	Chr4	12571750	12571928	+	49.9349	4.56783	6.50608	5.9627	4.50285	6.39374	7.33541	3.53296	7.68436	3.44894	0_0	12571761	1.24932	95	5	AT4G24240
Chr4_12684861_12684918	Chr4_12687255_12687257	Chr4_12684529_12684976	27774	Chr4	12684861	12684918	-	12684886	4.3615	1.79828	12684874	12684910	37	AT4G24560.1	AT4G24560	27774	Chr4	12684861	12684918	-	35.1346	4.80208	4.33739	4.10509	3.0019	2.53772	3.81027	4.03766	4.14101	4.3615	0_0	12684886	2.03015	38	53	AT4G24560
Chr4_12686414_12686505	Chr4_12687255_12687257	Chr4_12686459_12686545	24807	Chr4	12686414	12686505	+	12686496	1.71776	1.48962	12686496	12686500	5	AT4G24570.1	AT4G24570	24807	Chr4	12686414	12686505	+	38.3518	3.82605	2.99674	7.70565	11.1889	2.37294	1.21825	1.98914	5.33636	1.71776	0_0	12686496	2.96714	6	37	AT4G24570
Chr4_12820664_12820771	Chr4_12820420_12820433	Chr4_12820666_12820736	27816	Chr4	12820664	12820771	-	12820736	150.479	27.3634	12820736	12820747	12	AT4G24920.1	AT4G24920	27816	Chr4	12820664	12820771	-	1616.79	196.104	253.777	201.471	238.651	150.22	140.669	116.409	169.013	150.479	0_0	12820736	26.6652	11	0	AT4G24920
Chr4_12822251_12822411	Chr4_12820420_12820433	Chr4_12822390_12822497	27819	Chr4	12822251	12822411	-	12822406	23.6461	16.6811	12822402	12822407	6	AT4G24930.1	AT4G24930	27819	Chr4	12822251	12822411	-	253.033	28.7344	51.2995	28.7127	18.3662	22.2792	17.1592	18.9711	43.8649	23.6461	0_0	12822406	20.848	5	1336	AT4G24930
Chr4_13160325_13160539	Chr4_13162631_13162643	Chr4_13160394_13160565	27897	Chr4	13160325	13160539	-	13160448	116.003	18.8954	13160439	13160482	44	AT4G25890.1	AT4G25890	27897	Chr4	13160325	13160539	-	928.158	81.6744	135.701	93.2245	103.702	101.74	103.111	88.1755	104.827	116.003	0_0	13160482	14.7186	46	13	AT4G25890
Chr4_13161287_13161476	Chr4_13162631_13162643	Chr4_13161279_13161486	24893	Chr4	13161287	13161476	+	13161383	29.1885	7.81044	13161383	13161466	84	AT4G25900.1	AT4G25900	24893	Chr4	13161287	13161476	+	338.125	29.1638	44.9117	31.8775	31.4927	60.2132	52.7217	32.9842	25.5718	29.1885	0_0	13161383	7.76922	84	37	AT4G25900
Chr4_13163933_13164053	Chr4_13162631_13162643	Chr4_13163929_13164127	24898	Chr4	13163933	13164053	+	13163998	15.5135	2.72426	13163959	13164046	88	AT4G25910.1	AT4G25910	24898	Chr4	13163933	13164053	+	128.397	9.79936	16.9552	15.5489	12.6626	9.35991	14.3598	16.5663	17.6313	15.5135	0_0	13163998	2.73289	73	69	AT4G25910
Chr4_13214475_13214493	Chr4_13216059_13216060	AT4G26055	27902	Chr4	13214475	13214493	-	13214485	7.13944	4.95198	13214484	13214485	2	AT4G26055.1	AT4G26055	27902	Chr4	13214475	13214493	-	70.7418	8.82333	11.2575	7.70565	9.82441	6.95402	8.06118	5.7893	5.18694	7.13944	0_0	13214485	8.12059	1	56	AT4G26055
Chr4_13216392_13216530	Chr4_13216059_13216060	AT4G26060	27904	Chr4	13216392	13216530	-	13216501	5.8377	1.58356	13216431	13216501	71	AT4G26060.1	AT4G26060	27904	Chr4	13216392	13216530	-	62.0211	5.70003	8.16218	7.15524	7.34101	7.84387	7.25765	6.91747	5.80596	5.8377	0_0	13216501	2.10823	70	40	AT4G26060
Chr4_1394515_1394615	Chr4_1397311_1397408	Chr4_1394530_1394583	26252	Chr4	1394515	1394615	-	1394573	46.4869	23.2971	1394556	1394575	20	AT4G03150.1	AT4G03150	26252	Chr4	1394515	1394615	-	368.13	29.4762	50.2743	37.9778	33.7305	37.176	43.6496	46.4331	42.9257	46.4869	0_0	1394573	12.6884	24	1	AT4G03150
Chr4_14400891_14400987	Chr4_14398922_14398949	Chr4_14400920_14400989	25156	Chr4	14400891	14400987	+	14400932	6.75026	2.65716	14400892	14400977	86	AT4G29210.2	AT4G29210	25156	Chr4	14400891	14400987	+	63.1368	6.48085	6.13149	5.93977	4.61201	8.47006	11.3271	9.26288	4.16236	6.75026	0_0	14400932	2.53768	88	12	AT4G29210
Chr4_14400891_14400987	Chr4_14399450_14399478	Chr4_14400920_14400989	25156	Chr4	14400891	14400987	+	14400932	6.75026	2.65716	14400892	14400977	86	AT4G29210.2	AT4G29210	25156	Chr4	14400891	14400987	+	63.1368	6.48085	6.13149	5.93977	4.61201	8.47006	11.3271	9.26288	4.16236	6.75026	0_0	14400932	2.53768	88	12	AT4G29210
Chr4_14657045_14657160	Chr4_14657284_14657294	Chr4_14656954_14657463	25196	Chr4	14657045	14657160	+	14657049	14.8157	7.16628	14657046	14657122	77	AT4G29950.1	AT4G29950	25196	Chr4	14657045	14657160	+	150.791	22.683	20.8589	16.9708	16.9471	13.2818	15.8372	15.735	13.6611	14.8157	0_0	14657049	10.1507	95	4	AT4G29950
Chr4_14920473_14920595	Chr4_14920708_14920887	AT4G30530	25231	Chr4	14920473	14920595	+	14920534	157.98	131.905	14920534	14920535	2	AT4G30530.1	AT4G30530	25231	Chr4	14920473	14920595	+	1870.17	174.358	355.429	186.151	173.81	211.059	181.83	186.92	242.634	157.98	0_0	14920534	136.176	3	0	AT4G30530
Chr4_15178540_15178651	Chr4_15177153_15177154	Chr4_15178470_15178849	28320	Chr4	15178540	15178651	-	15178631	1.19438	1.06018	15178550	15178650	101	AT4G31240.1	AT4G31240	28320	Chr4	15178540	15178651	-	23.2126	2.65481	1.08435	2.63735	4.06621	2.73547	3.83619	3.82984	1.174	1.19438	0_0	15178631	2.22535	85	137	AT4G31240
Chr4_16182775_16182806	Chr4_16182947_16182975	Chr4_16182743_16182812	25475	Chr4	16182775	16182806	+	16182789	10.6286	6.14636	16182785	16182790	6	AT4G33720.1	AT4G33720	25475	Chr4	16182775	16182806	+	189.471	24.2446	66.0072	6.3067	16.8652	44.7892	11.4049	2.13759	7.08668	10.6286	0_0	16182789	14.3282	6	37	AT4G33720
Chr4_16185016_16185079	Chr4_16182947_16182975	AT4G33730	25478	Chr4	16185016	16185079	+	16185041	4.75068	2.26798	16185018	16185062	45	AT4G33730.1	AT4G33730	25478	Chr4	16185016	16185079	+	53.7489	4.06029	6.40751	7.77445	9.52422	3.82306	1.96993	13.3896	2.04916	4.75068	0_0	16185041	1.75686	26	57	AT4G33730
Chr4_16371270_16371436	Chr4_16370640_16370684	Chr4_16371384_16371529	28556	Chr4	16371270	16371436	-	16371430	52.8077	19.3785	16371388	16371430	43	AT4G34180.1	AT4G34180	28556	Chr4	16371270	16371436	-	652.471	73.8661	93.589	70.5892	69.3439	88.6885	85.407	58.0711	60.1087	52.8077	0_0	16371430	29.4762	43	0	AT4G34180
Chr4_16373385_16373685	Chr4_16370640_16370684	Chr4_16373512_16373736	28559	Chr4	16373385	16373685	-	16373616	404.157	97.6977	16373558	16373616	59	AT4G34190.1	AT4G34190	28559	Chr4	16373385	16373685	-	3267.6	280.668	481.056	409.202	307.64	277.864	302.126	374.82	430.068	404.157	0_0	16373616	59.4208	72	10	AT4G34190
Chr4_16441182_16441249	Chr4_16441462_16441463	Chr4_16441086_16441578	25543	Chr4	16441182	16441249	+	16441231	1.90564	0.8052	16441183	16441246	64	AT4G34390.1	AT4G34390	25543	Chr4	16441182	16441249	+	27.1776	3.04522	2.3067	4.19682	4.0935	2.47181	3.3437	3.29545	2.51876	1.90564	0_0	16441231	1.3274	64	52	AT4G34390
Chr4_16553385_16553417	Chr4_16555899_16555910	Chr4_16553145_16553699	25572	Chr4	16553385	16553417	+	16553408	9.87713	5.85112	16553397	16553412	16	AT4G34680.2	AT4G34680	25572	Chr4	16553385	16553417	+	91.3389	10.1898	12.4996	10.5494	8.73281	7.18472	12.7787	10.391	9.13585	9.87713	0_0	16553408	5.73907	23	18	AT4G34680
Chr4_16556802_16556980	Chr4_16555899_16555910	Chr4_16556738_16556873	25573	Chr4	16556802	16556980	+	16556857	321.825	91.7928	16556847	16556862	16	AT4G34700.1	AT4G34700	25573	Chr4	16556802	16556980	+	3230.79	349.068	537.56	312.675	341.616	294.508	338.855	302.142	432.544	321.825	0_0	16556857	126.103	16	32	AT4G34700
Chr4_17276553_17276611	Chr4_17278955_17278966	Chr4_17276525_17276626	28755	Chr4	17276553	17276611	-	17276587	5.13986	0.89914	17276563	17276607	45	AT4G36630.1	AT4G36630	28755	Chr4	17276553	17276611	-	38.269	4.09934	3.13475	5.45817	3.87518	3.52645	4.30275	4.86895	3.86352	5.13986	0_0	17276588	0.858908	45	28	AT4G36630
Chr4_17279146_17279240	Chr4_17278955_17278966	Chr4_17279071_17279428	28758	Chr4	17279146	17279240	-	17279168	24.9881	7.13944	17279166	17279169	4	AT4G36640.1	AT4G36640	28758	Chr4	17279146	17279240	-	302.613	27.9145	70.4431	27.4743	23.9333	30.9141	38.9321	32.4201	25.5932	24.9881	0_0	17279166	8.511	5	35	AT4G36640
Chr4_17440270_17440331	Chr4_17441419_17441545	Chr4_17440177_17440659	25725	Chr4	17440270	17440331	+	17440279	17.6607	5.18012	17440279	17440301	23	AT4G36990.1	AT4G36990	25725	Chr4	17440270	17440331	+	209.193	24.9864	32.1164	19.7457	17.1927	27.2888	36.6252	20.6633	12.914	17.6607	0_0	17440279	7.61305	25	102	AT4G36988
Chr4_17442600_17442705	Chr4_17441419_17441545	Chr4_17442612_17442626	25728	Chr4	17442600	17442705	+	17442618	24.5318	9.76977	17442603	17442651	49	AT4G37000.1	AT4G37000	25728	Chr4	17442600	17442705	+	219.363	25.6892	32.8459	30.2951	23.8515	10.1838	17.6776	23.0384	31.2497	24.5318	0_0	17442618	9.09662	53	6	AT4G37000
Chr4_17444131_17444450	Chr4_17441419_17441545	Chr4_17444129_17444314	25731	Chr4	17444131	17444450	+	17444310	14.8694	3.16712	17444203	17444342	140	AT4G37010.2	AT4G37010	25731	Chr4	17444131	17444450	+	226.687	16.9049	21.3124	21.0759	25.7891	27.091	58.7092	32.0341	8.90105	14.8694	0_0	17444310	4.37262	118	1	AT4G37010
Chr4_1756504_1756584	Chr4_1755502_1755508	AT4G03811	23437	Chr4	1756504	1756584	+	1756534	2.64374	0.83204	1756533	1756557	25	AT4G03811.1	AT4G03811	23437	Chr4	1756504	1756584	+	17.9187	1.75686	1.87296	2.04108	2.15591	0.758021	2.46242	1.75163	2.47607	2.64374	0_0	1756534	0.507537	25	50	AT4G03811
Chr4_1756504_1756584	Chr4_1757268_1757320	AT4G03811	23437	Chr4	1756504	1756584	+	1756534	2.64374	0.83204	1756533	1756557	25	AT4G03811.1	AT4G03811	23437	Chr4	1756504	1756584	+	17.9187	1.75686	1.87296	2.04108	2.15591	0.758021	2.46242	1.75163	2.47607	2.64374	0_0	1756534	0.507537	25	50	AT4G03811
Chr4_17631584_17631733	Chr4_17632278_17632351	Chr4_17631500_17631703	25779	Chr4	17631584	17631733	+	17631659	8.77668	3.46236	17631658	17631665	8	AT4G37520.1	AT4G37520	25779	Chr4	17631584	17631733	+	153.723	16.1631	14.7274	10.9163	13.3994	36.8464	26.0239	12.2911	14.5789	8.77668	0_0	17631663	7.57401	6	101	AT4G37520
Chr4_17634676_17634816	Chr4_17632278_17632351	AT4G37530	25782	Chr4	17634676	17634816	+	17634752	5.67666	3.14028	17634682	17634758	77	AT4G37530.2	AT4G37530	25782	Chr4	17634676	17634816	+	91.9143	8.12059	8.18189	8.60005	9.60609	21.4223	10.6532	9.32225	10.3312	5.67666	0_0	17634752	4.76304	75	32	AT4G37530
Chr4_1774389_1774439	Chr4_1775478_1775482	AT4G03820	26291	Chr4	1774389	1774439	-	1774427	1.57014	0.2684	1774390	1774439	50	AT4G03820.1	AT4G03820	26291	Chr4	1774389	1774439	-	11.1769	1.63973	1.06463	1.44481	1.00973	1.05464	1.60705	1.0391	0.74709	1.57014	0_0	1774390	0.31233	43	31	AT4G03820
Chr4_17788721_17788854	Chr4_17789427_17789543	Chr4_17788763_17788834	28861	Chr4	17788721	17788854	-	17788794	378.31	65.9191	17788784	17788831	48	AT4G37830.1	AT4G37830	28861	Chr4	17788721	17788854	-	3743.87	296.909	546.294	373.678	438.742	391.106	429.161	388.952	500.721	378.31	0_0	17788794	69.1421	50	40	AT4G37830
Chr4_18257334_18257456	Chr4_18258468_18258495	Chr4_18257334_18257463	25902	Chr4	18257334	18257456	+	18257404	257.49	138.038	18257401	18257405	5	AT4G39200.1	AT4G39200	25902	Chr4	18257334	18257456	+	2468.82	206.489	306.673	220.391	238.706	301.528	293.131	304.25	340.161	257.49	0_0	18257404	114.664	5	68	AT4G39200
Chr4_18259605_18259716	Chr4_18258468_18258495	Chr4_18259547_18259755	25905	Chr4	18259605	18259716	+	18259657	10.8702	6.85762	18259628	18259665	38	AT4G39210.1	AT4G39210	25905	Chr4	18259605	18259716	+	168.452	18.5056	62.9316	15.7324	10.916	9.62357	9.02023	9.82696	21.0253	10.8702	0_0	18259657	11.9076	16	48	AT4G39210
Chr4_1932143_1932217	Chr4_1930729_1930771	Chr4_1931883_1932160	23451	Chr4	1932143	1932217	+	1932145	78.1179	24.9344	1932145	1932155	11	AT4G04020.1	AT4G04020	23451	Chr4	1932143	1932217	+	680.662	112.127	129.51	114.232	61.6481	39.9115	45.3085	57.8633	41.9438	78.1179	0_0	1932145	40.681	7	1	AT4G04020
Chr4_2113430_2113545	Chr4_2110705_2110712	Chr4_2113341_2113564	23479	Chr4	2113430	2113545	+	2113442	11.1654	3.9589	2113435	2113522	88	AT4G04320.1	AT4G04320	23479	Chr4	2113430	2113545	+	110.421	8.15963	17.8424	11.2374	11.5164	10.052	12.8046	12.2317	15.4114	11.1654	0_0	2113442	3.08426	53	38	AT4G04320
Chr4_2324992_2325036	Chr4_2326179_2326342	AT4G04610	23496	Chr4	2324992	2325036	+	2324999	53.519	28.9738	2324999	2325004	6	AT4G04610.1	AT4G04610	23496	Chr4	2324992	2325036	+	633.002	65.4722	101.179	54.0542	44.6192	76.0658	83.0483	71.6685	83.3753	53.519	0_0	2324999	35.6057	6	4	AT4G04610
Chr4_2328252_2328266	Chr4_2326179_2326342	Chr4_2328181_2328264	26336	Chr4	2328252	2328266	-	2328259	26.0617	11.2996	2328255	2328263	9	AT4G04614.1	AT4G04614	26336	Chr4	2328252	2328266	-	225.2	18.896	28.9225	23.0252	18.5026	24.026	34.111	25.4432	26.2122	26.0617	0_0	2328258	9.1747	8	6	AT4G04614
Chr4_2718013_2718015	Chr4_2717403_2717404	AT4G05320	23544	Chr4	2718013	2718015	+	2718014	0.8052	0.63074	2718014	2718015	2	AT4G05320.2	AT4G05320	23544	Chr4	2718013	2718015	+	6.19356	0.741785	0.906909	0	0.40935	0.692106	0.751686	0.712529	1.174	0.8052	0_0	2718014	0.585619	2	156	AT4G05320
Chr4_2718119_2718256	Chr4_2717403_2717404	Chr4_2717977_2718254	23545	Chr4	2718119	2718256	+	2718189	420.1	306.714	2718189	2718191	3	AT4G05320.2	AT4G05320	23545	Chr4	2718119	2718256	+	3796.37	395.918	544.934	350.974	357.09	461.668	443.52	400.233	421.935	420.1	0_0	2718189	253.222	3	19	AT4G05320
Chr4_2804397_2804467	Chr4_2802910_2802957	AT4G05520	23558	Chr4	2804397	2804467	+	2804398	0.68442	0.42944	2804398	2804467	70	AT4G05520.2	AT4G05520	23558	Chr4	2804397	2804467	+	4.81865	0.351372	0.946339	0.52747	0	0	0.648005	0.593774	1.06727	0.68442	0_0	2804398	0.351372	70	53	AT4G05520
Chr4_2804397_2804467	Chr4_2803506_2803507	AT4G05520	23558	Chr4	2804397	2804467	+	2804398	0.68442	0.42944	2804398	2804467	70	AT4G05520.2	AT4G05520	23558	Chr4	2804397	2804467	+	4.81865	0.351372	0.946339	0.52747	0	0	0.648005	0.593774	1.06727	0.68442	0_0	2804398	0.351372	70	53	AT4G05520
Chr4_3766508_3766578	Chr4_3763516_3763617	Chr4_3766440_3766671	26459	Chr4	3766508	3766578	-	3766532	8.17278	2.16062	3766515	3766566	52	AT4G06634.1	AT4G06634	26459	Chr4	3766508	3766578	-	78.4083	8.15963	9.66055	7.24698	7.14998	8.73372	10.2644	10.1832	8.83701	8.17278	0_0	3766566	1.95206	52	12	AT4G06634
Chr4_3766508_3766578	Chr4_3767234_3767237	Chr4_3766440_3766671	26459	Chr4	3766508	3766578	-	3766532	8.17278	2.16062	3766515	3766566	52	AT4G06634.1	AT4G06634	26459	Chr4	3766508	3766578	-	78.4083	8.15963	9.66055	7.24698	7.14998	8.73372	10.2644	10.1832	8.83701	8.17278	0_0	3766566	1.95206	52	12	AT4G06634
Chr4_4643834_4643912	Chr4_4641993_4642008	AT4G07825	23626	Chr4	4643834	4643912	+	4643835	5.5693	0.979661	4643835	4643908	74	AT4G07825.1	AT4G07825	23626	Chr4	4643834	4643912	+	35.4375	4.33358	5.40202	3.25655	2.53797	3.19687	4.12131	3.02825	3.9916	5.5693	0_0	4643873	0.663702	72	33	AT4G07825
Chr4_4643834_4643912	Chr4_4642158_4642167	AT4G07825	23626	Chr4	4643834	4643912	+	4643835	5.5693	0.979661	4643835	4643908	74	AT4G07825.1	AT4G07825	23626	Chr4	4643834	4643912	+	35.4375	4.33358	5.40202	3.25655	2.53797	3.19687	4.12131	3.02825	3.9916	5.5693	0_0	4643873	0.663702	72	33	AT4G07825
Chr4_4797946_4798096	Chr4_4796670_4796795	AT4G07950	23634	Chr4	4797946	4798096	+	4798042	8.3875	2.59006	4798004	4798056	53	AT4G07950.1	AT4G07950	23634	Chr4	4797946	4798096	+	74.5677	6.7151	11.0998	5.84803	6.76792	7.41542	10.3681	7.57062	10.3952	8.3875	0_0	4798042	1.83494	43	2	AT4G07950
Chr4_4829086_4829150	Chr4_4830741_4830745	Chr4_4828938_4829167	26493	Chr4	4829086	4829150	-	4829136	10.8165	2.6169	4829114	4829142	29	AT4G07990.2	AT4G07990	26493	Chr4	4829086	4829150	-	106.004	8.86237	17.3298	10.6182	10.5885	11.1067	13.9451	11.7864	10.9502	10.8165	0_0	4829136	2.18631	24	472	AT4G07990
Chr4_5466652_5466713	Chr4_5468824_5468903	AT4G08590	26531	Chr4	5466652	5466713	-	5466703	0.69784	0.21472	5466653	5466713	61	AT4G08590.1	AT4G08590	26531	Chr4	5466652	5466713	-	3.9397	0	0.374593	0	0	1.38421	0.622085	0.860972	0	0.69784	1_1	5466703	0.216869	42	32	AT4G08590
Chr4_5553110_5553153	Chr4_5556014_5556031	Chr4_5553040_5553216	26536	Chr4	5553110	5553153	-	5553143	9.31349	4.2944	5553133	5553151	19	AT4G08690.1	AT4G08690	26536	Chr4	5553110	5553153	-	93.0028	9.60416	15.9695	10.2742	9.79712	8.27232	11.0679	8.90661	9.79755	9.31349	0_0	5553143	3.70892	39	8	AT4G08690
Chr4_5640460_5640502	Chr4_5638135_5638244	Chr4_5640497_5640952	26551	Chr4	5640460	5640502	-	5640497	12.9637	5.85112	5640496	5640502	7	AT4G08850.1	AT4G08850	26551	Chr4	5640460	5640502	-	156.49	14.4453	25.4723	13.8518	14.2181	22.6088	16.3038	12.1427	24.4832	12.9637	0_0	5640497	7.88634	7	139	AT4G08850
Chr4_5963985_5964063	Chr4_5965672_5965709	AT4G09420	26584	Chr4	5963985	5964063	-	5964063	0.34892	0.34892	5963986	5964063	78	AT4G09420.1	AT4G09420	26584	Chr4	5963985	5964063	-	1.37654	0	0.335162	0	0	0.329574	0.362883	0	0	0.34892	1_1	5964063	0.335162	78	272	AT4G09420
Chr4_6696794_6696859	Chr4_6698673_6698687	Chr4_6696712_6696932	23801	Chr4	6696794	6696859	+	6696859	0.65758	0.65758	6696803	6696859	57	AT4G10910.1	AT4G10910	23801	Chr4	6696794	6696859	+	7.12725	0.390413	0	0.412802	0.927861	1.28534	1.34785	1.18755	0.917854	0.65758	0_1	6696859	0.390413	65	147	AT4G10910
Chr4_6698910_6699309	Chr4_6698673_6698687	Chr4_6699104_6699199	26662	Chr4	6698910	6699309	-	6699123	102.851	39.7366	6699119	6699196	78	AT4G10920.2	AT4G10920	26662	Chr4	6698910	6699309	-	1211.03	114.742	156.304	111.021	100.809	212.015	147.253	161.655	104.379	102.851	0_0	6699123	41.7742	81	76	AT4G10920
Chr4_6722134_6722202	Chr4_6723448_6723452	Chr4_6722029_6722220	26670	Chr4	6722134	6722202	-	6722160	8.44118	2.03984	6722155	6722202	48	AT4G10970.4	AT4G10970	26670	Chr4	6722134	6722202	-	89.6761	7.3788	12.1447	9.37979	8.54178	9.39287	13.1934	11.1926	10.011	8.44118	0_0	6722160	3.20139	47	60	AT4G10970
Chr4_6920485_6920594	Chr4_6919341_6919428	Chr4_6919817_6920607	23845	Chr4	6920485	6920594	+	6920529	20.3045	7.08576	6920527	6920556	30	AT4G11380.1	AT4G11380	23845	Chr4	6920485	6920594	+	159.578	18.0761	18.3748	14.5628	15.4461	16.8083	21.3323	19.6242	15.0485	20.3045	0_0	6920529	6.63702	26	28	AT4G11380
Chr4_7011166_7011369	Chr4_7013138_7013196	Chr4_7011331_7011406	26716	Chr4	7011166	7011369	-	7011333	50.4055	14.5607	7011264	7011354	91	AT4G11600.1	AT4G11600	26716	Chr4	7011166	7011369	-	553.052	49.5434	70.4234	62.2873	61.1842	61.8611	76.4127	72.2029	48.7316	50.4055	0_0	7011333	10.5802	78	42	AT4G11600
Chr4_7128035_7128147	Chr4_7126202_7126233	Chr4_7128073_7128103	26729	Chr4	7128035	7128147	-	7128103	7.15286	1.08702	7128065	7128147	83	AT4G11845.1	AT4G11845	26729	Chr4	7128035	7128147	-	71.1601	6.63702	7.96502	7.38458	7.04082	7.11881	11.4567	9.38163	7.02265	7.15286	0_0	7128072	0.936991	79	31	AT4G11845
Chr4_7261114_7261163	Chr4_7260968_7260971	Chr4_7260915_7261180	26748	Chr4	7261114	7261163	-	7261163	0.83204	0.34892	7261115	7261163	49	AT4G12120.1	AT4G12120	26748	Chr4	7261114	7261163	-	7.3801	0.780826	1.24207	0.871472	0.845991	0.329574	0.933127	0.712529	0.832472	0.83204	0_0	7261163	0.429454	49	17	AT4G12120
Chr4_7263575_7263623	Chr4_7260968_7260971	AT4G12130	23884	Chr4	7263575	7263623	+	7263593	4.38834	1.35542	7263593	7263620	28	AT4G12130.1	AT4G12130	23884	Chr4	7263575	7263623	+	43.6975	4.724	7.90588	3.87576	4.6393	4.44925	5.28772	4.54237	3.88487	4.38834	0_0	7263593	1.17124	28	6	AT4G12130
Chr4_7386737_7386812	Chr4_7389614_7389711	Chr4_7386675_7386931	26770	Chr4	7386737	7386812	-	7386809	1.52988	0.48312	7386760	7386812	53	AT4G12450.1	AT4G12450	26770	Chr4	7386737	7386812	-	18.5053	2.65481	2.07012	1.85761	2.51068	1.48308	3.86211	1.12817	1.4088	1.52988	0_0	7386809	0.819867	53	1	AT4G12450
Chr4_7391220_7391333	Chr4_7389614_7389711	AT4G12460	23907	Chr4	7391220	7391333	+	7391276	5.35458	2.4827	7391224	7391333	110	AT4G12460.1	AT4G12460	23907	Chr4	7391220	7391333	+	44.5373	3.74796	2.58272	4.60963	3.8206	6.32783	7.87974	6.11587	4.09832	5.35458	0_0	7391276	1.17124	110	1	AT4G12460
Chr4_7391220_7391333	Chr4_7390997_7390998	AT4G12460	23907	Chr4	7391220	7391333	+	7391276	5.35458	2.4827	7391224	7391333	110	AT4G12460.1	AT4G12460	23907	Chr4	7391220	7391333	+	44.5373	3.74796	2.58272	4.60963	3.8206	6.32783	7.87974	6.11587	4.09832	5.35458	0_0	7391276	1.17124	110	1	AT4G12460
Chr4_8243827_8243900	Chr4_8242698_8242788	Chr4_8243806_8243910	26951	Chr4	8243827	8243900	-	8243876	43.2393	13.259	8243858	8243884	27	AT4G14320.2	AT4G14320	26951	Chr4	8243827	8243900	-	355.539	36.855	54.2371	42.9085	43.0909	25.6079	30.7154	33.6967	45.1883	43.2393	0_0	8243876	12.5713	27	34	AT4G14320
Chr4_8244128_8244193	Chr4_8242698_8242788	AT4G14330	24028	Chr4	8244128	8244193	+	8244129	1.31516	0.69784	8244129	8244148	20	AT4G14330.1	AT4G14330	24028	Chr4	8244128	8244193	+	14.1843	1.1322	1.71524	0.802671	1.00973	1.48308	1.78849	1.54381	3.39392	1.31516	0_0	8244129	0.663702	20	65	AT4G14330
Chr4_8464313_8464398	Chr4_8461817_8461915	AT4G14746	27005	Chr4	8464313	8464398	-	8464390	9.11218	1.30174	8464342	8464393	52	AT4G14746.1	AT4G14746	27005	Chr4	8464313	8464398	-	119.542	11.9466	21.3321	12.3611	12.1713	14.3365	16.1224	10.5692	11.5906	9.11218	0_0	8464390	1.60069	52	64	AT4G14746
Chr4_8669442_8669475	Chr4_8670484_8670556	Chr4_8669358_8669526	27041	Chr4	8669442	8669475	-	8669465	36.0327	16.6676	8669461	8669468	8	AT4G15210.1	AT4G15210	27041	Chr4	8669442	8669475	-	949.742	286.173	225.958	31.5565	93.4956	57.0823	27.4754	12.2614	179.707	36.0327	0_0	8669465	87.023	7	5	AT4G15210
Chr4_8669442_8669475	Chr4_8671134_8671147	Chr4_8669358_8669526	27041	Chr4	8669442	8669475	-	8669465	36.0327	16.6676	8669461	8669468	8	AT4G15210.1	AT4G15210	27041	Chr4	8669442	8669475	-	949.742	286.173	225.958	31.5565	93.4956	57.0823	27.4754	12.2614	179.707	36.0327	0_0	8669465	87.023	7	5	AT4G15210
Chr4_8671356_8671371	Chr4_8670484_8670556	AT4G15215	24100	Chr4	8671356	8671371	+	8671366	0.4697	0.36234	8671366	8671369	4	AT4G15215.1	AT4G15215	24100	Chr4	8671356	8671371	+	6.34911	0.351372	1.34065	1.03201	1.06431	0.395489	0.673925	0.445331	0.576327	0.4697	0_0	8671366	0.273289	10	704	AT4G15215
Chr4_8671356_8671371	Chr4_8671134_8671147	AT4G15215	24100	Chr4	8671356	8671371	+	8671366	0.4697	0.36234	8671366	8671369	4	AT4G15215.1	AT4G15215	24100	Chr4	8671356	8671371	+	6.34911	0.351372	1.34065	1.03201	1.06431	0.395489	0.673925	0.445331	0.576327	0.4697	0_0	8671366	0.273289	10	704	AT4G15215
Chr4_8909035_8909114	Chr4_8907222_8907273	Chr4_8908763_8909161	24154	Chr4	8909035	8909114	+	8909102	17.4997	9.72951	8909102	8909105	4	AT4G15610.1	AT4G15610	24154	Chr4	8909035	8909114	+	215.709	17.6076	18.8479	22.1308	27.6994	19.8074	57.2318	27.6699	7.21476	17.4997	0_0	8909102	7.80826	4	38	AT4G15610
Chr4_8957614_8957654	Chr4_8959618_8959690	Chr4_8957215_8957665	27077	Chr4	8957614	8957654	-	8957632	1.16754	0.37576	8957627	8957654	28	AT4G15730.1	AT4G15730	27077	Chr4	8957614	8957654	-	9.01539	1.09316	0.670324	0.825605	0.68225	0.692106	1.84033	1.42506	0.619018	1.16754	0_0	8957632	0.468495	40	0	AT4G15730
Chr4_9177990_9178074	Chr4_9180175_9180269	Chr4_9177979_9178139	27117	Chr4	9177990	9178074	-	9178044	23.3777	5.0325	9178002	9178060	59	AT4G16210.1	AT4G16210	27117	Chr4	9177990	9178074	-	210.184	16.6316	27.1087	19.654	19.5124	24.3226	33.9554	25.087	20.5343	23.3777	0_0	9178044	4.06029	59	4	AT4G16210
Chr4_9181988_9182017	Chr4_9180175_9180269	AT4G16220	24216	Chr4	9181988	9182017	+	9182012	0.966241	0.2684	9181989	9182012	24	AT4G16220.1	AT4G16220	24216	Chr4	9181988	9182017	+	5.05984	0	0.453454	0	0.49122	0	1.73665	0.771906	0.640363	0.966241	0_1	9182008	0.138008	24	275	AT4G16220
Chr4_9199695_9199736	Chr4_9200913_9200965	AT4G16250	27119	Chr4	9199695	9199736	-	9199736	0.979661	0.4026	9199731	9199736	6	AT4G16250.1	AT4G16250	27119	Chr4	9199695	9199736	-	8.51973	0.936991	0.867478	0.963206	0.818701	0.988723	1.06273	0.92035	0.98189	0.979661	0_0	9199736	0.351372	10	250	AT4G16250
Chr4_9201463_9201550	Chr4_9200913_9200965	Chr4_9201442_9201643	27122	Chr4	9201463	9201550	-	9201476	35.1873	15.6746	9201476	9201480	5	AT4G16260.1	AT4G16260	27122	Chr4	9201463	9201550	-	498.822	44.468	99.2868	30.7308	40.5803	103.322	78.8233	29.6887	36.7355	35.1873	0_0	9201476	22.5659	5	76	AT4G16260
Chr4_9739631_9739744	Chr4_9737533_9737574	Chr4_9739518_9739861	24307	Chr4	9739631	9739744	+	9739681	12.0109	2.8182	9739637	9739736	100	AT4G17460.1	AT4G17460	24307	Chr4	9739631	9739744	+	95.3324	8.70621	9.62112	10.2513	10.5067	6.32783	13.1415	12.7068	12.0602	12.0109	0_0	9739681	2.06919	100	18	AT4G17460
Chr4_9759271_9759351	Chr4_9759506_9759509	AT4G17500	24309	Chr4	9759271	9759351	+	9759325	10.4273	7.79702	9759325	9759329	5	AT4G17500.1	AT4G17500	24309	Chr4	9759271	9759351	+	137.499	7.73018	8.91136	15.0673	15.3643	22.5099	23.6392	24.6713	9.17854	10.4273	0_0	9759325	6.12948	5	0	AT4G17500
Chr4_9915834_9915909	Chr4_9913915_9913924	Chr4_9915831_9915915	24344	Chr4	9915834	9915909	+	9915898	9.74293	4.01258	9915853	9915903	51	AT4G17830.1	AT4G17830	24344	Chr4	9915834	9915909	+	101.413	7.26168	16.2258	8.34778	7.72307	13.5785	13.5563	11.9349	13.0421	9.74293	0_0	9915898	3.31851	47	67	AT4G17830
Chr5_10038970_10039028	Chr5_10036167_10036169	Chr5_10038938_10039001	35316	Chr5	10038970	10039028	-	10039001	5.82428	1.12728	10038980	10039027	48	AT5G28040.1	AT5G28040	35316	Chr5	10038970	10039028	-	46.1312	3.55276	4.69227	5.18296	5.07594	4.38334	6.94661	6.35338	4.11967	5.82428	0_0	10038986	0.663702	48	15	AT5G28040
Chr5_10070802_10070893	Chr5_10071612_10071615	Chr5_10070793_10070899	35324	Chr5	10070802	10070893	-	10070869	364.259	202.535	10070858	10070869	12	AT5G28060.1	AT5G28060	35324	Chr5	10070802	10070893	-	3306.27	407.123	448.348	360.881	401.191	301.462	341.68	278.628	402.703	364.259	0_0	10070869	211.213	13	30	AT5G28060
Chr5_10369186_10369216	Chr5_10367599_10367600	AT5G28442	35338	Chr5	10369186	10369216	-	10369203	1.31516	0.8723	10369190	10369216	27	AT5G28442.1	AT5G28442	35338	Chr5	10369186	10369216	-	7.55008	0.819867	0.966055	0.848538	0.76412	0	0.933127	0.771906	1.13131	1.31516	0_0	10369203	0.429454	17	17	AT5G28442
Chr5_10477731_10477813	Chr5_10476111_10476112	Chr5_10477771_10477809	30984	Chr5	10477731	10477813	+	10477793	39.1596	14.5473	10477763	10477793	31	AT5G28500.2	AT5G28500	30984	Chr5	10477731	10477813	+	297.734	28.3049	28.7253	32.061	27.1536	32.8256	32.3484	28.5308	48.6249	39.1596	0_0	10477793	9.87745	31	22	AT5G28500
Chr5_10543305_10543380	Chr5_10542986_10543047	Chr5_10543275_10543558	35349	Chr5	10543305	10543380	-	10543362	79.6343	37.4016	10543343	10543365	23	AT5G28540.1	AT5G28540	35349	Chr5	10543305	10543380	-	831.374	91.747	141.419	72.4468	69.1802	93.9617	101.478	89.9568	91.5506	79.6343	0_0	10543362	44.9756	22	13	AT5G28540
Chr5_10798124_10798232	Chr5_10795742_10795811	AT5G28770	35370	Chr5	10798124	10798232	-	10798223	20.64	4.91172	10798153	10798226	74	AT5G28770.2	AT5G28770	35370	Chr5	10798124	10798232	-	166.053	17.3734	16.4229	21.718	19.8671	12.6557	16.4852	19.268	21.6229	20.64	0_0	10798223	3.1233	74	1	AT5G28770
Chr5_11024951_11024964	Chr5_11026735_11026745	Chr5_11024879_11024978	35399	Chr5	11024951	11024964	-	11024959	1.2078	0.57706	11024957	11024964	8	AT5G29000.1	AT5G29000	35399	Chr5	11024951	11024964	-	12.801	1.21028	1.69552	1.26134	1.82843	1.41717	1.86625	1.24693	1.06727	1.2078	0_0	11024959	0.624661	6	1	AT5G29000
Chr5_1114862_1114886	Chr5_1116099_1116106	AT5G04110	33634	Chr5	1114862	1114886	-	1114882	0.952821	0.25498	1114863	1114886	24	AT5G04110.1	AT5G04110	33634	Chr5	1114862	1114886	-	10.128	1.3274	1.06463	1.35307	1.52824	0.988723	1.01089	0.92035	0.98189	0.952821	0_0	1114870	0.429454	21	3	AT5G04110
Chr5_12549173_12549245	Chr5_12546634_12546729	AT5G33280	31082	Chr5	12549173	12549245	+	12549221	6.79052	2.013	12549206	12549239	34	AT5G33280.1	AT5G33280	31082	Chr5	12549173	12549245	+	55.2433	5.19249	7.17641	6.32964	5.78548	4.08672	6.35045	7.3628	6.16883	6.79052	0_0	12549239	2.10823	34	41	AT5G33280
Chr5_13591227_13591306	Chr5_13592986_13593008	AT5G35370	35499	Chr5	13591227	13591306	-	13591303	3.16712	1.01992	13591248	13591303	56	AT5G35370.1	AT5G35370	35499	Chr5	13591227	13591306	-	30.3475	3.39659	3.50934	3.39415	4.42098	2.40589	4.14723	2.93918	2.96702	3.16712	0_0	13591303	0.89795	36	32	AT5G35370
Chr5_13712005_13712262	Chr5_13713255_13713280	Chr5_13712193_13712288	35514	Chr5	13712005	13712262	-	13712256	47.9094	17.0971	13712135	13712256	122	AT5G35530.1	AT5G35530	35514	Chr5	13712005	13712262	-	455.224	39.2755	65.5537	43.3213	43.8823	49.8646	53.8362	46.8191	64.762	47.9094	0_0	13712256	14.2501	136	32	AT5G35530
Chr5_13712005_13712262	Chr5_13713392_13713393	Chr5_13712193_13712288	35514	Chr5	13712005	13712262	-	13712256	47.9094	17.0971	13712135	13712256	122	AT5G35530.1	AT5G35530	35514	Chr5	13712005	13712262	-	455.224	39.2755	65.5537	43.3213	43.8823	49.8646	53.8362	46.8191	64.762	47.9094	0_0	13712256	14.2501	136	32	AT5G35530
Chr5_14090624_14090631	Chr5_14089424_14089437	AT5G35940	31171	Chr5	14090624	14090631	+	14090625	7.28706	3.52946	14090625	14090629	5	AT5G35940.1	AT5G35940	31171	Chr5	14090624	14090631	+	30.0421	3.66988	1.55752	1.42188	1.41908	4.38334	5.0026	4.12673	1.174	7.28706	0_0	14090625	1.83494	5	200	AT5G35940
Chr5_14090624_14090631	Chr5_14089894_14089966	AT5G35940	31171	Chr5	14090624	14090631	+	14090625	7.28706	3.52946	14090625	14090629	5	AT5G35940.1	AT5G35940	31171	Chr5	14090624	14090631	+	30.0421	3.66988	1.55752	1.42188	1.41908	4.38334	5.0026	4.12673	1.174	7.28706	0_0	14090625	1.83494	5	200	AT5G35940
Chr5_14546100_14546186	Chr5_14548032_14548074	Chr5_14546091_14546229	35568	Chr5	14546100	14546186	-	14546135	9.30007	1.98616	14546106	14546185	80	AT5G36890.2	AT5G36890	35568	Chr5	14546100	14546186	-	71.3955	5.70003	9.26624	6.05444	8.18701	5.99825	10.3422	9.05506	7.49225	9.30007	0_0	14546128	1.48357	79	101	AT5G36890
Chr5_14546100_14546186	Chr5_14548358_14548359	Chr5_14546091_14546229	35568	Chr5	14546100	14546186	-	14546135	9.30007	1.98616	14546106	14546185	80	AT5G36890.2	AT5G36890	35568	Chr5	14546100	14546186	-	71.3955	5.70003	9.26624	6.05444	8.18701	5.99825	10.3422	9.05506	7.49225	9.30007	0_0	14546128	1.48357	79	101	AT5G36890
Chr5_14546100_14546186	Chr5_14548513_14548664	Chr5_14546091_14546229	35568	Chr5	14546100	14546186	-	14546135	9.30007	1.98616	14546106	14546185	80	AT5G36890.2	AT5G36890	35568	Chr5	14546100	14546186	-	71.3955	5.70003	9.26624	6.05444	8.18701	5.99825	10.3422	9.05506	7.49225	9.30007	0_0	14546128	1.48357	79	101	AT5G36890
Chr5_14590220_14590317	Chr5_14589407_14589459	Chr5_14590115_14590329	31193	Chr5	14590220	14590317	+	14590305	6.9113	3.70392	14590226	14590311	86	AT5G36940.1	AT5G36940	31193	Chr5	14590220	14590317	+	59.7019	7.3788	5.40202	7.01764	4.9122	5.33911	6.68741	9.50039	6.55305	6.9113	0_0	14590305	4.13838	65	139	AT5G36940
Chr5_14681329_14681415	Chr5_14680811_14680812	AT5G37130	31199	Chr5	14681329	14681415	+	14681378	6.60264	3.50262	14681349	14681410	62	AT5G37130.1	AT5G37130	31199	Chr5	14681329	14681415	+	57.4604	5.11441	6.66381	4.8619	4.6393	5.63572	9.12391	7.68937	7.12937	6.60264	0_0	14681378	3.00618	18	0	AT5G37130
Chr5_14718171_14718172	Chr5_14716051_14716152	AT5G37180	31201	Chr5	14718171	14718172	+	14718172	0.42944	0.42944	14718172	14718172	1	AT5G37180.1	AT5G37180	31201	Chr5	14718171	14718172	+	2.80158	0.429454	0.47317	0.344002	0	0	0.414723	0.326576	0.384218	0.42944	0_0	14718172	0.429454	1	66	AT5G37180
Chr5_14834213_14834308	Chr5_14834031_14834034	AT5G37400	31208	Chr5	14834213	14834308	+	14834271	0.89914	0.30866	14834254	14834308	55	AT5G37400.1	AT5G37400	31208	Chr5	14834213	14834308	+	7.09141	0.624661	0.650608	1.21547	0.68225	0.823936	0.829446	0.68284	0.683054	0.89914	0_0	14834254	0.351372	65	89	AT5G37400
Chr5_14836580_14836626	Chr5_14834031_14834034	AT5G37410	31209	Chr5	14836580	14836626	+	14836626	0.81862	0.36234	14836581	14836626	46	AT5G37410.1	AT5G37410	31209	Chr5	14836580	14836626	+	5.26913	0.390413	0.630893	0.550403	0.62767	0	1.16641	0.593774	0.490945	0.81862	0_0	14836581	0.156165	46	80	AT5G37410
Chr5_14932705_14932778	Chr5_14933644_14933669	Chr5_14932710_14932787	35612	Chr5	14932705	14932778	-	14932728	3.00608	1.38226	14932724	14932769	46	AT5G37590.1	AT5G37590	35612	Chr5	14932705	14932778	-	26.4466	2.81097	3.03617	3.69229	2.97461	2.14223	2.54018	2.85012	3.39392	3.00608	0_0	14932728	1.17124	46	59	AT5G37590
Chr5_14932705_14932778	Chr5_14933955_14934055	Chr5_14932710_14932787	35612	Chr5	14932705	14932778	-	14932728	3.00608	1.38226	14932724	14932769	46	AT5G37590.1	AT5G37590	35612	Chr5	14932705	14932778	-	26.4466	2.81097	3.03617	3.69229	2.97461	2.14223	2.54018	2.85012	3.39392	3.00608	0_0	14932728	1.17124	46	59	AT5G37590
Chr5_14935580_14935841	Chr5_14933644_14933669	Chr5_14935657_14935885	35618	Chr5	14935580	14935841	-	14935734	20.9621	7.21996	14935726	14935737	12	AT5G37600.1	AT5G37600	35618	Chr5	14935580	14935841	-	254.649	20.9652	22.1995	22.8188	24.5883	46.7337	42.5869	27.9668	25.828	20.9621	0_0	14935734	7.49593	17	107	AT5G37600
Chr5_14935580_14935841	Chr5_14933955_14934055	Chr5_14935657_14935885	35618	Chr5	14935580	14935841	-	14935734	20.9621	7.21996	14935726	14935737	12	AT5G37600.1	AT5G37600	35618	Chr5	14935580	14935841	-	254.649	20.9652	22.1995	22.8188	24.5883	46.7337	42.5869	27.9668	25.828	20.9621	0_0	14935734	7.49593	17	107	AT5G37600
Chr5_15333562_15333627	Chr5_15334035_15334036	Chr5_15333557_15333625	35661	Chr5	15333562	15333627	-	15333591	6.2403	3.40868	15333584	15333591	8	AT5G38360.1	AT5G38360	35661	Chr5	15333562	15333627	-	54.7107	4.724	6.30893	5.32056	5.26697	3.98785	6.79109	6.8284	9.24257	6.2403	0_0	15333591	2.18631	8	34	AT5G38360
Chr5_15453860_15453936	Chr5_15454285_15454287	AT5G38590	35678	Chr5	15453860	15453936	-	15453917	1.4091	0.49654	15453882	15453918	37	AT5G38590.1	AT5G38590	35678	Chr5	15453860	15453936	-	11.6247	0.89795	1.32093	1.19254	1.0916	0.889851	1.81441	1.51412	1.49418	1.4091	0_0	15453917	0.351372	37	32	AT5G38590
Chr5_15456550_15456637	Chr5_15454285_15454287	Chr5_15456555_15456668	31280	Chr5	15456550	15456637	+	15456618	6.83078	1.99958	15456556	15456620	65	AT5G38600.1	AT5G38600	31280	Chr5	15456550	15456637	+	63.3125	6.5199	8.61563	7.26991	6.52231	5.40502	7.28357	7.0956	7.76974	6.83078	0_0	15456618	1.83494	69	23	AT5G38600
Chr5_15713017_15713045	Chr5_15711041_15711042	AT5G39240	35706	Chr5	15713017	15713045	-	15713041	7.43468	4.87146	15713038	15713042	5	AT5G39240.1	AT5G39240	35706	Chr5	15713017	15713045	-	74.2593	10.8144	5.36259	7.20111	12.99	5.33911	11.353	8.34253	5.42174	7.43468	0_0	15713041	6.94935	2	38	AT5G39240
Chr5_15928971_15928974	Chr5_15927145_15927156	AT5G39785	31352	Chr5	15928971	15928974	+	15928974	0.5368	0.30866	15928972	15928974	3	AT5G39785.1	AT5G39785	31352	Chr5	15928971	15928974	+	7.37036	1.21028	0.946339	0.733871	0.57309	0.889851	1.21825	0.92035	0.341527	0.5368	0_0	15928972	0.702743	3	216	AT5G39785
Chr5_15929187_15929204	Chr5_15927145_15927156	AT5G39785	31353	Chr5	15929187	15929204	+	15929188	1.8788	0.6039	15929188	15929198	11	AT5G39785.1	AT5G39785	31353	Chr5	15929187	15929204	+	17.5706	1.09316	1.59695	1.60534	1.71927	1.94449	3.29186	3.11731	1.32342	1.8788	0_0	15929195	0.351372	11	7	AT5G39785
Chr5_1609117_1609362	Chr5_1610065_1610067	Chr5_1608988_1609373	29418	Chr5	1609117	1609362	+	1609294	16.7884	3.71734	1609190	1609355	166	AT5G05440.1	AT5G05440	29418	Chr5	1609117	1609362	+	217.774	20.4186	21.963	19.9521	21.7229	54.0502	20.1659	12.2317	30.4813	16.7884	0_0	1609350	3.94317	162	100	AT5G05440
Chr5_1611999_1612077	Chr5_1610065_1610067	Chr5_1611737_1612076	29420	Chr5	1611999	1612077	+	1612068	10.5079	3.14028	1612020	1612068	49	AT5G05450.1	AT5G05450	29420	Chr5	1611999	1612077	+	96.0688	11.4001	13.3276	9.88432	10.2065	10.5134	10.5754	8.63941	11.0142	10.5079	0_0	1612068	4.29454	49	62	AT5G05450
Chr5_16654898_16654959	Chr5_16656884_16657060	AT5G41650	31466	Chr5	16654898	16654959	+	16654913	5.73034	0.979661	16654913	16654954	42	AT5G41650.1	AT5G41650	31466	Chr5	16654898	16654959	+	46.6844	5.70003	7.57071	4.83896	6.76792	3.098	5.20996	4.09704	3.67141	5.73034	0_0	16654913	0.858908	42	0	AT5G41650
Chr5_16654898_16654959	Chr5_16657609_16657610	AT5G41650	31466	Chr5	16654898	16654959	+	16654913	5.73034	0.979661	16654913	16654954	42	AT5G41650.1	AT5G41650	31466	Chr5	16654898	16654959	+	46.6844	5.70003	7.57071	4.83896	6.76792	3.098	5.20996	4.09704	3.67141	5.73034	0_0	16654913	0.858908	42	0	AT5G41650
Chr5_16760549_16760648	Chr5_16757800_16757817	AT5G41870	35847	Chr5	16760549	16760648	-	16760599	2.5498	0.79178	16760568	16760603	36	AT5G41870.1	AT5G41870	35847	Chr5	16760549	16760648	-	19.7913	1.05411	2.50386	1.76588	2.07404	2.80138	1.89217	2.3751	2.77491	2.5498	0_0	16760599	0.390413	52	23	AT5G41870
Chr5_17670112_17670126	Chr5_17667589_17667610	Chr5_17670086_17670292	36011	Chr5	17670112	17670126	-	17670121	2.2143	0.966241	17670118	17670124	7	AT5G43910.2	AT5G43910	36011	Chr5	17670112	17670126	-	29.551	1.99111	5.36259	2.91255	3.38396	5.27319	3.99171	2.13759	2.28396	2.2143	0_0	17670122	0.819867	11	117	AT5G43910
Chr5_17739800_17739883	Chr5_17740385_17740386	Chr5_17739735_17739949	36026	Chr5	17739800	17739883	-	17739831	7.23338	2.32166	17739807	17739873	67	AT5G44080.1	AT5G44080	36026	Chr5	17739800	17739883	-	62.7806	6.16852	7.92559	6.4443	5.81277	6.45966	8.42406	6.79871	7.51359	7.23338	0_0	17739831	2.10823	66	42	AT5G44080
Chr5_18421534_18421608	Chr5_18421015_18421021	AT5G45472	31759	Chr5	18421534	18421608	+	18421571	2.79136	1.36884	18421559	18421598	40	AT5G45472.1	AT5G45472	31759	Chr5	18421534	18421608	+	21.4499	2.53768	2.07012	2.54562	1.41908	1.41717	2.92898	3.56264	2.17723	2.79136	0_0	18421571	1.24932	23	173	AT5G45469
Chr5_18421534_18421608	Chr5_18421015_18421021	AT5G45469	31759	Chr5	18421534	18421608	+	18421571	2.79136	1.36884	18421559	18421598	40	AT5G45469.1	AT5G45469	31759	Chr5	18421534	18421608	+	21.4499	2.53768	2.07012	2.54562	1.41908	1.41717	2.92898	3.56264	2.17723	2.79136	0_0	18421571	1.24932	23	173	AT5G45469
Chr5_18421534_18421608	Chr5_18421015_18421021	AT5G45472	31759	Chr5	18421534	18421608	+	18421571	2.79136	1.36884	18421559	18421598	40	AT5G45472.1	AT5G45472	31759	Chr5	18421534	18421608	+	21.4499	2.53768	2.07012	2.54562	1.41908	1.41717	2.92898	3.56264	2.17723	2.79136	0_0	18421571	1.24932	23	173	AT5G45469
Chr5_18421534_18421608	Chr5_18421015_18421021	AT5G45469	31759	Chr5	18421534	18421608	+	18421571	2.79136	1.36884	18421559	18421598	40	AT5G45469.1	AT5G45469	31759	Chr5	18421534	18421608	+	21.4499	2.53768	2.07012	2.54562	1.41908	1.41717	2.92898	3.56264	2.17723	2.79136	0_0	18421571	1.24932	23	173	AT5G45469
Chr5_18429019_18429159	Chr5_18431757_18431799	Chr5_18428930_18429090	36141	Chr5	18429019	18429159	-	18429079	2.10694	1.6775	18429047	18429141	95	AT5G45480.1	AT5G45480	36141	Chr5	18429019	18429159	-	26.0838	2.38152	3.15446	1.74294	1.9103	5.56981	2.79938	2.93918	3.47931	2.10694	0_0	18429079	1.17124	122	11	AT5G45480
Chr5_18964007_18964694	Chr5_18964288_18964316	AT5G46730	31855	Chr5	18964007	18964694	+	18964008	54.3779	18.8954	18964008	18964235	228	AT5G46730.2	AT5G46730	31855	Chr5	18964007	18964694	+	565.631	94.6361	91.6963	48.4584	38.0696	51.3807	64.8782	47.5316	74.6023	54.3779	0_0	18964008	31.7406	238	4	AT5G46730
Chr5_19136022_19136078	Chr5_19138951_19138953	AT5G47120	31888	Chr5	19136022	19136078	+	19136023	51.4255	33.3219	19136023	19136035	13	AT5G47120.1	AT5G47120	31888	Chr5	19136022	19136078	+	505.894	48.9187	56.5241	50.1326	48.3579	76.8238	73.2245	60.3571	40.1294	51.4255	0_0	19136023	34.044	11	0	AT5G47120
Chr5_1931691_1931800	Chr5_1931265_1931589	AT5G06320	33798	Chr5	1931691	1931800	-	1931797	38.663	14.8559	1931792	1931798	7	AT5G06320.1	AT5G06320	33798	Chr5	1931691	1931800	-	536.694	51.6516	62.3401	71.4148	68.1978	77.7796	70.0882	40.2282	56.3306	38.663	0_0	1931792	18.4665	6	24	AT5G06320
Chr5_19357992_19358099	Chr5_19358326_19358332	Chr5_19357990_19358125	36296	Chr5	19357992	19358099	-	19358004	2.44244	0.5368	19357994	19358079	86	AT5G47810.1	AT5G47810	36296	Chr5	19357992	19358099	-	15.4085	1.3274	1.93211	1.97228	1.61011	1.94449	2.1773	1.27661	0.725745	2.44244	0_0	19358006	0.390413	107	119	AT5G47810
Chr5_19366405_19366447	Chr5_19365023_19365028	AT5G47820	31946	Chr5	19366405	19366447	+	19366412	6.34766	2.02642	19366409	19366443	35	AT5G47820.2	AT5G47820	31946	Chr5	19366405	19366447	+	50.2966	3.98221	4.988	3.89869	4.39369	5.99825	8.39814	7.27373	5.01618	6.34766	0_0	19366412	1.3274	35	71	AT5G47820
Chr5_21128158_21128251	Chr5_21131170_21131171	Chr5_21128129_21128290	32203	Chr5	21128158	21128251	+	21128244	2.09352	0.42944	21128159	21128250	92	AT5G52030.2	AT5G52030	32203	Chr5	21128158	21128251	+	16.0174	1.63973	1.67581	1.69708	1.33721	1.3183	1.55521	3.20638	1.49418	2.09352	0_0	21128197	0.351372	76	68	AT5G52030
Chr5_21130310_21130406	Chr5_21131170_21131171	Chr5_21130320_21130433	32204	Chr5	21130310	21130406	+	21130337	33.6171	6.71	21130326	21130348	23	AT5G52040.3	AT5G52040	32204	Chr5	21130310	21130406	+	283.342	24.9083	34.1471	24.47	22.7872	33.6166	40.5133	37.7343	31.5486	33.6171	0_0	21130337	5.50482	23	17	AT5G52040
Chr5_21386822_21386840	Chr5_21387039_21387045	AT5G52760	32255	Chr5	21386822	21386840	+	21386824	0.48312	0.2684	21386824	21386826	3	AT5G52760.1	AT5G52760	32255	Chr5	21386822	21386840	+	15.3464	0.663702	4.17967	1.10081	1.17347	3.72419	2.02177	1.0391	0.960545	0.48312	0_1	21386824	0.429454	6	0	AT5G52760
Chr5_22075279_22075296	Chr5_22073062_22073070	AT5G54370	32388	Chr5	22075279	22075296	+	22075283	16.265	11.0178	22075283	22075286	4	AT5G54370.1	AT5G54370	32388	Chr5	22075279	22075296	+	184.831	17.5295	27.9367	10.5265	15.6645	15.49	37.04	33.5779	10.8008	16.265	0_0	22075283	11.6343	4	0	AT5G54370
Chr5_22681305_22681361	Chr5_22683136_22683269	Chr5_22681238_22681409	32507	Chr5	22681305	22681361	+	22681307	66.523	41.5081	22681307	22681314	8	AT5G56010.1	AT5G56010	32507	Chr5	22681305	22681361	+	722.063	85.7737	165.866	61.5993	54.9894	81.8992	78.2531	57.0617	70.0984	66.523	0_0	22681307	45.2879	8	2	AT5G56010
Chr5_22684404_22684580	Chr5_22683136_22683269	Chr5_22684386_22684585	32512	Chr5	22684404	22684580	+	22684444	6.8442	1.70434	22684422	22684478	57	AT5G56020.1	AT5G56020	32512	Chr5	22684404	22684580	+	57.4369	3.90413	6.44694	6.42137	5.29426	6.29487	9.17575	7.71906	5.33636	6.8442	0_0	22684444	1.56165	60	39	AT5G56020
Chr5_2397226_2397229	Chr5_2394364_2394399	Chr5_2397182_2397423	33881	Chr5	2397226	2397229	-	2397229	0.36234	0.14762	2397227	2397229	3	AT5G07571.1	AT5G07571	33881	Chr5	2397226	2397229	-	3.42548	0.624661	0	0.481603	0.35477	0.790979	0	0	0.811126	0.36234	1_0	2397227	0.31233	3	196	AT5G07571
Chr5_2397226_2397229	Chr5_2395776_2395782	Chr5_2397182_2397423	33881	Chr5	2397226	2397229	-	2397229	0.36234	0.14762	2397227	2397229	3	AT5G07571.1	AT5G07571	33881	Chr5	2397226	2397229	-	3.42548	0.624661	0	0.481603	0.35477	0.790979	0	0	0.811126	0.36234	1_0	2397227	0.31233	3	196	AT5G07571
Chr5_2397226_2397229	Chr5_2394515_2394592	Chr5_2397182_2397423	33881	Chr5	2397226	2397229	-	2397229	0.36234	0.14762	2397227	2397229	3	AT5G07571.1	AT5G07571	33881	Chr5	2397226	2397229	-	3.42548	0.624661	0	0.481603	0.35477	0.790979	0	0	0.811126	0.36234	1_0	2397227	0.31233	3	196	AT5G07571
Chr5_2397226_2397229	Chr5_2394709_2394744	Chr5_2397182_2397423	33881	Chr5	2397226	2397229	-	2397229	0.36234	0.14762	2397227	2397229	3	AT5G07571.1	AT5G07571	33881	Chr5	2397226	2397229	-	3.42548	0.624661	0	0.481603	0.35477	0.790979	0	0	0.811126	0.36234	1_0	2397227	0.31233	3	196	AT5G07571
Chr5_2397226_2397229	Chr5_2394860_2394937	Chr5_2397182_2397423	33881	Chr5	2397226	2397229	-	2397229	0.36234	0.14762	2397227	2397229	3	AT5G07571.1	AT5G07571	33881	Chr5	2397226	2397229	-	3.42548	0.624661	0	0.481603	0.35477	0.790979	0	0	0.811126	0.36234	1_0	2397227	0.31233	3	196	AT5G07571
Chr5_2397226_2397229	Chr5_2395069_2395116	Chr5_2397182_2397423	33881	Chr5	2397226	2397229	-	2397229	0.36234	0.14762	2397227	2397229	3	AT5G07571.1	AT5G07571	33881	Chr5	2397226	2397229	-	3.42548	0.624661	0	0.481603	0.35477	0.790979	0	0	0.811126	0.36234	1_0	2397227	0.31233	3	196	AT5G07571
Chr5_2397226_2397229	Chr5_2395433_2395446	Chr5_2397182_2397423	33881	Chr5	2397226	2397229	-	2397229	0.36234	0.14762	2397227	2397229	3	AT5G07571.1	AT5G07571	33881	Chr5	2397226	2397229	-	3.42548	0.624661	0	0.481603	0.35477	0.790979	0	0	0.811126	0.36234	1_0	2397227	0.31233	3	196	AT5G07571
Chr5_2397226_2397229	Chr5_2395601_2395606	Chr5_2397182_2397423	33881	Chr5	2397226	2397229	-	2397229	0.36234	0.14762	2397227	2397229	3	AT5G07571.1	AT5G07571	33881	Chr5	2397226	2397229	-	3.42548	0.624661	0	0.481603	0.35477	0.790979	0	0	0.811126	0.36234	1_0	2397227	0.31233	3	196	AT5G07571
Chr5_2397420_2397450	Chr5_2394709_2394744	AT5G07571	33882	Chr5	2397420	2397450	-	2397448	0.45628	0.28182	2397445	2397450	6	AT5G07571.1	AT5G07571	33882	Chr5	2397420	2397450	-	5.62305	0.819867	0.492885	0.940272	0.65496	0.560277	0.673925	0	1.02458	0.45628	0_0	2397448	0.507537	30	25	AT5G07571
Chr5_2397420_2397450	Chr5_2394860_2394937	AT5G07571	33882	Chr5	2397420	2397450	-	2397448	0.45628	0.28182	2397445	2397450	6	AT5G07571.1	AT5G07571	33882	Chr5	2397420	2397450	-	5.62305	0.819867	0.492885	0.940272	0.65496	0.560277	0.673925	0	1.02458	0.45628	0_0	2397448	0.507537	30	25	AT5G07571
Chr5_2397420_2397450	Chr5_2395069_2395116	AT5G07571	33882	Chr5	2397420	2397450	-	2397448	0.45628	0.28182	2397445	2397450	6	AT5G07571.1	AT5G07571	33882	Chr5	2397420	2397450	-	5.62305	0.819867	0.492885	0.940272	0.65496	0.560277	0.673925	0	1.02458	0.45628	0_0	2397448	0.507537	30	25	AT5G07571
Chr5_2397420_2397450	Chr5_2395433_2395446	AT5G07571	33882	Chr5	2397420	2397450	-	2397448	0.45628	0.28182	2397445	2397450	6	AT5G07571.1	AT5G07571	33882	Chr5	2397420	2397450	-	5.62305	0.819867	0.492885	0.940272	0.65496	0.560277	0.673925	0	1.02458	0.45628	0_0	2397448	0.507537	30	25	AT5G07571
Chr5_2397420_2397450	Chr5_2395601_2395606	AT5G07571	33882	Chr5	2397420	2397450	-	2397448	0.45628	0.28182	2397445	2397450	6	AT5G07571.1	AT5G07571	33882	Chr5	2397420	2397450	-	5.62305	0.819867	0.492885	0.940272	0.65496	0.560277	0.673925	0	1.02458	0.45628	0_0	2397448	0.507537	30	25	AT5G07571
Chr5_2397420_2397450	Chr5_2395776_2395782	AT5G07571	33882	Chr5	2397420	2397450	-	2397448	0.45628	0.28182	2397445	2397450	6	AT5G07571.1	AT5G07571	33882	Chr5	2397420	2397450	-	5.62305	0.819867	0.492885	0.940272	0.65496	0.560277	0.673925	0	1.02458	0.45628	0_0	2397448	0.507537	30	25	AT5G07571
Chr5_2397420_2397450	Chr5_2394515_2394592	AT5G07571	33882	Chr5	2397420	2397450	-	2397448	0.45628	0.28182	2397445	2397450	6	AT5G07571.1	AT5G07571	33882	Chr5	2397420	2397450	-	5.62305	0.819867	0.492885	0.940272	0.65496	0.560277	0.673925	0	1.02458	0.45628	0_0	2397448	0.507537	30	25	AT5G07571
Chr5_2403836_2403878	Chr5_2402134_2402141	Chr5_2403732_2403877	33884	Chr5	2403836	2403878	-	2403843	1.50304	0.44286	2403841	2403853	13	AT5G07590.1	AT5G07590	33884	Chr5	2403836	2403878	-	11.4073	1.1322	1.26179	0.894405	1.00973	1.61491	1.08865	1.36568	1.53687	1.50304	0_0	2403843	0.507537	16	34	AT5G07590
Chr5_251731_251800	Chr5_250946_250957	AT5G01670	29120	Chr5	251731	251800	+	251793	6.83078	1.83854	251738	251793	56	AT5G01670.1	AT5G01670	29120	Chr5	251731	251800	+	59.3108	3.94317	8.14246	6.97177	6.14025	4.35038	8.65734	8.63941	5.63519	6.83078	0_0	251793	1.09316	48	21	AT5G01670
Chr5_25523793_25523916	Chr5_25524722_25524728	AT5G63780	33066	Chr5	25523793	25523916	+	25523794	10.4139	2.65716	25523794	25523890	97	AT5G63780.1	AT5G63780	33066	Chr5	25523793	25523916	+	83.1028	5.89523	7.61015	7.95791	9.06029	7.5143	12.5713	14.31	7.76974	10.4139	0_0	25523846	1.44453	98	1	AT5G63780
Chr5_25901982_25902073	Chr5_25903891_25903893	Chr5_25901956_25902127	37472	Chr5	25901982	25902073	-	25902064	4.40176	2.09352	25902050	25902064	15	AT5G64780.1	AT5G64780	37472	Chr5	25901982	25902073	-	35.3108	3.00618	4.84999	4.05922	3.65686	2.24111	3.60291	4.15642	5.33636	4.40176	0_0	25902064	1.71782	12	63	AT5G64780
Chr5_25905972_25906037	Chr5_25903891_25903893	AT5G64800	33141	Chr5	25905972	25906037	+	25905973	1.98616	0.63074	25905973	25906012	40	AT5G64800.1	AT5G64800	33141	Chr5	25905972	25906037	+	14.9613	1.1322	2.34613	2.31628	1.9103	1.18647	1.21825	1.15786	1.70763	1.98616	0_0	25905982	0.351372	40	101	AT5G64800
Chr5_25967337_25967410	Chr5_25969548_25969549	Chr5_25967308_25967449	37490	Chr5	25967337	25967410	-	25967355	7.43468	1.91906	25967355	25967396	42	AT5G65000.1	AT5G65000	37490	Chr5	25967337	25967410	-	75.8218	8.47196	12.7756	9.15045	8.92384	6.52557	7.67238	6.79871	8.06857	7.43468	0_0	25967355	1.91302	42	38	AT5G65000
Chr5_25969150_25969231	Chr5_25969548_25969549	Chr5_25969035_25969223	33167	Chr5	25969150	25969231	+	25969191	50.8216	40.7297	25969191	25969193	3	AT5G65010.1	AT5G65010	33167	Chr5	25969150	25969231	+	463.779	34.4735	69.9897	40.5005	38.015	51.4136	45.6714	66.1464	66.7472	50.8216	0_0	25969191	27.6412	5	2	AT5G65010
Chr5_26004229_26004231	Chr5_26004686_26004734	Chr5_26004204_26004281	33182	Chr5	26004229	26004231	+	26004230	0.30866	0.2013	26004230	26004231	2	AT5G65090.1	AT5G65090	33182	Chr5	26004229	26004231	+	2.90162	0.351372	0.374593	0.366935	0.57309	0	0.362883	0.564085	0	0.30866	0_0	26004230	0.351372	1	213	AT5G65090
Chr5_26854016_26854038	Chr5_26855594_26855602	Chr5_26854022_26854108	33349	Chr5	26854016	26854038	+	26854026	36.0327	31.1613	26854026	26854032	7	AT5G67300.1	AT5G67300	33349	Chr5	26854016	26854038	+	382.213	34.2783	50.5109	39.7437	38.7791	57.4119	48.3152	37.8234	39.3183	36.0327	0_0	26854026	30.5303	2	4	AT5G67300
Chr5_26857133_26857207	Chr5_26855594_26855602	Chr5_26857154_26857267	33352	Chr5	26857133	26857207	+	26857176	27.2292	4.67016	26857149	26857200	52	AT5G67320.1	AT5G67320	33352	Chr5	26857133	26857207	+	225.554	20.1843	24.2105	18.3009	19.2395	22.6747	40.5651	31.9747	21.1747	27.2292	0_0	26857176	3.86509	52	22	AT5G67320
Chr5_27432_27519	Chr5_29353_29360	Chr5_27424_27504	33397	Chr5	27432	27519	-	27443	10.2797	1.91906	27440	27513	74	AT5G01075.1	AT5G01075	33397	Chr5	27432	27519	-	71.4189	5.81715	9.50282	9.49446	9.19674	2.99913	5.67652	6.94716	11.5052	10.2797	0_0	27440	1.01507	74	9	AT5G01075
Chr5_27432_27519	Chr5_29917_30001	Chr5_27424_27504	33397	Chr5	27432	27519	-	27443	10.2797	1.91906	27440	27513	74	AT5G01075.1	AT5G01075	33397	Chr5	27432	27519	-	71.4189	5.81715	9.50282	9.49446	9.19674	2.99913	5.67652	6.94716	11.5052	10.2797	0_0	27440	1.01507	74	9	AT5G01075
Chr5_2821128_2821219	Chr5_2820894_2821009	AT5G08670	33955	Chr5	2821128	2821219	-	2821201	29.4435	2.53638	2821172	2821205	34	AT5G08670.1	AT5G08670	33955	Chr5	2821128	2821219	-	228.297	22.1755	29.652	14.4022	14.9822	32.4301	31.6486	34.0529	19.5097	29.4435	0_0	2821201	2.10823	37	25	AT5G08670
Chr5_2821922_2821948	Chr5_2820894_2821009	AT5G08680	29642	Chr5	2821922	2821948	+	2821928	44.9973	35.5496	2821928	2821932	5	AT5G08680.1	AT5G08680	29642	Chr5	2821922	2821948	+	365.546	32.8728	39.766	27.2679	24.5337	59.9496	54.1991	51.0943	30.8655	44.9973	0_0	2821928	26.509	2	0	AT5G08680
Chr5_2854842_2855029	Chr5_2855411_2855414	AT5G08760	29649	Chr5	2854842	2855029	+	2854940	22.4785	7.93122	2854933	2854942	10	AT5G08760.1	AT5G08760	29649	Chr5	2854842	2855029	+	427.552	26.3919	83.8496	31.4418	31.9293	88.9192	57.7243	40.3766	44.4412	22.4785	0_0	2854940	7.41785	10	0	AT5G08760
Chr5_2856541_2856572	Chr5_2855411_2855414	AT5G08770	33959	Chr5	2856541	2856572	-	2856549	0.89914	0.50996	2856542	2856550	9	AT5G08770.1	AT5G08770	33959	Chr5	2856541	2856572	-	7.7205	0.624661	0.966055	0.963206	0.65496	0.692106	1.11457	0.653152	1.15265	0.89914	0_0	2856550	0.351372	9	10	AT5G08770
Chr5_2856720_2856746	Chr5_2855411_2855414	AT5G08780	29651	Chr5	2856720	2856746	+	2856723	3.97232	1.55672	2856721	2856743	23	AT5G08780.1	AT5G08780	29651	Chr5	2856720	2856746	+	27.5573	2.96714	2.97703	2.91255	2.26507	2.43885	3.96579	2.49385	3.56469	3.97232	0_0	2856721	1.09316	23	19	AT5G08780
Chr5_3257738_3257816	Chr5_3256108_3256109	Chr5_3257747_3257811	34065	Chr5	3257738	3257816	-	3257807	19.4456	2.59006	3257753	3257807	55	AT5G10350.1	AT5G10350	34065	Chr5	3257738	3257816	-	181.885	16.9049	25.5314	15.159	15.2005	18.6539	23.4837	22.1478	25.3584	19.4456	0_0	3257808	2.38152	57	1	AT5G10350
Chr5_32808_33036	Chr5_29917_30001	Chr5_32780_33054	29084	Chr5	32808	33036	+	32840	18.278	6.65632	32810	32875	66	AT5G01090.1	AT5G01090	29084	Chr5	32808	33036	+	141.439	13.3912	15.0823	14.2876	13.6723	16.4787	18.5329	17.457	14.2587	18.278	0_0	32840	4.45071	105	8	AT5G01090
Chr5_3297205_3297448	Chr5_3298334_3298336	AT5G10470	34083	Chr5	3297205	3297448	-	3297390	16.1174	4.5628	3297308	3297417	110	AT5G10470.2	AT5G10470	34083	Chr5	3297205	3297448	-	132.426	16.2021	20.6617	11.8107	11.571	11.1067	15.2411	18.4664	11.249	16.1174	0_0	3297390	4.64591	108	17	AT5G10470
Chr5_3300059_3300175	Chr5_3298334_3298336	Chr5_3299981_3300151	34085	Chr5	3300059	3300175	-	3300081	21.8075	8.56196	3300081	3300142	62	AT5G10480.2	AT5G10480	34085	Chr5	3300059	3300175	-	212.543	16.9439	36.5524	19.5164	20.14	20.104	22.2136	18.6148	36.6501	21.8075	0_0	3300081	6.48085	70	70	AT5G10480
Chr5_4008765_4008806	Chr5_4008516_4008517	Chr5_4008695_4008804	34222	Chr5	4008765	4008806	-	4008797	8.4546	4.65674	4008790	4008802	13	AT5G12370.1	AT5G12370	34222	Chr5	4008765	4008806	-	76.3319	8.3158	7.51157	7.52218	7.80494	10.5134	10.3162	8.55035	7.34283	8.4546	0_0	4008797	4.09934	24	7	AT5G12370
Chr5_4318468_4318599	Chr5_4320165_4320170	Chr5_4318460_4318561	29909	Chr5	4318468	4318599	+	4318527	26.5314	7.03208	4318520	4318591	72	AT5G13470.1	AT5G13470	29909	Chr5	4318468	4318599	+	250.035	29.8666	36.9072	29.6071	32.4478	20.4666	27.0607	23.4541	23.6934	26.5314	0_0	4318527	8.12059	72	3	AT5G13470
Chr5_4986076_4986294	Chr5_4988865_4988900	Chr5_4986155_4986377	34458	Chr5	4986076	4986294	-	4986218	53.8813	26.5716	4986210	4986239	30	AT5G15350.1	AT5G15350	34458	Chr5	4986076	4986294	-	557.607	51.9249	71.8232	55.1779	52.1785	71.5836	70.9695	54.9538	75.1146	53.8813	0_0	4986218	25.2988	30	21	AT5G15350
Chr5_5006808_5006882	Chr5_5008380_5008381	Chr5_5006764_5006882	34462	Chr5	5006808	5006882	-	5006810	18.0231	6.45502	5006810	5006875	66	AT5G15410.1	AT5G15410	34462	Chr5	5006808	5006882	-	119.213	13.8597	15.3189	13.2097	10.1246	9.09625	10.4718	15.1709	13.9386	18.0231	0_0	5006810	6.0514	52	72	AT5G15410
Chr5_6136636_6136767	Chr5_6138949_6139048	Chr5_6136555_6136807	34678	Chr5	6136636	6136767	-	6136765	4.05284	3.16712	6136725	6136765	41	AT5G18490.1	AT5G18490	34678	Chr5	6136636	6136767	-	41.8202	4.95824	4.1008	4.97656	3.49312	6.03121	5.72836	5.10646	3.37258	4.05284	0_0	6136765	4.37262	1	0	AT5G18490
Chr5_6348169_6348269	Chr5_6351018_6351026	AT5G19010	34707	Chr5	6348169	6348269	-	6348239	6.93814	1.31516	6348179	6348266	88	AT5G19010.1	AT5G19010	34707	Chr5	6348169	6348269	-	49.4366	3.70892	5.71747	3.96749	5.29426	4.44925	7.77606	6.0565	5.52847	6.93814	0_0	6348179	0.819867	92	33	AT5G19010
Chr5_7026484_7026534	Chr5_7027816_7027856	Chr5_7026485_7026533	34840	Chr5	7026484	7026534	-	7026528	9.0585	2.29482	7026491	7026533	43	AT5G20740.1	AT5G20740	34840	Chr5	7026484	7026534	-	67.4584	10.3069	5.22458	6.2379	6.46773	5.00953	7.5687	7.12529	10.4593	9.0585	0_0	7026491	3.16234	43	41	AT5G20740
Chr5_7040190_7040680	Chr5_7040116_7040126	AT5G20790	34841	Chr5	7040190	7040680	-	7040658	117.855	67.0732	7040651	7040658	8	AT5G20790.2	AT5G20790	34841	Chr5	7040190	7040680	-	2001.39	385.923	346.853	261.235	242.117	170.357	172.084	124.663	180.305	117.855	0_0	7040658	212.814	8	4	AT5G20790
Chr5_726780_726794	Chr5_725308_725312	AT5G03100	29237	Chr5	726780	726794	+	726784	2.52296	1.90564	726784	726786	3	AT5G03100.1	AT5G03100	29237	Chr5	726780	726794	+	21.2429	2.69385	2.64186	2.63735	1.9103	1.84562	2.3069	2.46416	2.21993	2.52296	0_0	726784	1.87398	3	38	AT5G03100
Chr5_726780_726794	Chr5_725717_725849	AT5G03100	29237	Chr5	726780	726794	+	726784	2.52296	1.90564	726784	726786	3	AT5G03100.1	AT5G03100	29237	Chr5	726780	726794	+	21.2429	2.69385	2.64186	2.63735	1.9103	1.84562	2.3069	2.46416	2.21993	2.52296	0_0	726784	1.87398	3	38	AT5G03100
Chr5_726780_726794	Chr5_726199_726200	AT5G03100	29237	Chr5	726780	726794	+	726784	2.52296	1.90564	726784	726786	3	AT5G03100.1	AT5G03100	29237	Chr5	726780	726794	+	21.2429	2.69385	2.64186	2.63735	1.9103	1.84562	2.3069	2.46416	2.21993	2.52296	0_0	726784	1.87398	3	38	AT5G03100
Chr5_7826606_7826633	Chr5_7823919_7824058	Chr5_7826602_7826611	34987	Chr5	7826606	7826633	-	7826611	3.86496	1.8788	7826611	7826613	3	AT5G23230.1	AT5G23230	34987	Chr5	7826606	7826633	-	30.8723	3.1233	2.99674	4.38029	5.04865	2.10928	3.39554	2.8798	3.07374	3.86496	0_0	7826611	2.10823	3	0	AT5G23230
Chr5_7826606_7826633	Chr5_7824645_7824646	Chr5_7826602_7826611	34987	Chr5	7826606	7826633	-	7826611	3.86496	1.8788	7826611	7826613	3	AT5G23230.1	AT5G23230	34987	Chr5	7826606	7826633	-	30.8723	3.1233	2.99674	4.38029	5.04865	2.10928	3.39554	2.8798	3.07374	3.86496	0_0	7826611	2.10823	3	0	AT5G23230
Chr5_8154708_8154711	Chr5_8156467_8156468	Chr5_8154634_8154710	35042	Chr5	8154708	8154711	-	8154709	0.76494	0.6039	8154709	8154711	3	AT5G24110.1	AT5G24110	35042	Chr5	8154708	8154711	-	7.96685	0.741785	1.69552	0.389869	0.60038	2.0104	1.14049	0.623463	0	0.76494	0_1	8154709	0.663702	3	0	AT5G24110
Chr5_8217221_8217364	Chr5_8218660_8218661	Chr5_8217191_8217418	30687	Chr5	8217221	8217364	+	8217339	16.5737	9.72951	8217303	8217344	42	AT5G24210.1	AT5G24210	30687	Chr5	8217221	8217364	+	355.016	18.0371	61.0389	29.1026	18.6937	78.4387	66.563	40.2282	26.3403	16.5737	0_0	8217339	10.5411	40	4	AT5G24210
Chr5_8378815_8378926	Chr5_8380406_8380408	Chr5_8378759_8378963	30712	Chr5	8378815	8378926	+	8378888	10.3871	3.52946	8378888	8378897	10	AT5G24530.1	AT5G24530	30712	Chr5	8378815	8378926	+	148.916	13.1569	24.5851	12.7739	11.2162	25.2124	28.3567	13.0037	10.2245	10.3871	0_0	8378888	4.13838	10	55	AT5G24530
Chr5_9247037_9247098	Chr5_9249263_9249285	Chr5_9246995_9247540	35215	Chr5	9247037	9247098	-	9247066	11.6351	7.59572	9247061	9247066	6	AT5G26340.1	AT5G26340	35215	Chr5	9247037	9247098	-	120.016	11.1658	3.8445	12.751	16.5923	17.7641	23.2245	17.1898	5.84865	11.6351	0_0	9247066	8.511	6	0	AT5G26340
Chr5_9634901_9634946	Chr5_9636740_9636767	Chr5_9634884_9635174	35260	Chr5	9634901	9634946	-	9634922	3.10002	0.84546	9634902	9634945	44	AT5G27330.1	AT5G27330	35260	Chr5	9634901	9634946	-	25.0315	1.75686	3.56849	1.60534	2.12862	3.098	4.14723	2.55323	3.07374	3.10002	0_0	9634922	0.702743	23	58	AT5G27330
Chr5_9634901_9634946	Chr5_9637091_9637096	Chr5_9634884_9635174	35260	Chr5	9634901	9634946	-	9634922	3.10002	0.84546	9634902	9634945	44	AT5G27330.1	AT5G27330	35260	Chr5	9634901	9634946	-	25.0315	1.75686	3.56849	1.60534	2.12862	3.098	4.14723	2.55323	3.07374	3.10002	0_0	9634922	0.702743	23	58	AT5G27330
Chr5_9873104_9873174	Chr5_9872853_9872870	Chr5_9873067_9873168	30945	Chr5	9873104	9873174	+	9873158	669.819	587.931	9873158	9873158	1	AT5G27850.1	AT5G27850	30945	Chr5	9873104	9873174	+	8052.73	695.052	1174.23	613.424	640.278	739.268	1488.47	1213.61	818.576	669.819	0_0	9873158	608.927	1	6	AT5G27850
Chr5_9984044_9984501	Chr5_9982925_9982926	Chr5_9984046_9984773	30956	Chr5	9984044	9984501	+	9984500	8.723	2.30824	9984075	9984500	426	AT5G27950.1	AT5G27950	30956	Chr5	9984044	9984501	+	79.274	9.25279	12.9333	11.5126	10.1519	3.69123	6.09124	7.86751	9.05046	8.723	0_0	9984500	2.26439	450	449	AT5G27950
Chr5_9984662_9984747	Chr5_9982925_9982926	Chr5_9984046_9984773	30957	Chr5	9984662	9984747	+	9984663	0.50996	0.50996	9984663	9984747	85	AT5G27950.1	AT5G27950	30957	Chr5	9984662	9984747	+	7.70678	1.24932	0.591462	0.550403	1.0916	0.626191	1.29601	0.831284	0.960545	0.50996	0_0	9984663	0.390413	85	612	AT5G27950

## Sheet: ddm1EPICATs
tssID.x	tssID.y	Gene_5'UTR_mixedIDs	consensus.cluster.x	chr.x	start.x	end.x	strand.x	dominant_ctss.x	tpm.x	tpm.dominant_ctss.x	q_0.1	q_0.9	interquantile_width.x	transcriptID	geneID	consensus.cluster.y	chr.y	start.y	end.y	strand.y	tpm.y	ddm1	ibm1	ibm2	edm2	met1	pol4	pol5	suvh456	wild-type	expression_class	dominant_ctss.y	tpm.dominant_ctss.y	interquantile_width.y	distance2NearestCanonicalTSS	nearestGeneID
Chr1_10356464_10356486	Chr1_10357375_10357510	Chr1_10356382_10356482	6818	Chr1	10356464	10356486	-	10356482	10.9776	8.70958	10356479	10356482	4	AT1G29640.1	AT1G29640	6818	Chr1	10356464	10356486	-	133.698	11.1268	25.906	19.0348	15.8555	12.3261	18.6885	15.0225	4.76003	10.9776	0_0	10356482	8.58908	5	0	AT1G29640
Chr1_11311038_11311409	Chr1_11310036_11310174	Chr1_11310997_11311299	2109	Chr1	11311038	11311409	+	11311274	682.528	191.436	11311248	11311279	32	AT1G31580.1	AT1G31580	2109	Chr1	11311038	11311409	+	6192.7	393.614	1321.48	724.101	447.638	504.315	1032.45	757.745	328.826	682.528	0_0	11311274	124.19	12	105	AT1G31580
Chr1_12144467_12144611	Chr1_12142842_12142843	AT1G33470	2229	Chr1	12144467	12144611	+	12144504	9.28665	1.35542	12144487	12144566	80	AT1G33470.1	AT1G33470	2229	Chr1	12144467	12144611	+	64.8495	5.97332	9.32539	6.62777	9.00571	2.93321	8.19078	4.00798	9.49872	9.28665	0_0	12144517	0.741785	75	2	AT1G33470
Chr1_12177752_12177785	Chr1_12176895_12176986	AT1G33590	2233	Chr1	12177752	12177785	+	12177772	19.4993	7.68966	12177772	12177777	6	AT1G33590.1	AT1G33590	2233	Chr1	12177752	12177785	+	153.697	10.9316	18.1185	11.9942	11.4618	21.4553	17.7813	16.3288	26.1268	19.4993	0_0	12177772	4.33358	6	5	AT1G33590
Chr1_12590103_12590240	Chr1_12592173_12592211	AT1G34430	7148	Chr1	12590103	12590240	-	12590200	27.1353	4.01258	12590108	12590211	104	AT1G34430.1	AT1G34430	7148	Chr1	12590103	12590240	-	234.487	28.8515	30.6377	25.3873	23.0601	18.0277	25.6091	20.3665	35.4121	27.1353	0_0	12590109	3.31851	104	83	AT1G34430
Chr1_12948827_12948844	Chr1_12950280_12950485	Chr1_12948779_12948849	7166	Chr1	12948827	12948844	-	12948841	0.85888	0.32208	12948840	12948844	5	AT1G35290.1	AT1G35290	7166	Chr1	12948827	12948844	-	12.0702	1.40549	3.50934	0.779738	0.70954	0.889851	0.622085	0.712529	2.5828	0.85888	0_0	12948840	1.36645	1	1	AT1G35290
Chr1_13026253_13026390	Chr1_13028494_13028500	Chr1_13026238_13026319	2331	Chr1	13026253	13026390	+	13026305	34.5968	5.60956	13026303	13026352	50	AT1G35420.2	AT1G35420	2331	Chr1	13026253	13026390	+	249.668	17.7247	24.8611	24.1948	25.2978	23.4987	34.8108	36.7843	27.8985	34.5968	0_0	13026352	3.00618	54	114	AT1G35420
Chr1_13031063_13031153	Chr1_13028494_13028500	Chr1_13031032_13031375	7178	Chr1	13031063	13031153	-	13031128	12.9637	2.89872	13031128	13031152	25	AT1G35430.1	AT1G35430	7178	Chr1	13031063	13031153	-	101.821	10.6973	14.7274	12.9803	13.2629	5.9653	10.1607	8.49097	12.5725	12.9637	0_0	13031131	1.75686	30	21	AT1G35430
Chr1_13125204_13125269	Chr1_13127995_13128110	Chr1_13125118_13125328	7182	Chr1	13125204	13125269	-	13125263	2.89872	0.89914	13125218	13125266	49	AT1G35580.2	AT1G35580	7182	Chr1	13125204	13125269	-	20.0857	3.08426	2.48414	1.53654	1.82843	1.68083	3.73251	1.75163	1.08862	2.89872	0_0	13125263	0.936991	7	1	AT1G35580
Chr1_14135514_14135525	Chr1_14134642_14134651	AT1G37113	2409	Chr1	14135514	14135525	+	14135520	0.61732	0.45628	14135518	14135520	3	AT1G37113.1	AT1G37113	2409	Chr1	14135514	14135525	+	56.6538	21.4337	6.92011	1.85761	1.11889	2.30702	1.01089	2.58292	18.8053	0.61732	1_0	14135520	13.0007	3	893	AT1G37113
Chr1_14135514_14135525	Chr1_14135060_14135064	AT1G37113	2409	Chr1	14135514	14135525	+	14135520	0.61732	0.45628	14135518	14135520	3	AT1G37113.1	AT1G37113	2409	Chr1	14135514	14135525	+	56.6538	21.4337	6.92011	1.85761	1.11889	2.30702	1.01089	2.58292	18.8053	0.61732	1_0	14135520	13.0007	3	893	AT1G37113
Chr1_14135514_14135525	Chr1_14137345_14137350	AT1G37113	2409	Chr1	14135514	14135525	+	14135520	0.61732	0.45628	14135518	14135520	3	AT1G37113.1	AT1G37113	2409	Chr1	14135514	14135525	+	56.6538	21.4337	6.92011	1.85761	1.11889	2.30702	1.01089	2.58292	18.8053	0.61732	1_0	14135520	13.0007	3	893	AT1G37113
Chr1_15607858_15607969	Chr1_15610361_15610362	Chr1_15607803_15607966	7264	Chr1	15607858	15607969	-	15607883	20.0629	5.91822	15607867	15607892	26	AT1G41830.1	AT1G41830	7264	Chr1	15607858	15607969	-	185.48	18.1932	30.4603	20.1815	16.374	14.5672	24.6242	18.3476	22.6689	20.0629	0_0	15607883	4.84112	26	83	AT1G41830
Chr1_15652486_15652523	Chr1_15655442_15655455	Chr1_15652428_15652542	7271	Chr1	15652486	15652523	-	15652490	558.782	273.298	15652490	15652504	15	AT1G41880.1	AT1G41880	7271	Chr1	15652486	15652523	-	5390.91	486.806	942.258	442.776	437.896	603.187	683.153	564.204	671.848	558.782	0_0	15652490	238.933	15	52	AT1G41880
Chr1_16624405_16624474	Chr1_16626898_16627020	Chr1_16624386_16624494	7319	Chr1	16624405	16624474	-	16624455	7.32732	2.2814	16624410	16624456	47	AT1G43860.1	AT1G43860	7319	Chr1	16624405	16624474	-	73.2212	4.84112	9.38453	5.71043	5.21239	10.5134	10.9124	11.4005	7.91916	7.32732	0_0	16624455	1.44453	45	14	AT1G43860
Chr1_16657635_16657658	Chr1_16659980_16659990	Chr1_16657629_16657686	7323	Chr1	16657635	16657658	-	16657657	4.91172	2.44244	16657653	16657657	5	AT1G43910.1	AT1G43910	7323	Chr1	16657635	16657658	-	94.4727	10.8144	23.8162	5.9627	6.95895	22.477	6.73925	2.90949	9.88294	4.91172	0_0	16657657	6.28565	5	1	AT1G43910
Chr1_16963127_16963176	Chr1_16961954_16961974	Chr1_16963125_16963237	2539	Chr1	16963127	16963176	+	16963152	0.85888	0.2013	16963128	16963176	49	AT1G44890.1	AT1G44890	2539	Chr1	16963127	16963176	+	9.57914	0.546578	1.77439	1.10081	1.14618	0.823936	0.466563	1.06879	1.79302	0.85888	0_0	16963131	0.156165	33	13	AT1G44890
Chr1_17021563_17021588	Chr1_17024329_17024400	AT1G45015	2548	Chr1	17021563	17021588	+	17021564	1.48962	1.06018	17021564	17021566	3	AT1G45015.1	AT1G45015	2548	Chr1	17021563	17021588	+	15.3304	0.429454	2.0504	1.42188	1.93759	0.823936	3.75843	2.67198	0.74709	1.48962	0_0	17021564	0.351372	2	46	AT1G45015
Chr1_17199318_17199370	Chr1_17201892_17201905	Chr1_17199314_17199370	2576	Chr1	17199318	17199370	+	17199326	15.8088	6.6429	17199326	17199340	15	AT1G45976.1	AT1G45976	2576	Chr1	17199318	17199370	+	138.209	12.2199	15.1414	13.9894	13.0992	15.5889	21.5138	19.0008	11.8467	15.8088	0_0	17199326	5.23153	15	1	AT1G45976
Chr1_17438356_17438436	Chr1_17441142_17441246	AT1G47510	7405	Chr1	17438356	17438436	-	17438415	1.51646	0.29524	17438384	17438433	50	AT1G47510.1	AT1G47510	7405	Chr1	17438356	17438436	-	14.1182	1.21028	1.7941	1.00907	0.73683	1.74674	2.20322	3.32513	0.576327	1.51646	0_0	17438409	0.234248	25	13	AT1G47510
Chr1_17683563_17683631	Chr1_17681144_17681145	Chr1_17683517_17683629	7425	Chr1	17683563	17683631	-	17683624	38.086	13.0442	17683619	17683629	11	AT1G47960.1	AT1G47960	7425	Chr1	17683563	17683631	-	279.253	23.2296	28.1733	35.8909	35.6953	12.392	37.3769	49.2833	19.1255	38.086	0_0	17683624	7.14456	12	5	AT1G47960
Chr1_17853815_17853904	Chr1_17855432_17855433	AT1G48310	7449	Chr1	17853815	17853904	-	17853821	3.20738	1.0065	17853821	17853889	69	AT1G48310.1	AT1G48310	7449	Chr1	17853815	17853904	-	23.6458	1.91302	3.01646	2.08695	2.53797	1.71379	2.9549	2.67198	3.54334	3.20738	0_0	17853821	0.741785	62	14	AT1G48310
Chr1_17855544_17855748	Chr1_17855432_17855433	Chr1_17855578_17855715	7451	Chr1	17855544	17855748	-	17855648	8.69616	1.9459	17855591	17855703	113	AT1G48320.1	AT1G48320	7451	Chr1	17855544	17855748	-	110.532	8.62813	19.8731	11.375	9.00571	14.0399	16.1224	11.9052	10.8862	8.69616	0_0	17855648	1.71782	123	67	AT1G48320
Chr1_17857270_17857317	Chr1_17855432_17855433	AT1G48325	2656	Chr1	17857270	17857317	+	17857271	0.50996	0.50996	17857271	17857317	47	AT1G48325.1	AT1G48325	2656	Chr1	17857270	17857317	+	6.05788	0.858908	0.335162	0.366935	0.900571	0	2.25506	0.831284	0	0.50996	0_1	17857271	0.741785	47	0	AT1G48325
Chr1_18269349_18269459	Chr1_18272037_18272095	AT1G49360	7509	Chr1	18269349	18269459	-	18269459	1.73118	0.979661	18269391	18269459	69	AT1G49360.1	AT1G49360	7509	Chr1	18269349	18269459	-	23.7353	1.63973	3.88393	2.88962	2.97461	1.35126	4.04355	2.55323	2.66818	1.73118	0_0	18269459	0.468495	76	11	AT1G49360
Chr1_18807699_18807832	Chr1_18807307_18807432	Chr1_18807672_18807860	2809	Chr1	18807699	18807832	+	18807806	19.4456	9.83687	18807700	18807806	107	AT1G50740.1	AT1G50740	2809	Chr1	18807699	18807832	+	222.292	15.6165	33.8513	24.8369	28.136	25.2454	30.1193	23.7807	21.2601	19.4456	0_0	18807806	9.13566	107	134	AT1G50740
Chr1_21746223_21746505	Chr1_21748572_21748573	AT1G58602	3253	Chr1	21746223	21746505	+	21746325	50.2848	7.35416	21746325	21746397	73	AT1G58602.2	AT1G58602	3253	Chr1	21746223	21746505	+	525.904	40.4858	69.1616	55.7742	29.8553	108.331	65.6818	54.0334	52.2963	50.2848	0_0	21746365	4.64591	96	11	AT1G58602
Chr1_21990139_21990238	Chr1_21992694_21992718	Chr1_21990111_21990286	8114	Chr1	21990139	21990238	-	21990162	7.90438	1.75802	21990153	21990198	46	AT1G59760.1	AT1G59760	8114	Chr1	21990139	21990238	-	73.0985	6.55894	10.5083	7.20111	5.02136	7.77796	10.731	9.26288	8.13261	7.90438	0_0	21990162	1.75686	40	13	AT1G59760
Chr1_23342364_23342465	Chr1_23344118_23344119	Chr1_23342211_23342509	3459	Chr1	23342364	23342465	+	23342431	34.6907	21.6465	23342427	23342431	5	AT1G63000.1	AT1G63000	3459	Chr1	23342364	23342465	+	341.595	30.0618	42.8416	29.0338	29.7188	42.3833	55.4692	47.9176	29.478	34.6907	0_0	23342431	18.4665	5	38	AT1G63000
Chr1_26195589_26195724	Chr1_26197172_26197199	Chr1_26195467_26195726	8799	Chr1	26195589	26195724	-	26195657	11.9572	3.19396	26195635	26195709	75	AT1G69640.1	AT1G69640	8799	Chr1	26195589	26195724	-	111.998	11.0096	12.7559	13.5078	13.3721	11.1396	14.8523	11.727	11.676	11.9572	0_0	26195657	4.33358	64	38	AT1G69640
Chr1_26364642_26364784	Chr1_26366779_26366839	Chr1_26364636_26364759	8834	Chr1	26364642	26364784	-	26364698	13.1516	3.4221	26364691	26364740	50	AT1G70000.2	AT1G70000	8834	Chr1	26364642	26364784	-	140.921	13.7816	35.1526	19.5164	14.491	10.052	12.4417	14.6068	7.72705	13.1516	0_0	26364698	2.49864	58	61	AT1G70000
Chr1_26637974_26638110	Chr1_26640957_26641025	AT1G70650	4023	Chr1	26637974	26638110	+	26638071	0.939401	0.36234	26637975	26638102	128	AT1G70650.2	AT1G70650	4023	Chr1	26637974	26638110	+	10.4046	1.28836	1.2815	1.65121	1.25534	0	1.65889	1.45475	0.875163	0.939401	0_0	26637975	0.351372	128	100	AT1G70650
Chr1_26640530_26640655	Chr1_26640957_26641025	Chr1_26640565_26640754	4024	Chr1	26640530	26640655	+	26640582	39.5085	4.88488	26640582	26640646	65	AT1G70660.2	AT1G70660	4024	Chr1	26640530	26640655	+	429.417	52.8619	76.7126	56.2329	49.3131	32.0676	41.887	39.3375	41.4955	39.5085	0_0	26640582	5.93428	62	17	AT1G70660
Chr1_28251256_28251351	Chr1_28252923_28252958	Chr1_28251238_28251469	9197	Chr1	28251256	28251351	-	28251273	51.4255	11.9841	28251271	28251350	80	AT1G75270.1	AT1G75270	9197	Chr1	28251256	28251351	-	590.559	81.5182	96.9012	66.9428	63.231	59.2575	60.8606	56.8242	53.5984	51.4255	0_0	28251273	15.3042	81	77	AT1G75270
Chr1_28251959_28252202	Chr1_28252923_28252958	Chr1_28251626_28252029	4358	Chr1	28251959	28252202	+	28251961	104.112	58.887	28251961	28251969	9	AT1G75280.1	AT1G75280	4358	Chr1	28251959	28252202	+	1137.06	178.341	189.366	146.889	101.028	60.378	101.478	121.783	133.686	104.112	0_0	28251961	109.55	7	1	AT1G75280
Chr1_28255493_28255500	Chr1_28252923_28252958	AT1G75300	4362	Chr1	28255493	28255500	+	28255495	3.5563	1.95932	28255495	28255497	3	AT1G75300.1	AT1G75300	4362	Chr1	28255493	28255500	+	26.5086	2.9281	2.83902	2.45388	2.81087	1.74674	3.05858	4.12673	2.98836	3.5563	0_0	28255495	1.40549	4	0	AT1G75300
Chr1_29473834_29473893	Chr1_29474786_29474793	Chr1_29473798_29474003	9425	Chr1	29473834	29473893	-	29473860	11.9975	7.63598	29473860	29473863	4	AT1G78340.1	AT1G78340	9425	Chr1	29473834	29473893	-	147.356	14.9138	20.7209	12.8657	14.2727	10.4805	29.7564	25.7104	6.63843	11.9975	0_0	29473860	11.0877	4	3	AT1G78340
Chr1_4328456_4328550	Chr1_4330161_4330173	AT1G12710	5700	Chr1	4328456	4328550	-	4328547	3.63682	1.42252	4328458	4328547	90	AT1G12710.1	AT1G12710	5700	Chr1	4328456	4328550	-	35.3364	2.85001	3.35162	5.8251	6.57689	2.90025	3.2141	3.65171	3.32989	3.63682	0_0	4328547	1.01507	91	66	AT1G12710
Chr1_756255_756306	Chr1_759136_759137	Chr1_756224_756303	4944	Chr1	756255	756306	-	756265	26.9071	10.5481	756265	756283	19	AT1G03140.1	AT1G03140	4944	Chr1	756255	756306	-	232.207	24.7131	30.0857	24.0113	18.8847	26.2341	30.3525	25.5323	25.4864	26.9071	0_0	756265	9.05758	22	38	AT1G03140
Chr1_756393_756482	Chr1_759136_759137	Chr1_756414_756460	148	Chr1	756393	756482	+	756418	40.8773	14.091	756417	756447	31	AT1G03150.1	AT1G03150	148	Chr1	756393	756482	+	424.002	53.2133	70.3446	44.7891	46.0928	36.4509	43.7014	38.3281	50.2045	40.8773	0_0	756418	18.3884	32	4	AT1G03150
Chr1_761256_761300	Chr1_759136_759137	Chr1_761282_761320	151	Chr1	761256	761300	+	761285	4.9654	1.97274	761283	761295	13	AT1G03160.2	AT1G03160	151	Chr1	761256	761300	+	34.813	3.08426	3.15446	3.44002	2.94732	4.15264	5.0026	4.24548	3.82083	4.9654	0_0	761283	0.702743	14	1	AT1G03160
Chr1_8935391_8935476	Chr1_8933180_8933196	Chr1_8935285_8935544	6561	Chr1	8935391	8935476	-	8935444	63.7048	19.4053	8935439	8935447	9	AT1G25440.1	AT1G25440	6561	Chr1	8935391	8935476	-	430.19	31.233	53.5076	40.7069	37.0871	42.614	54.3028	65.1964	41.8371	63.7048	0_0	8935444	9.01854	9	16	AT1G25440
Chr1_9373958_9374039	Chr1_9373184_9373186	Chr1_9373885_9374067	1818	Chr1	9373958	9374039	+	9374000	25.9275	5.2338	9373977	9374023	47	AT1G27000.1	AT1G27000	1818	Chr1	9373958	9374039	+	246.035	19.1693	25.9455	18.3697	17.5202	38.7909	44.0902	33.4889	22.7329	25.9275	0_0	9374000	4.68495	47	74	AT1G27000
Chr2_10001472_10001509	Chr2_10001700_10001732	Chr2_10001399_10001509	13613	Chr2	10001472	10001509	-	10001477	2.13378	1.52988	10001475	10001491	17	AT2G23470.1	AT2G23470	13613	Chr2	10001472	10001509	-	15.2381	1.05411	2.08983	1.81174	1.30992	1.28534	2.41058	1.8407	1.30207	2.13378	0_0	10001477	0.936991	3	32	AT2G23470
Chr2_10415146_10415170	Chr2_10413372_10413382	AT2G24520	10812	Chr2	10415146	10415170	+	10415147	1.28832	0.77836	10415147	10415153	7	AT2G24520.1	AT2G24520	10812	Chr2	10415146	10415170	+	8.90115	0.741785	0.532316	0.940272	0.73683	1.05464	1.45153	1.36568	0.789781	1.28832	0_0	10415148	0.234248	24	284	AT2G24520
Chr2_11329778_11329897	Chr2_11327503_11327554	Chr2_11329719_11329913	10942	Chr2	11329778	11329897	+	11329879	4.92514	1.32858	11329801	11329893	93	AT2G26640.1	AT2G26640	10942	Chr2	11329778	11329897	+	44.36	4.09934	6.44694	3.44002	3.38396	5.33911	5.70244	4.51268	6.51036	4.92514	0_0	11329805	0.858908	93	65	AT2G26640
Chr2_14066388_14066505	Chr2_14063558_14063644	AT2G33180	11363	Chr2	14066388	14066505	+	14066463	102.073	33.1877	14066456	14066468	13	AT2G33180.1	AT2G33180	11363	Chr2	14066388	14066505	+	828.351	67.7757	131.738	87.7205	83.8076	69.2106	76.0758	74.0436	135.906	102.073	0_0	14066463	22.2535	13	0	AT2G33180
Chr2_1419514_1419574	Chr2_1422058_1422069	Chr2_1419441_1419517	12713	Chr2	1419514	1419574	-	1419515	1.4091	0.76494	1419515	1419520	6	AT2G04170.2	AT2G04170	12713	Chr2	1419514	1419574	-	10.6136	0.663702	1.55752	1.00907	1.30992	1.58196	1.19233	1.48444	0.405563	1.4091	0_0	1419517	0.351372	6	0	AT2G04170
Chr2_15323796_15323878	Chr2_15321755_15321940	Chr2_15323787_15324129	14646	Chr2	15323796	15323878	-	15323863	147.607	67.0329	15323858	15323864	7	AT2G36530.1	AT2G36530	14646	Chr2	15323796	15323878	-	1810.25	180.839	387.546	183.445	143.218	188.912	178.149	126.563	273.969	147.607	0_0	15323863	69.4545	6	6	AT2G36530
Chr2_1708864_1708939	Chr2_1710588_1710593	AT2G04860	12762	Chr2	1708864	1708939	-	1708902	0.61732	0.21472	1708865	1708939	75	AT2G04860.1	AT2G04860	12762	Chr2	1708864	1708939	-	3.02372	0	0	0.52747	0.60038	0	0.803526	0.475019	0	0.61732	0_1	1708902	0.206401	75	37	AT2G04860
Chr2_17090407_17090542	Chr2_17092607_17092617	Chr2_17090327_17090556	15046	Chr2	17090407	17090542	-	17090424	5.2338	2.26798	17090424	17090535	112	AT2G40950.1	AT2G40950	15046	Chr2	17090407	17090542	-	41.1284	5.3877	5.65832	4.35736	3.41125	3.52645	5.28772	4.42362	3.84218	5.2338	0_0	17090424	2.18631	121	0	AT2G40950
Chr2_1711655_1711833	Chr2_1710588_1710593	Chr2_1711596_1711824	9881	Chr2	1711655	1711833	+	1711674	2.45586	0.76494	1711658	1711790	133	AT2G04865.1	AT2G04865	9881	Chr2	1711655	1711833	+	19.645	2.30344	2.32642	2.08695	2.04675	1.74674	1.81441	1.66257	3.20182	2.45586	0_0	1711749	0.780826	133	153	AT2G04865
Chr2_18655938_18656020	Chr2_18655829_18655834	Chr2_18655760_18656058	12258	Chr2	18655938	18656020	+	18656014	4.93856	1.01992	18655974	18656014	41	AT2G45240.1	AT2G45240	12258	Chr2	18655938	18656020	+	51.7941	3.70892	9.56197	4.9307	4.39369	6.09713	7.41317	5.13615	5.61385	4.93856	0_0	18655974	0.858908	48	35	AT2G45240
Chr2_2081595_2081880	Chr2_2080453_2080454	Chr2_2081688_2081858	12796	Chr2	2081595	2081880	-	2081740	341.137	40.7834	2081724	2081852	129	AT2G05620.1	AT2G05620	12796	Chr2	2081595	2081880	-	2817.74	277.623	484.644	308.134	300.818	197.844	265.889	324.587	317.065	341.137	0_0	2081740	39.3146	129	118	AT2G05620
Chr2_2088078_2088136	Chr2_2089023_2089030	Chr2_2087903_2088183	12800	Chr2	2088078	2088136	-	2088094	2.89872	0.61732	2088080	2088135	56	AT2G05632.1	AT2G05632	12800	Chr2	2088078	2088136	-	27.9771	3.51372	6.5258	3.50882	3.16564	0.329574	2.85122	1.81101	3.37258	2.89872	0_0	2088094	0.663702	57	36	AT2G05632
Chr2_2170863_2170905	Chr2_2169054_2169104	Chr2_2170760_2170904	9924	Chr2	2170863	2170905	+	2170900	3.85154	1.9459	2170884	2170901	18	AT2G05755.1	AT2G05755	9924	Chr2	2170863	2170905	+	26.3498	2.81097	2.42499	2.45388	1.77385	2.53772	3.62883	4.69082	2.17723	3.85154	0_0	2170900	1.17124	8	17	AT2G05755
Chr2_2170863_2170905	Chr2_2169638_2169652	Chr2_2170760_2170904	9924	Chr2	2170863	2170905	+	2170900	3.85154	1.9459	2170884	2170901	18	AT2G05755.1	AT2G05755	9924	Chr2	2170863	2170905	+	26.3498	2.81097	2.42499	2.45388	1.77385	2.53772	3.62883	4.69082	2.17723	3.85154	0_0	2170900	1.17124	8	17	AT2G05755
Chr2_2329676_2329696	Chr2_2331271_2331377	AT2G06000	12816	Chr2	2329676	2329696	-	2329692	1.93248	0.56364	2329677	2329692	16	AT2G06000.2	AT2G06000	12816	Chr2	2329676	2329696	-	14.4806	1.01507	1.55752	1.28427	1.28263	1.61491	2.35874	2.19696	1.23804	1.93248	0_0	2329679	0.273289	20	14	AT2G06000
Chr2_2330576_2330670	Chr2_2331271_2331377	AT2G06002	9945	Chr2	2330576	2330670	+	2330583	0.55022	0.55022	2330578	2330609	32	AT2G06002.1	AT2G06002	9945	Chr2	2330576	2330670	+	59.8531	12.4542	0.828047	0.733871	0.76412	27.091	0.440643	0	16.991	0.55022	1_1	2330583	8.19867	28	193	AT2G06002
Chr2_2332422_2332558	Chr2_2331271_2331377	AT2G06005	9947	Chr2	2332422	2332558	+	2332495	1.5433	0.55022	2332437	2332526	90	AT2G06005.1	AT2G06005	9947	Chr2	2332422	2332558	+	16.2996	1.1322	1.83353	1.74294	1.00973	2.43885	2.61794	0.950039	3.03105	1.5433	0_0	2332495	0.429454	90	52	AT2G06005
Chr2_3057024_3057185	Chr2_3058898_3058903	Chr2_3057100_3057196	12867	Chr2	3057024	3057185	-	3057183	15.5538	2.79136	3057062	3057184	123	AT2G07360.2	AT2G07360	12867	Chr2	3057024	3057185	-	119.381	13.3131	13.5839	10.9622	10.7796	11.2385	16.6408	14.31	12.9994	15.5538	0_0	3057176	2.49864	119	20	AT2G07360
Chr2_4304102_4304125	Chr2_4301700_4301746	AT2G10930	12922	Chr2	4304102	4304125	-	4304103	0.45628	0.29524	4304103	4304125	23	AT2G10930.1	AT2G10930	12922	Chr2	4304102	4304125	-	3.69459	0.429454	0.630893	0.435736	0.62767	0	0.751686	0	0.362872	0.45628	0_0	4304103	0.31233	23	136	AT2G10930
Chr2_5008170_5008399	Chr2_5009172_5009354	Chr2_5008141_5008442	12971	Chr2	5008170	5008399	-	5008221	2.38876	0.8052	5008217	5008331	115	AT2G12400.1	AT2G12400	12971	Chr2	5008170	5008399	-	26.093	4.48975	1.69552	0.963206	4.17537	1.51604	3.93987	5.19552	1.72898	2.38876	0_0	5008221	1.3274	106	101	AT2G12400
Chr2_5050414_5050609	Chr2_5047512_5047588	AT2G12461	12975	Chr2	5050414	5050609	-	5050542	1.91906	0.38918	5050415	5050609	195	AT2G12461.1	AT2G12461	12975	Chr2	5050414	5050609	-	20.0579	1.75686	3.37133	2.01815	2.15591	1.38421	2.64386	2.3751	2.43338	1.91906	0_0	5050542	0.546578	184	455	AT2G12461
Chr2_5169092_5169113	Chr2_5171776_5171801	Chr2_5169023_5169303	12981	Chr2	5169092	5169113	-	5169110	2.22772	0.65758	5169095	5169111	17	AT2G12646.1	AT2G12646	12981	Chr2	5169092	5169113	-	20.4857	2.26439	3.17418	0.802671	2.04675	1.58196	4.79524	2.22665	1.36611	2.22772	0_0	5169111	0.702743	17	74	AT2G12646
Chr2_538251_538261	Chr2_537613_537679	Chr2_538250_538318	9722	Chr2	538251	538261	+	538253	4.24072	2.53638	538252	538257	6	AT2G02120.1	AT2G02120	9722	Chr2	538251	538261	+	66.6253	0.507537	14.1359	8.76059	10.3429	6.45966	12.4158	9.29256	0.4696	4.24072	0_0	538253	0.31233	4	3	AT2G02120
Chr2_539995_540099	Chr2_537613_537679	Chr2_539898_540070	9723	Chr2	539995	540099	+	540018	265.542	145.647	540018	540020	3	AT2G02130.1	AT2G02130	9723	Chr2	539995	540099	+	2108.61	104.748	216.278	183.147	225.17	265.604	485.978	291.424	70.7174	265.542	0_0	540018	56.688	3	19	AT2G02130
Chr2_5776104_5776318	Chr2_5777715_5777720	Chr2_5776280_5776302	13012	Chr2	5776104	5776318	-	5776289	17.3252	11.2057	5776286	5776294	9	AT2G13820.1	AT2G13820	13012	Chr2	5776104	5776318	-	196.224	16.2021	30.5392	14.6086	21.3135	15.523	31.5967	20.1289	28.9871	17.3252	0_0	5776289	10.8925	15	0	AT2G13820
Chr2_6175095_6175105	Chr2_6176919_6176935	AT2G14510	13044	Chr2	6175095	6175105	-	6175097	0.83204	0.63074	6175097	6175102	6	AT2G14510.1	AT2G14510	13044	Chr2	6175095	6175105	-	6.84183	0.429454	0.906909	1.14667	0.845991	0.593234	1.29601	0.385953	0.405563	0.83204	0_0	6175096	0.429454	1	44	AT2G14510
Chr2_6226227_6226235	Chr2_6224250_6224271	AT2G14580	13051	Chr2	6226227	6226235	-	6226233	1.6104	0.76494	6226228	6226235	8	AT2G14580.1	AT2G14580	13051	Chr2	6226227	6226235	-	13.8789	0.468495	3.86422	1.03201	0.982441	0	1.52929	1.42506	2.96702	1.6104	0_0	6226233	0.351372	4	9	AT2G14580
Chr2_6272477_6272570	Chr2_6270970_6270974	AT2G14660	10179	Chr2	6272477	6272570	+	6272478	11.7693	3.70392	6272478	6272529	52	AT2G14660.1	AT2G14660	10179	Chr2	6272477	6272570	+	95.6371	6.32469	19.3014	8.73765	7.77765	9.39287	11.4567	8.96599	11.9108	11.7693	0_0	6272478	2.03015	55	13	AT2G14660
Chr2_6304312_6304400	Chr2_6305601_6305660	Chr2_6304182_6304394	13056	Chr2	6304312	6304400	-	6304379	10.5884	2.18746	6304325	6304400	76	AT2G14720.2	AT2G14720	13056	Chr2	6304312	6304400	-	99.1693	12.1028	10.9618	10.9393	10.07	8.86555	12.5195	10.9551	12.1669	10.5884	0_0	6304377	2.69385	76	17	AT2G14720
Chr2_6533470_6533575	Chr2_6533113_6533116	AT2G15080	10209	Chr2	6533470	6533575	+	6533487	0.37576	0.37576	6533471	6533575	105	AT2G15080.1	AT2G15080	10209	Chr2	6533470	6533575	+	5.103	0	0.47317	1.16961	0.32748	0.395489	1.11457	1.24693	0	0.37576	0_1	6533575	0.197154	99	112	AT2G15080
Chr2_6533680_6533714	Chr2_6533113_6533116	AT2G15080	10210	Chr2	6533680	6533714	+	6533684	3.66366	1.46278	6533681	6533688	8	AT2G15080.1	AT2G15080	10210	Chr2	6533680	6533714	+	42.2955	0	3.8445	5.1371	4.77575	6.69036	9.53863	7.06591	1.57956	3.66366	0_0	6533684	1.24207	9	3	AT2G15080
Chr2_6772792_6772921	Chr2_6772355_6772426	AT2G15530	10227	Chr2	6772792	6772921	+	6772890	7.3139	2.67058	6772867	6772892	26	AT2G15530.4	AT2G15530	10227	Chr2	6772792	6772921	+	62.0685	7.14456	8.65506	6.83417	6.30399	5.1084	6.99845	6.85809	6.85188	7.3139	0_0	6772892	2.22535	54	225	AT2G15530
Chr2_6866814_6866881	Chr2_6864005_6864096	Chr2_6866755_6867004	13110	Chr2	6866814	6866881	-	6866877	0.4697	0.16104	6866815	6866877	63	AT2G15760.1	AT2G15760	13110	Chr2	6866814	6866881	-	3.432	0	0.453454	0.550403	0.32748	0.593234	0.622085	0.415642	0	0.4697	0_1	6866876	0.197154	6	1	AT2G15760
Chr2_6952818_6952861	Chr2_6954117_6954173	AT2G15980	13134	Chr2	6952818	6952861	-	6952861	0.42944	0.30866	6952819	6952861	43	AT2G15980.1	AT2G15980	13134	Chr2	6952818	6952861	-	1.81153	0.31233	0	0.344002	0	0	0.362883	0	0.362872	0.42944	0_0	6952856	0.195206	43	11	AT2G15980
Chr2_6980375_6980402	Chr2_6978455_6978572	AT2G16050	10257	Chr2	6980375	6980402	+	6980402	0.4697	0.38918	6980376	6980402	27	AT2G16050.1	AT2G16050	10257	Chr2	6980375	6980402	+	4.50196	0.585619	0.670324	0	0	0.527319	0.855366	1.00942	0.384218	0.4697	0_1	6980402	0.390413	27	48	AT2G16050
Chr2_8097498_8097613	Chr2_8099906_8099920	Chr2_8097420_8097754	10423	Chr2	8097498	8097613	+	8097581	0.925981	0.38918	8097514	8097592	79	AT2G18690.2	AT2G18690	10423	Chr2	8097498	8097613	+	18.4359	1.87398	1.85325	1.12374	1.58282	5.37206	3.78435	1.51412	0.405563	0.925981	0_1	8097594	0.31233	81	174	AT2G18690
Chr2_8318490_8318595	Chr2_8320626_8320633	Chr2_8318341_8318596	13321	Chr2	8318490	8318595	-	8318573	1.0065	0.36234	8318533	8318595	63	AT2G19170.1	AT2G19170	13321	Chr2	8318490	8318595	-	6.07179	0.936991	0.906909	0.550403	0.62767	0	0	0.890661	1.15265	1.0065	0_0	8318563	0.390413	63	33	AT2G19170
Chr2_9651409_9651480	Chr2_9652485_9652554	Chr2_9651178_9651439	13560	Chr2	9651409	9651480	-	9651418	1.82512	0.55022	9651416	9651478	63	AT2G22690.2	AT2G22690	13560	Chr2	9651409	9651480	-	14.8167	0.780826	1.47866	1.35307	1.71927	1.84562	1.63297	2.34541	1.83571	1.82512	0_0	9651418	0.507537	63	21	AT2G22690
Chr3_10904419_10904458	Chr3_10901983_10902289	Chr3_10904416_10904458	21407	Chr3	10904419	10904458	-	10904448	222.718	116.808	10904448	10904450	3	AT3G28900.1	AT3G28900	21407	Chr3	10904419	10904458	-	2028.46	210.862	303.065	183.33	197.361	202.425	232.478	193.481	282.742	222.718	0_0	10904448	130.476	2	10	AT3G28900
Chr3_10977356_10977531	Chr3_10979192_10979197	Chr3_10977371_10977527	21421	Chr3	10977356	10977531	-	10977413	18.7209	3.2879	10977368	10977468	101	AT3G28950.1	AT3G28950	21421	Chr3	10977356	10977531	-	149.909	12.6884	24.0331	8.89819	12.0076	9.09625	28.1493	19.0898	17.2258	18.7209	0_0	10977413	2.42056	101	79	AT3G28950
Chr3_11148207_11148374	Chr3_11147721_11147745	AT3G29180	17707	Chr3	11148207	11148374	+	11148211	17.701	9.66241	11148211	11148232	22	AT3G29180.1	AT3G29180	17707	Chr3	11148207	11148374	+	164.667	15.4604	17.0538	15.7553	13.8087	19.7086	27.3458	23.2759	14.5576	17.701	0_0	11148211	9.09662	14	4	AT3G29180
Chr3_11961776_11961832	Chr3_11964417_11964459	Chr3_11961765_11961917	21504	Chr3	11961776	11961832	-	11961804	2.59006	0.34892	11961786	11961814	29	AT3G30350.2	AT3G30350	21504	Chr3	11961776	11961832	-	22.9871	3.66988	1.65609	1.90348	2.51068	1.15351	4.84708	2.13759	2.51876	2.59006	0_0	11961786	0.702743	29	70	AT3G30350
Chr3_12591392_12591451	Chr3_12588639_12588640	Chr3_12591378_12591473	17801	Chr3	12591392	12591451	+	12591417	6.06584	4.67016	12591417	12591419	3	AT3G30841.1	AT3G30841	17801	Chr3	12591392	12591451	+	51.3648	4.48975	7.19612	6.39844	6.68605	1.7797	8.50182	5.01739	5.22963	6.06584	0_0	12591417	3.43563	3	25	AT3G30841
Chr3_14233158_14233272	Chr3_14234583_14234638	Chr3_14233062_14233441	21606	Chr3	14233158	14233272	-	14233205	60.7658	13.8763	14233201	14233246	46	AT3G42050.1	AT3G42050	21606	Chr3	14233158	14233272	-	617.618	87.2573	85.2297	70.3599	62.9035	60.1473	54.4065	56.4382	80.1094	60.7658	0_0	14233205	22.7611	43	40	AT3G42050
Chr3_14751236_14751270	Chr3_14750259_14750438	AT3G42660	17893	Chr3	14751236	14751270	+	14751237	1.62382	0.89914	14751237	14751253	17	AT3G42660.1	AT3G42660	17893	Chr3	14751236	14751270	+	12.8225	1.40549	1.36036	1.16961	1.00973	1.84562	1.06273	1.5735	1.77167	1.62382	0_0	14751237	0.624661	34	43	AT3G42660
Chr3_15405997_15406106	Chr3_15407965_15408177	Chr3_15405984_15406087	17921	Chr3	15405997	15406106	+	15406034	27.3231	5.18012	15406024	15406085	62	AT3G43520.1	AT3G43520	17921	Chr3	15405997	15406106	+	249.434	28.5392	37.065	28.7586	21.5045	24.817	28.3308	23.8103	29.2859	27.3231	0_0	15406034	5.81715	60	11	AT3G43520
Chr3_15524020_15524100	Chr3_15525163_15525164	Chr3_15523928_15524096	21679	Chr3	15524020	15524100	-	15524064	2.22772	0.50996	15524023	15524083	61	AT3G43610.1	AT3G43610	21679	Chr3	15524020	15524100	-	17.3302	1.67878	1.34065	1.39894	1.06431	1.97745	2.6957	2.79074	2.15589	2.22772	0_0	15524066	0.351372	79	21	AT3G43610
Chr3_15617061_15617156	Chr3_15619690_15619737	Chr3_15617100_15617309	21690	Chr3	15617061	15617156	-	15617144	44.1384	21.2573	15617118	15617148	31	AT3G43720.1	AT3G43720	21690	Chr3	15617061	15617156	-	383.442	29.7885	52.6796	39.6978	37.4419	41.4934	34.8627	32.8357	70.504	44.1384	0_0	15617144	14.9138	34	5	AT3G43720
Chr3_15644031_15644105	Chr3_15642191_15642286	Chr3_15644009_15644126	17943	Chr3	15644031	15644105	+	15644057	35.3483	19.6201	15644057	15644090	34	AT3G43740.1	AT3G43740	17943	Chr3	15644031	15644105	+	312.129	30.257	46.9424	37.5192	33.3211	24.9817	39.8653	32.6873	31.207	35.3483	0_0	15644057	16.2021	34	3	AT3G43740
Chr3_15953076_15953185	Chr3_15956058_15956086	Chr3_15953056_15953346	21726	Chr3	15953076	15953185	-	15953084	3.54288	1.04676	15953084	15953176	93	AT3G44260.1	AT3G44260	21726	Chr3	15953076	15953185	-	53.4424	6.48085	4.71198	9.01285	9.46964	4.4163	3.05858	4.27517	8.47414	3.54288	0_0	15953084	1.99111	93	0	AT3G44260
Chr3_16074574_16074758	Chr3_16073181_16073187	Chr3_16074579_16074929	21745	Chr3	16074574	16074758	-	16074612	30.3963	5.19354	16074607	16074667	61	AT3G44450.1	AT3G44450	21745	Chr3	16074574	16074758	-	295.09	22.3316	19.0056	25.9607	24.0698	76.0328	39.8134	25.8886	31.5912	30.3963	0_0	16074611	2.53768	61	67	AT3G44450
Chr3_1643016_1643138	Chr3_1641563_1641569	Chr3_1642849_1643253	19659	Chr3	1643016	1643138	-	1643133	2.79136	0.57706	1643018	1643137	120	AT3G05640.1	AT3G05640	19659	Chr3	1643016	1643138	-	18.0673	1.44453	0.532316	0.779738	2.31965	0.329574	3.31778	5.31428	1.23804	2.79136	0_0	1643136	0.390413	121	117	AT3G05640
Chr3_16669554_16669633	Chr3_16672143_16672149	AT3G45443	21793	Chr3	16669554	16669633	-	16669575	5.81086	2.06668	16669560	16669576	17	AT3G45443.1	AT3G45443	21793	Chr3	16669554	16669633	-	54.1508	4.95824	5.18515	7.15524	6.71334	4.15264	6.76517	7.00653	6.40363	5.81086	0_0	16669575	1.75686	16	14	AT3G45443
Chr3_16956797_16956844	Chr3_16957871_16957943	Chr3_16956801_16956885	21837	Chr3	16956797	16956844	-	16956811	8.22646	1.50304	16956811	16956835	25	AT3G46180.1	AT3G46180	21837	Chr3	16956797	16956844	-	72.525	7.06647	8.63535	7.70565	7.61391	7.11881	10.7569	8.01595	7.38552	8.22646	0_0	16956811	1.67878	25	22	AT3G46180
Chr3_17401618_17401822	Chr3_17402666_17402763	AT3G47250	21923	Chr3	17401618	17401822	-	17401821	18.1573	1.86538	17401628	17401816	189	AT3G47250.2	AT3G47250	21923	Chr3	17401618	17401822	-	170.899	13.0398	28.8831	21.2593	14.9276	13.7103	18.3774	19.1492	23.3946	18.1573	0_0	17401626	1.52261	190	105	AT3G47250
Chr3_17445961_17446012	Chr3_17445155_17445159	AT3G47350	18141	Chr3	17445961	17446012	+	17445962	1.4762	0.45628	17445962	17446005	44	AT3G47350.2	AT3G47350	18141	Chr3	17445961	17446012	+	19.3425	2.30344	2.36585	5.02243	4.99407	0	0	0	3.18047	1.4762	0_0	17445963	0.741785	44	855	AT3G47350
Chr3_17446831_17446834	Chr3_17445155_17445159	Chr3_17446818_17446847	18142	Chr3	17446831	17446834	+	17446832	0.52338	0.37576	17446832	17446834	3	AT3G47350.2	AT3G47350	18142	Chr3	17446831	17446834	+	4.33043	0	0	0.779738	0.46393	0	0.907207	1.33599	0.320182	0.52338	0_1	17446832	0.688004	3	14	AT3G47350
Chr3_17739688_17739833	Chr3_17741986_17741991	AT3G48050	21987	Chr3	17739688	17739833	-	17739721	26.2093	10.736	17739720	17739777	58	AT3G48050.1	AT3G48050	21987	Chr3	17739688	17739833	-	203.338	24.4008	23.7768	18.8054	20.2765	19.1812	24.0539	25.651	20.9826	26.2093	0_0	17739721	7.96442	58	309	AT3G48050
Chr3_17772920_17773014	Chr3_17775808_17775890	AT3G48115	21994	Chr3	17772920	17773014	-	17772931	0.4697	0.17446	17772921	17773014	94	AT3G48115.1	AT3G48115	21994	Chr3	17772920	17773014	-	2.83945	0.429454	0.768901	0.344002	0.38206	0	0	0.445331	0	0.4697	0_0	17772931	0.234248	89	5	AT3G48115
Chr3_17778307_17778489	Chr3_17775808_17775890	Chr3_17778282_17778470	18203	Chr3	17778307	17778489	+	17778400	435.681	257.879	17778400	17778409	10	AT3G48140.1	AT3G48140	18203	Chr3	17778307	17778489	+	5071.07	583.16	776.629	638.261	656.025	457.845	393.883	345.695	783.89	435.681	0_0	17778400	334.272	11	44	AT3G48140
Chr3_18116498_18116499	Chr3_18116130_18116138	Chr3_18116421_18116569	22046	Chr3	18116498	18116499	-	18116499	1.01992	1.01992	18116499	18116499	1	AT3G48850.1	AT3G48850	22046	Chr3	18116498	18116499	-	14.5114	1.87398	1.0252	1.07787	1.39179	3.49349	2.41058	1.51412	0.704399	1.01992	0_1	18116499	1.87398	1	0	AT3G48850
Chr3_18117478_18117602	Chr3_18116130_18116138	Chr3_18117343_18117618	18262	Chr3	18117478	18117602	+	18117516	5.22038	1.43594	18117483	18117601	119	AT3G48860.2	AT3G48860	18262	Chr3	18117478	18117602	+	49.4049	4.95824	4.45568	5.66457	4.17537	6.13008	6.63557	6.14556	6.01941	5.22038	0_0	18117516	1.48357	70	30	AT3G48860
Chr3_20251792_20251840	Chr3_20250989_20250990	AT3G54710	18656	Chr3	20251792	20251840	+	20251833	1.43594	0.29524	20251793	20251838	46	AT3G54710.1	AT3G54710	18656	Chr3	20251792	20251840	+	12.7999	1.17124	1.93211	0.642137	1.20076	1.28534	1.58113	1.39537	2.15589	1.43594	0_0	20251808	0.273289	37	33	AT3G54710
Chr3_2520714_2520779	Chr3_2523470_2523538	AT3G07900	16115	Chr3	2520714	2520779	+	2520752	1.10044	0.37576	2520748	2520778	31	AT3G07900.1	AT3G07900	16115	Chr3	2520714	2520779	+	10.6102	1.36645	0.926624	1.07787	1.52824	0.758021	1.47745	2.3751	0	1.10044	0_0	2520752	0.546578	31	22	AT3G07900
Chr3_2524065_2524177	Chr3_2523470_2523538	Chr3_2524049_2524168	19854	Chr3	2524065	2524177	-	2524090	56.1493	31.3894	2524090	2524151	62	AT3G07910.1	AT3G07910	19854	Chr3	2524065	2524177	-	514.495	47.5913	67.1309	57.8382	63.6676	60.2132	59.5128	54.9835	47.4082	56.1493	0_0	2524090	21.785	62	75	AT3G07910
Chr3_4729816_4730125	Chr3_4730623_4730737	Chr3_4729399_4729885	16529	Chr3	4729816	4730125	+	4729843	35.4288	15.6209	4729823	4729860	38	AT3G14210.1	AT3G14210	16529	Chr3	4729816	4730125	+	1225.79	92.1374	131.738	95.5638	77.8857	310.261	201.581	179.884	101.305	35.4288	0_0	4729843	34.044	101	20	AT3G14210
Chr3_4732985_4733168	Chr3_4730623_4730737	Chr3_4732828_4733038	16534	Chr3	4732985	4733168	+	4733014	7.35416	1.91906	4732992	4733166	175	AT3G14220.1	AT3G14220	16534	Chr3	4732985	4733168	+	62.7548	4.48975	8.53677	5.80217	5.26697	7.54725	9.25351	7.48155	7.02265	7.35416	0_0	4733014	1.09316	175	121	AT3G14220
Chr3_4924866_4924963	Chr3_4927641_4927664	Chr3_4924777_4924959	16585	Chr3	4924866	4924963	+	4924902	17.4863	3.9589	4924902	4924929	28	AT3G14660.1	AT3G14660	16585	Chr3	4924866	4924963	+	127.906	12.4932	12.1644	14.4022	13.9179	11.9965	15.0078	15.1116	15.326	17.4863	0_0	4924902	2.88906	28	125	AT3G14660
Chr3_6958597_6958603	Chr3_6959037_6959093	AT3G19970	17029	Chr3	6958597	6958603	+	6958603	0.42944	0.28182	6958598	6958603	6	AT3G19970.1	AT3G19970	17029	Chr3	6958597	6958603	+	4.18088	0.819867	0.433739	0.550403	0.57309	0.362532	0.596164	0.415642	0	0.42944	0_0	6958603	0.624661	6	45	AT3G19970
Chr3_6961759_6961892	Chr3_6959037_6959093	Chr3_6961736_6962007	17034	Chr3	6961759	6961892	+	6961826	19.6603	8.62906	6961816	6961834	19	AT3G19980.1	AT3G19980	17034	Chr3	6961759	6961892	+	199.912	16.983	30.1251	24.7452	22.2414	17.2038	24.1058	20.1289	24.718	19.6603	0_0	6961826	7.30072	28	90	AT3G19980
Chr3_7086741_7086814	Chr3_7086583_7086605	Chr3_7086692_7086894	20813	Chr3	7086741	7086814	-	7086776	24.6928	5.82428	7086756	7086812	57	AT3G20310.1	AT3G20310	20813	Chr3	7086741	7086814	-	205.673	25.9234	24.9203	25.7084	21.5318	20.4007	22.1877	17.0413	23.2665	24.6928	0_0	7086776	7.61305	57	29	AT3G20310
Chr3_8501784_8501899	Chr3_8504207_8504208	AT3G23640	17317	Chr3	8501784	8501899	+	8501810	10.2529	3.11344	8501810	8501853	44	AT3G23640.2	AT3G23640	17317	Chr3	8501784	8501899	+	62.319	4.88016	6.21035	5.84803	5.40342	3.29574	9.84967	9.4707	7.10803	10.2529	0_0	8501810	1.44453	57	0	AT3G23640
Chr3_8936274_8936287	Chr3_8937090_8937165	AT3G24515	21124	Chr3	8936274	8936287	-	8936281	1.8117	0.59048	8936275	8936285	11	AT3G24515.1	AT3G24515	21124	Chr3	8936274	8936287	-	16.047	1.24932	1.63638	1.46774	1.93759	1.64787	2.51426	1.98914	1.79302	1.8117	0_0	8936281	0.663702	7	2	AT3G24515
Chr4_10992127_10992187	Chr4_10993326_10993377	AT4G20362	27483	Chr4	10992127	10992187	-	10992182	7.19312	2.76452	10992135	10992183	49	AT4G20362.1	AT4G20362	27483	Chr4	10992127	10992187	-	63.8879	7.33976	6.11177	4.88483	7.9141	7.87683	11.1457	5.55179	5.86999	7.19312	0_0	10992182	3.16234	48	23	AT4G20362
Chr4_1394515_1394615	Chr4_1397311_1397408	Chr4_1394530_1394583	26252	Chr4	1394515	1394615	-	1394573	46.4869	23.2971	1394556	1394575	20	AT4G03150.1	AT4G03150	26252	Chr4	1394515	1394615	-	368.13	29.4762	50.2743	37.9778	33.7305	37.176	43.6496	46.4331	42.9257	46.4869	0_0	1394573	12.6884	24	1	AT4G03150
Chr4_14400891_14400987	Chr4_14398922_14398949	Chr4_14400920_14400989	25156	Chr4	14400891	14400987	+	14400932	6.75026	2.65716	14400892	14400977	86	AT4G29210.2	AT4G29210	25156	Chr4	14400891	14400987	+	63.1368	6.48085	6.13149	5.93977	4.61201	8.47006	11.3271	9.26288	4.16236	6.75026	0_0	14400932	2.53768	88	12	AT4G29210
Chr4_14400891_14400987	Chr4_14399450_14399478	Chr4_14400920_14400989	25156	Chr4	14400891	14400987	+	14400932	6.75026	2.65716	14400892	14400977	86	AT4G29210.2	AT4G29210	25156	Chr4	14400891	14400987	+	63.1368	6.48085	6.13149	5.93977	4.61201	8.47006	11.3271	9.26288	4.16236	6.75026	0_0	14400932	2.53768	88	12	AT4G29210
Chr4_16268019_16268100	Chr4_16269130_16269153	AT4G33945	25488	Chr4	16268019	16268100	+	16268050	6.05242	1.48962	16268041	16268071	31	AT4G33945.1	AT4G33945	25488	Chr4	16268019	16268100	+	53.872	6.63702	6.30893	5.6875	5.37613	4.61404	6.94661	6.29401	5.95538	6.05242	0_0	16268050	2.03015	29	0	AT4G33945
Chr4_16271901_16272025	Chr4_16269130_16269153	AT4G33950	25490	Chr4	16271901	16272025	+	16271904	5.48878	1.35542	16271904	16271996	93	AT4G33950.2	AT4G33950	25490	Chr4	16271901	16272025	+	50.3538	6.24661	5.81604	5.64163	5.37613	4.21855	5.96164	6.35338	5.25098	5.48878	0_0	16271904	1.56165	93	69	AT4G33950
Chr4_1756504_1756584	Chr4_1755502_1755508	AT4G03811	23437	Chr4	1756504	1756584	+	1756534	2.64374	0.83204	1756533	1756557	25	AT4G03811.1	AT4G03811	23437	Chr4	1756504	1756584	+	17.9187	1.75686	1.87296	2.04108	2.15591	0.758021	2.46242	1.75163	2.47607	2.64374	0_0	1756534	0.507537	25	50	AT4G03811
Chr4_1756504_1756584	Chr4_1757268_1757320	AT4G03811	23437	Chr4	1756504	1756584	+	1756534	2.64374	0.83204	1756533	1756557	25	AT4G03811.1	AT4G03811	23437	Chr4	1756504	1756584	+	17.9187	1.75686	1.87296	2.04108	2.15591	0.758021	2.46242	1.75163	2.47607	2.64374	0_0	1756534	0.507537	25	50	AT4G03811
Chr4_17788721_17788854	Chr4_17789427_17789543	Chr4_17788763_17788834	28861	Chr4	17788721	17788854	-	17788794	378.31	65.9191	17788784	17788831	48	AT4G37830.1	AT4G37830	28861	Chr4	17788721	17788854	-	3743.87	296.909	546.294	373.678	438.742	391.106	429.161	388.952	500.721	378.31	0_0	17788794	69.1421	50	40	AT4G37830
Chr4_18579229_18579335	Chr4_18581093_18581109	AT4G40080	25981	Chr4	18579229	18579335	+	18579314	2.02642	1.7446	18579311	18579314	4	AT4G40080.1	AT4G40080	25981	Chr4	18579229	18579335	+	22.447	2.18631	2.52357	2.31628	2.729	2.30702	3.60291	2.64229	2.1132	2.02642	0_0	18579314	1.67878	5	0	AT4G40080
Chr4_18581238_18581239	Chr4_18581093_18581109	AT4G40085	29078	Chr4	18581238	18581239	-	18581239	0.50996	0.50996	18581239	18581239	1	AT4G40085.1	AT4G40085	29078	Chr4	18581238	18581239	-	1.54906	0	0	0	0	0	0	1.0391	0	0.50996	1_1	18581239	1.0391	1	346	AT4G40090
Chr4_18581555_18581610	Chr4_18581093_18581109	AT4G40090	29080	Chr4	18581555	18581610	-	18581588	16.9226	10.226	18581583	18581588	6	AT4G40090.1	AT4G40090	29080	Chr4	18581555	18581610	-	150.897	18.7398	16.1469	22.2913	23.5786	13.4137	3.65475	30.7278	5.42174	16.9226	0_0	18581588	11.0877	8	3	AT4G40090
Chr4_1932143_1932217	Chr4_1930729_1930771	Chr4_1931883_1932160	23451	Chr4	1932143	1932217	+	1932145	78.1179	24.9344	1932145	1932155	11	AT4G04020.1	AT4G04020	23451	Chr4	1932143	1932217	+	680.662	112.127	129.51	114.232	61.6481	39.9115	45.3085	57.8633	41.9438	78.1179	0_0	1932145	40.681	7	1	AT4G04020
Chr4_2113430_2113545	Chr4_2110705_2110712	Chr4_2113341_2113564	23479	Chr4	2113430	2113545	+	2113442	11.1654	3.9589	2113435	2113522	88	AT4G04320.1	AT4G04320	23479	Chr4	2113430	2113545	+	110.421	8.15963	17.8424	11.2374	11.5164	10.052	12.8046	12.2317	15.4114	11.1654	0_0	2113442	3.08426	53	38	AT4G04320
Chr4_2289953_2290071	Chr4_2288958_2288961	Chr4_2289902_2290044	23493	Chr4	2289953	2290071	+	2290016	5.66324	2.5498	2289956	2290061	106	AT4G04570.1	AT4G04570	23493	Chr4	2289953	2290071	+	54.4663	2.42056	13.5642	4.9307	4.99407	9.35991	4.09539	3.35482	6.08345	5.66324	0_0	2290016	0.741785	101	57	AT4G04570
Chr4_2445757_2446001	Chr4_2445279_2445284	Chr4_2445794_2445901	23511	Chr4	2445757	2446001	+	2445859	65.181	25.9677	2445859	2445863	5	AT4G04830.2	AT4G04830	23511	Chr4	2445757	2446001	+	991.542	90.3806	194.256	142.325	131.238	50.7874	92.1463	89.749	135.479	65.181	0_0	2445859	33.8488	10	65	AT4G04830
Chr4_2907050_2907340	Chr4_2904300_2904301	Chr4_2907012_2907175	23563	Chr4	2907050	2907340	+	2907104	37.3613	4.9654	2907084	2907165	82	AT4G05590.1	AT4G05590	23563	Chr4	2907050	2907340	+	454.181	35.5276	83.475	54.5817	54.0342	40.6365	71.0732	43.7018	33.7898	37.3613	0_0	2907104	4.02125	91	39	AT4G05590
Chr4_3766508_3766578	Chr4_3763516_3763617	Chr4_3766440_3766671	26459	Chr4	3766508	3766578	-	3766532	8.17278	2.16062	3766515	3766566	52	AT4G06634.1	AT4G06634	26459	Chr4	3766508	3766578	-	78.4083	8.15963	9.66055	7.24698	7.14998	8.73372	10.2644	10.1832	8.83701	8.17278	0_0	3766566	1.95206	52	12	AT4G06634
Chr4_3766508_3766578	Chr4_3767234_3767237	Chr4_3766440_3766671	26459	Chr4	3766508	3766578	-	3766532	8.17278	2.16062	3766515	3766566	52	AT4G06634.1	AT4G06634	26459	Chr4	3766508	3766578	-	78.4083	8.15963	9.66055	7.24698	7.14998	8.73372	10.2644	10.1832	8.83701	8.17278	0_0	3766566	1.95206	52	12	AT4G06634
Chr4_4643834_4643912	Chr4_4642158_4642167	AT4G07825	23626	Chr4	4643834	4643912	+	4643835	5.5693	0.979661	4643835	4643908	74	AT4G07825.1	AT4G07825	23626	Chr4	4643834	4643912	+	35.4375	4.33358	5.40202	3.25655	2.53797	3.19687	4.12131	3.02825	3.9916	5.5693	0_0	4643873	0.663702	72	33	AT4G07825
Chr4_4797946_4798096	Chr4_4796670_4796795	AT4G07950	23634	Chr4	4797946	4798096	+	4798042	8.3875	2.59006	4798004	4798056	53	AT4G07950.1	AT4G07950	23634	Chr4	4797946	4798096	+	74.5677	6.7151	11.0998	5.84803	6.76792	7.41542	10.3681	7.57062	10.3952	8.3875	0_0	4798042	1.83494	43	2	AT4G07950
Chr4_4829086_4829150	Chr4_4830741_4830745	Chr4_4828938_4829167	26493	Chr4	4829086	4829150	-	4829136	10.8165	2.6169	4829114	4829142	29	AT4G07990.2	AT4G07990	26493	Chr4	4829086	4829150	-	106.004	8.86237	17.3298	10.6182	10.5885	11.1067	13.9451	11.7864	10.9502	10.8165	0_0	4829136	2.18631	24	472	AT4G07990
Chr4_5466652_5466713	Chr4_5468824_5468903	AT4G08590	26531	Chr4	5466652	5466713	-	5466703	0.69784	0.21472	5466653	5466713	61	AT4G08590.1	AT4G08590	26531	Chr4	5466652	5466713	-	3.9397	0	0.374593	0	0	1.38421	0.622085	0.860972	0	0.69784	1_1	5466703	0.216869	42	32	AT4G08590
Chr4_5553110_5553153	Chr4_5556014_5556031	Chr4_5553040_5553216	26536	Chr4	5553110	5553153	-	5553143	9.31349	4.2944	5553133	5553151	19	AT4G08690.1	AT4G08690	26536	Chr4	5553110	5553153	-	93.0028	9.60416	15.9695	10.2742	9.79712	8.27232	11.0679	8.90661	9.79755	9.31349	0_0	5553143	3.70892	39	8	AT4G08690
Chr4_5963985_5964063	Chr4_5965672_5965709	AT4G09420	26584	Chr4	5963985	5964063	-	5964063	0.34892	0.34892	5963986	5964063	78	AT4G09420.1	AT4G09420	26584	Chr4	5963985	5964063	-	1.37654	0	0.335162	0	0	0.329574	0.362883	0	0	0.34892	1_1	5964063	0.335162	78	272	AT4G09420
Chr4_6722134_6722202	Chr4_6723448_6723452	Chr4_6722029_6722220	26670	Chr4	6722134	6722202	-	6722160	8.44118	2.03984	6722155	6722202	48	AT4G10970.4	AT4G10970	26670	Chr4	6722134	6722202	-	89.6761	7.3788	12.1447	9.37979	8.54178	9.39287	13.1934	11.1926	10.011	8.44118	0_0	6722160	3.20139	47	60	AT4G10970
Chr4_6920485_6920594	Chr4_6919341_6919428	Chr4_6919817_6920607	23845	Chr4	6920485	6920594	+	6920529	20.3045	7.08576	6920527	6920556	30	AT4G11380.1	AT4G11380	23845	Chr4	6920485	6920594	+	159.578	18.0761	18.3748	14.5628	15.4461	16.8083	21.3323	19.6242	15.0485	20.3045	0_0	6920529	6.63702	26	28	AT4G11380
Chr4_7011166_7011369	Chr4_7013138_7013196	Chr4_7011331_7011406	26716	Chr4	7011166	7011369	-	7011333	50.4055	14.5607	7011264	7011354	91	AT4G11600.1	AT4G11600	26716	Chr4	7011166	7011369	-	553.052	49.5434	70.4234	62.2873	61.1842	61.8611	76.4127	72.2029	48.7316	50.4055	0_0	7011333	10.5802	78	42	AT4G11600
Chr4_7386737_7386812	Chr4_7389614_7389711	Chr4_7386675_7386931	26770	Chr4	7386737	7386812	-	7386809	1.52988	0.48312	7386760	7386812	53	AT4G12450.1	AT4G12450	26770	Chr4	7386737	7386812	-	18.5053	2.65481	2.07012	1.85761	2.51068	1.48308	3.86211	1.12817	1.4088	1.52988	0_0	7386809	0.819867	53	1	AT4G12450
Chr4_7391220_7391333	Chr4_7389614_7389711	AT4G12460	23907	Chr4	7391220	7391333	+	7391276	5.35458	2.4827	7391224	7391333	110	AT4G12460.1	AT4G12460	23907	Chr4	7391220	7391333	+	44.5373	3.74796	2.58272	4.60963	3.8206	6.32783	7.87974	6.11587	4.09832	5.35458	0_0	7391276	1.17124	110	1	AT4G12460
Chr4_8669442_8669475	Chr4_8667816_8667863	Chr4_8669358_8669526	27041	Chr4	8669442	8669475	-	8669465	36.0327	16.6676	8669461	8669468	8	AT4G15210.1	AT4G15210	27041	Chr4	8669442	8669475	-	949.742	286.173	225.958	31.5565	93.4956	57.0823	27.4754	12.2614	179.707	36.0327	0_0	8669465	87.023	7	5	AT4G15210
Chr4_8669442_8669475	Chr4_8668157_8668177	Chr4_8669358_8669526	27041	Chr4	8669442	8669475	-	8669465	36.0327	16.6676	8669461	8669468	8	AT4G15210.1	AT4G15210	27041	Chr4	8669442	8669475	-	949.742	286.173	225.958	31.5565	93.4956	57.0823	27.4754	12.2614	179.707	36.0327	0_0	8669465	87.023	7	5	AT4G15210
Chr4_8669442_8669475	Chr4_8670484_8670556	Chr4_8669358_8669526	27041	Chr4	8669442	8669475	-	8669465	36.0327	16.6676	8669461	8669468	8	AT4G15210.1	AT4G15210	27041	Chr4	8669442	8669475	-	949.742	286.173	225.958	31.5565	93.4956	57.0823	27.4754	12.2614	179.707	36.0327	0_0	8669465	87.023	7	5	AT4G15210
Chr4_8671356_8671371	Chr4_8670484_8670556	AT4G15215	24100	Chr4	8671356	8671371	+	8671366	0.4697	0.36234	8671366	8671369	4	AT4G15215.1	AT4G15215	24100	Chr4	8671356	8671371	+	6.34911	0.351372	1.34065	1.03201	1.06431	0.395489	0.673925	0.445331	0.576327	0.4697	0_0	8671366	0.273289	10	704	AT4G15215
Chr4_8909035_8909114	Chr4_8907222_8907273	Chr4_8908763_8909161	24154	Chr4	8909035	8909114	+	8909102	17.4997	9.72951	8909102	8909105	4	AT4G15610.1	AT4G15610	24154	Chr4	8909035	8909114	+	215.709	17.6076	18.8479	22.1308	27.6994	19.8074	57.2318	27.6699	7.21476	17.4997	0_0	8909102	7.80826	4	38	AT4G15610
Chr4_8957614_8957654	Chr4_8959618_8959690	Chr4_8957215_8957665	27077	Chr4	8957614	8957654	-	8957632	1.16754	0.37576	8957627	8957654	28	AT4G15730.1	AT4G15730	27077	Chr4	8957614	8957654	-	9.01539	1.09316	0.670324	0.825605	0.68225	0.692106	1.84033	1.42506	0.619018	1.16754	0_0	8957632	0.468495	40	0	AT4G15730
Chr4_9067829_9067839	Chr4_9069293_9069294	AT4G16008	24195	Chr4	9067829	9067839	+	9067830	7.99832	4.5628	9067830	9067834	5	AT4G16008.1	AT4G16008	24195	Chr4	9067829	9067839	+	58.1236	6.87127	5.67804	4.01336	5.59445	4.54813	8.03526	7.95657	7.42821	7.99832	0_0	9067830	4.37262	5	0	AT4G16008
Chr4_9177990_9178074	Chr4_9180175_9180269	Chr4_9177979_9178139	27117	Chr4	9177990	9178074	-	9178044	23.3777	5.0325	9178002	9178060	59	AT4G16210.1	AT4G16210	27117	Chr4	9177990	9178074	-	210.184	16.6316	27.1087	19.654	19.5124	24.3226	33.9554	25.087	20.5343	23.3777	0_0	9178044	4.06029	59	4	AT4G16210
Chr4_9181988_9182017	Chr4_9180175_9180269	AT4G16220	24216	Chr4	9181988	9182017	+	9182012	0.966241	0.2684	9181989	9182012	24	AT4G16220.1	AT4G16220	24216	Chr4	9181988	9182017	+	5.05984	0	0.453454	0	0.49122	0	1.73665	0.771906	0.640363	0.966241	0_1	9182008	0.138008	24	275	AT4G16220
Chr5_10038970_10039028	Chr5_10036167_10036169	Chr5_10038938_10039001	35316	Chr5	10038970	10039028	-	10039001	5.82428	1.12728	10038980	10039027	48	AT5G28040.1	AT5G28040	35316	Chr5	10038970	10039028	-	46.1312	3.55276	4.69227	5.18296	5.07594	4.38334	6.94661	6.35338	4.11967	5.82428	0_0	10038986	0.663702	48	15	AT5G28040
Chr5_10070802_10070893	Chr5_10071612_10071615	Chr5_10070793_10070899	35324	Chr5	10070802	10070893	-	10070869	364.259	202.535	10070858	10070869	12	AT5G28060.1	AT5G28060	35324	Chr5	10070802	10070893	-	3306.27	407.123	448.348	360.881	401.191	301.462	341.68	278.628	402.703	364.259	0_0	10070869	211.213	13	30	AT5G28060
Chr5_10798124_10798232	Chr5_10795742_10795811	AT5G28770	35370	Chr5	10798124	10798232	-	10798223	20.64	4.91172	10798153	10798226	74	AT5G28770.2	AT5G28770	35370	Chr5	10798124	10798232	-	166.053	17.3734	16.4229	21.718	19.8671	12.6557	16.4852	19.268	21.6229	20.64	0_0	10798223	3.1233	74	1	AT5G28770
Chr5_11024951_11024964	Chr5_11026735_11026745	Chr5_11024879_11024978	35399	Chr5	11024951	11024964	-	11024959	1.2078	0.57706	11024957	11024964	8	AT5G29000.1	AT5G29000	35399	Chr5	11024951	11024964	-	12.801	1.21028	1.69552	1.26134	1.82843	1.41717	1.86625	1.24693	1.06727	1.2078	0_0	11024959	0.624661	6	1	AT5G29000
Chr5_12549173_12549245	Chr5_12546634_12546729	AT5G33280	31082	Chr5	12549173	12549245	+	12549221	6.79052	2.013	12549206	12549239	34	AT5G33280.1	AT5G33280	31082	Chr5	12549173	12549245	+	55.2433	5.19249	7.17641	6.32964	5.78548	4.08672	6.35045	7.3628	6.16883	6.79052	0_0	12549239	2.10823	34	41	AT5G33280
Chr5_14090624_14090631	Chr5_14089424_14089437	AT5G35940	31171	Chr5	14090624	14090631	+	14090625	7.28706	3.52946	14090625	14090629	5	AT5G35940.1	AT5G35940	31171	Chr5	14090624	14090631	+	30.0421	3.66988	1.55752	1.42188	1.41908	4.38334	5.0026	4.12673	1.174	7.28706	0_0	14090625	1.83494	5	200	AT5G35940
Chr5_14090624_14090631	Chr5_14089894_14089966	AT5G35940	31171	Chr5	14090624	14090631	+	14090625	7.28706	3.52946	14090625	14090629	5	AT5G35940.1	AT5G35940	31171	Chr5	14090624	14090631	+	30.0421	3.66988	1.55752	1.42188	1.41908	4.38334	5.0026	4.12673	1.174	7.28706	0_0	14090625	1.83494	5	200	AT5G35940
Chr5_14546100_14546186	Chr5_14548032_14548074	Chr5_14546091_14546229	35568	Chr5	14546100	14546186	-	14546135	9.30007	1.98616	14546106	14546185	80	AT5G36890.2	AT5G36890	35568	Chr5	14546100	14546186	-	71.3955	5.70003	9.26624	6.05444	8.18701	5.99825	10.3422	9.05506	7.49225	9.30007	0_0	14546128	1.48357	79	101	AT5G36890
Chr5_14546100_14546186	Chr5_14548513_14548664	Chr5_14546091_14546229	35568	Chr5	14546100	14546186	-	14546135	9.30007	1.98616	14546106	14546185	80	AT5G36890.2	AT5G36890	35568	Chr5	14546100	14546186	-	71.3955	5.70003	9.26624	6.05444	8.18701	5.99825	10.3422	9.05506	7.49225	9.30007	0_0	14546128	1.48357	79	101	AT5G36890
Chr5_14546100_14546186	Chr5_14548770_14548771	Chr5_14546091_14546229	35568	Chr5	14546100	14546186	-	14546135	9.30007	1.98616	14546106	14546185	80	AT5G36890.2	AT5G36890	35568	Chr5	14546100	14546186	-	71.3955	5.70003	9.26624	6.05444	8.18701	5.99825	10.3422	9.05506	7.49225	9.30007	0_0	14546128	1.48357	79	101	AT5G36890
Chr5_14590220_14590317	Chr5_14589407_14589459	Chr5_14590115_14590329	31193	Chr5	14590220	14590317	+	14590305	6.9113	3.70392	14590226	14590311	86	AT5G36940.1	AT5G36940	31193	Chr5	14590220	14590317	+	59.7019	7.3788	5.40202	7.01764	4.9122	5.33911	6.68741	9.50039	6.55305	6.9113	0_0	14590305	4.13838	65	139	AT5G36940
Chr5_14718171_14718172	Chr5_14716051_14716152	AT5G37180	31201	Chr5	14718171	14718172	+	14718172	0.42944	0.42944	14718172	14718172	1	AT5G37180.1	AT5G37180	31201	Chr5	14718171	14718172	+	2.80158	0.429454	0.47317	0.344002	0	0	0.414723	0.326576	0.384218	0.42944	0_0	14718172	0.429454	1	66	AT5G37180
Chr5_14834213_14834308	Chr5_14834031_14834034	AT5G37400	31208	Chr5	14834213	14834308	+	14834271	0.89914	0.30866	14834254	14834308	55	AT5G37400.1	AT5G37400	31208	Chr5	14834213	14834308	+	7.09141	0.624661	0.650608	1.21547	0.68225	0.823936	0.829446	0.68284	0.683054	0.89914	0_0	14834254	0.351372	65	89	AT5G37400
Chr5_14836580_14836626	Chr5_14834031_14834034	AT5G37410	31209	Chr5	14836580	14836626	+	14836626	0.81862	0.36234	14836581	14836626	46	AT5G37410.1	AT5G37410	31209	Chr5	14836580	14836626	+	5.26913	0.390413	0.630893	0.550403	0.62767	0	1.16641	0.593774	0.490945	0.81862	0_0	14836581	0.156165	46	80	AT5G37410
Chr5_14845506_14845651	Chr5_14847144_14847148	AT5G37440	35602	Chr5	14845506	14845651	-	14845586	1.2078	0.89914	14845534	14845651	118	AT5G37440.1	AT5G37440	35602	Chr5	14845506	14845651	-	15.3092	1.48357	1.51809	1.35307	2.37423	2.10928	3.11042	1.12817	1.02458	1.2078	0_0	14845586	0.780826	120	26	AT5G37440
Chr5_15453860_15453936	Chr5_15454285_15454287	AT5G38590	35678	Chr5	15453860	15453936	-	15453917	1.4091	0.49654	15453882	15453918	37	AT5G38590.1	AT5G38590	35678	Chr5	15453860	15453936	-	11.6247	0.89795	1.32093	1.19254	1.0916	0.889851	1.81441	1.51412	1.49418	1.4091	0_0	15453917	0.351372	37	32	AT5G38590
Chr5_15456550_15456637	Chr5_15454285_15454287	Chr5_15456555_15456668	31280	Chr5	15456550	15456637	+	15456618	6.83078	1.99958	15456556	15456620	65	AT5G38600.1	AT5G38600	31280	Chr5	15456550	15456637	+	63.3125	6.5199	8.61563	7.26991	6.52231	5.40502	7.28357	7.0956	7.76974	6.83078	0_0	15456618	1.83494	69	23	AT5G38600
Chr5_15928971_15928974	Chr5_15927145_15927156	AT5G39785	31352	Chr5	15928971	15928974	+	15928974	0.5368	0.30866	15928972	15928974	3	AT5G39785.1	AT5G39785	31352	Chr5	15928971	15928974	+	7.37036	1.21028	0.946339	0.733871	0.57309	0.889851	1.21825	0.92035	0.341527	0.5368	0_0	15928972	0.702743	3	216	AT5G39785
Chr5_15929187_15929204	Chr5_15927145_15927156	AT5G39785	31353	Chr5	15929187	15929204	+	15929188	1.8788	0.6039	15929188	15929198	11	AT5G39785.1	AT5G39785	31353	Chr5	15929187	15929204	+	17.5706	1.09316	1.59695	1.60534	1.71927	1.94449	3.29186	3.11731	1.32342	1.8788	0_0	15929195	0.351372	11	7	AT5G39785
Chr5_16654898_16654959	Chr5_16656884_16657060	AT5G41650	31466	Chr5	16654898	16654959	+	16654913	5.73034	0.979661	16654913	16654954	42	AT5G41650.1	AT5G41650	31466	Chr5	16654898	16654959	+	46.6844	5.70003	7.57071	4.83896	6.76792	3.098	5.20996	4.09704	3.67141	5.73034	0_0	16654913	0.858908	42	0	AT5G41650
Chr5_18984631_18984782	Chr5_18984325_18984426	Chr5_18984729_18984917	36215	Chr5	18984631	18984782	-	18984742	26.1422	10.4139	18984734	18984749	16	AT5G46790.1	AT5G46790	36215	Chr5	18984631	18984782	-	281.542	31.1159	37.0847	30.2951	25.7072	38.692	29.7823	21.9103	40.8125	26.1422	0_0	18984742	12.9227	11	17	AT5G46790
Chr5_19357992_19358099	Chr5_19358326_19358332	Chr5_19357990_19358125	36296	Chr5	19357992	19358099	-	19358004	2.44244	0.5368	19357994	19358079	86	AT5G47810.1	AT5G47810	36296	Chr5	19357992	19358099	-	15.4085	1.3274	1.93211	1.97228	1.61011	1.94449	2.1773	1.27661	0.725745	2.44244	0_0	19358006	0.390413	107	119	AT5G47810
Chr5_2397226_2397229	Chr5_2394364_2394399	Chr5_2397182_2397423	33881	Chr5	2397226	2397229	-	2397229	0.36234	0.14762	2397227	2397229	3	AT5G07571.1	AT5G07571	33881	Chr5	2397226	2397229	-	3.42548	0.624661	0	0.481603	0.35477	0.790979	0	0	0.811126	0.36234	1_0	2397227	0.31233	3	196	AT5G07571
Chr5_2397226_2397229	Chr5_2395601_2395606	Chr5_2397182_2397423	33881	Chr5	2397226	2397229	-	2397229	0.36234	0.14762	2397227	2397229	3	AT5G07571.1	AT5G07571	33881	Chr5	2397226	2397229	-	3.42548	0.624661	0	0.481603	0.35477	0.790979	0	0	0.811126	0.36234	1_0	2397227	0.31233	3	196	AT5G07571
Chr5_2397226_2397229	Chr5_2394515_2394592	Chr5_2397182_2397423	33881	Chr5	2397226	2397229	-	2397229	0.36234	0.14762	2397227	2397229	3	AT5G07571.1	AT5G07571	33881	Chr5	2397226	2397229	-	3.42548	0.624661	0	0.481603	0.35477	0.790979	0	0	0.811126	0.36234	1_0	2397227	0.31233	3	196	AT5G07571
Chr5_2397226_2397229	Chr5_2395776_2395782	Chr5_2397182_2397423	33881	Chr5	2397226	2397229	-	2397229	0.36234	0.14762	2397227	2397229	3	AT5G07571.1	AT5G07571	33881	Chr5	2397226	2397229	-	3.42548	0.624661	0	0.481603	0.35477	0.790979	0	0	0.811126	0.36234	1_0	2397227	0.31233	3	196	AT5G07571
Chr5_2397226_2397229	Chr5_2394709_2394744	Chr5_2397182_2397423	33881	Chr5	2397226	2397229	-	2397229	0.36234	0.14762	2397227	2397229	3	AT5G07571.1	AT5G07571	33881	Chr5	2397226	2397229	-	3.42548	0.624661	0	0.481603	0.35477	0.790979	0	0	0.811126	0.36234	1_0	2397227	0.31233	3	196	AT5G07571
Chr5_2397226_2397229	Chr5_2395904_2395908	Chr5_2397182_2397423	33881	Chr5	2397226	2397229	-	2397229	0.36234	0.14762	2397227	2397229	3	AT5G07571.1	AT5G07571	33881	Chr5	2397226	2397229	-	3.42548	0.624661	0	0.481603	0.35477	0.790979	0	0	0.811126	0.36234	1_0	2397227	0.31233	3	196	AT5G07571
Chr5_2397226_2397229	Chr5_2394860_2394937	Chr5_2397182_2397423	33881	Chr5	2397226	2397229	-	2397229	0.36234	0.14762	2397227	2397229	3	AT5G07571.1	AT5G07571	33881	Chr5	2397226	2397229	-	3.42548	0.624661	0	0.481603	0.35477	0.790979	0	0	0.811126	0.36234	1_0	2397227	0.31233	3	196	AT5G07571
Chr5_2397226_2397229	Chr5_2395069_2395116	Chr5_2397182_2397423	33881	Chr5	2397226	2397229	-	2397229	0.36234	0.14762	2397227	2397229	3	AT5G07571.1	AT5G07571	33881	Chr5	2397226	2397229	-	3.42548	0.624661	0	0.481603	0.35477	0.790979	0	0	0.811126	0.36234	1_0	2397227	0.31233	3	196	AT5G07571
Chr5_2397226_2397229	Chr5_2395433_2395446	Chr5_2397182_2397423	33881	Chr5	2397226	2397229	-	2397229	0.36234	0.14762	2397227	2397229	3	AT5G07571.1	AT5G07571	33881	Chr5	2397226	2397229	-	3.42548	0.624661	0	0.481603	0.35477	0.790979	0	0	0.811126	0.36234	1_0	2397227	0.31233	3	196	AT5G07571
Chr5_2397226_2397229	Chr5_2395542_2395543	Chr5_2397182_2397423	33881	Chr5	2397226	2397229	-	2397229	0.36234	0.14762	2397227	2397229	3	AT5G07571.1	AT5G07571	33881	Chr5	2397226	2397229	-	3.42548	0.624661	0	0.481603	0.35477	0.790979	0	0	0.811126	0.36234	1_0	2397227	0.31233	3	196	AT5G07571
Chr5_2397420_2397450	Chr5_2395069_2395116	AT5G07571	33882	Chr5	2397420	2397450	-	2397448	0.45628	0.28182	2397445	2397450	6	AT5G07571.1	AT5G07571	33882	Chr5	2397420	2397450	-	5.62305	0.819867	0.492885	0.940272	0.65496	0.560277	0.673925	0	1.02458	0.45628	0_0	2397448	0.507537	30	25	AT5G07571
Chr5_2397420_2397450	Chr5_2395433_2395446	AT5G07571	33882	Chr5	2397420	2397450	-	2397448	0.45628	0.28182	2397445	2397450	6	AT5G07571.1	AT5G07571	33882	Chr5	2397420	2397450	-	5.62305	0.819867	0.492885	0.940272	0.65496	0.560277	0.673925	0	1.02458	0.45628	0_0	2397448	0.507537	30	25	AT5G07571
Chr5_2397420_2397450	Chr5_2395542_2395543	AT5G07571	33882	Chr5	2397420	2397450	-	2397448	0.45628	0.28182	2397445	2397450	6	AT5G07571.1	AT5G07571	33882	Chr5	2397420	2397450	-	5.62305	0.819867	0.492885	0.940272	0.65496	0.560277	0.673925	0	1.02458	0.45628	0_0	2397448	0.507537	30	25	AT5G07571
Chr5_2397420_2397450	Chr5_2395601_2395606	AT5G07571	33882	Chr5	2397420	2397450	-	2397448	0.45628	0.28182	2397445	2397450	6	AT5G07571.1	AT5G07571	33882	Chr5	2397420	2397450	-	5.62305	0.819867	0.492885	0.940272	0.65496	0.560277	0.673925	0	1.02458	0.45628	0_0	2397448	0.507537	30	25	AT5G07571
Chr5_2397420_2397450	Chr5_2394515_2394592	AT5G07571	33882	Chr5	2397420	2397450	-	2397448	0.45628	0.28182	2397445	2397450	6	AT5G07571.1	AT5G07571	33882	Chr5	2397420	2397450	-	5.62305	0.819867	0.492885	0.940272	0.65496	0.560277	0.673925	0	1.02458	0.45628	0_0	2397448	0.507537	30	25	AT5G07571
Chr5_2397420_2397450	Chr5_2395776_2395782	AT5G07571	33882	Chr5	2397420	2397450	-	2397448	0.45628	0.28182	2397445	2397450	6	AT5G07571.1	AT5G07571	33882	Chr5	2397420	2397450	-	5.62305	0.819867	0.492885	0.940272	0.65496	0.560277	0.673925	0	1.02458	0.45628	0_0	2397448	0.507537	30	25	AT5G07571
Chr5_2397420_2397450	Chr5_2394709_2394744	AT5G07571	33882	Chr5	2397420	2397450	-	2397448	0.45628	0.28182	2397445	2397450	6	AT5G07571.1	AT5G07571	33882	Chr5	2397420	2397450	-	5.62305	0.819867	0.492885	0.940272	0.65496	0.560277	0.673925	0	1.02458	0.45628	0_0	2397448	0.507537	30	25	AT5G07571
Chr5_2397420_2397450	Chr5_2395904_2395908	AT5G07571	33882	Chr5	2397420	2397450	-	2397448	0.45628	0.28182	2397445	2397450	6	AT5G07571.1	AT5G07571	33882	Chr5	2397420	2397450	-	5.62305	0.819867	0.492885	0.940272	0.65496	0.560277	0.673925	0	1.02458	0.45628	0_0	2397448	0.507537	30	25	AT5G07571
Chr5_2397420_2397450	Chr5_2394860_2394937	AT5G07571	33882	Chr5	2397420	2397450	-	2397448	0.45628	0.28182	2397445	2397450	6	AT5G07571.1	AT5G07571	33882	Chr5	2397420	2397450	-	5.62305	0.819867	0.492885	0.940272	0.65496	0.560277	0.673925	0	1.02458	0.45628	0_0	2397448	0.507537	30	25	AT5G07571
Chr5_2403836_2403878	Chr5_2402134_2402141	Chr5_2403732_2403877	33884	Chr5	2403836	2403878	-	2403843	1.50304	0.44286	2403841	2403853	13	AT5G07590.1	AT5G07590	33884	Chr5	2403836	2403878	-	11.4073	1.1322	1.26179	0.894405	1.00973	1.61491	1.08865	1.36568	1.53687	1.50304	0_0	2403843	0.507537	16	34	AT5G07590
Chr5_251731_251800	Chr5_250946_250957	AT5G01670	29120	Chr5	251731	251800	+	251793	6.83078	1.83854	251738	251793	56	AT5G01670.1	AT5G01670	29120	Chr5	251731	251800	+	59.3108	3.94317	8.14246	6.97177	6.14025	4.35038	8.65734	8.63941	5.63519	6.83078	0_0	251793	1.09316	48	21	AT5G01670
Chr5_27432_27519	Chr5_29353_29360	Chr5_27424_27504	33397	Chr5	27432	27519	-	27443	10.2797	1.91906	27440	27513	74	AT5G01075.1	AT5G01075	33397	Chr5	27432	27519	-	71.4189	5.81715	9.50282	9.49446	9.19674	2.99913	5.67652	6.94716	11.5052	10.2797	0_0	27440	1.01507	74	9	AT5G01075
Chr5_27432_27519	Chr5_29917_30001	Chr5_27424_27504	33397	Chr5	27432	27519	-	27443	10.2797	1.91906	27440	27513	74	AT5G01075.1	AT5G01075	33397	Chr5	27432	27519	-	71.4189	5.81715	9.50282	9.49446	9.19674	2.99913	5.67652	6.94716	11.5052	10.2797	0_0	27440	1.01507	74	9	AT5G01075
Chr5_32808_33036	Chr5_29917_30001	Chr5_32780_33054	29084	Chr5	32808	33036	+	32840	18.278	6.65632	32810	32875	66	AT5G01090.1	AT5G01090	29084	Chr5	32808	33036	+	141.439	13.3912	15.0823	14.2876	13.6723	16.4787	18.5329	17.457	14.2587	18.278	0_0	32840	4.45071	105	8	AT5G01090
Chr5_3911335_3911374	Chr5_3909703_3909704	Chr5_3911334_3911387	29852	Chr5	3911335	3911374	+	3911364	0.81862	0.21472	3911336	3911374	39	AT5G12100.1	AT5G12100	29852	Chr5	3911335	3911374	+	6.41906	0.546578	0.414023	0.59627	0.5458	0.758021	1.34785	0.623463	0.768436	0.81862	0_0	3911364	0.117124	33	1	AT5G12100
Chr5_4986076_4986294	Chr5_4988865_4988900	Chr5_4986155_4986377	34458	Chr5	4986076	4986294	-	4986218	53.8813	26.5716	4986210	4986239	30	AT5G15350.1	AT5G15350	34458	Chr5	4986076	4986294	-	557.607	51.9249	71.8232	55.1779	52.1785	71.5836	70.9695	54.9538	75.1146	53.8813	0_0	4986218	25.2988	30	21	AT5G15350
Chr5_6348169_6348269	Chr5_6351018_6351026	AT5G19010	34707	Chr5	6348169	6348269	-	6348239	6.93814	1.31516	6348179	6348266	88	AT5G19010.1	AT5G19010	34707	Chr5	6348169	6348269	-	49.4366	3.70892	5.71747	3.96749	5.29426	4.44925	7.77606	6.0565	5.52847	6.93814	0_0	6348179	0.819867	92	33	AT5G19010
Chr5_726780_726794	Chr5_725308_725312	AT5G03100	29237	Chr5	726780	726794	+	726784	2.52296	1.90564	726784	726786	3	AT5G03100.1	AT5G03100	29237	Chr5	726780	726794	+	21.2429	2.69385	2.64186	2.63735	1.9103	1.84562	2.3069	2.46416	2.21993	2.52296	0_0	726784	1.87398	3	38	AT5G03100
Chr5_726780_726794	Chr5_725717_725849	AT5G03100	29237	Chr5	726780	726794	+	726784	2.52296	1.90564	726784	726786	3	AT5G03100.1	AT5G03100	29237	Chr5	726780	726794	+	21.2429	2.69385	2.64186	2.63735	1.9103	1.84562	2.3069	2.46416	2.21993	2.52296	0_0	726784	1.87398	3	38	AT5G03100
Chr5_8154708_8154711	Chr5_8156467_8156468	Chr5_8154634_8154710	35042	Chr5	8154708	8154711	-	8154709	0.76494	0.6039	8154709	8154711	3	AT5G24110.1	AT5G24110	35042	Chr5	8154708	8154711	-	7.96685	0.741785	1.69552	0.389869	0.60038	2.0104	1.14049	0.623463	0	0.76494	0_1	8154709	0.663702	3	0	AT5G24110
Chr5_9247037_9247098	Chr5_9249263_9249285	Chr5_9246995_9247540	35215	Chr5	9247037	9247098	-	9247066	11.6351	7.59572	9247061	9247066	6	AT5G26340.1	AT5G26340	35215	Chr5	9247037	9247098	-	120.016	11.1658	3.8445	12.751	16.5923	17.7641	23.2245	17.1898	5.84865	11.6351	0_0	9247066	8.511	6	0	AT5G26340
Chr5_9634901_9634946	Chr5_9636740_9636767	Chr5_9634884_9635174	35260	Chr5	9634901	9634946	-	9634922	3.10002	0.84546	9634902	9634945	44	AT5G27330.1	AT5G27330	35260	Chr5	9634901	9634946	-	25.0315	1.75686	3.56849	1.60534	2.12862	3.098	4.14723	2.55323	3.07374	3.10002	0_0	9634922	0.702743	23	58	AT5G27330
Chr5_9634901_9634946	Chr5_9637091_9637096	Chr5_9634884_9635174	35260	Chr5	9634901	9634946	-	9634922	3.10002	0.84546	9634902	9634945	44	AT5G27330.1	AT5G27330	35260	Chr5	9634901	9634946	-	25.0315	1.75686	3.56849	1.60534	2.12862	3.098	4.14723	2.55323	3.07374	3.10002	0_0	9634922	0.702743	23	58	AT5G27330
Chr5_9984044_9984501	Chr5_9982925_9982926	Chr5_9984046_9984773	30956	Chr5	9984044	9984501	+	9984500	8.723	2.30824	9984075	9984500	426	AT5G27950.1	AT5G27950	30956	Chr5	9984044	9984501	+	79.274	9.25279	12.9333	11.5126	10.1519	3.69123	6.09124	7.86751	9.05046	8.723	0_0	9984500	2.26439	450	449	AT5G27950
Chr5_9984662_9984747	Chr5_9982925_9982926	Chr5_9984046_9984773	30957	Chr5	9984662	9984747	+	9984663	0.50996	0.50996	9984663	9984747	85	AT5G27950.1	AT5G27950	30957	Chr5	9984662	9984747	+	7.70678	1.24932	0.591462	0.550403	1.0916	0.626191	1.29601	0.831284	0.960545	0.50996	0_0	9984663	0.390413	85	612	AT5G27950

## Sheet: ibm1EPICATs
tssID.x	tssID.y	Gene_5'UTR_mixedIDs	consensus.cluster.x	chr.x	start.x	end.x	strand.x	dominant_ctss.x	tpm.x	tpm.dominant_ctss.x	q_0.1	q_0.9	interquantile_width.x	transcriptID	geneID	consensus.cluster.y	chr.y	start.y	end.y	strand.y	tpm.y	ddm1	ibm1	ibm2	edm2	met1	pol4	pol5	suvh456	wild-type	expression_class	dominant_ctss.y	tpm.dominant_ctss.y	interquantile_width.y	distance2NearestCanonicalTSS	nearestGeneID
Chr1_10501389_10501494	Chr1_10498836_10498847	AT1G29970	6850	Chr1	10501389	10501494	-	10501454	25.8335	14.091	10501448	10501455	8	AT1G29970.2	AT1G29970	6850	Chr1	10501389	10501494	-	245.686	28.1097	31.3081	28.5292	28.6545	22.4111	28.5381	26.4526	25.8493	25.8335	0_0	10501454	18.4275	6	27	AT1G29970
Chr1_14135514_14135525	Chr1_14135060_14135064	AT1G37113	2409	Chr1	14135514	14135525	+	14135520	0.61732	0.45628	14135518	14135520	3	AT1G37113.1	AT1G37113	2409	Chr1	14135514	14135525	+	56.6538	21.4337	6.92011	1.85761	1.11889	2.30702	1.01089	2.58292	18.8053	0.61732	1_0	14135520	13.0007	3	893	AT1G37113
Chr1_17847019_17847478	Chr1_17847832_17847851	AT1G48300	2651	Chr1	17847019	17847478	+	17847081	26.5045	7.9849	17847070	17847117	48	AT1G48300.1	AT1G48300	2651	Chr1	17847019	17847478	+	367.236	31.6234	107.429	29.9052	26.2257	29.8265	17.7553	30.045	67.9212	26.5045	0_0	17847075	10.2679	55	281	AT1G48300
Chr1_17853815_17853904	Chr1_17855432_17855433	AT1G48310	7449	Chr1	17853815	17853904	-	17853821	3.20738	1.0065	17853821	17853889	69	AT1G48310.1	AT1G48310	7449	Chr1	17853815	17853904	-	23.6458	1.91302	3.01646	2.08695	2.53797	1.71379	2.9549	2.67198	3.54334	3.20738	0_0	17853821	0.741785	62	14	AT1G48310
Chr1_17855544_17855748	Chr1_17855432_17855433	Chr1_17855578_17855715	7451	Chr1	17855544	17855748	-	17855648	8.69616	1.9459	17855591	17855703	113	AT1G48320.1	AT1G48320	7451	Chr1	17855544	17855748	-	110.532	8.62813	19.8731	11.375	9.00571	14.0399	16.1224	11.9052	10.8862	8.69616	0_0	17855648	1.71782	123	67	AT1G48320
Chr1_17857270_17857317	Chr1_17855432_17855433	AT1G48325	2656	Chr1	17857270	17857317	+	17857271	0.50996	0.50996	17857271	17857317	47	AT1G48325.1	AT1G48325	2656	Chr1	17857270	17857317	+	6.05788	0.858908	0.335162	0.366935	0.900571	0	2.25506	0.831284	0	0.50996	0_1	17857271	0.741785	47	0	AT1G48325
Chr1_18282966_18283075	Chr1_18285150_18285157	AT1G49400	2728	Chr1	18282966	18283075	+	18283026	13.6884	2.3485	18283009	18283060	52	AT1G49400.1	AT1G49400	2728	Chr1	18282966	18283075	+	115.893	9.1747	18.0593	11.0081	9.25132	13.7103	16.7963	12.5286	11.676	13.6884	0_0	18283026	1.44453	73	6	AT1G49400
Chr1_18286812_18286984	Chr1_18285150_18285157	AT1G49410	7514	Chr1	18286812	18286984	-	18286972	258.067	111.842	18286965	18286976	12	AT1G49410.1	AT1G49410	7514	Chr1	18286812	18286984	-	2458.22	294.723	451.64	288.939	316.1	184.364	196.423	178.845	289.124	258.067	0_0	18286972	135.044	12	70	AT1G49410
Chr1_19515052_19515224	Chr1_19516670_19516734	Chr1_19515143_19515249	2916	Chr1	19515052	19515224	+	19515174	203.689	179.412	19515174	19515174	1	AT1G52400.3	AT1G52400	2916	Chr1	19515052	19515224	+	1820.43	145.234	357.992	101.802	126.462	80.1855	208.891	419.947	176.228	203.689	0_0	19515174	123.956	1	31	AT1G52400
Chr1_19515052_19515224	Chr1_19516904_19517042	Chr1_19515143_19515249	2916	Chr1	19515052	19515224	+	19515174	203.689	179.412	19515174	19515174	1	AT1G52400.3	AT1G52400	2916	Chr1	19515052	19515224	+	1820.43	145.234	357.992	101.802	126.462	80.1855	208.891	419.947	176.228	203.689	0_0	19515174	123.956	1	31	AT1G52400
Chr1_19515052_19515224	Chr1_19517175_19517205	Chr1_19515143_19515249	2916	Chr1	19515052	19515224	+	19515174	203.689	179.412	19515174	19515174	1	AT1G52400.3	AT1G52400	2916	Chr1	19515052	19515224	+	1820.43	145.234	357.992	101.802	126.462	80.1855	208.891	419.947	176.228	203.689	0_0	19515174	123.956	1	31	AT1G52400
Chr1_19515052_19515224	Chr1_19517336_19517416	Chr1_19515143_19515249	2916	Chr1	19515052	19515224	+	19515174	203.689	179.412	19515174	19515174	1	AT1G52400.3	AT1G52400	2916	Chr1	19515052	19515224	+	1820.43	145.234	357.992	101.802	126.462	80.1855	208.891	419.947	176.228	203.689	0_0	19515174	123.956	1	31	AT1G52400
Chr1_20727969_20728092	Chr1_20729742_20729902	Chr1_20727828_20728091	7920	Chr1	20727969	20728092	-	20728090	29.1885	7.30048	20728061	20728090	30	AT1G55520.2	AT1G55520	7920	Chr1	20727969	20728092	-	273.193	31.155	35.5666	30.7996	29.3641	22.8725	31.4412	26.8386	35.9671	29.1885	0_0	20728090	8.66717	30	1	AT1G55520
Chr1_20731081_20731259	Chr1_20729742_20729902	Chr1_20730996_20731356	7923	Chr1	20731081	20731259	-	20731250	4.44202	1.22122	20731091	20731251	161	AT1G55530.1	AT1G55530	7923	Chr1	20731081	20731259	-	36.9561	4.02125	7.23555	4.24269	3.35667	4.05377	4.17315	3.147	2.28396	4.44202	0_0	20731250	0.858908	166	33	AT1G55530
Chr1_21235081_21235173	Chr1_21234213_21234269	Chr1_21235090_21235292	8021	Chr1	21235081	21235173	-	21235137	7.08576	5.47536	21235137	21235166	30	AT1G56650.1	AT1G56650	8021	Chr1	21235081	21235173	-	100.231	14.211	40.8503	12.4529	9.14216	0.659149	3.31778	5.93774	6.57439	7.08576	0_0	21235137	9.79936	33	0	AT1G56650
Chr1_227193_227314	Chr1_229881_229936	Chr1_227177_227543	4841	Chr1	227193	227314	-	227236	151.324	42.8501	227227	227301	75	AT1G01620.1	AT1G01620	4841	Chr1	227193	227314	-	1111.35	122.043	93.9242	114.943	107.632	96.829	145.101	157.588	121.968	151.324	0_0	227236	36.5036	15	66	AT1G01620
Chr1_229002_229205	Chr1_229881_229936	Chr1_228799_229205	43	Chr1	229002	229205	+	229046	28.2894	5.51562	229020	229194	175	AT1G01630.1	AT1G01630	43	Chr1	229002	229205	+	289.383	20.4967	49.8603	24.2636	20.2492	36.9123	39.6061	32.4794	37.2264	28.2894	0_0	229046	4.2555	149	33	AT1G01630
Chr1_22977548_22977625	Chr1_22976239_22976318	Chr1_22977466_22977885	8278	Chr1	22977548	22977625	-	22977566	84.3447	35.7643	22977566	22977571	6	AT1G62180.1	AT1G62180	8278	Chr1	22977548	22977625	-	878.489	97.6032	181.441	103.063	64.2134	90.6	76.6719	80.1001	100.452	84.3447	0_0	22977566	51.8468	5	36	AT1G62180
Chr1_23151794_23151831	Chr1_23151452_23151484	Chr1_23151645_23151869	3418	Chr1	23151794	23151831	+	23151795	7.87754	4.48228	23151795	23151804	10	AT1G62540.1	AT1G62540	3418	Chr1	23151794	23151831	+	68.6376	8.9795	12.677	8.16431	6.16754	3.22983	5.57284	9.35194	6.61708	7.87754	0_0	23151795	6.12948	10	1	AT1G62540
Chr1_232470_232503	Chr1_229881_229936	Chr1_232398_232630	4843	Chr1	232470	232503	-	232481	1.59698	0.48312	232472	232503	32	AT1G01640.1	AT1G01640	4843	Chr1	232470	232503	-	16.8347	1.87398	2.52357	2.20161	2.56526	1.05464	2.5661	0.979727	1.47283	1.59698	0_0	232481	0.507537	32	27	AT1G01640
Chr1_23291882_23291981	Chr1_23293632_23293638	AT1G62880	3446	Chr1	23291882	23291981	+	23291939	10.0516	5.0325	23291928	23291941	14	AT1G62880.2	AT1G62880	3446	Chr1	23291882	23291981	+	86.9699	7.41785	10.7843	8.30192	8.15972	9.82132	13.634	10.6879	8.11126	10.0516	0_0	23291939	4.17742	14	16	AT1G62880
Chr1_25235206_25235512	Chr1_25237345_25237407	Chr1_25235271_25235544	3748	Chr1	25235206	25235512	+	25235463	106.367	20.5058	25235458	25235481	24	AT1G67350.1	AT1G67350	3748	Chr1	25235206	25235512	+	1025.41	93.6601	152.794	92.7429	113.499	110.012	124.287	113.322	118.723	106.367	0_0	25235463	17.8028	55	192	AT1G67350
Chr1_25237882_25238097	Chr1_25237345_25237407	Chr1_25237996_25238216	8636	Chr1	25237882	25238097	-	25238090	72.5888	22.0625	25237951	25238094	144	AT1G67360.2	AT1G67360	8636	Chr1	25237882	25238097	-	832.466	87.7258	232.819	76.8042	60.884	76.7908	90.6688	76.3594	57.8248	72.5888	0_0	25238090	27.0947	143	126	AT1G67360
Chr1_26195589_26195724	Chr1_26197172_26197199	Chr1_26195467_26195726	8799	Chr1	26195589	26195724	-	26195657	11.9572	3.19396	26195635	26195709	75	AT1G69640.1	AT1G69640	8799	Chr1	26195589	26195724	-	111.998	11.0096	12.7559	13.5078	13.3721	11.1396	14.8523	11.727	11.676	11.9572	0_0	26195657	4.33358	64	38	AT1G69640
Chr1_27463044_27463052	Chr1_27465437_27465463	Chr1_27462983_27463091	4207	Chr1	27463044	27463052	+	27463045	0.3355	0.22814	27463045	27463052	8	AT1G73000.1	AT1G73000	4207	Chr1	27463044	27463052	+	3.11764	0	0	0.59627	0.49122	0	0.596164	1.09848	0	0.3355	0_1	27463045	0.389869	8	50	AT1G73000
Chr1_27466240_27466259	Chr1_27465437_27465463	Chr1_27466181_27466348	9015	Chr1	27466240	27466259	-	27466256	27.7123	14.762	27466244	27466256	13	AT1G73010.1	AT1G73010	9015	Chr1	27466240	27466259	-	390.017	58.5619	50.8657	48.6878	43.7732	49.568	40.6947	42.4252	27.7277	27.7123	0_0	27466256	31.8577	8	0	AT1G73010
Chr1_28130190_28130192	Chr1_28130602_28130622	AT1G74875	9152	Chr1	28130190	28130192	-	28130192	0.89914	0.59048	28130191	28130192	2	AT1G74875.1	AT1G74875	9152	Chr1	28130190	28130192	-	9.07143	0.976032	1.26179	0.940272	1.03702	0.889851	0.907207	1.3063	0.853817	0.89914	0_0	28130192	0.624661	2	447	AT1G74875
Chr1_28130998_28131086	Chr1_28130602_28130622	Chr1_28131021_28131077	9156	Chr1	28130998	28131086	-	28131077	127.181	34.5297	28131032	28131077	46	AT1G74880.1	AT1G74880	9156	Chr1	28130998	28131086	-	1224.43	134.185	192.58	160.649	124.17	79.0649	110.809	124.218	171.575	127.181	0_0	28131077	39.1584	46	0	AT1G74880
Chr1_28132785_28132845	Chr1_28130602_28130622	AT1G74890	9157	Chr1	28132785	28132845	-	28132844	0.32208	0.21472	28132786	28132844	59	AT1G74890.1	AT1G74890	9157	Chr1	28132785	28132845	-	4.7291	0.819867	1.45894	1.58241	0.5458	0	0	0	0	0.32208	1_0	28132843	0.546578	54	133	AT1G74890
Chr1_28251256_28251351	Chr1_28252923_28252958	Chr1_28251238_28251469	9197	Chr1	28251256	28251351	-	28251273	51.4255	11.9841	28251271	28251350	80	AT1G75270.1	AT1G75270	9197	Chr1	28251256	28251351	-	590.559	81.5182	96.9012	66.9428	63.231	59.2575	60.8606	56.8242	53.5984	51.4255	0_0	28251273	15.3042	81	77	AT1G75270
Chr1_28251959_28252202	Chr1_28252923_28252958	Chr1_28251626_28252029	4358	Chr1	28251959	28252202	+	28251961	104.112	58.887	28251961	28251969	9	AT1G75280.1	AT1G75280	4358	Chr1	28251959	28252202	+	1137.06	178.341	189.366	146.889	101.028	60.378	101.478	121.783	133.686	104.112	0_0	28251961	109.55	7	1	AT1G75280
Chr1_28255493_28255500	Chr1_28252923_28252958	AT1G75300	4362	Chr1	28255493	28255500	+	28255495	3.5563	1.95932	28255495	28255497	3	AT1G75300.1	AT1G75300	4362	Chr1	28255493	28255500	+	26.5086	2.9281	2.83902	2.45388	2.81087	1.74674	3.05858	4.12673	2.98836	3.5563	0_0	28255495	1.40549	4	0	AT1G75300
Chr1_28348683_28348778	Chr1_28348027_28348028	Chr1_28348630_28348776	9224	Chr1	28348683	28348778	-	28348735	22.9616	4.8312	28348700	28348735	36	AT1G75510.1	AT1G75510	9224	Chr1	28348683	28348778	-	221.107	19.5206	29.0211	21.6263	19.7853	25.3113	31.7004	26.8683	24.3124	22.9616	0_0	28348700	4.84112	36	35	AT1G75510
Chr1_28865294_28865556	Chr1_28867628_28867632	AT1G76880	4474	Chr1	28865294	28865556	+	28865412	19.9958	4.57622	28865385	28865524	140	AT1G76880.1	AT1G76880	4474	Chr1	28865294	28865556	+	165.354	20.77	17.2904	16.0534	16.7561	16.8413	20.5288	18.3773	18.7413	19.9958	0_0	28865413	6.16852	138	87	AT1G76880
Chr1_29345837_29346160	Chr1_29344757_29344758	Chr1_29345657_29345992	4560	Chr1	29345837	29346160	+	29345941	550.422	148.197	29345862	29345941	80	AT1G78040.1	AT1G78040	4560	Chr1	29345837	29346160	+	4874.26	516.477	612.301	557.444	540.915	513.114	536.807	470.685	576.092	550.422	0_0	29345941	118.646	81	103	AT1G78040
Chr1_29549645_29549727	Chr1_29551915_29551918	Chr1_29549540_29549861	4598	Chr1	29549645	29549727	+	29549650	36.2877	24.7062	29549650	29549660	11	AT1G78570.1	AT1G78570	4598	Chr1	29549645	29549727	+	432.637	64.7695	101.219	48.8024	39.0247	32.0676	42.2758	27.9964	40.1935	36.2877	0_0	29549650	44.1167	3	1	AT1G78570
Chr1_29842718_29842833	Chr1_29842131_29842139	Chr1_29842587_29842848	4667	Chr1	29842718	29842833	+	29842775	52.9688	27.1487	29842741	29842783	43	AT1G79340.1	AT1G79340	4667	Chr1	29842718	29842833	+	463.534	35.6057	53.0147	37.7026	40.3346	65.5853	72.9135	74.0733	31.3351	52.9688	0_0	29842775	16.1631	67	4	AT1G79340
Chr1_630477_630549	Chr1_631293_631294	Chr1_630374_630568	131	Chr1	630477	630549	+	630519	34.1002	9.42085	630505	630519	15	AT1G02850.3	AT1G02850	131	Chr1	630477	630549	+	409.743	33.107	104.59	44.4221	36.0774	36.7146	50.5185	37.1703	33.0427	34.1002	0_0	630513	9.99457	14	8	AT1G02850
Chr1_659749_659925	Chr1_661538_661578	Chr1_659706_659980	4923	Chr1	659749	659925	-	659771	26.3972	16.2785	659768	659771	4	AT1G02920.1	AT1G02920	4923	Chr1	659749	659925	-	573.231	37.5187	88.3842	23.6673	29.3368	202.721	86.9104	31.1435	47.1521	26.3972	0_0	659771	19.7159	5	0	AT1G02920
Chr1_662201_662453	Chr1_661538_661578	Chr1_662192_662475	4925	Chr1	662201	662453	-	662266	34.0868	24.4513	662262	662266	5	AT1G02930.1	AT1G02930	4925	Chr1	662201	662453	-	791.611	42.7112	182.289	21.8097	28.4089	242.402	90.0208	41.6829	108.2	34.0868	0_0	662266	29.7495	4	161	AT1G02930
Chr1_662201_662453	Chr1_664299_664313	Chr1_662192_662475	4925	Chr1	662201	662453	-	662266	34.0868	24.4513	662262	662266	5	AT1G02930.1	AT1G02930	4925	Chr1	662201	662453	-	791.611	42.7112	182.289	21.8097	28.4089	242.402	90.0208	41.6829	108.2	34.0868	0_0	662266	29.7495	4	161	AT1G02930
Chr1_666435_666467	Chr1_664299_664313	AT1G02950	4927	Chr1	666435	666467	-	666452	7.12602	3.30132	666445	666454	10	AT1G02950.3	AT1G02950	4927	Chr1	666435	666467	-	66.9929	8.74525	9.24652	5.91683	7.20456	5.40502	9.61639	6.70965	7.02265	7.12602	0_0	666452	3.00618	9	1	AT1G02950
Chr1_9834389_9834481	Chr1_9833410_9833415	Chr1_9834391_9834510	6715	Chr1	9834389	9834481	-	9834407	38.7838	5.27406	9834401	9834445	45	AT1G28140.1	AT1G28140	6715	Chr1	9834389	9834481	-	323.145	25.6501	32.353	35.7533	41.781	38.5932	43.0275	42.3361	24.8674	38.7838	0_0	9834407	7.49593	47	20	AT1G28140
Chr1_9835728_9835959	Chr1_9833410_9833415	Chr1_9835843_9836004	6716	Chr1	9835728	9835959	-	9835903	73.4611	23.5253	9835872	9835907	36	AT1G28150.1	AT1G28150	6716	Chr1	9835728	9835959	-	548.368	40.9934	50.3926	65.6585	68.5798	45.4483	64.5413	68.1059	71.187	73.4611	0_0	9835903	12.4932	47	1	AT1G28150
Chr2_11924720_11924733	Chr2_11927252_11927256	AT2G27990	13977	Chr2	11924720	11924733	-	11924733	0.38918	0.2013	11924721	11924733	13	AT2G27990.1	AT2G27990	13977	Chr2	11924720	11924733	-	0.733182	0	0	0.344002	0	0	0	0	0	0.38918	1_0	11924733	0.183468	13	35	AT2G27990
Chr2_11926438_11926609	Chr2_11927252_11927256	Chr2_11926446_11926602	11021	Chr2	11926438	11926609	+	11926526	149.901	41.8838	11926521	11926534	14	AT2G28000.1	AT2G28000	11021	Chr2	11926438	11926609	+	1331.25	154.604	225.584	141.66	101.382	135.916	117.626	106.553	198.022	149.901	0_0	11926526	43.6482	14	77	AT2G28000
Chr2_11926438_11926609	Chr2_11927740_11927980	Chr2_11926446_11926602	11021	Chr2	11926438	11926609	+	11926526	149.901	41.8838	11926521	11926534	14	AT2G28000.1	AT2G28000	11021	Chr2	11926438	11926609	+	1331.25	154.604	225.584	141.66	101.382	135.916	117.626	106.553	198.022	149.901	0_0	11926526	43.6482	14	77	AT2G28000
Chr2_12671087_12671134	Chr2_12672883_12672889	AT2G29640	11132	Chr2	12671087	12671134	+	12671118	3.4221	0.939401	12671088	12671127	40	AT2G29640.1	AT2G29640	11132	Chr2	12671087	12671134	+	33.0658	2.65481	4.49511	2.49975	2.78358	4.54813	4.58787	4.95801	3.11643	3.4221	0_0	12671118	0.663702	33	88	AT2G29640
Chr2_14066388_14066505	Chr2_14063558_14063644	AT2G33180	11363	Chr2	14066388	14066505	+	14066463	102.073	33.1877	14066456	14066468	13	AT2G33180.1	AT2G33180	11363	Chr2	14066388	14066505	+	828.351	67.7757	131.738	87.7205	83.8076	69.2106	76.0758	74.0436	135.906	102.073	0_0	14066463	22.2535	13	0	AT2G33180
Chr2_14144688_14144695	Chr2_14145424_14145462	Chr2_14144645_14144766	14385	Chr2	14144688	14144695	-	14144689	0.44286	0.44286	14144689	14144694	6	AT2G33370.1	AT2G33370	14385	Chr2	14144688	14144695	-	3.08807	0	0	0.389869	0.5458	0.494362	0.596164	0	0.619018	0.44286	0_1	14144690	0.229335	7	31	AT2G33370
Chr2_14146354_14146482	Chr2_14145424_14145462	Chr2_14146375_14146471	14388	Chr2	14146354	14146482	-	14146465	68.2407	23.6729	14146465	14146471	7	AT2G33380.2	AT2G33380	14388	Chr2	14146354	14146482	-	609.75	34.1611	182.742	51.715	31.3835	24.3555	64.6968	127.097	25.3584	68.2407	0_0	14146465	10.9316	8	6	AT2G33380
Chr2_15617707_15617779	Chr2_15618266_15618312	Chr2_15617635_15617778	11631	Chr2	15617707	15617779	+	15617714	12.588	4.25414	15617709	15617714	6	AT2G37180.1	AT2G37180	11631	Chr2	15617707	15617779	+	126.4	14.211	35.9412	12.1318	6.87708	9.35991	12.1047	12.1724	11.0142	12.588	0_0	15617714	5.5829	6	6	AT2G37180
Chr2_15619803_15620151	Chr2_15618266_15618312	Chr2_15620060_15620156	14722	Chr2	15619803	15620151	-	15620110	198.294	55.2367	15620070	15620112	43	AT2G37190.1	AT2G37190	14722	Chr2	15619803	15620151	-	1889.58	158.586	335.103	164.594	177.14	205.457	238.958	183.328	228.119	198.294	0_0	15620107	38.807	111	12	AT2G37190
Chr2_15620329_15620373	Chr2_15618266_15618312	AT2G37195	11633	Chr2	15620329	15620373	+	15620349	9.27323	2.52296	15620330	15620358	29	AT2G37195.1	AT2G37195	11633	Chr2	15620329	15620373	+	77.3284	7.88634	8.89165	7.20111	9.76983	8.07457	10.705	8.46128	7.06534	9.27323	0_0	15620349	2.26439	24	0	AT2G37195
Chr2_15639498_15639538	Chr2_15640245_15640344	Chr2_15639451_15639768	14729	Chr2	15639498	15639538	-	15639521	6.3745	2.0801	15639503	15639535	33	AT2G37230.1	AT2G37230	14729	Chr2	15639498	15639538	-	57.5773	5.89523	7.41299	5.59577	5.59445	6.49262	6.73925	6.62058	6.85188	6.3745	0_0	15639521	1.95206	31	1	AT2G37230
Chr2_15641713_15641786	Chr2_15640245_15640344	Chr2_15641721_15641773	14732	Chr2	15641713	15641786	-	15641730	37.0258	12.078	15641728	15641758	31	AT2G37240.1	AT2G37240	14732	Chr2	15641713	15641786	-	350.257	37.4796	77.5998	43.5736	31.6018	19.5108	30.5858	36.1015	36.7782	37.0258	0_0	15641730	14.4062	31	33	AT2G37240
Chr2_15641912_15642008	Chr2_15640245_15640344	Chr2_15641906_15641990	11635	Chr2	15641912	15642008	+	15641937	25.4578	4.80436	15641937	15641980	44	AT2G37250.1	AT2G37250	11635	Chr2	15641912	15642008	+	287.456	31.6625	45.6017	30.1116	28.0268	31.4414	33.3593	28.0261	33.7685	25.4578	0_0	15641937	5.5829	44	31	AT2G37250
Chr2_16421833_16421849	Chr2_16420613_16420640	Chr2_16421823_16421973	14908	Chr2	16421833	16421849	-	16421849	0.55022	0.36234	16421834	16421849	16	AT2G39330.1	AT2G39330	14908	Chr2	16421833	16421849	-	10.8146	0.780826	4.57397	0.871472	1.17347	0	0.699845	1.24693	0.917854	0.55022	0_0	16421849	0.507537	16	3	AT2G39330
Chr2_16460292_16460438	Chr2_16460965_16460984	Chr2_16460247_16460441	11792	Chr2	16460292	16460438	+	16460367	20.8681	8.4546	16460365	16460372	8	AT2G39420.1	AT2G39420	11792	Chr2	16460292	16460438	+	254.442	24.1666	35.8229	24.7452	27.8358	20.3347	42.224	35.6264	22.8183	20.8681	0_0	16460365	9.79936	21	1	AT2G39420
Chr2_16463368_16463382	Chr2_16460965_16460984	Chr2_16463347_16463421	11795	Chr2	16463368	16463382	+	16463373	8.29356	5.95848	16463373	16463376	4	AT2G39430.1	AT2G39430	11795	Chr2	16463368	16463382	+	87.1957	10.3459	7.45242	7.79738	9.19674	8.00866	18.2737	8.52066	9.30661	8.29356	0_0	16463373	7.8473	4	26	AT2G39430
Chr2_17150078_17150247	Chr2_17151831_17151863	AT2G41140	11923	Chr2	17150078	17150247	+	17150170	6.85762	1.50304	17150085	17150213	129	AT2G41140.1	AT2G41140	11923	Chr2	17150078	17150247	+	67.305	7.80826	14.5894	7.68271	6.90437	4.84474	5.62468	4.83926	8.15396	6.85762	0_0	17150170	1.48357	122	217	AT2G41140
Chr2_17153784_17153916	Chr2_17151831_17151863	Chr2_17153844_17153850	11926	Chr2	17153784	17153916	+	17153847	0.38918	0.2013	17153785	17153909	125	AT2G41150.1	AT2G41150	11926	Chr2	17153784	17153916	+	7.13407	0.351372	1.32093	0	1.00973	0	2.54018	0.860972	0.661708	0.38918	0_1	17153850	0.234248	132	6	AT2G41150
Chr2_17202555_17202657	Chr2_17201359_17201420	Chr2_17202552_17202848	15064	Chr2	17202555	17202657	-	17202587	60.6182	37.9249	17202584	17202592	9	AT2G41250.1	AT2G41250	15064	Chr2	17202555	17202657	-	613.08	47.24	167.561	62.6313	39.4068	38.1647	81.2857	75.2312	40.9405	60.6182	0_0	17202587	29.7885	9	31	AT2G41250
Chr2_18422828_18422891	Chr2_18425568_18425669	AT2G44660	15339	Chr2	18422828	18422891	-	18422844	4.11994	1.22122	18422833	18422855	23	AT2G44660.1	AT2G44660	15339	Chr2	18422828	18422891	-	35.7599	3.86509	5.79633	3.41709	3.38396	4.05377	3.99171	3.50327	3.62872	4.11994	0_0	18422844	1.01507	24	5	AT2G44660
Chr2_18425159_18425283	Chr2_18425568_18425669	Chr2_18425111_18425278	12216	Chr2	18425159	18425283	+	18425181	51.7341	22.4651	18425181	18425187	7	AT2G44670.1	AT2G44670	12216	Chr2	18425159	18425283	+	551.48	54.2674	141.359	52.0131	46.7751	50.0294	51.3738	40.8517	63.0758	51.7341	0_0	18425181	25.6111	7	1	AT2G44670
Chr2_18428293_18428398	Chr2_18425568_18425669	Chr2_18428167_18428397	15340	Chr2	18428293	18428398	-	18428345	11.0983	1.9459	18428304	18428357	54	AT2G44680.2	AT2G44680	15340	Chr2	18428293	18428398	-	100.891	11.4001	12.0658	10.9163	10.725	10.6123	12.9601	11.4005	9.71217	11.0983	0_0	18428355	2.26439	54	2	AT2G44680
Chr2_18443355_18443401	Chr2_18446385_18446388	Chr2_18443305_18443405	15343	Chr2	18443355	18443401	-	18443399	1.55672	0.68442	18443391	18443400	10	AT2G44740.1	AT2G44740	15343	Chr2	18443355	18443401	-	14.9796	1.40549	1.0252	1.88054	2.12862	1.35126	1.84033	1.87039	1.92109	1.55672	0_0	18443399	1.1322	7	0	AT2G44740
Chr2_2088078_2088136	Chr2_2089023_2089030	Chr2_2087903_2088183	12800	Chr2	2088078	2088136	-	2088094	2.89872	0.61732	2088080	2088135	56	AT2G05632.1	AT2G05632	12800	Chr2	2088078	2088136	-	27.9771	3.51372	6.5258	3.50882	3.16564	0.329574	2.85122	1.81101	3.37258	2.89872	0_0	2088094	0.663702	57	36	AT2G05632
Chr2_385219_385370	Chr2_386686_386896	Chr2_385171_385373	9704	Chr2	385219	385370	+	385223	37.4016	17.4326	385223	385275	53	AT2G01850.1	AT2G01850	9704	Chr2	385219	385370	+	337.529	34.2392	51.4966	55.4761	51.2234	24.751	23.8207	23.0681	36.0524	37.4016	0_0	385223	16.4364	53	24	AT2G01850
Chr2_388054_388081	Chr2_386686_386896	Chr2_388055_388282	9707	Chr2	388054	388081	+	388060	4.05284	1.71776	388055	388070	16	AT2G01860.1	AT2G01860	9707	Chr2	388054	388081	+	38.9676	4.29454	4.57397	5.73337	4.31182	3.92194	3.88803	2.79074	5.40039	4.05284	0_0	388060	1.95206	21	5	AT2G01860
Chr2_6034319_6034451	Chr2_6036660_6036712	Chr2_6034282_6034471	10162	Chr2	6034319	6034451	+	6034437	27.1621	13.3126	6034433	6034440	8	AT2G14247.1	AT2G14247	10162	Chr2	6034319	6034451	+	164.541	25.533	17.1524	17.6129	15.0914	14.8968	2.41058	4.95801	39.7239	27.1621	0_0	6034437	13.7816	6	89	AT2G14247
Chr2_6036957_6036967	Chr2_6036660_6036712	AT2G14255	10164	Chr2	6036957	6036967	+	6036958	3.5563	1.55672	6036958	6036964	7	AT2G14255.1	AT2G14255	10164	Chr2	6036957	6036967	+	27.6223	2.53768	2.34613	2.75202	2.75629	1.41717	5.46916	3.9486	2.83894	3.5563	0_0	6036960	1.1322	7	14	AT2G14255
Chr2_6797554_6797794	Chr2_6798305_6798372	Chr2_6797335_6797686	10229	Chr2	6797554	6797794	+	6797651	48.1107	6.05242	6797636	6797656	21	AT2G15580.2	AT2G15580	10229	Chr2	6797554	6797794	+	417.53	39.1584	73.4202	53.9166	48.276	23.6964	40.0985	45.0675	45.786	48.1107	0_0	6797642	8.58908	48	82	AT2G15580
Chr2_8847198_8847310	Chr2_8848619_8848621	Chr2_8847114_8847311	13394	Chr2	8847198	8847310	-	8847201	1.82512	0.30866	8847199	8847305	107	AT2G20550.2	AT2G20550	13394	Chr2	8847198	8847310	-	17.5482	2.57673	1.83353	2.20161	1.93759	0.856893	2.1773	2.19696	1.94243	1.82512	0_0	8847199	0.702743	107	112	AT2G20550
Chr2_8849809_8849989	Chr2_8848619_8848621	Chr2_8849816_8850111	13396	Chr2	8849809	8849989	-	8849925	8.64248	2.50954	8849909	8849930	22	AT2G20560.1	AT2G20560	13396	Chr2	8849809	8849989	-	148.608	14.7966	65.7903	11.9713	7.6412	9.68949	12.5972	10.0942	7.38552	8.64248	0_0	8849925	3.70892	27	85	AT2G20560
Chr2_8850831_8850948	Chr2_8848619_8848621	AT2G20560	13397	Chr2	8850831	8850948	-	8850886	2.76452	1.43594	8850886	8850929	44	AT2G20560.1	AT2G20560	13397	Chr2	8850831	8850948	-	24.44	2.53768	4.92885	2.20161	2.67442	3.19687	2.35874	2.73136	1.04593	2.76452	0_0	8850887	1.48357	43	42	AT2G20562
Chr2_9651409_9651480	Chr2_9652485_9652554	Chr2_9651178_9651439	13560	Chr2	9651409	9651480	-	9651418	1.82512	0.55022	9651416	9651478	63	AT2G22690.2	AT2G22690	13560	Chr2	9651409	9651480	-	14.8167	0.780826	1.47866	1.35307	1.71927	1.84562	1.63297	2.34541	1.83571	1.82512	0_0	9651418	0.507537	63	21	AT2G22690
Chr3_10121217_10121312	Chr3_10121907_10121968	Chr3_10121234_10121302	17596	Chr3	10121217	10121312	+	10121274	93.6314	56.3506	10121273	10121278	6	AT3G27340.1	AT3G27340	17596	Chr3	10121217	10121312	+	916.285	108.105	132.093	110.218	107.222	74.8463	100.389	79.7439	110.036	93.6314	0_0	10121274	64.1839	6	40	AT3G27340
Chr3_10451501_10451570	Chr3_10453332_10453337	AT3G28080	17647	Chr3	10451501	10451570	+	10451518	9.82345	2.60348	10451506	10451544	39	AT3G28080.1	AT3G28080	17647	Chr3	10451501	10451570	+	107.766	14.9528	23.9148	12.2006	9.79712	7.08585	6.45413	8.25346	15.2833	9.82345	0_0	10451518	5.23153	37	0	AT3G28080
Chr3_10456092_10456177	Chr3_10453332_10453337	Chr3_10456029_10456150	17649	Chr3	10456092	10456177	+	10456137	8.77668	2.80478	10456101	10456141	41	AT3G28100.1	AT3G28100	17649	Chr3	10456092	10456177	+	99.6703	6.91031	23.2247	10.2971	7.55933	7.67908	10.4458	12.4396	12.3377	8.77668	0_0	10456101	2.03015	40	2	AT3G28100
Chr3_10904419_10904458	Chr3_10901983_10902289	Chr3_10904416_10904458	21407	Chr3	10904419	10904458	-	10904448	222.718	116.808	10904448	10904450	3	AT3G28900.1	AT3G28900	21407	Chr3	10904419	10904458	-	2028.46	210.862	303.065	183.33	197.361	202.425	232.478	193.481	282.742	222.718	0_0	10904448	130.476	2	10	AT3G28900
Chr3_10960693_10960825	Chr3_10960522_10960578	Chr3_10960729_10960999	21412	Chr3	10960693	10960825	-	10960752	17.5936	7.30048	10960741	10960810	70	AT3G28930.1	AT3G28930	21412	Chr3	10960693	10960825	-	378.859	12.4932	105.891	22.2225	19.758	70.5948	42.6128	34.2014	53.4917	17.5936	0_0	10960752	4.45071	78	56	AT3G28930
Chr3_15779250_15779335	Chr3_15780869_15780900	Chr3_15779236_15779360	21704	Chr3	15779250	15779335	-	15779299	43.709	9.95765	15779284	15779311	28	AT3G43980.1	AT3G43980	21704	Chr3	15779250	15779335	-	384.584	37.6358	47.6521	36.6935	44.1825	37.967	55.9358	41.8314	38.9768	43.709	0_0	15779293	5.66099	46	18	AT3G43980
Chr3_15983273_15983407	Chr3_15984722_15984743	Chr3_15983199_15983350	17969	Chr3	15983273	15983407	+	15983317	33.6976	21.8612	15983313	15983318	6	AT3G44300.1	AT3G44300	17969	Chr3	15983273	15983407	+	520.352	35.2933	113.935	36.1661	31.7383	123.129	78.9011	31.0544	36.4367	33.6976	0_0	15983317	23.3467	5	6	AT3G44300
Chr3_15986790_15987004	Chr3_15984722_15984743	Chr3_15986624_15986900	17972	Chr3	15986790	15987004	+	15986866	703.611	369.198	15986866	15986873	8	AT3G44310.1	AT3G44310	17972	Chr3	15986790	15987004	+	7167.73	707.233	1131.29	735.453	598.443	1005.43	740.618	787.612	758.04	703.611	0_0	15986866	333.647	8	2	AT3G44310
Chr3_17133279_17133443	Chr3_17134686_17134698	AT3G46530	21862	Chr3	17133279	17133443	-	17133364	42.3267	16.1711	17133333	17133438	106	AT3G46530.1	AT3G46530	21862	Chr3	17133279	17133443	-	337.301	22.9563	50.8855	30.9143	24.37	39.8785	45.8528	45.7503	34.3661	42.3267	0_0	17133364	7.49593	134	26	AT3G46530
Chr3_17135398_17135532	Chr3_17134686_17134698	Chr3_17135412_17135716	21866	Chr3	17135398	17135532	-	17135508	30.7587	11.1252	17135450	17135509	60	AT3G46540.1	AT3G46540	21866	Chr3	17135398	17135532	-	319.834	25.0645	68.7673	28.4604	24.6156	40.7024	31.6226	29.9262	39.916	30.7587	0_0	17135509	6.87127	68	78	AT3G46540
Chr3_18022612_18022623	Chr3_18024660_18024668	AT3G48640	22031	Chr3	18022612	18022623	-	18022621	0.4697	0.1342	18022615	18022623	9	AT3G48640.1	AT3G48640	22031	Chr3	18022612	18022623	-	11.0553	0	1.2815	1.44481	0.62767	2.53772	2.46242	1.48444	0.74709	0.4697	0_1	18022621	0.394308	9	297	AT3G48640
Chr3_19024346_19024365	Chr3_19025973_19026019	AT3G51230	22217	Chr3	19024346	19024365	-	19024355	1.12728	0.5368	19024347	19024363	17	AT3G51230.1	AT3G51230	22217	Chr3	19024346	19024365	-	12.5654	1.67878	1.67581	1.14667	1.30992	0.955766	0.829446	1.36568	2.47607	1.12728	0_0	19024355	0.624661	14	4	AT3G51230
Chr3_19025170_19025401	Chr3_19025973_19026019	Chr3_19025192_19025408	18397	Chr3	19025170	19025401	+	19025231	7.32732	1.79828	19025217	19025381	165	AT3G51240.1	AT3G51240	18397	Chr3	19025170	19025401	+	114.343	12.8836	50.4123	10.8705	7.88681	3.5594	8.68326	6.8284	5.89134	7.32732	0_0	19025231	2.53768	151	39	AT3G51240
Chr3_19028142_19028240	Chr3_19025973_19026019	Chr3_19028106_19028226	18400	Chr3	19028142	19028240	+	19028210	5.3009	1.59698	19028179	19028216	38	AT3G51250.1	AT3G51250	18400	Chr3	19028142	19028240	+	53.3566	4.64591	6.36808	4.90776	4.31182	6.59149	7.72422	7.95657	5.54981	5.3009	0_0	19028210	1.05411	84	7	AT3G51250
Chr3_19544177_19544291	Chr3_19542308_19542315	Chr3_19544168_19544365	22326	Chr3	19544177	19544291	-	19544264	339.499	122.135	19544247	19544283	37	AT3G52730.1	AT3G52730	22326	Chr3	19544177	19544291	-	3485.09	412.588	496.414	375.513	468.788	332.31	327.968	293.681	438.328	339.499	0_0	19544264	134.341	37	0	AT3G52730
Chr3_19713895_19714100	Chr3_19716012_19716092	Chr3_19713799_19714170	18556	Chr3	19713895	19714100	+	19714030	8.42776	2.50954	19714007	19714051	45	AT3G53190.1	AT3G53190	18556	Chr3	19713895	19714100	+	88.2551	12.5323	16.9947	7.93498	8.56907	4.97657	7.02437	6.23463	15.5608	8.42776	0_0	19714030	3.86509	44	102	AT3G53190
Chr3_20222917_20222935	Chr3_20224350_20224397	Chr3_20222902_20223028	22503	Chr3	20222917	20222935	-	20222927	2.03984	0.77836	20222923	20222934	12	AT3G54630.1	AT3G54630	22503	Chr3	20222917	20222935	-	14.2518	1.56165	1.49837	1.42188	1.30992	1.3183	1.91809	1.45475	1.72898	2.03984	0_0	20222927	0.585619	17	101	AT3G54630
Chr3_20225244_20225382	Chr3_20224350_20224397	Chr3_20225304_20225523	22505	Chr3	20225244	20225382	-	20225337	12.2927	4.34808	20225331	20225367	37	AT3G54640.1	AT3G54640	22505	Chr3	20225244	20225382	-	149.327	13.235	19.7548	10.5035	11.6255	29.464	23.0949	13.924	15.4327	12.2927	0_0	20225337	4.56783	39	186	AT3G54640
Chr3_20315157_20315178	Chr3_20313473_20313528	AT3G54830	22525	Chr3	20315157	20315178	-	20315178	0.952821	0.79178	20315170	20315178	9	AT3G54830.1	AT3G54830	22525	Chr3	20315157	20315178	-	13.4141	0.936991	2.22784	1.49068	1.28263	1.7797	1.60705	1.51412	1.62225	0.952821	0_0	20315178	0.936991	9	148	AT3G54830
Chr3_20431411_20431493	Chr3_20430830_20430834	Chr3_20431416_20431597	22552	Chr3	20431411	20431493	-	20431466	18.3854	15.1914	20431464	20431466	3	AT3G55120.1	AT3G55120	22552	Chr3	20431411	20431493	-	213.959	17.92	78.6053	16.6268	14.6547	14.3694	17.7035	14.3693	21.3241	18.3854	0_0	20431466	14.7186	9	4	AT3G55120
Chr3_20848287_20848558	Chr3_20849786_20849867	Chr3_20848214_20848534	22617	Chr3	20848287	20848558	-	20848521	65.4494	27.8331	20848497	20848526	30	AT3G56190.2	AT3G56190	22617	Chr3	20848287	20848558	-	543.379	43.2187	52.1867	49.7656	49.122	70.8585	94.7642	75.5578	42.4561	65.4494	0_0	20848521	19.5206	25	13	AT3G56190
Chr3_20849999_20850079	Chr3_20849786_20849867	AT3G56200	18781	Chr3	20849999	20850079	+	20850029	7.50178	1.6775	20850029	20850037	9	AT3G56200.1	AT3G56200	18781	Chr3	20849999	20850079	+	126.998	18.3104	24.7428	15.9617	14.4364	14.8638	9.27943	8.96599	12.9353	7.50178	0_0	20850032	4.09934	9	3	AT3G56200
Chr3_2241029_2241114	Chr3_2243589_2243689	Chr3_2241002_2241359	16043	Chr3	2241029	2241114	+	2241110	5.1667	1.70434	2241043	2241110	68	AT3G07080.1	AT3G07080	16043	Chr3	2241029	2241114	+	39.9947	2.61577	2.563	4.26563	4.39369	5.73459	5.93572	5.81899	3.50065	5.1667	0_0	2241110	0.780826	71	74	AT3G07080
Chr3_2244818_2244886	Chr3_2243589_2243689	Chr3_2244757_2244828	19790	Chr3	2244818	2244886	-	2244820	2.30824	1.7446	2244820	2244885	66	AT3G07090.1	AT3G07090	19790	Chr3	2244818	2244886	-	18.4826	1.24932	4.69227	1.37601	2.07404	1.97745	2.09954	1.42506	1.28073	2.30824	0_0	2244820	1.05411	67	0	AT3G07090
Chr3_22734805_22734814	Chr3_22737250_22737397	AT3G61440	19117	Chr3	22734805	22734814	+	22734814	2.32166	0.76494	22734806	22734814	9	AT3G61440.3	AT3G61440	19117	Chr3	22734805	22734814	+	26.1044	2.26439	7.13698	4.08216	2.83816	1.91153	1.65889	2.3751	1.51553	2.32166	0_0	22734813	1.36645	8	850	AT3G61440
Chr3_22735740_22736085	Chr3_22737250_22737397	Chr3_22735663_22736049	19118	Chr3	22735740	22736085	+	22735810	231.455	77.3261	22735807	22735814	8	AT3G61440.3	AT3G61440	19118	Chr3	22735740	22736085	+	2601.42	249.63	443.38	269.01	229.891	334.156	253.785	198.231	391.881	231.455	0_0	22735810	90.3806	8	147	AT3G61440
Chr3_2905698_2905731	Chr3_2904548_2904671	Chr3_2905633_2905947	19955	Chr3	2905698	2905731	-	2905723	50.0432	28.0747	2905715	2905724	10	AT3G09440.2	AT3G09440	19955	Chr3	2905698	2905731	-	622.73	63.4421	185.128	35.7074	31.9839	89.809	74.3909	53.2912	38.9341	50.0432	0_0	2905723	35.8009	10	6	AT3G09440
Chr3_2907472_2907485	Chr3_2904548_2904671	AT3G09450	16184	Chr3	2907472	2907485	+	2907480	1.8788	0.77836	2907474	2907485	12	AT3G09450.1	AT3G09450	16184	Chr3	2907472	2907485	+	20.5358	2.88906	2.83902	1.85761	1.61011	2.83434	2.87714	1.72194	2.02782	1.8788	0_0	2907480	1.67878	13	68	AT3G09450
Chr3_3534804_3534905	Chr3_3534083_3534129	Chr3_3534622_3534994	20098	Chr3	3534804	3534905	-	3534809	7.9178	4.50912	3534808	3534875	68	AT3G11280.1	AT3G11280	20098	Chr3	3534804	3534905	-	105.068	12.8055	29.7308	10.4118	10.6431	8.14049	7.12805	3.71109	14.5789	7.9178	0_0	3534809	5.15345	30	38	AT3G11280
Chr3_3993674_3993797	Chr3_3992551_3992635	Chr3_3993690_3993886	20209	Chr3	3993674	3993797	-	3993790	29.7522	19.7677	3993786	3993792	7	AT3G12580.1	AT3G12580	20209	Chr3	3993674	3993797	-	501.911	75.7011	231.4	53.8249	25.1614	16.9072	23.8207	19.9211	25.4224	29.7522	0_0	3993790	52.042	7	2	AT3G12580
Chr3_3993674_3993797	Chr3_3992813_3992956	Chr3_3993690_3993886	20209	Chr3	3993674	3993797	-	3993790	29.7522	19.7677	3993786	3993792	7	AT3G12580.1	AT3G12580	20209	Chr3	3993674	3993797	-	501.911	75.7011	231.4	53.8249	25.1614	16.9072	23.8207	19.9211	25.4224	29.7522	0_0	3993790	52.042	7	2	AT3G12580
Chr3_3993674_3993797	Chr3_3993095_3993273	Chr3_3993690_3993886	20209	Chr3	3993674	3993797	-	3993790	29.7522	19.7677	3993786	3993792	7	AT3G12580.1	AT3G12580	20209	Chr3	3993674	3993797	-	501.911	75.7011	231.4	53.8249	25.1614	16.9072	23.8207	19.9211	25.4224	29.7522	0_0	3993790	52.042	7	2	AT3G12580
Chr3_3994731_3994769	Chr3_3992551_3992635	AT3G12580	20210	Chr3	3994731	3994769	-	3994747	13.5139	3.2208	3994740	3994760	21	AT3G12580.1	AT3G12580	20210	Chr3	3994731	3994769	-	110.936	7.45689	9.56197	9.51739	9.46964	14.9956	19.8289	16.9226	9.66948	13.5139	0_0	3994747	2.26439	21	791	AT3G12587
Chr3_3994731_3994769	Chr3_3993095_3993273	AT3G12580	20210	Chr3	3994731	3994769	-	3994747	13.5139	3.2208	3994740	3994760	21	AT3G12580.1	AT3G12580	20210	Chr3	3994731	3994769	-	110.936	7.45689	9.56197	9.51739	9.46964	14.9956	19.8289	16.9226	9.66948	13.5139	0_0	3994747	2.26439	21	791	AT3G12587
Chr3_3994731_3994769	Chr3_3992813_3992956	AT3G12580	20210	Chr3	3994731	3994769	-	3994747	13.5139	3.2208	3994740	3994760	21	AT3G12580.1	AT3G12580	20210	Chr3	3994731	3994769	-	110.936	7.45689	9.56197	9.51739	9.46964	14.9956	19.8289	16.9226	9.66948	13.5139	0_0	3994747	2.26439	21	791	AT3G12587
Chr3_3995411_3995536	Chr3_3992813_3992956	Chr3_3995438_3995671	20211	Chr3	3995411	3995536	-	3995529	50.3116	26.5314	3995520	3995531	12	AT3G12587.1	AT3G12587	20211	Chr3	3995411	3995536	-	427.972	30.7645	50.3137	39.4685	44.701	47.0303	69.518	54.9241	40.9405	50.3116	0_0	3995529	19.6378	12	9	AT3G12587
Chr3_3995411_3995536	Chr3_3992551_3992635	Chr3_3995438_3995671	20211	Chr3	3995411	3995536	-	3995529	50.3116	26.5314	3995520	3995531	12	AT3G12587.1	AT3G12587	20211	Chr3	3995411	3995536	-	427.972	30.7645	50.3137	39.4685	44.701	47.0303	69.518	54.9241	40.9405	50.3116	0_0	3995529	19.6378	12	9	AT3G12587
Chr3_3995411_3995536	Chr3_3993095_3993273	Chr3_3995438_3995671	20211	Chr3	3995411	3995536	-	3995529	50.3116	26.5314	3995520	3995531	12	AT3G12587.1	AT3G12587	20211	Chr3	3995411	3995536	-	427.972	30.7645	50.3137	39.4685	44.701	47.0303	69.518	54.9241	40.9405	50.3116	0_0	3995529	19.6378	12	9	AT3G12587
Chr3_4729816_4730125	Chr3_4730623_4730737	Chr3_4729399_4729885	16529	Chr3	4729816	4730125	+	4729843	35.4288	15.6209	4729823	4729860	38	AT3G14210.1	AT3G14210	16529	Chr3	4729816	4730125	+	1225.79	92.1374	131.738	95.5638	77.8857	310.261	201.581	179.884	101.305	35.4288	0_0	4729843	34.044	101	20	AT3G14210
Chr3_4729816_4730125	Chr3_4731267_4731304	Chr3_4729399_4729885	16529	Chr3	4729816	4730125	+	4729843	35.4288	15.6209	4729823	4729860	38	AT3G14210.1	AT3G14210	16529	Chr3	4729816	4730125	+	1225.79	92.1374	131.738	95.5638	77.8857	310.261	201.581	179.884	101.305	35.4288	0_0	4729843	34.044	101	20	AT3G14210
Chr3_4732985_4733168	Chr3_4730623_4730737	Chr3_4732828_4733038	16534	Chr3	4732985	4733168	+	4733014	7.35416	1.91906	4732992	4733166	175	AT3G14220.1	AT3G14220	16534	Chr3	4732985	4733168	+	62.7548	4.48975	8.53677	5.80217	5.26697	7.54725	9.25351	7.48155	7.02265	7.35416	0_0	4733014	1.09316	175	121	AT3G14220
Chr3_4732985_4733168	Chr3_4731267_4731304	Chr3_4732828_4733038	16534	Chr3	4732985	4733168	+	4733014	7.35416	1.91906	4732992	4733166	175	AT3G14220.1	AT3G14220	16534	Chr3	4732985	4733168	+	62.7548	4.48975	8.53677	5.80217	5.26697	7.54725	9.25351	7.48155	7.02265	7.35416	0_0	4733014	1.09316	175	121	AT3G14220
Chr3_4995571_4995610	Chr3_4995937_4995942	Chr3_4995426_4995614	16605	Chr3	4995571	4995610	+	4995604	3.81128	2.33508	4995591	4995607	17	AT3G14850.2	AT3G14850	16605	Chr3	4995571	4995610	+	43.4613	4.2555	5.79633	3.16482	4.06621	5.00953	7.72422	5.49241	4.14101	3.81128	0_0	4995604	2.14727	18	7	AT3G14850
Chr3_5172710_5172945	Chr3_5175049_5175054	Chr3_5172481_5173037	20453	Chr3	5172710	5172945	-	5172820	6.8442	0.83204	5172736	5172900	165	AT3G15354.1	AT3G15354	20453	Chr3	5172710	5172945	-	56.6105	6.28565	12.3813	5.93977	4.01163	3.36166	6.19493	6.38307	5.20829	6.8442	0_0	5172899	1.83494	187	62	AT3G15354
Chr3_5175462_5175502	Chr3_5175049_5175054	Chr3_5175419_5175523	20456	Chr3	5175462	5175502	-	5175469	12.8295	11.5009	5175469	5175469	1	AT3G15356.1	AT3G15356	20456	Chr3	5175462	5175502	-	356.123	21.5898	141.754	12.0171	10.916	83.3494	10.5236	15.5866	47.5576	12.8295	0_0	5175469	19.4816	1	0	AT3G15356
Chr3_5176050_5176137	Chr3_5175049_5175054	Chr3_5175948_5176124	16652	Chr3	5176050	5176137	+	5176063	10.5213	5.18012	5176059	5176079	21	AT3G15351.1	AT3G15351	16652	Chr3	5176050	5176137	+	105.26	8.23771	17.1327	10.0678	11.0252	9.92019	13.6599	11.3114	13.3836	10.5213	0_0	5176063	4.2555	21	4	AT3G15351
Chr3_5177808_5178017	Chr3_5175049_5175054	AT3G15358	16653	Chr3	5177808	5178017	+	5177924	2.83162	0.952821	5177814	5177997	184	AT3G15358.1	AT3G15358	16653	Chr3	5177808	5178017	+	23.9028	1.75686	1.73496	2.79788	2.64713	2.90025	4.09539	2.79074	2.348	2.83162	0_0	5177814	0.585619	204	199	AT3G15358
Chr3_5625451_5625515	Chr3_5625047_5625049	Chr3_5625417_5625519	20572	Chr3	5625451	5625515	-	5625470	35.5093	24.3842	5625468	5625471	4	AT3G16530.1	AT3G16530	20572	Chr3	5625451	5625515	-	931.266	86.1641	273.275	61.026	42.4633	182.419	42.9757	41.2376	166.196	35.5093	0_0	5625470	56.9222	3	0	AT3G16530
Chr3_5625451_5625515	Chr3_5625261_5625279	Chr3_5625417_5625519	20572	Chr3	5625451	5625515	-	5625470	35.5093	24.3842	5625468	5625471	4	AT3G16530.1	AT3G16530	20572	Chr3	5625451	5625515	-	931.266	86.1641	273.275	61.026	42.4633	182.419	42.9757	41.2376	166.196	35.5093	0_0	5625470	56.9222	3	0	AT3G16530
Chr3_5953947_5954053	Chr3_5953434_5953625	Chr3_5953901_5954091	20627	Chr3	5953947	5954053	-	5953958	4.77752	4.4957	5953958	5954026	69	AT3G17390.1	AT3G17390	20627	Chr3	5953947	5954053	-	49.3217	5.3877	6.30893	4.54083	4.47556	6.88811	7.02437	4.30486	5.61385	4.77752	0_0	5953958	2.34248	70	126	AT3G17390
Chr3_5955903_5956020	Chr3_5953434_5953625	Chr3_5955862_5956047	16831	Chr3	5955903	5956020	+	5955918	12.3867	3.58314	5955906	5955983	78	AT3G17410.1	AT3G17410	16831	Chr3	5955903	5956020	+	130.773	16.5535	14.1557	16.5121	15.9647	12.2602	16.1483	12.4693	14.3228	12.3867	0_0	5955906	4.48975	81	3	AT3G17410
Chr3_71326_71372	Chr3_71832_71929	AT3G01200	19309	Chr3	71326	71372	-	71366	3.7576	1.98616	71332	71368	37	AT3G01200.1	AT3G01200	19309	Chr3	71326	71372	-	32.521	3.20139	3.27276	3.46295	3.49312	3.85602	4.01763	3.6814	3.77814	3.7576	0_0	71366	1.52261	35	4	AT3G01200
Chr3_71567_71726	Chr3_71832_71929	Chr3_71556_71811	15596	Chr3	71567	71726	+	71690	7.5152	3.38184	71568	71720	153	AT3G01210.1	AT3G01210	15596	Chr3	71567	71726	+	79.9709	9.56512	17.9016	10.8017	8.02327	3.85602	6.73925	7.24404	8.32472	7.5152	0_0	71690	5.03633	126	64	AT3G01210
Chr3_73411_73493	Chr3_71832_71929	Chr3_73307_73598	15598	Chr3	73411	73493	+	73484	3.10002	1.04676	73414	73487	74	AT3G01220.1	AT3G01220	15598	Chr3	73411	73493	+	39.3202	4.29454	5.32316	3.60055	3.87518	3.26279	8.37222	4.63144	2.86029	3.10002	0_0	73484	1.21028	72	3	AT3G01220
Chr3_7844426_7844604	Chr3_7846339_7846344	Chr3_7844544_7844597	20950	Chr3	7844426	7844604	-	7844558	531.258	302.299	7844558	7844561	4	AT3G22230.1	AT3G22230	20950	Chr3	7844426	7844604	-	4549.39	492.974	621.508	401.84	494.55	531.735	571.618	466.647	437.261	531.258	0_0	7844558	273.601	2	39	AT3G22230
Chr3_7846647_7846679	Chr3_7846339_7846344	AT3G22231	20954	Chr3	7846647	7846679	-	7846648	0.30866	0.14762	7846648	7846679	32	AT3G22231.1	AT3G22231	20954	Chr3	7846647	7846679	-	11.0596	0.780826	1.39979	1.42188	0.982441	1.25238	2.51426	1.92977	0.4696	0.30866	0_1	7846679	0.351372	32	74	AT3G22231
Chr3_8085546_8085563	Chr3_8084559_8084630	Chr3_8085446_8085669	20999	Chr3	8085546	8085563	-	8085560	10.9239	5.5693	8085555	8085560	6	AT3G22840.1	AT3G22840	20999	Chr3	8085546	8085563	-	206.214	36.1132	85.8803	23.8967	12.6353	6.95402	10.7569	7.03622	12.0175	10.9239	0_0	8085560	21.0042	6	0	AT3G22840
Chr3_8087261_8087359	Chr3_8084559_8084630	Chr3_8087238_8087372	17230	Chr3	8087261	8087359	+	8087308	106.998	71.3676	8087308	8087326	19	AT3G22845.1	AT3G22845	17230	Chr3	8087261	8087359	+	1082.73	108.183	157.98	110.631	119.421	121.844	132.115	121.16	104.401	106.998	0_0	8087308	71.4846	19	1	AT3G22845
Chr3_8224922_8224994	Chr3_8226834_8226839	AT3G23110	21018	Chr3	8224922	8224994	-	8224929	1.26148	0.57706	8224926	8224987	62	AT3G23110.1	AT3G23110	21018	Chr3	8224922	8224994	-	18.6685	1.40549	5.69775	1.65121	0.955151	3.06504	2.22914	1.33599	1.06727	1.26148	0_0	8224929	1.09316	59	58	AT3G23110
Chr3_8229623_8229629	Chr3_8226834_8226839	AT3G23120	21019	Chr3	8229623	8229629	-	8229625	0.41602	0.2684	8229625	8229628	4	AT3G23120.1	AT3G23120	21019	Chr3	8229623	8229629	-	11.7058	0.351372	3.35162	0.963206	0.57309	2.8673	1.76257	0.801595	0.619018	0.41602	0_1	8229625	0.156165	5	49	AT3G23120
Chr3_9188127_9188264	Chr3_9190014_9190023	Chr3_9188096_9188256	17419	Chr3	9188127	9188264	+	9188227	65.4896	36.9319	9188222	9188229	8	AT3G25230.1	AT3G25230	17419	Chr3	9188127	9188264	+	659.035	62.7394	166.851	44.6056	37.3327	64.7614	96.1639	67.8981	53.1928	65.4896	0_0	9188227	33.107	9	46	AT3G25230
Chr3_9192466_9192541	Chr3_9190014_9190023	AT3G25240	17425	Chr3	9192466	9192541	+	9192482	5.38142	2.6169	9192482	9192518	37	AT3G25240.1	AT3G25240	17425	Chr3	9192466	9192541	+	69.1307	12.7665	7.8073	9.51739	9.08758	7.9757	6.71333	4.77988	5.10156	5.38142	0_0	9192482	4.48975	37	58	AT3G25240
Chr3_9295284_9295386	Chr3_9295615_9295621	Chr3_9295175_9295501	17441	Chr3	9295284	9295386	+	9295376	13.1784	3.43552	9295311	9295376	66	AT3G25585.1	AT3G25585	17441	Chr3	9295284	9295386	+	142.212	15.2261	27.9959	14.8838	14.1089	10.6782	17.8072	15.6756	12.6578	13.1784	0_0	9295376	4.56783	68	67	AT3G25585
Chr4_10182133_10182144	Chr4_10180261_10180285	Chr4_10182063_10182264	27336	Chr4	10182133	10182144	-	10182140	5.82428	3.86496	10182137	10182140	4	AT4G18425.1	AT4G18425	27336	Chr4	10182133	10182144	-	64.1047	4.64591	7.43271	5.38937	5.62174	4.77883	12.2603	13.0927	5.05887	5.82428	0_0	10182140	2.96714	4	0	AT4G18425
Chr4_11988879_11989007	Chr4_11988016_11988018	Chr4_11988800_11989087	27651	Chr4	11988879	11989007	-	11989005	31.0271	10.4005	11988887	11989005	119	AT4G22820.1	AT4G22820	27651	Chr4	11988879	11989007	-	298.01	23.9714	44.1822	33.1847	33.5121	27.5524	40.591	38.4172	25.5718	31.0271	0_0	11989005	7.06647	107	1	AT4G22820
Chr4_12192077_12192139	Chr4_12191714_12191715	Chr4_12192115_12192135	24683	Chr4	12192077	12192139	+	12192119	10.1724	2.59006	12192112	12192128	17	AT4G23330.1	AT4G23330	24683	Chr4	12192077	12192139	+	81.988	4.724	9.10852	8.48538	8.18701	7.745	13.9191	10.3614	9.28526	10.1724	0_0	12192115	1.24932	17	0	AT4G23330
Chr4_12310562_12310624	Chr4_12312238_12312240	AT4G23600	24706	Chr4	12310562	12310624	+	12310619	42.1522	26.7863	12310615	12310620	6	AT4G23600.3	AT4G23600	24706	Chr4	12310562	12310624	+	454.043	43.1406	159.734	27.9788	40.0345	15.3582	21.8507	46.2253	57.5686	42.1522	0_0	12310619	29.5152	5	0	AT4G23600
Chr4_1292556_1292798	Chr4_1294430_1294521	Chr4_1292494_1292815	23384	Chr4	1292556	1292798	+	1292683	40.0721	14.507	1292683	1292760	78	AT4G02920.2	AT4G02920	23384	Chr4	1292556	1292798	+	385.638	39.9002	70.5023	36.2578	28.7091	37.143	43.52	47.7394	41.7944	40.0721	0_0	1292683	12.4542	87	160	AT4G02920
Chr4_13346432_13346597	Chr4_13346094_13346117	Chr4_13346388_13346597	27932	Chr4	13346432	13346597	-	13346543	10.0382	3.16712	13346510	13346571	62	AT4G26400.1	AT4G26400	27932	Chr4	13346432	13346597	-	85.7439	9.79936	10.6463	10.0678	9.11487	7.9757	10.3422	8.43159	9.32795	10.0382	0_0	13346542	4.13838	82	55	AT4G26400
Chr4_13346653_13346760	Chr4_13346094_13346117	Chr4_13346654_13346759	24929	Chr4	13346653	13346760	+	13346738	41.6825	8.40092	13346694	13346754	61	AT4G26410.1	AT4G26410	24929	Chr4	13346653	13346760	+	360.134	42.0084	45.03	35.8909	36.7597	36.7805	45.153	39.2188	37.6107	41.6825	0_0	13346738	7.73018	52	84	AT4G26410
Chr4_13501185_13501699	Chr4_13503882_13503883	Chr4_13501146_13501701	27981	Chr4	13501185	13501699	-	13501647	238.97	102.945	13501628	13501648	21	AT4G26850.1	AT4G26850	27981	Chr4	13501185	13501699	-	2294.48	309.91	661.176	294.076	159.51	125.37	150.389	195.055	160.027	238.97	0_0	13501647	161.201	3	1	AT4G26850
Chr4_13504692_13504854	Chr4_13503882_13503883	Chr4_13504694_13504780	27984	Chr4	13504692	13504854	-	13504735	46.0172	7.08576	13504720	13504750	31	AT4G26860.2	AT4G26860	27984	Chr4	13504692	13504854	-	481.566	52.2372	86.8858	52.2654	46.1201	40.1751	49.4298	63.6526	44.7827	46.0172	0_0	13504741	7.33976	31	39	AT4G26860
Chr4_13505330_13505426	Chr4_13503882_13503883	Chr4_13505291_13505380	24966	Chr4	13505330	13505426	+	13505357	24.0084	4.4957	13505346	13505396	51	AT4G26870.1	AT4G26870	24966	Chr4	13505330	13505426	+	210.265	28.6563	27.4636	20.9841	17.875	20.8291	22.4469	19.5055	28.4962	24.0084	0_0	13505353	4.13838	56	22	AT4G26870
Chr4_14278034_14278144	Chr4_14278272_14278283	Chr4_14277922_14278288	25114	Chr4	14278034	14278144	+	14278053	1.15412	0.45628	14278053	14278118	66	AT4G28950.1	AT4G28950	25114	Chr4	14278034	14278144	+	13.8366	1.40549	2.28699	1.51361	0.955151	1.15351	1.39969	0.979727	2.98836	1.15412	0_0	14278053	0.585619	91	59	AT4G28950
Chr4_15676374_15676424	Chr4_15676531_15676594	Chr4_15676240_15676487	25384	Chr4	15676374	15676424	+	15676405	41.0921	19.1101	15676405	15676406	2	AT4G32480.1	AT4G32480	25384	Chr4	15676374	15676424	+	522.486	79.1757	97.4927	74.4879	66.4512	29.6287	35.1219	50.5599	48.4755	41.0921	0_0	15676405	40.3687	2	1	AT4G32480
Chr4_16182775_16182806	Chr4_16182947_16182975	Chr4_16182743_16182812	25475	Chr4	16182775	16182806	+	16182789	10.6286	6.14636	16182785	16182790	6	AT4G33720.1	AT4G33720	25475	Chr4	16182775	16182806	+	189.471	24.2446	66.0072	6.3067	16.8652	44.7892	11.4049	2.13759	7.08668	10.6286	0_0	16182789	14.3282	6	37	AT4G33720
Chr4_16185016_16185079	Chr4_16182947_16182975	AT4G33730	25478	Chr4	16185016	16185079	+	16185041	4.75068	2.26798	16185018	16185062	45	AT4G33730.1	AT4G33730	25478	Chr4	16185016	16185079	+	53.7489	4.06029	6.40751	7.77445	9.52422	3.82306	1.96993	13.3896	2.04916	4.75068	0_0	16185041	1.75686	26	57	AT4G33730
Chr4_16371270_16371436	Chr4_16372771_16372774	Chr4_16371384_16371529	28556	Chr4	16371270	16371436	-	16371430	52.8077	19.3785	16371388	16371430	43	AT4G34180.1	AT4G34180	28556	Chr4	16371270	16371436	-	652.471	73.8661	93.589	70.5892	69.3439	88.6885	85.407	58.0711	60.1087	52.8077	0_0	16371430	29.4762	43	0	AT4G34180
Chr4_16373385_16373685	Chr4_16372771_16372774	Chr4_16373512_16373736	28559	Chr4	16373385	16373685	-	16373616	404.157	97.6977	16373558	16373616	59	AT4G34190.1	AT4G34190	28559	Chr4	16373385	16373685	-	3267.6	280.668	481.056	409.202	307.64	277.864	302.126	374.82	430.068	404.157	0_0	16373616	59.4208	72	10	AT4G34190
Chr4_17440270_17440331	Chr4_17441419_17441545	Chr4_17440177_17440659	25725	Chr4	17440270	17440331	+	17440279	17.6607	5.18012	17440279	17440301	23	AT4G36990.1	AT4G36990	25725	Chr4	17440270	17440331	+	209.193	24.9864	32.1164	19.7457	17.1927	27.2888	36.6252	20.6633	12.914	17.6607	0_0	17440279	7.61305	25	102	AT4G36988
Chr4_17442600_17442705	Chr4_17441419_17441545	Chr4_17442612_17442626	25728	Chr4	17442600	17442705	+	17442618	24.5318	9.76977	17442603	17442651	49	AT4G37000.1	AT4G37000	25728	Chr4	17442600	17442705	+	219.363	25.6892	32.8459	30.2951	23.8515	10.1838	17.6776	23.0384	31.2497	24.5318	0_0	17442618	9.09662	53	6	AT4G37000
Chr4_17444131_17444450	Chr4_17441419_17441545	Chr4_17444129_17444314	25731	Chr4	17444131	17444450	+	17444310	14.8694	3.16712	17444203	17444342	140	AT4G37010.2	AT4G37010	25731	Chr4	17444131	17444450	+	226.687	16.9049	21.3124	21.0759	25.7891	27.091	58.7092	32.0341	8.90105	14.8694	0_0	17444310	4.37262	118	1	AT4G37010
Chr4_17640648_17640717	Chr4_17640056_17640125	Chr4_17640510_17640925	28838	Chr4	17640648	17640717	-	17640649	13.6884	4.10652	17640649	17640678	30	AT4G37540.1	AT4G37540	28838	Chr4	17640648	17640717	-	146.801	11.9466	21.5095	12.5446	14.7639	16.9072	19.9326	17.2788	18.229	13.6884	0_0	17640657	3.47467	30	8	AT4G37540
Chr4_17788721_17788854	Chr4_17789427_17789543	Chr4_17788763_17788834	28861	Chr4	17788721	17788854	-	17788794	378.31	65.9191	17788784	17788831	48	AT4G37830.1	AT4G37830	28861	Chr4	17788721	17788854	-	3743.87	296.909	546.294	373.678	438.742	391.106	429.161	388.952	500.721	378.31	0_0	17788794	69.1421	50	40	AT4G37830
Chr4_184314_184398	Chr4_186731_186740	Chr4_184250_184469	26015	Chr4	184314	184398	-	184384	8.89746	1.66408	184351	184384	34	AT4G00420.2	AT4G00420	26015	Chr4	184314	184398	-	81.2458	9.72128	10.7055	8.69178	7.39559	8.27232	9.61639	7.42218	10.5233	8.89746	0_0	184351	2.96714	54	36	AT4G00420
Chr4_187521_187631	Chr4_186731_186740	Chr4_187532_187680	26020	Chr4	187521	187631	-	187605	163.187	61.9736	187560	187609	50	AT4G00430.1	AT4G00430	26020	Chr4	187521	187631	-	1356.37	130.476	205.375	125.607	108.914	132.456	151.815	155.094	183.443	163.187	0_0	187605	49.6996	51	22	AT4G00430
Chr4_5600300_5600314	Chr4_5598682_5598684	Chr4_5600263_5600398	26543	Chr4	5600300	5600314	-	5600310	13.3261	9.34033	5600306	5600310	5	AT4G08770.1	AT4G08770	26543	Chr4	5600300	5600314	-	118.231	9.44799	22.5741	7.70565	7.80494	30.3538	13.8932	5.61117	7.51359	13.3261	0_0	5600310	6.67606	5	2	AT4G08770
Chr4_5648669_5648730	Chr4_5646888_5646977	Chr4_5648694_5648868	26557	Chr4	5648669	5648730	-	5648722	37.8981	23.4582	5648697	5648724	28	AT4G08870.1	AT4G08870	26557	Chr4	5648669	5648730	-	335.808	24.7131	118.628	38.0696	32.0385	5.56981	22.084	25.6214	31.1857	37.8981	0_0	5648722	16.046	4	5	AT4G08870
Chr4_626114_626190	Chr4_627353_627356	AT4G01480	23256	Chr4	626114	626190	+	626118	38.918	12.0377	626118	626163	46	AT4G01480.1	AT4G01480	23256	Chr4	626114	626190	+	474.345	57.9373	61.5909	53.5496	53.9524	47.0303	62.2085	66.2652	32.8933	38.918	0_0	626121	17.6076	44	3	AT4G01480
Chr4_7341255_7341339	Chr4_7340802_7340810	Chr4_7341240_7341361	26761	Chr4	7341255	7341339	-	7341260	10.4139	3.1537	7341256	7341282	27	AT4G12400.2	AT4G12400	26761	Chr4	7341255	7341339	-	118.41	20.1453	29.3365	13.6225	10.07	5.00953	13.4267	7.71906	8.66625	10.4139	0_0	7341260	8.43292	22	101	AT4G12400
Chr4_7343616_7343621	Chr4_7340802_7340810	AT4G12410	26762	Chr4	7343616	7343621	-	7343621	0.56364	0.4026	7343617	7343621	5	AT4G12410.1	AT4G12410	26762	Chr4	7343616	7343621	-	5.40722	0.741785	0.98577	0.412802	0.46393	0	0.673925	0.860972	0.704399	0.56364	0_0	7343617	0.468495	5	27	AT4G12410
Chr4_8120687_8120828	Chr4_8122923_8122924	Chr4_8120717_8120748	24018	Chr4	8120687	8120828	+	8120719	41.1457	9.51479	8120713	8120783	71	AT4G14100.1	AT4G14100	24018	Chr4	8120687	8120828	+	332.722	37.4016	50.8657	44.7203	38.3152	22.1144	34.8627	31.47	31.826	41.1457	0_0	8120719	9.09662	87	1	AT4G14100
Chr4_8123822_8123877	Chr4_8122923_8122924	AT4G14090	26926	Chr4	8123822	8123877	-	8123838	1.30174	0.3355	8123828	8123855	28	AT4G14090.1	AT4G14090	26926	Chr4	8123822	8123877	-	34.1612	4.64591	18.7493	2.93548	1.61011	0	0.414723	0	4.50389	1.30174	1_0	8123835	0.89795	11	0	AT4G14090
Chr4_8124414_8124455	Chr4_8122923_8122924	Chr4_8124389_8124507	24020	Chr4	8124414	8124455	+	8124428	0.8052	0.28182	8124415	8124455	41	AT4G14096.1	AT4G14096	24020	Chr4	8124414	8124455	+	9.20731	0.858908	1.2815	1.10081	1.0916	0.494362	1.34785	0.860972	1.36611	0.8052	0_0	8124428	0.546578	28	13	AT4G14096
Chr4_8669442_8669475	Chr4_8666736_8666808	Chr4_8669358_8669526	27041	Chr4	8669442	8669475	-	8669465	36.0327	16.6676	8669461	8669468	8	AT4G15210.1	AT4G15210	27041	Chr4	8669442	8669475	-	949.742	286.173	225.958	31.5565	93.4956	57.0823	27.4754	12.2614	179.707	36.0327	0_0	8669465	87.023	7	5	AT4G15210
Chr4_8669442_8669475	Chr4_8667096_8667169	Chr4_8669358_8669526	27041	Chr4	8669442	8669475	-	8669465	36.0327	16.6676	8669461	8669468	8	AT4G15210.1	AT4G15210	27041	Chr4	8669442	8669475	-	949.742	286.173	225.958	31.5565	93.4956	57.0823	27.4754	12.2614	179.707	36.0327	0_0	8669465	87.023	7	5	AT4G15210
Chr4_8669442_8669475	Chr4_8667816_8667863	Chr4_8669358_8669526	27041	Chr4	8669442	8669475	-	8669465	36.0327	16.6676	8669461	8669468	8	AT4G15210.1	AT4G15210	27041	Chr4	8669442	8669475	-	949.742	286.173	225.958	31.5565	93.4956	57.0823	27.4754	12.2614	179.707	36.0327	0_0	8669465	87.023	7	5	AT4G15210
Chr4_8669442_8669475	Chr4_8668157_8668177	Chr4_8669358_8669526	27041	Chr4	8669442	8669475	-	8669465	36.0327	16.6676	8669461	8669468	8	AT4G15210.1	AT4G15210	27041	Chr4	8669442	8669475	-	949.742	286.173	225.958	31.5565	93.4956	57.0823	27.4754	12.2614	179.707	36.0327	0_0	8669465	87.023	7	5	AT4G15210
Chr4_9177990_9178074	Chr4_9180175_9180269	Chr4_9177979_9178139	27117	Chr4	9177990	9178074	-	9178044	23.3777	5.0325	9178002	9178060	59	AT4G16210.1	AT4G16210	27117	Chr4	9177990	9178074	-	210.184	16.6316	27.1087	19.654	19.5124	24.3226	33.9554	25.087	20.5343	23.3777	0_0	9178044	4.06029	59	4	AT4G16210
Chr4_9181988_9182017	Chr4_9180175_9180269	AT4G16220	24216	Chr4	9181988	9182017	+	9182012	0.966241	0.2684	9181989	9182012	24	AT4G16220.1	AT4G16220	24216	Chr4	9181988	9182017	+	5.05984	0	0.453454	0	0.49122	0	1.73665	0.771906	0.640363	0.966241	0_1	9182008	0.138008	24	275	AT4G16220
Chr4_9604494_9604530	Chr4_9605421_9605422	Chr4_9604335_9604526	24286	Chr4	9604494	9604530	+	9604508	11.8901	9.13902	9604507	9604508	2	AT4G17085.1	AT4G17085	24286	Chr4	9604494	9604530	+	102.208	8.55004	8.8325	11.2374	12.1168	12.5568	12.675	11.9052	12.4444	11.8901	0_0	9604508	6.36373	3	6	AT4G17085
Chr4_9604494_9604530	Chr4_9605712_9605713	Chr4_9604335_9604526	24286	Chr4	9604494	9604530	+	9604508	11.8901	9.13902	9604507	9604508	2	AT4G17085.1	AT4G17085	24286	Chr4	9604494	9604530	+	102.208	8.55004	8.8325	11.2374	12.1168	12.5568	12.675	11.9052	12.4444	11.8901	0_0	9604508	6.36373	3	6	AT4G17085
Chr4_9604494_9604530	Chr4_9606857_9606859	Chr4_9604335_9604526	24286	Chr4	9604494	9604530	+	9604508	11.8901	9.13902	9604507	9604508	2	AT4G17085.1	AT4G17085	24286	Chr4	9604494	9604530	+	102.208	8.55004	8.8325	11.2374	12.1168	12.5568	12.675	11.9052	12.4444	11.8901	0_0	9604508	6.36373	3	6	AT4G17085
Chr4_9607238_9607340	Chr4_9605421_9605422	Chr4_9607251_9607402	27219	Chr4	9607238	9607340	-	9607334	26.9608	17.285	9607328	9607336	9	AT4G17090.1	AT4G17090	27219	Chr4	9607238	9607340	-	379.083	65.5113	121.605	48.4814	31.3562	19.5438	14.2043	22.1775	29.2432	26.9608	0_0	9607334	44.1167	6	0	AT4G17090
Chr4_9607238_9607340	Chr4_9605712_9605713	Chr4_9607251_9607402	27219	Chr4	9607238	9607340	-	9607334	26.9608	17.285	9607328	9607336	9	AT4G17090.1	AT4G17090	27219	Chr4	9607238	9607340	-	379.083	65.5113	121.605	48.4814	31.3562	19.5438	14.2043	22.1775	29.2432	26.9608	0_0	9607334	44.1167	6	0	AT4G17090
Chr4_9607238_9607340	Chr4_9606857_9606859	Chr4_9607251_9607402	27219	Chr4	9607238	9607340	-	9607334	26.9608	17.285	9607328	9607336	9	AT4G17090.1	AT4G17090	27219	Chr4	9607238	9607340	-	379.083	65.5113	121.605	48.4814	31.3562	19.5438	14.2043	22.1775	29.2432	26.9608	0_0	9607334	44.1167	6	0	AT4G17090
Chr5_1403654_1404048	Chr5_1403100_1403177	Chr5_1403771_1404136	33684	Chr5	1403654	1404048	-	1403870	54.2839	24.6526	1403856	1403933	78	AT5G04830.2	AT5G04830	33684	Chr5	1403654	1404048	-	743.153	70.4695	188.085	98.4534	72.8371	48.5463	66.589	67.0668	76.8222	54.2839	0_0	1403870	28.1878	88	91	AT5G04830
Chr5_14090624_14090631	Chr5_14089424_14089437	AT5G35940	31171	Chr5	14090624	14090631	+	14090625	7.28706	3.52946	14090625	14090629	5	AT5G35940.1	AT5G35940	31171	Chr5	14090624	14090631	+	30.0421	3.66988	1.55752	1.42188	1.41908	4.38334	5.0026	4.12673	1.174	7.28706	0_0	14090625	1.83494	5	200	AT5G35940
Chr5_14090624_14090631	Chr5_14089894_14089966	AT5G35940	31171	Chr5	14090624	14090631	+	14090625	7.28706	3.52946	14090625	14090629	5	AT5G35940.1	AT5G35940	31171	Chr5	14090624	14090631	+	30.0421	3.66988	1.55752	1.42188	1.41908	4.38334	5.0026	4.12673	1.174	7.28706	0_0	14090625	1.83494	5	200	AT5G35940
Chr5_1563284_1563723	Chr5_1564225_1564368	Chr5_1563286_1563491	29407	Chr5	1563284	1563723	+	1563408	69.4754	25.9811	1563402	1563512	111	AT5G05270.1	AT5G05270	29407	Chr5	1563284	1563723	+	949.66	119.623	369.861	103.407	68.1159	38.3954	63.971	40.822	75.9897	69.4754	0_0	1563408	41.8132	107	88	AT5G05270
Chr5_17242616_17242829	Chr5_17245630_17245662	Chr5_17242607_17242771	31584	Chr5	17242616	17242829	+	17242727	1013.64	476.37	17242723	17242727	5	AT5G42980.1	AT5G42980	31584	Chr5	17242616	17242829	+	9810.84	740.067	1821.29	738.228	844.653	921.984	1168.25	1269.52	1293.21	1013.64	0_0	17242727	366.324	5	120	AT5G42980
Chr5_18984631_18984782	Chr5_18984325_18984426	Chr5_18984729_18984917	36215	Chr5	18984631	18984782	-	18984742	26.1422	10.4139	18984734	18984749	16	AT5G46790.1	AT5G46790	36215	Chr5	18984631	18984782	-	281.542	31.1159	37.0847	30.2951	25.7072	38.692	29.7823	21.9103	40.8125	26.1422	0_0	18984742	12.9227	11	17	AT5G46790
Chr5_19693716_19693846	Chr5_19692369_19692412	Chr5_19693657_19693845	36350	Chr5	19693716	19693846	-	19693726	6.87104	1.89222	19693721	19693805	85	AT5G48570.1	AT5G48570	36350	Chr5	19693716	19693846	-	86.7512	12.3761	25.9258	9.58619	6.44044	4.4163	8.57958	5.7893	6.7665	6.87104	0_0	19693725	3.98221	11	120	AT5G48570
Chr5_20302373_20302457	Chr5_20304938_20304940	AT5G49900	36477	Chr5	20302373	20302457	-	20302378	1.6775	0.55022	20302376	20302457	82	AT5G49900.1	AT5G49900	36477	Chr5	20302373	20302457	-	16.7963	1.28836	1.39979	2.47681	2.1832	1.3183	2.79938	2.82043	0.832472	1.6775	0_0	20302378	0.936991	84	32	AT5G49900
Chr5_20303338_20303514	Chr5_20304938_20304940	AT5G49910	32078	Chr5	20303338	20303514	+	20303414	45.5341	15.6075	20303361	20303442	82	AT5G49910.1	AT5G49910	32078	Chr5	20303338	20303514	+	420.404	60.3578	78.5659	38.7346	33.4849	48.1838	37.9212	31.7075	45.914	45.5341	0_0	20303414	15.0699	42	0	AT5G49910
Chr5_20303338_20303514	Chr5_20305746_20305784	AT5G49910	32078	Chr5	20303338	20303514	+	20303414	45.5341	15.6075	20303361	20303442	82	AT5G49910.1	AT5G49910	32078	Chr5	20303338	20303514	+	420.404	60.3578	78.5659	38.7346	33.4849	48.1838	37.9212	31.7075	45.914	45.5341	0_0	20303414	15.0699	42	0	AT5G49910
Chr5_21357065_21357076	Chr5_21354062_21354121	Chr5_21357004_21357219	36631	Chr5	21357065	21357076	-	21357074	11.0849	4.14678	21357068	21357075	8	AT5G52650.1	AT5G52650	36631	Chr5	21357065	21357076	-	104.61	9.48703	18.6902	11.2603	11.2162	9.35991	9.30535	8.43159	15.7743	11.0849	0_0	21357073	2.9281	8	32	AT5G52650
Chr5_21357065_21357076	Chr5_21354463_21354564	Chr5_21357004_21357219	36631	Chr5	21357065	21357076	-	21357074	11.0849	4.14678	21357068	21357075	8	AT5G52650.1	AT5G52650	36631	Chr5	21357065	21357076	-	104.61	9.48703	18.6902	11.2603	11.2162	9.35991	9.30535	8.43159	15.7743	11.0849	0_0	21357073	2.9281	8	32	AT5G52650
Chr5_21357065_21357076	Chr5_21354704_21354818	Chr5_21357004_21357219	36631	Chr5	21357065	21357076	-	21357074	11.0849	4.14678	21357068	21357075	8	AT5G52650.1	AT5G52650	36631	Chr5	21357065	21357076	-	104.61	9.48703	18.6902	11.2603	11.2162	9.35991	9.30535	8.43159	15.7743	11.0849	0_0	21357073	2.9281	8	32	AT5G52650
Chr5_2166343_2166490	Chr5_2168595_2168677	Chr5_2166178_2166511	33846	Chr5	2166343	2166490	-	2166397	5.13986	1.16754	2166344	2166482	139	AT5G06970.1	AT5G06970	33846	Chr5	2166343	2166490	-	46.4147	4.21646	5.46117	5.50403	5.48529	5.66868	5.59876	4.60175	4.73869	5.13986	0_0	2166397	1.21028	131	1	AT5G06970
Chr5_2167535_2167792	Chr5_2168595_2168677	Chr5_2167468_2167697	29516	Chr5	2167535	2167792	+	2167585	47.0237	18.117	2167585	2167660	76	AT5G06980.4	AT5G06980	29516	Chr5	2167535	2167792	+	461.532	56.6489	93.1947	75.9556	45.8199	32.4631	29.7045	25.7995	54.9218	47.0237	0_0	2167585	17.6076	76	117	AT5G06980
Chr5_2169657_2169685	Chr5_2168595_2168677	Chr5_2169425_2169698	29519	Chr5	2169657	2169685	+	2169663	0.72468	0.38918	2169658	2169668	11	AT5G06990.1	AT5G06990	29519	Chr5	2169657	2169685	+	7.19253	0.507537	0.690039	1.21547	1.20076	0.823936	0	1.60319	0.426909	0.72468	0_0	2169663	0.156165	11	61	AT5G06990
Chr5_22394599_22394687	Chr5_22397021_22397061	Chr5_22394550_22394704	32458	Chr5	22394599	22394687	+	22394634	6.07926	1.26148	22394600	22394669	70	AT5G55200.1	AT5G55200	32458	Chr5	22394599	22394687	+	85.2761	8.04251	14.1359	8.89819	7.55933	10.9748	10.731	9.9754	8.8797	6.07926	0_0	22394634	1.28836	70	27	AT5G55200
Chr5_22397267_22397447	Chr5_22397021_22397061	Chr5_22397375_22397446	36768	Chr5	22397267	22397447	-	22397385	33.9795	4.73726	22397379	22397422	44	AT5G55210.1	AT5G55210	36768	Chr5	22397267	22397447	-	297.287	28.5001	41.0672	35.9138	30.865	27.849	32.5558	36.1608	30.3959	33.9795	0_0	22397387	3.5918	46	59	AT5G55210
Chr5_22397608_22397654	Chr5_22397021_22397061	Chr5_22397457_22397676	32459	Chr5	22397608	22397654	+	22397630	45.2523	14.4668	22397627	22397641	15	AT5G55220.1	AT5G55220	32459	Chr5	22397608	22397654	+	357.066	30.6865	39.5885	34.9735	35.477	36.8135	42.0425	39.1891	53.0434	45.2523	0_0	22397630	8.70621	15	14	AT5G55220
Chr5_22681305_22681361	Chr5_22683136_22683269	Chr5_22681238_22681409	32507	Chr5	22681305	22681361	+	22681307	66.523	41.5081	22681307	22681314	8	AT5G56010.1	AT5G56010	32507	Chr5	22681305	22681361	+	722.063	85.7737	165.866	61.5993	54.9894	81.8992	78.2531	57.0617	70.0984	66.523	0_0	22681307	45.2879	8	2	AT5G56010
Chr5_22681305_22681361	Chr5_22683454_22683532	Chr5_22681238_22681409	32507	Chr5	22681305	22681361	+	22681307	66.523	41.5081	22681307	22681314	8	AT5G56010.1	AT5G56010	32507	Chr5	22681305	22681361	+	722.063	85.7737	165.866	61.5993	54.9894	81.8992	78.2531	57.0617	70.0984	66.523	0_0	22681307	45.2879	8	2	AT5G56010
Chr5_22684404_22684580	Chr5_22683136_22683269	Chr5_22684386_22684585	32512	Chr5	22684404	22684580	+	22684444	6.8442	1.70434	22684422	22684478	57	AT5G56020.1	AT5G56020	32512	Chr5	22684404	22684580	+	57.4369	3.90413	6.44694	6.42137	5.29426	6.29487	9.17575	7.71906	5.33636	6.8442	0_0	22684444	1.56165	60	39	AT5G56020
Chr5_22684404_22684580	Chr5_22683454_22683532	Chr5_22684386_22684585	32512	Chr5	22684404	22684580	+	22684444	6.8442	1.70434	22684422	22684478	57	AT5G56020.1	AT5G56020	32512	Chr5	22684404	22684580	+	57.4369	3.90413	6.44694	6.42137	5.29426	6.29487	9.17575	7.71906	5.33636	6.8442	0_0	22684444	1.56165	60	39	AT5G56020
Chr5_22686831_22686918	Chr5_22688066_22688171	Chr5_22686473_22686922	32513	Chr5	22686831	22686918	+	22686834	98.1674	50.835	22686833	22686918	86	AT5G56030.1	AT5G56030	32513	Chr5	22686831	22686918	+	1099.35	124.464	295.731	69.8095	63.5585	135.916	130.275	96.3695	85.0616	98.1674	0_0	22686834	66.4092	7	32	AT5G56030
Chr5_22686831_22686918	Chr5_22688658_22688715	Chr5_22686473_22686922	32513	Chr5	22686831	22686918	+	22686834	98.1674	50.835	22686833	22686918	86	AT5G56030.1	AT5G56030	32513	Chr5	22686831	22686918	+	1099.35	124.464	295.731	69.8095	63.5585	135.916	130.275	96.3695	85.0616	98.1674	0_0	22686834	66.4092	7	32	AT5G56030
Chr5_23716074_23716201	Chr5_23718885_23718960	Chr5_23716058_23716211	36991	Chr5	23716074	23716201	-	23716083	5.9048	2.17404	23716079	23716194	116	AT5G58700.1	AT5G58700	36991	Chr5	23716074	23716201	-	59.3224	4.41167	9.10852	5.36643	5.70361	5.63572	11.8196	7.27373	4.09832	5.9048	0_0	23716083	1.1322	116	15	AT5G58700
Chr5_23717758_23717855	Chr5_23718885_23718960	Chr5_23717775_23717839	32719	Chr5	23717758	23717855	+	23717810	97.2414	30.5708	23717804	23717812	9	AT5G58710.1	AT5G58710	32719	Chr5	23717758	23717855	+	1077.61	121.887	209.22	112.879	91.7217	97.9825	100.13	90.2537	156.291	97.2414	0_0	23717806	36.3084	10	31	AT5G58710
Chr5_23734301_23734393	Chr5_23735150_23735205	AT5G58770	32722	Chr5	23734301	23734393	+	23734361	11.3265	3.00608	23734336	23734362	27	AT5G58770.1	AT5G58770	32722	Chr5	23734301	23734393	+	114.119	9.79936	49.7814	11.6043	7.85952	3.69123	6.89477	8.4019	4.76003	11.3265	0_0	23734362	3.20139	28	14	AT5G58770
Chr5_23737329_23737339	Chr5_23735150_23735205	Chr5_23737285_23737335	36998	Chr5	23737329	23737339	-	23737335	0.77836	0.56364	23737333	23737338	6	AT5G58780.1	AT5G58780	36998	Chr5	23737329	23737339	-	8.65386	1.3274	0.788616	1.16961	1.11889	0.692106	1.24417	0.979727	0.554981	0.77836	0_0	23737335	0.819867	7	0	AT5G58780
Chr5_251731_251800	Chr5_250946_250957	AT5G01670	29120	Chr5	251731	251800	+	251793	6.83078	1.83854	251738	251793	56	AT5G01670.1	AT5G01670	29120	Chr5	251731	251800	+	59.3108	3.94317	8.14246	6.97177	6.14025	4.35038	8.65734	8.63941	5.63519	6.83078	0_0	251793	1.09316	48	21	AT5G01670
Chr5_25263788_25263908	Chr5_25263215_25263219	Chr5_25263371_25264053	37320	Chr5	25263788	25263908	-	25263821	2.09352	0.29524	25263797	25263899	103	AT5G62950.3	AT5G62950	37320	Chr5	25263788	25263908	-	26.5897	3.27947	5.52031	2.15575	2.59255	1.71379	5.20996	2.16728	1.85705	2.09352	0_0	25263821	0.507537	112	80	AT5G62950
Chr5_26004229_26004231	Chr5_26004686_26004734	Chr5_26004204_26004281	33182	Chr5	26004229	26004231	+	26004230	0.30866	0.2013	26004230	26004231	2	AT5G65090.1	AT5G65090	33182	Chr5	26004229	26004231	+	2.90162	0.351372	0.374593	0.366935	0.57309	0	0.362883	0.564085	0	0.30866	0_0	26004230	0.351372	1	213	AT5G65090
Chr5_26861727_26861809	Chr5_26861496_26861500	Chr5_26861266_26861821	33355	Chr5	26861727	26861809	+	26861729	15.1109	10.7226	26861729	26861734	6	AT5G67330.1	AT5G67330	33355	Chr5	26861727	26861809	+	142.985	14.0158	33.5753	16.0534	10.6704	13.0511	13.9451	12.9443	13.6184	15.1109	0_0	26861729	8.70621	8	2	AT5G67330
Chr5_3914389_3914489	Chr5_3914690_3914753	AT5G12110	29853	Chr5	3914389	3914489	+	3914437	45.1046	11.2191	3914409	3914460	52	AT5G12110.1	AT5G12110	29853	Chr5	3914389	3914489	+	515.482	47.3571	194.65	53.0451	30.7013	20.6314	38.6211	32.7763	52.5951	45.1046	0_0	3914459	13.4302	53	9	AT5G12110
Chr5_3914389_3914489	Chr5_3915119_3915211	AT5G12110	29853	Chr5	3914389	3914489	+	3914437	45.1046	11.2191	3914409	3914460	52	AT5G12110.1	AT5G12110	29853	Chr5	3914389	3914489	+	515.482	47.3571	194.65	53.0451	30.7013	20.6314	38.6211	32.7763	52.5951	45.1046	0_0	3914459	13.4302	53	9	AT5G12110
Chr5_4309995_4310215	Chr5_4310751_4310754	Chr5_4310023_4310273	34295	Chr5	4309995	4310215	-	4310077	61.2489	7.381	4310058	4310178	121	AT5G13440.1	AT5G13440	34295	Chr5	4309995	4310215	-	612.304	79.7223	85.8014	62.1497	59.0556	65.7501	71.5397	60.9509	66.0855	61.2489	0_0	4310077	13.0398	121	104	AT5G13440
Chr5_4309995_4310215	Chr5_4310900_4310902	Chr5_4310023_4310273	34295	Chr5	4309995	4310215	-	4310077	61.2489	7.381	4310058	4310178	121	AT5G13440.1	AT5G13440	34295	Chr5	4309995	4310215	-	612.304	79.7223	85.8014	62.1497	59.0556	65.7501	71.5397	60.9509	66.0855	61.2489	0_0	4310077	13.0398	121	104	AT5G13440
Chr5_4309995_4310215	Chr5_4311132_4311134	Chr5_4310023_4310273	34295	Chr5	4309995	4310215	-	4310077	61.2489	7.381	4310058	4310178	121	AT5G13440.1	AT5G13440	34295	Chr5	4309995	4310215	-	612.304	79.7223	85.8014	62.1497	59.0556	65.7501	71.5397	60.9509	66.0855	61.2489	0_0	4310077	13.0398	121	104	AT5G13440
Chr5_4311947_4312052	Chr5_4310751_4310754	Chr5_4311942_4312066	34299	Chr5	4311947	4312052	-	4312011	74.7897	45.9233	4311982	4312011	30	AT5G13450.1	AT5G13450	34299	Chr5	4311947	4312052	-	742.346	55.829	133.335	56.3017	57.6365	84.2063	94.4791	84.0784	101.69	74.7897	0_0	4312011	31.6625	30	37	AT5G13450
Chr5_4311947_4312052	Chr5_4310900_4310902	Chr5_4311942_4312066	34299	Chr5	4311947	4312052	-	4312011	74.7897	45.9233	4311982	4312011	30	AT5G13450.1	AT5G13450	34299	Chr5	4311947	4312052	-	742.346	55.829	133.335	56.3017	57.6365	84.2063	94.4791	84.0784	101.69	74.7897	0_0	4312011	31.6625	30	37	AT5G13450
Chr5_4311947_4312052	Chr5_4311132_4311134	Chr5_4311942_4312066	34299	Chr5	4311947	4312052	-	4312011	74.7897	45.9233	4311982	4312011	30	AT5G13450.1	AT5G13450	34299	Chr5	4311947	4312052	-	742.346	55.829	133.335	56.3017	57.6365	84.2063	94.4791	84.0784	101.69	74.7897	0_0	4312011	31.6625	30	37	AT5G13450
Chr5_5237945_5237946	Chr5_5238486_5238488	AT5G16030	30117	Chr5	5237945	5237946	+	5237946	0.44286	0.44286	5237946	5237946	1	AT5G16030.3	AT5G16030	30117	Chr5	5237945	5237946	+	1.04053	0	0	0	0	0	0	0	0.597672	0.44286	1_1	5237946	0.597672	1	232	AT5G16030
Chr5_5238130_5238304	Chr5_5238486_5238488	Chr5_5238178_5238241	30118	Chr5	5238130	5238304	+	5238180	123.075	54.7939	5238179	5238187	9	AT5G16030.3	AT5G16030	30118	Chr5	5238130	5238304	+	865.823	61.2948	83.751	71.0708	71.3634	79.1638	104.251	131.699	140.154	123.075	0_0	5238180	25.494	9	2	AT5G16030
Chr5_5606996_5607035	Chr5_5608236_5608307	AT5G17040	34574	Chr5	5606996	5607035	-	5607005	2.33508	0.8052	5606999	5607005	7	AT5G17040.1	AT5G17040	34574	Chr5	5606996	5607035	-	31.4952	4.56783	8.81278	2.13281	3.30209	2.37294	3.96579	1.72194	2.28396	2.33508	0_0	5607003	2.34248	7	33	AT5G17040
Chr5_5609416_5609532	Chr5_5608236_5608307	Chr5_5609393_5609589	34577	Chr5	5609416	5609532	-	5609418	12.2525	5.46194	5609417	5609498	82	AT5G17050.1	AT5G17050	34577	Chr5	5609416	5609532	-	146.799	22.4097	47.2578	16.9937	12.0895	6.52557	8.63142	7.51124	13.1274	12.2525	0_0	5609417	13.274	3	75	AT5G17050
Chr5_5610794_5610916	Chr5_5608236_5608307	Chr5_5610741_5611055	30197	Chr5	5610794	5610916	+	5610886	7.21996	0.85888	5610805	5610886	82	AT5G17060.1	AT5G17060	30197	Chr5	5610794	5610916	+	77.2414	6.5199	12.0855	9.08165	6.11296	7.71204	12.001	9.14412	7.36417	7.21996	0_0	5610886	0.936991	96	80	AT5G17060
Chr5_6266921_6266960	Chr5_6267318_6267353	AT5G18790	34697	Chr5	6266921	6266960	-	6266941	0.83204	0.68442	6266922	6266945	24	AT5G18790.1	AT5G18790	34697	Chr5	6266921	6266960	-	9.13862	0.976032	1.26179	0.986139	1.03702	1.18647	1.08865	0.831284	0.939199	0.83204	0_0	6266941	0.741785	20	34	AT5G18790
Chr5_6267018_6267117	Chr5_6267318_6267353	Chr5_6266974_6267134	30317	Chr5	6267018	6267117	+	6267085	63.8256	11.6486	6267056	6267093	38	AT5G18800.2	AT5G18800	30317	Chr5	6267018	6267117	+	632.029	46.0687	91.0852	56.7374	65.8781	75.9669	89.321	76.8047	66.3416	63.8256	0_0	6267085	9.40895	38	32	AT5G18800
Chr5_7305685_7305805	Chr5_7304980_7305001	Chr5_7305669_7305870	34899	Chr5	7305685	7305805	-	7305749	22.1162	3.74418	7305728	7305801	74	AT5G22060.1	AT5G22060	34899	Chr5	7305685	7305805	-	280.443	36.0742	57.5493	25.8231	22.5961	32.3642	33.437	24.6119	25.8707	22.1162	0_0	7305749	7.61305	62	48	AT5G22060
Chr5_8668236_8668389	Chr5_8669923_8669924	Chr5_8668232_8668358	30749	Chr5	8668236	8668389	+	8668336	4.81778	1.24806	8668239	8668383	145	AT5G25130.1	AT5G25130	30749	Chr5	8668236	8668389	+	39.3742	2.65481	6.62438	6.1003	3.35667	1.18647	5.08036	5.96743	3.58603	4.81778	0_0	8668383	0.819867	146	84	AT5G25130
Chr5_8672480_8672496	Chr5_8669923_8669924	Chr5_8672316_8672539	30752	Chr5	8672480	8672496	+	8672485	3.6905	1.11386	8672481	8672491	11	AT5G25140.1	AT5G25140	30752	Chr5	8672480	8672496	+	39.2948	4.37262	9.81827	4.28856	3.41125	1.51604	4.66563	3.71109	3.82083	3.6905	0_0	8672485	1.63973	10	61	AT5G25140

## Sheet: pol4EPICATs
										transposonID_B	transposonID_A	ptmID_MIXED	consensus.cluster.x	chr.x	start.x	end.x	strand.x	dominant_ctss.x	tpm.x	tpm.dominant_ctss.x	q_0.1	q_0.9	interquantile_width.x	transcriptID	ptmID	consensus.cluster.y	chr.y	start.y	end.y	strand.y	tpm.y	ddm1.1.fastq.trimmed.gz.unique.mapped.bam	i1.1.fastq.trimmed.gz.unique.mapped.bam	i2.1.fastq.trimmed.gz.unique.mapped.bam	i3.1.fastq.trimmed.gz.unique.mapped.bam	met1.1.fastq.trimmed.gz.unique.mapped.bam	pol4.1.fastq.trimmed.gz.unique.mapped.bam	pol5.1.fastq.trimmed.gz.unique.mapped.bam	suv1.1.fastq.trimmed.gz.unique.mapped.bam	WT1.fastq.trimmed.gz.unique.mapped.bam	expression_class	dominant_ctss.y	tpm.dominant_ctss.y	interquantile_width.y	distance2NearestCanonicalTSS	geneID
										Chr1_12590103_12590240	Chr1_12592173_12592211	AT1G34430	7148	Chr1	12590103	12590240	-	12590200	27.1353	4.01258	12590108	12590211	104	AT1G34430.1	AT1G34430	7148	Chr1	12590103	12590240	-	234.487	28.8515	30.6377	25.3873	23.0601	18.0277	25.6091	20.3665	35.4121	27.1353	0_0	12590109	3.31851	104	83	AT1G34430
										Chr1_12908882_12908950	Chr1_12907869_12907904	Chr1_12908871_12908987	2318	Chr1	12908882	12908950	+	12908932	3.8247	1.01992	12908913	12908938	26	AT1G35220.1	AT1G35220	2318	Chr1	12908882	12908950	+	33.2599	3.08426	4.14023	3.57762	3.65686	3.39462	4.92484	3.71109	2.94567	3.8247	0_0	12908913	0.89795	29	1	AT1G35220
										Chr1_13669466_13669523	Chr1_13666524_13666530	Chr1_13669425_13669542	2383	Chr1	13669466	13669523	+	13669498	13.7287	9.97107	13669489	13669498	10	AT1G36310.1	AT1G36310	2383	Chr1	13669466	13669523	+	122.222	13.0788	18.0002	13.2326	13.0719	11.3044	12.7268	11.1333	15.945	13.7287	0_0	13669498	9.29183	10	57	AT1G36310
										Chr1_17199318_17199370	Chr1_17201892_17201905	Chr1_17199314_17199370	2576	Chr1	17199318	17199370	+	17199326	15.8088	6.6429	17199326	17199340	15	AT1G45976.1	AT1G45976	2576	Chr1	17199318	17199370	+	138.209	12.2199	15.1414	13.9894	13.0992	15.5889	21.5138	19.0008	11.8467	15.8088	0_0	17199326	5.23153	15	1	AT1G45976
										Chr1_18112424_18112583	Chr1_18111052_18111070	Chr1_18112458_18112551	2702	Chr1	18112424	18112583	+	18112480	16.5334	3.1537	18112445	18112496	52	AT1G48960.1	AT1G48960	2702	Chr1	18112424	18112583	+	172.21	17.5295	31.9587	22.2455	19.7307	13.6444	14.6708	17.7538	18.1436	16.5334	0_0	18112480	3.55276	76	22	AT1G48960
										Chr1_19491607_19491668	Chr1_19494291_19494304	Chr1_19491528_19491650	7720	Chr1	19491607	19491668	-	19491648	14.7217	2.3485	19491620	19491650	31	AT1G52340.1	AT1G52340	7720	Chr1	19491607	19491668	-	131.122	12.8055	14.8457	12.4529	12.2259	14.5013	17.6776	16.7147	15.1766	14.7217	0_0	19491620	2.81097	33	28	AT1G52340
										Chr1_19492639_19492817	Chr1_19494291_19494304	Chr1_19492704_19493122	7721	Chr1	19492639	19492817	-	19492769	124.726	64.1342	19492703	19492769	67	AT1G52342.1	AT1G52342	7721	Chr1	19492639	19492817	-	1040.79	104.826	148.91	203.466	149.44	39.0875	90.28	114.717	65.3384	124.726	0_0	19492769	50.3242	68	0	AT1G52342
										Chr1_19496489_19496561	Chr1_19494291_19494304	AT1G52347	2911	Chr1	19496489	19496561	+	19496498	26.4374	5.95848	19496498	19496550	53	AT1G52347.1	AT1G52347	2911	Chr1	19496489	19496561	+	236.912	28.2659	22.929	32.2903	37.4692	18.8517	27.6568	22.7119	20.2995	26.4374	0_0	19496498	5.93428	53	8	AT1G52347
										Chr1_21468393_21468445	Chr1_21469818_21469830	Chr1_21468142_21468505	8060	Chr1	21468393	21468445	-	21468420	5.9048	1.4762	21468395	21468436	42	AT1G58030.1	AT1G58030	8060	Chr1	21468393	21468445	-	47.1704	5.81715	3.80507	5.36643	4.58472	4.4163	7.36133	5.58148	4.33312	5.9048	0_0	21468420	1.44453	34	0	AT1G58030
										Chr1_23151794_23151831	Chr1_23152625_23152775	Chr1_23151645_23151869	3418	Chr1	23151794	23151831	+	23151795	7.87754	4.48228	23151795	23151804	10	AT1G62540.1	AT1G62540	3418	Chr1	23151794	23151831	+	68.6376	8.9795	12.677	8.16431	6.16754	3.22983	5.57284	9.35194	6.61708	7.87754	0_0	23151795	6.12948	10	1	AT1G62540
										Chr1_23458577_23458667	Chr1_23459715_23459718	Chr1_23458551_23458928	8354	Chr1	23458577	23458667	-	23458619	9.38059	1.98616	23458613	23458648	36	AT1G63240.1	AT1G63240	8354	Chr1	23458577	23458667	-	69.6177	6.63702	6.19064	6.58191	7.12269	4.77883	9.04615	9.29256	10.5873	9.38059	0_0	23458619	1.83494	46	42	AT1G63240
										Chr1_23460814_23460850	Chr1_23459715_23459718	AT1G63245	8356	Chr1	23460814	23460850	-	23460830	3.31474	1.31516	23460827	23460831	5	AT1G63245.1	AT1G63245	8356	Chr1	23460814	23460850	-	44.5446	3.78701	3.98251	4.42616	5.84006	4.8777	12.3121	3.59233	2.41203	3.31474	0_0	23460830	1.3274	6	59	AT1G63245
										Chr1_26195589_26195724	Chr1_26197172_26197199	Chr1_26195467_26195726	8799	Chr1	26195589	26195724	-	26195657	11.9572	3.19396	26195635	26195709	75	AT1G69640.1	AT1G69640	8799	Chr1	26195589	26195724	-	111.998	11.0096	12.7559	13.5078	13.3721	11.1396	14.8523	11.727	11.676	11.9572	0_0	26195657	4.33358	64	38	AT1G69640
										Chr1_5315495_5315564	Chr1_5313479_5313484	Chr1_5315507_5315724	1010	Chr1	5315495	5315564	+	5315540	4.64332	1.57014	5315500	5315545	46	AT1G15470.1	AT1G15470	1010	Chr1	5315495	5315564	+	40.6115	3.82605	6.07234	4.01336	3.68415	4.02081	5.3914	4.00798	4.95214	4.64332	0_0	5315540	1.09316	44	33	AT1G15470
										Chr1_7712879_7712963	Chr1_7715026_7715034	Chr1_7712819_7712974	1527	Chr1	7712879	7712963	+	7712921	56.5653	9.68925	7712895	7712924	30	AT1G21930.1	AT1G21930	1527	Chr1	7712879	7712963	+	513.066	50.9489	65.5537	59.8793	62.8762	47.0962	55.0286	50.4411	64.6767	56.5653	0_0	7712921	9.13566	30	23	AT1G21930
										Chr1_9175546_9175637	Chr1_9174484_9174584	AT1G26558	1775	Chr1	9175546	9175637	+	9175626	0.83204	0.50996	9175592	9175626	35	AT1G26558.2	AT1G26558	1775	Chr1	9175546	9175637	+	121.21	31.0769	1.91239	2.40801	0.982441	20.6643	3.36962	2.52354	57.4406	0.83204	1_0	9175626	13.1569	26	16	AT1G26558
										Chr2_10566857_10567057	Chr2_10566194_10566218	Chr2_10566836_10566958	10826	Chr2	10566857	10567057	+	10566899	133.838	71.2468	10566899	10566935	37	AT2G24790.1	AT2G24790	10826	Chr2	10566857	10567057	+	1005.53	129.266	113.304	117.924	113.008	79.9548	104.251	98.1212	115.863	133.838	0_0	10566899	73.8271	35	1	AT2G24790
										Chr2_10684112_10684194	Chr2_10687168_10687216	Chr2_10684118_10684427	10850	Chr2	10684112	10684194	+	10684191	17.6473	3.24764	10684135	10684191	57	AT2G25110.1	AT2G25110	10850	Chr2	10684112	10684194	+	184.22	13.9768	23.3036	15.2966	15.528	29.2992	29.1861	24.315	15.6675	17.6473	0_0	10684135	2.30344	57	0	AT2G25110
										Chr2_10856295_10856552	Chr2_10856754_10856884	Chr2_10856271_10856566	10871	Chr2	10856295	10856552	+	10856448	601.606	249.612	10856448	10856457	10	AT2G25510.1	AT2G25510	10871	Chr2	10856295	10856552	+	9697.45	556.338	1815.14	839.571	522.167	1721.5	1665.11	1034.09	941.931	601.606	0_0	10856448	263.099	10	49	AT2G25510
										Chr2_1167019_1167046	Chr2_1167493_1167503	Chr2_1166936_1167115	12699	Chr2	1167019	1167046	-	1167020	16.7884	8.29356	1167020	1167028	9	AT2G03820.1	AT2G03820	12699	Chr2	1167019	1167046	-	139.342	15.9679	18.7691	14.9297	12.8536	15.3252	16.9518	13.2412	14.5149	16.7884	0_0	1167020	9.44799	9	9	AT2G03820
										Chr2_13159872_13159965	Chr2_13160754_13160905	AT2G30920	14201	Chr2	13159872	13159965	-	13159937	4.45544	1.1407	13159876	13159939	64	AT2G30920.1	AT2G30920	14201	Chr2	13159872	13159965	-	35.8361	3.66988	5.77661	3.87576	4.69388	3.19687	3.44739	2.49385	4.2264	4.45544	0_0	13159937	0.858908	72	5	AT2G30920
										Chr2_13162249_13162480	Chr2_13160754_13160905	Chr2_13162074_13162457	11218	Chr2	13162249	13162480	+	13162440	100.489	55.3173	13162374	13162448	75	AT2G30930.1	AT2G30930	11218	Chr2	13162249	13162480	+	1139.15	141.603	128.722	162.713	199.381	101.311	66.0446	163.05	75.8403	100.489	0_0	13162440	81.7134	70	71	AT2G30930
										Chr2_14066388_14066505	Chr2_14063558_14063644	AT2G33180	11363	Chr2	14066388	14066505	+	14066463	102.073	33.1877	14066456	14066468	13	AT2G33180.1	AT2G33180	11363	Chr2	14066388	14066505	+	828.351	67.7757	131.738	87.7205	83.8076	69.2106	76.0758	74.0436	135.906	102.073	0_0	14066463	22.2535	13	0	AT2G33180
										Chr2_15568982_15569139	Chr2_15566933_15567000	AT2G37050	11622	Chr2	15568982	15569139	+	15568983	5.9048	2.20088	15568983	15569128	146	AT2G37050.1	AT2G37050	11622	Chr2	15568982	15569139	+	45.6949	4.48975	6.88068	5.0683	3.8206	3.42757	5.44324	5.19552	5.46443	5.9048	0_0	15568983	1.44453	146	3	AT2G37050
										Chr2_15569259_15569282	Chr2_15566933_15567000	Chr2_15568986_15569289	11623	Chr2	15569259	15569282	+	15569260	0.84546	0.45628	15569260	15569277	18	AT2G37050.1	AT2G37050	11623	Chr2	15569259	15569282	+	6.28287	0.741785	0.906909	0.573337	0.873281	0.889851	0	0.534397	0.917854	0.84546	0_0	15569260	0.507537	14	274	AT2G37050
										Chr2_15600029_15600110	Chr2_15599149_15599230	Chr2_15600005_15600154	14716	Chr2	15600029	15600110	-	15600059	46.5003	25.4309	15600056	15600059	4	AT2G37130.1	AT2G37130	14716	Chr2	15600029	15600110	-	598.947	51.6126	52.9556	59.2601	65.7417	56.6868	178.435	61.8416	25.9134	46.5003	0_0	15600059	27.9536	3	18	AT2G37130
										Chr2_15600029_15600110	Chr2_15599428_15599487	Chr2_15600005_15600154	14716	Chr2	15600029	15600110	-	15600059	46.5003	25.4309	15600056	15600059	4	AT2G37130.1	AT2G37130	14716	Chr2	15600029	15600110	-	598.947	51.6126	52.9556	59.2601	65.7417	56.6868	178.435	61.8416	25.9134	46.5003	0_0	15600059	27.9536	3	18	AT2G37130
										Chr2_1640123_1640143	Chr2_1637352_1637357	AT2G04680	9863	Chr2	1640123	1640143	+	1640129	0.6039	0.2013	1640129	1640143	15	AT2G04680.1	AT2G04680	9863	Chr2	1640123	1640143	+	5.33247	0.819867	0.670324	0.435736	0.76412	0.659149	0.518404	0.860972	0	0.6039	0_0	1640133	0.273289	20	7	AT2G04680
										Chr2_17490329_17490596	Chr2_17488808_17488907	Chr2_17490271_17490697	11982	Chr2	17490329	17490596	+	17490426	24.4378	4.64332	17490395	17490426	32	AT2G41900.1	AT2G41900	11982	Chr2	17490329	17490596	+	198.937	24.2056	27.089	20.1815	22.6507	14.0399	22.1877	23.6322	20.513	24.4378	0_0	17490412	5.73907	28	7	AT2G41900
										Chr2_18646439_18646452	Chr2_18645607_18645613	Chr2_18646395_18646606	15379	Chr2	18646439	18646452	-	18646447	7.00524	4.93856	18646444	18646449	6	AT2G45220.1	AT2G45220	15379	Chr2	18646439	18646452	-	125.754	11.5953	8.69449	6.42137	9.98815	22.9054	41.1094	14.7256	3.30854	7.00524	0_0	18646447	9.40895	4	0	AT2G45220
										Chr2_19000187_19000310	Chr2_19001120_19001173	Chr2_19000180_19000427	12343	Chr2	19000187	19000310	+	19000257	1.7446	1.15412	19000191	19000307	117	AT2G46270.1	AT2G46270	12343	Chr2	19000187	19000310	+	17.3774	2.14727	4.12052	2.75202	1.41908	0.428447	1.99585	2.1079	0.661708	1.7446	0_0	19000257	1.24932	83	66	AT2G46270
										Chr2_2088078_2088136	Chr2_2089023_2089030	Chr2_2087903_2088183	12800	Chr2	2088078	2088136	-	2088094	2.89872	0.61732	2088080	2088135	56	AT2G05632.1	AT2G05632	12800	Chr2	2088078	2088136	-	27.9771	3.51372	6.5258	3.50882	3.16564	0.329574	2.85122	1.81101	3.37258	2.89872	0_0	2088094	0.663702	57	36	AT2G05632
										Chr2_4304102_4304125	Chr2_4301700_4301746	AT2G10930	12922	Chr2	4304102	4304125	-	4304103	0.45628	0.29524	4304103	4304125	23	AT2G10930.1	AT2G10930	12922	Chr2	4304102	4304125	-	3.69459	0.429454	0.630893	0.435736	0.62767	0	0.751686	0	0.362872	0.45628	0_0	4304103	0.31233	23	136	AT2G10930
										Chr2_6043708_6043903	Chr2_6044179_6044254	Chr2_6043870_6043974	13033	Chr2	6043708	6043903	-	6043876	17.4997	5.05934	6043846	6043897	52	AT2G14260.1	AT2G14260	13033	Chr2	6043708	6043903	-	175.041	10.9706	16.837	15.526	14.1362	21.4553	29.4713	30.6387	18.5065	17.4997	0_0	6043876	3.47467	53	98	AT2G14260
										Chr2_6213916_6214369	Chr2_6212178_6212183	Chr2_6213972_6214149	10174	Chr2	6213916	6214369	+	6214092	20.1837	9.21954	6214090	6214097	8	AT2G14560.1	AT2G14560	10174	Chr2	6213916	6214369	+	1000.32	38.6118	81.2866	60.2692	45.7381	380.724	211.016	103.554	58.9347	20.1837	0_0	6214092	16.3583	11	120	AT2G14560
										Chr2_6213916_6214369	Chr2_6212295_6212296	Chr2_6213972_6214149	10174	Chr2	6213916	6214369	+	6214092	20.1837	9.21954	6214090	6214097	8	AT2G14560.1	AT2G14560	10174	Chr2	6213916	6214369	+	1000.32	38.6118	81.2866	60.2692	45.7381	380.724	211.016	103.554	58.9347	20.1837	0_0	6214092	16.3583	11	120	AT2G14560
										Chr2_6213916_6214369	Chr2_6214478_6214573	Chr2_6213972_6214149	10174	Chr2	6213916	6214369	+	6214092	20.1837	9.21954	6214090	6214097	8	AT2G14560.1	AT2G14560	10174	Chr2	6213916	6214369	+	1000.32	38.6118	81.2866	60.2692	45.7381	380.724	211.016	103.554	58.9347	20.1837	0_0	6214092	16.3583	11	120	AT2G14560
										Chr2_9651409_9651480	Chr2_9652485_9652554	Chr2_9651178_9651439	13560	Chr2	9651409	9651480	-	9651418	1.82512	0.55022	9651416	9651478	63	AT2G22690.2	AT2G22690	13560	Chr2	9651409	9651480	-	14.8167	0.780826	1.47866	1.35307	1.71927	1.84562	1.63297	2.34541	1.83571	1.82512	0_0	9651418	0.507537	63	21	AT2G22690
										Chr3_10904419_10904458	Chr3_10901983_10902289	Chr3_10904416_10904458	21407	Chr3	10904419	10904458	-	10904448	222.718	116.808	10904448	10904450	3	AT3G28900.1	AT3G28900	21407	Chr3	10904419	10904458	-	2028.46	210.862	303.065	183.33	197.361	202.425	232.478	193.481	282.742	222.718	0_0	10904448	130.476	2	10	AT3G28900
										Chr3_15617061_15617156	Chr3_15619690_15619737	Chr3_15617100_15617309	21690	Chr3	15617061	15617156	-	15617144	44.1384	21.2573	15617118	15617148	31	AT3G43720.1	AT3G43720	21690	Chr3	15617061	15617156	-	383.442	29.7885	52.6796	39.6978	37.4419	41.4934	34.8627	32.8357	70.504	44.1384	0_0	15617144	14.9138	34	5	AT3G43720
										Chr3_16036722_16036945	Chr3_16039064_16039067	Chr3_16036815_16037216	21737	Chr3	16036722	16036945	-	16036873	18.5062	5.54246	16036740	16036896	157	AT3G44380.1	AT3G44380	21737	Chr3	16036722	16036945	-	143.262	14.8747	22.0813	13.3702	12.99	12.4579	14.1265	12.6771	22.1779	18.5062	0_0	16036873	4.06029	163	7	AT3G44380
										Chr3_16068205_16068363	Chr3_16066935_16066944	AT3G44430	17983	Chr3	16068205	16068363	+	16068252	13.3395	6.89788	16068252	16068270	19	AT3G44430.1	AT3G44430	17983	Chr3	16068205	16068363	+	105.075	11.8686	15.5752	11.2603	8.18701	10.2168	12.5454	11.2817	10.8008	13.3395	0_0	16068252	6.91031	19	5	AT3G44430
										Chr3_162722_162843	Chr3_161306_161308	Chr3_162727_162905	19340	Chr3	162722	162843	-	162813	42.0315	11.9841	162768	162839	72	AT3G01420.1	AT3G01420	19340	Chr3	162722	162843	-	526.558	72.4997	39.6871	53.3432	59.9562	47.3598	117.444	74.0436	20.1928	42.0315	0_0	162813	21.4727	32	24	AT3G01420
										Chr3_17772920_17773014	Chr3_17775193_17775204	AT3G48115	21994	Chr3	17772920	17773014	-	17772931	0.4697	0.17446	17772921	17773014	94	AT3G48115.1	AT3G48115	21994	Chr3	17772920	17773014	-	2.83945	0.429454	0.768901	0.344002	0.38206	0	0	0.445331	0	0.4697	0_0	17772931	0.234248	89	5	AT3G48115
										Chr3_17772920_17773014	Chr3_17775808_17775890	AT3G48115	21994	Chr3	17772920	17773014	-	17772931	0.4697	0.17446	17772921	17773014	94	AT3G48115.1	AT3G48115	21994	Chr3	17772920	17773014	-	2.83945	0.429454	0.768901	0.344002	0.38206	0	0	0.445331	0	0.4697	0_0	17772931	0.234248	89	5	AT3G48115
										Chr3_17778307_17778489	Chr3_17775808_17775890	Chr3_17778282_17778470	18203	Chr3	17778307	17778489	+	17778400	435.681	257.879	17778400	17778409	10	AT3G48140.1	AT3G48140	18203	Chr3	17778307	17778489	+	5071.07	583.16	776.629	638.261	656.025	457.845	393.883	345.695	783.89	435.681	0_0	17778400	334.272	11	44	AT3G48140
										Chr3_18022612_18022623	Chr3_18024660_18024668	AT3G48640	22031	Chr3	18022612	18022623	-	18022621	0.4697	0.1342	18022615	18022623	9	AT3G48640.1	AT3G48640	22031	Chr3	18022612	18022623	-	11.0553	0	1.2815	1.44481	0.62767	2.53772	2.46242	1.48444	0.74709	0.4697	0_1	18022621	0.394308	9	297	AT3G48640
										Chr3_18071498_18071595	Chr3_18070168_18070187	Chr3_18071454_18071671	18253	Chr3	18071498	18071595	+	18071559	9.95765	4.026	18071531	18071568	38	AT3G48750.1	AT3G48750	18253	Chr3	18071498	18071595	+	80.2275	4.724	13.8205	9.03579	8.07785	6.69036	9.61639	9.23319	9.07181	9.95765	0_0	18071559	2.96714	38	23	AT3G48750
										Chr3_18207710_18207802	Chr3_18208867_18208930	Chr3_18207651_18207818	18280	Chr3	18207710	18207802	+	18207769	84.6266	66.1606	18207769	18207770	2	AT3G49120.1	AT3G49120	18280	Chr3	18207710	18207802	+	1175.6	95.495	133.631	74.5567	85.254	242.534	266.174	100.971	92.3617	84.6266	0_0	18207769	75.8963	2	118	AT3G49120
										Chr3_18207710_18207802	Chr3_18209575_18209690	Chr3_18207651_18207818	18280	Chr3	18207710	18207802	+	18207769	84.6266	66.1606	18207769	18207770	2	AT3G49120.1	AT3G49120	18280	Chr3	18207710	18207802	+	1175.6	95.495	133.631	74.5567	85.254	242.534	266.174	100.971	92.3617	84.6266	0_0	18207769	75.8963	2	118	AT3G49120
										Chr3_3384431_3384521	Chr3_3385641_3385652	Chr3_3384228_3384523	20056	Chr3	3384431	3384521	-	3384501	3.26106	2.36192	3384432	3384501	70	AT3G10810.1	AT3G10810	20056	Chr3	3384431	3384521	-	24.0078	2.06919	1.43922	2.08695	2.4561	3.59236	3.81027	3.4142	1.8784	3.26106	0_0	3384501	1.83494	66	8	AT3G10810
										Chr3_3387118_3387219	Chr3_3385641_3385652	AT3G10820	16284	Chr3	3387118	3387219	+	3387154	2.684	1.22122	3387124	3387177	54	AT3G10820.2	AT3G10820	16284	Chr3	3387118	3387219	+	22.4547	2.73289	4.23881	2.66028	2.51068	0.758021	2.51426	1.75163	2.60414	2.684	0_0	3387154	1.17124	54	46	AT3G10820
										Chr3_4729816_4730125	Chr3_4730623_4730737	Chr3_4729399_4729885	16529	Chr3	4729816	4730125	+	4729843	35.4288	15.6209	4729823	4729860	38	AT3G14210.1	AT3G14210	16529	Chr3	4729816	4730125	+	1225.79	92.1374	131.738	95.5638	77.8857	310.261	201.581	179.884	101.305	35.4288	0_0	4729843	34.044	101	20	AT3G14210
										Chr3_4729816_4730125	Chr3_4731267_4731304	Chr3_4729399_4729885	16529	Chr3	4729816	4730125	+	4729843	35.4288	15.6209	4729823	4729860	38	AT3G14210.1	AT3G14210	16529	Chr3	4729816	4730125	+	1225.79	92.1374	131.738	95.5638	77.8857	310.261	201.581	179.884	101.305	35.4288	0_0	4729843	34.044	101	20	AT3G14210
										Chr3_4732985_4733168	Chr3_4730623_4730737	Chr3_4732828_4733038	16534	Chr3	4732985	4733168	+	4733014	7.35416	1.91906	4732992	4733166	175	AT3G14220.1	AT3G14220	16534	Chr3	4732985	4733168	+	62.7548	4.48975	8.53677	5.80217	5.26697	7.54725	9.25351	7.48155	7.02265	7.35416	0_0	4733014	1.09316	175	121	AT3G14220
										Chr3_4732985_4733168	Chr3_4731267_4731304	Chr3_4732828_4733038	16534	Chr3	4732985	4733168	+	4733014	7.35416	1.91906	4732992	4733166	175	AT3G14220.1	AT3G14220	16534	Chr3	4732985	4733168	+	62.7548	4.48975	8.53677	5.80217	5.26697	7.54725	9.25351	7.48155	7.02265	7.35416	0_0	4733014	1.09316	175	121	AT3G14220
										Chr3_6258392_6258443	Chr3_6260679_6260693	AT3G18250	20676	Chr3	6258392	6258443	-	6258432	1.78486	1.0736	6258432	6258438	7	AT3G18250.1	AT3G18250	20676	Chr3	6258392	6258443	-	45.5853	3.24043	1.97154	2.24748	3.22022	17.6322	11.0679	2.28603	2.13454	1.78486	0_1	6258438	1.3274	30	21	AT3G18250
										Chr3_6261585_6261596	Chr3_6260679_6260693	AT3G18260	20678	Chr3	6261585	6261596	-	6261596	1.04676	0.925981	6261595	6261596	2	AT3G18260.1	AT3G18260	20678	Chr3	6261585	6261596	-	11.32	1.83494	1.2815	0.756804	0.927861	0.955766	1.42561	1.95945	1.13131	1.04676	0_0	6261596	1.52261	11	5	AT3G18260
										Chr3_6261902_6261950	Chr3_6260679_6260693	Chr3_6261733_6262009	16907	Chr3	6261902	6261950	+	6261939	11.823	4.45544	6261911	6261946	36	AT3G18270.1	AT3G18270	16907	Chr3	6261902	6261950	+	105.516	9.95553	13.9388	10.3201	10.9433	9.32696	13.4785	11.727	14.0026	11.823	0_0	6261939	3.78701	36	34	AT3G18270
										Chr3_7844426_7844604	Chr3_7846339_7846344	Chr3_7844544_7844597	20950	Chr3	7844426	7844604	-	7844558	531.258	302.299	7844558	7844561	4	AT3G22230.1	AT3G22230	20950	Chr3	7844426	7844604	-	4549.39	492.974	621.508	401.84	494.55	531.735	571.618	466.647	437.261	531.258	0_0	7844558	273.601	2	39	AT3G22230
										Chr3_7846647_7846679	Chr3_7846339_7846344	AT3G22231	20954	Chr3	7846647	7846679	-	7846648	0.30866	0.14762	7846648	7846679	32	AT3G22231.1	AT3G22231	20954	Chr3	7846647	7846679	-	11.0596	0.780826	1.39979	1.42188	0.982441	1.25238	2.51426	1.92977	0.4696	0.30866	0_1	7846679	0.351372	32	74	AT3G22231
										Chr3_8751596_8751680	Chr3_8753142_8753170	AT3G24200	21097	Chr3	8751596	8751680	-	8751664	2.09352	0.41602	8751612	8751679	68	AT3G24200.1	AT3G24200	21097	Chr3	8751596	8751680	-	17.5811	2.34248	3.68678	2.15575	1.9103	0.856893	1.37377	0.92035	2.24127	2.09352	0_0	8751680	0.702743	19	46	AT3G24200
										Chr4_10182133_10182144	Chr4_10180261_10180285	Chr4_10182063_10182264	27336	Chr4	10182133	10182144	-	10182140	5.82428	3.86496	10182137	10182140	4	AT4G18425.1	AT4G18425	27336	Chr4	10182133	10182144	-	64.1047	4.64591	7.43271	5.38937	5.62174	4.77883	12.2603	13.0927	5.05887	5.82428	0_0	10182140	2.96714	4	0	AT4G18425
										Chr4_17080781_17080789	Chr4_17080950_17081008	Chr4_17080186_17080786	28710	Chr4	17080781	17080789	-	17080786	5.8377	3.63682	17080782	17080789	8	AT4G36090.2	AT4G36090	28710	Chr4	17080781	17080789	-	57.4819	4.68495	6.99897	5.1371	5.62174	8.66781	8.26854	6.50183	5.76327	5.8377	0_0	17080786	3.08426	4	0	AT4G36090
										Chr4_1756504_1756584	Chr4_1757268_1757320	AT4G03811	23437	Chr4	1756504	1756584	+	1756534	2.64374	0.83204	1756533	1756557	25	AT4G03811.1	AT4G03811	23437	Chr4	1756504	1756584	+	17.9187	1.75686	1.87296	2.04108	2.15591	0.758021	2.46242	1.75163	2.47607	2.64374	0_0	1756534	0.507537	25	50	AT4G03811
										Chr4_17788721_17788854	Chr4_17789427_17789543	Chr4_17788763_17788834	28861	Chr4	17788721	17788854	-	17788794	378.31	65.9191	17788784	17788831	48	AT4G37830.1	AT4G37830	28861	Chr4	17788721	17788854	-	3743.87	296.909	546.294	373.678	438.742	391.106	429.161	388.952	500.721	378.31	0_0	17788794	69.1421	50	40	AT4G37830
										Chr4_18257334_18257456	Chr4_18258468_18258495	Chr4_18257334_18257463	25902	Chr4	18257334	18257456	+	18257404	257.49	138.038	18257401	18257405	5	AT4G39200.1	AT4G39200	25902	Chr4	18257334	18257456	+	2468.82	206.489	306.673	220.391	238.706	301.528	293.131	304.25	340.161	257.49	0_0	18257404	114.664	5	68	AT4G39200
										Chr4_18259605_18259716	Chr4_18258468_18258495	Chr4_18259547_18259755	25905	Chr4	18259605	18259716	+	18259657	10.8702	6.85762	18259628	18259665	38	AT4G39210.1	AT4G39210	25905	Chr4	18259605	18259716	+	168.452	18.5056	62.9316	15.7324	10.916	9.62357	9.02023	9.82696	21.0253	10.8702	0_0	18259657	11.9076	16	48	AT4G39210
										Chr4_5932151_5932256	Chr4_5932452_5932455	AT4G09350	26575	Chr4	5932151	5932256	-	5932174	38.2739	6.65632	5932169	5932215	47	AT4G09350.1	AT4G09350	26575	Chr4	5932151	5932256	-	320.183	27.7584	77.659	33.437	26.0893	16.1491	28.253	39.9907	32.5731	38.2739	0_0	5932174	4.52879	46	22	AT4G09350
										Chr4_7128035_7128147	Chr4_7126202_7126233	Chr4_7128073_7128103	26729	Chr4	7128035	7128147	-	7128103	7.15286	1.08702	7128065	7128147	83	AT4G11845.1	AT4G11845	26729	Chr4	7128035	7128147	-	71.1601	6.63702	7.96502	7.38458	7.04082	7.11881	11.4567	9.38163	7.02265	7.15286	0_0	7128072	0.936991	79	31	AT4G11845
										Chr4_7946191_7946268	Chr4_7943634_7943639	Chr4_7946187_7946282	23989	Chr4	7946191	7946268	+	7946229	6.69658	1.82512	7946212	7946264	53	AT4G13660.1	AT4G13660	23989	Chr4	7946191	7946268	+	92.0308	6.79318	13.6628	8.82939	8.73281	9.42583	21.8248	9.61914	6.44632	6.69658	0_0	7946229	1.40549	53	74	AT4G13660
										Chr4_8243827_8243900	Chr4_8242698_8242788	Chr4_8243806_8243910	26951	Chr4	8243827	8243900	-	8243876	43.2393	13.259	8243858	8243884	27	AT4G14320.2	AT4G14320	26951	Chr4	8243827	8243900	-	355.539	36.855	54.2371	42.9085	43.0909	25.6079	30.7154	33.6967	45.1883	43.2393	0_0	8243876	12.5713	27	34	AT4G14320
										Chr4_8244128_8244193	Chr4_8242698_8242788	AT4G14330	24028	Chr4	8244128	8244193	+	8244129	1.31516	0.69784	8244129	8244148	20	AT4G14330.1	AT4G14330	24028	Chr4	8244128	8244193	+	14.1843	1.1322	1.71524	0.802671	1.00973	1.48308	1.78849	1.54381	3.39392	1.31516	0_0	8244129	0.663702	20	65	AT4G14330
										Chr4_8464313_8464398	Chr4_8461817_8461915	AT4G14746	27005	Chr4	8464313	8464398	-	8464390	9.11218	1.30174	8464342	8464393	52	AT4G14746.1	AT4G14746	27005	Chr4	8464313	8464398	-	119.542	11.9466	21.3321	12.3611	12.1713	14.3365	16.1224	10.5692	11.5906	9.11218	0_0	8464390	1.60069	52	64	AT4G14746
										Chr4_8669442_8669475	Chr4_8670484_8670556	Chr4_8669358_8669526	27041	Chr4	8669442	8669475	-	8669465	36.0327	16.6676	8669461	8669468	8	AT4G15210.1	AT4G15210	27041	Chr4	8669442	8669475	-	949.742	286.173	225.958	31.5565	93.4956	57.0823	27.4754	12.2614	179.707	36.0327	0_0	8669465	87.023	7	5	AT4G15210
										Chr4_8669442_8669475	Chr4_8671134_8671147	Chr4_8669358_8669526	27041	Chr4	8669442	8669475	-	8669465	36.0327	16.6676	8669461	8669468	8	AT4G15210.1	AT4G15210	27041	Chr4	8669442	8669475	-	949.742	286.173	225.958	31.5565	93.4956	57.0823	27.4754	12.2614	179.707	36.0327	0_0	8669465	87.023	7	5	AT4G15210
										Chr4_8671356_8671371	Chr4_8670484_8670556	AT4G15215	24100	Chr4	8671356	8671371	+	8671366	0.4697	0.36234	8671366	8671369	4	AT4G15215.1	AT4G15215	24100	Chr4	8671356	8671371	+	6.34911	0.351372	1.34065	1.03201	1.06431	0.395489	0.673925	0.445331	0.576327	0.4697	0_0	8671366	0.273289	10	704	AT4G15215
										Chr4_8671356_8671371	Chr4_8671134_8671147	AT4G15215	24100	Chr4	8671356	8671371	+	8671366	0.4697	0.36234	8671366	8671369	4	AT4G15215.1	AT4G15215	24100	Chr4	8671356	8671371	+	6.34911	0.351372	1.34065	1.03201	1.06431	0.395489	0.673925	0.445331	0.576327	0.4697	0_0	8671366	0.273289	10	704	AT4G15215
										Chr4_8957614_8957654	Chr4_8959618_8959690	Chr4_8957215_8957665	27077	Chr4	8957614	8957654	-	8957632	1.16754	0.37576	8957627	8957654	28	AT4G15730.1	AT4G15730	27077	Chr4	8957614	8957654	-	9.01539	1.09316	0.670324	0.825605	0.68225	0.692106	1.84033	1.42506	0.619018	1.16754	0_0	8957632	0.468495	40	0	AT4G15730
										Chr4_9915834_9915909	Chr4_9913915_9913924	Chr4_9915831_9915915	24344	Chr4	9915834	9915909	+	9915898	9.74293	4.01258	9915853	9915903	51	AT4G17830.1	AT4G17830	24344	Chr4	9915834	9915909	+	101.413	7.26168	16.2258	8.34778	7.72307	13.5785	13.5563	11.9349	13.0421	9.74293	0_0	9915898	3.31851	47	67	AT4G17830
										Chr5_1114862_1114886	Chr5_1116099_1116106	AT5G04110	33634	Chr5	1114862	1114886	-	1114882	0.952821	0.25498	1114863	1114886	24	AT5G04110.1	AT5G04110	33634	Chr5	1114862	1114886	-	10.128	1.3274	1.06463	1.35307	1.52824	0.988723	1.01089	0.92035	0.98189	0.952821	0_0	1114870	0.429454	21	3	AT5G04110
										Chr5_14090624_14090631	Chr5_14089894_14089966	AT5G35940	31171	Chr5	14090624	14090631	+	14090625	7.28706	3.52946	14090625	14090629	5	AT5G35940.1	AT5G35940	31171	Chr5	14090624	14090631	+	30.0421	3.66988	1.55752	1.42188	1.41908	4.38334	5.0026	4.12673	1.174	7.28706	0_0	14090625	1.83494	5	200	AT5G35940
										Chr5_14572493_14572737	Chr5_14572974_14573042	AT5G36930	35578	Chr5	14572493	14572737	-	14572640	1.90564	0.69784	14572496	14572656	161	AT5G36930.2	AT5G36930	35578	Chr5	14572493	14572737	-	27.8301	1.28836	3.39105	2.66028	2.07404	4.11968	5.88388	4.39393	2.1132	1.90564	0_0	14572640	0.585619	104	10	AT5G36930
										Chr5_14590220_14590317	Chr5_14589407_14589459	Chr5_14590115_14590329	31193	Chr5	14590220	14590317	+	14590305	6.9113	3.70392	14590226	14590311	86	AT5G36940.1	AT5G36940	31193	Chr5	14590220	14590317	+	59.7019	7.3788	5.40202	7.01764	4.9122	5.33911	6.68741	9.50039	6.55305	6.9113	0_0	14590305	4.13838	65	139	AT5G36940
										Chr5_17739800_17739883	Chr5_17740385_17740386	Chr5_17739735_17739949	36026	Chr5	17739800	17739883	-	17739831	7.23338	2.32166	17739807	17739873	67	AT5G44080.1	AT5G44080	36026	Chr5	17739800	17739883	-	62.7806	6.16852	7.92559	6.4443	5.81277	6.45966	8.42406	6.79871	7.51359	7.23338	0_0	17739831	2.10823	66	42	AT5G44080
										Chr5_18421534_18421608	Chr5_18421015_18421021	AT5G45469	31759	Chr5	18421534	18421608	+	18421571	2.79136	1.36884	18421559	18421598	40	AT5G45469.1	AT5G45469	31759	Chr5	18421534	18421608	+	21.4499	2.53768	2.07012	2.54562	1.41908	1.41717	2.92898	3.56264	2.17723	2.79136	0_0	18421571	1.24932	23	173	AT5G45469
										Chr5_18421534_18421608	Chr5_18421015_18421021	AT5G45472	31759	Chr5	18421534	18421608	+	18421571	2.79136	1.36884	18421559	18421598	40	AT5G45472.1	AT5G45472	31759	Chr5	18421534	18421608	+	21.4499	2.53768	2.07012	2.54562	1.41908	1.41717	2.92898	3.56264	2.17723	2.79136	0_0	18421571	1.24932	23	173	AT5G45469
										Chr5_18421534_18421608	Chr5_18421015_18421021	AT5G45469	31759	Chr5	18421534	18421608	+	18421571	2.79136	1.36884	18421559	18421598	40	AT5G45469.1	AT5G45469	31759	Chr5	18421534	18421608	+	21.4499	2.53768	2.07012	2.54562	1.41908	1.41717	2.92898	3.56264	2.17723	2.79136	0_0	18421571	1.24932	23	173	AT5G45469
										Chr5_18421534_18421608	Chr5_18421015_18421021	AT5G45472	31759	Chr5	18421534	18421608	+	18421571	2.79136	1.36884	18421559	18421598	40	AT5G45472.1	AT5G45472	31759	Chr5	18421534	18421608	+	21.4499	2.53768	2.07012	2.54562	1.41908	1.41717	2.92898	3.56264	2.17723	2.79136	0_0	18421571	1.24932	23	173	AT5G45469
										Chr5_22075279_22075296	Chr5_22073062_22073070	AT5G54370	32388	Chr5	22075279	22075296	+	22075283	16.265	11.0178	22075283	22075286	4	AT5G54370.1	AT5G54370	32388	Chr5	22075279	22075296	+	184.831	17.5295	27.9367	10.5265	15.6645	15.49	37.04	33.5779	10.8008	16.265	0_0	22075283	11.6343	4	0	AT5G54370
										Chr5_23236565_23236578	Chr5_23236779_23236782	AT5G57350	36896	Chr5	23236565	23236578	-	23236578	0.671	0.2684	23236566	23236578	13	AT5G57350.1	AT5G57350	36896	Chr5	23236565	23236578	-	4.606	0.585619	0.47317	0.550403	0.35477	0.362532	0.596164	0.564085	0.448254	0.671	0_0	23236577	0.195206	13	5	AT5G57350
										Chr5_251731_251800	Chr5_250946_250957	AT5G01670	29120	Chr5	251731	251800	+	251793	6.83078	1.83854	251738	251793	56	AT5G01670.1	AT5G01670	29120	Chr5	251731	251800	+	59.3108	3.94317	8.14246	6.97177	6.14025	4.35038	8.65734	8.63941	5.63519	6.83078	0_0	251793	1.09316	48	21	AT5G01670
										Chr5_6466761_6466918	Chr5_6467850_6467897	Chr5_6466776_6466831	34727	Chr5	6466761	6466918	-	6466823	90.7729	18.7343	6466791	6466830	40	AT5G19220.1	AT5G19220	34727	Chr5	6466761	6466918	-	770.774	73.0072	92.4258	71.2543	67.5155	76.4283	97.6673	96.043	105.66	90.7729	0_0	6466791	14.4062	40	40	AT5G19220
										Chr5_6467597_6467609	Chr5_6467850_6467897	Chr5_6467527_6467635	30352	Chr5	6467597	6467609	+	6467599	13.9836	11.2057	6467599	6467602	4	AT5G19230.1	AT5G19230	30352	Chr5	6467597	6467609	+	192.223	18.7789	26.3398	15.503	19.9763	24.7181	36.2105	19.0601	17.6527	13.9836	0_0	6467599	14.9138	4	72	AT5G19230
										Chr5_6470112_6470215	Chr5_6467850_6467897	Chr5_6470072_6470208	30354	Chr5	6470112	6470215	+	6470173	25.498	12.9503	6470173	6470176	4	AT5G19240.1	AT5G19240	30354	Chr5	6470112	6470215	+	445.844	37.9481	105.044	40.3858	37.9877	66.0797	56.6097	36.0124	40.2788	25.498	0_0	6470173	16.983	4	44	AT5G19240
										Chr5_6725909_6725926	Chr5_6725009_6725025	Chr5_6725878_6725966	34776	Chr5	6725909	6725926	-	6725920	3.6234	1.6775	6725914	6725923	10	AT5G19890.1	AT5G19890	34776	Chr5	6725909	6725926	-	49.1505	2.77193	4.1008	4.49496	4.47556	15.49	6.86885	6.62058	0.704399	3.6234	0_1	6725920	0.936991	10	3	AT5G19890
										Chr5_8378815_8378926	Chr5_8380406_8380408	Chr5_8378759_8378963	30712	Chr5	8378815	8378926	+	8378888	10.3871	3.52946	8378888	8378897	10	AT5G24530.1	AT5G24530	30712	Chr5	8378815	8378926	+	148.916	13.1569	24.5851	12.7739	11.2162	25.2124	28.3567	13.0037	10.2245	10.3871	0_0	8378888	4.13838	10	55	AT5G24530
										Chr5_9200429_9200492	Chr5_9200822_9200919	Chr5_9200271_9200491	30820	Chr5	9200429	9200492	+	9200470	27.766	19.2846	9200467	9200473	7	AT5G26260.1	AT5G26260	30820	Chr5	9200429	9200492	+	322.823	29.9056	33.1613	22.406	37.9331	28.5741	71.5916	65.1667	6.31825	27.766	0_0	9200470	22.5659	4	7	AT5G26260
										Chr5_9873104_9873174	Chr5_9871559_9871639	Chr5_9873067_9873168	30945	Chr5	9873104	9873174	+	9873158	669.819	587.931	9873158	9873158	1	AT5G27850.1	AT5G27850	30945	Chr5	9873104	9873174	+	8052.73	695.052	1174.23	613.424	640.278	739.268	1488.47	1213.61	818.576	669.819	0_0	9873158	608.927	1	6	AT5G27850
										Chr5_9873104_9873174	Chr5_9872174_9872180	Chr5_9873067_9873168	30945	Chr5	9873104	9873174	+	9873158	669.819	587.931	9873158	9873158	1	AT5G27850.1	AT5G27850	30945	Chr5	9873104	9873174	+	8052.73	695.052	1174.23	613.424	640.278	739.268	1488.47	1213.61	818.576	669.819	0_0	9873158	608.927	1	6	AT5G27850
										Chr5_9873104_9873174	Chr5_9872853_9872870	Chr5_9873067_9873168	30945	Chr5	9873104	9873174	+	9873158	669.819	587.931	9873158	9873158	1	AT5G27850.1	AT5G27850	30945	Chr5	9873104	9873174	+	8052.73	695.052	1174.23	613.424	640.278	739.268	1488.47	1213.61	818.576	669.819	0_0	9873158	608.927	1	6	AT5G27850

## Sheet: pol5EPICATs
																				transposonID_B	transposonID_A	ptmID_MIXED	consensus.cluster.x	chr.x	start.x	end.x	strand.x	dominant_ctss.x	tpm.x	tpm.dominant_ctss.x	q_0.1	q_0.9	interquantile_width.x	transcriptID	ptmID	consensus.cluster.y	chr.y	start.y	end.y	strand.y	tpm.y	ddm1.1.fastq.trimmed.gz.unique.mapped.bam	i1.1.fastq.trimmed.gz.unique.mapped.bam	i2.1.fastq.trimmed.gz.unique.mapped.bam	i3.1.fastq.trimmed.gz.unique.mapped.bam	met1.1.fastq.trimmed.gz.unique.mapped.bam	pol4.1.fastq.trimmed.gz.unique.mapped.bam	pol5.1.fastq.trimmed.gz.unique.mapped.bam	suv1.1.fastq.trimmed.gz.unique.mapped.bam
																				Chr1_13669466_13669523	Chr1_13666524_13666530	Chr1_13669425_13669542	2383	Chr1	13669466	13669523	+	13669498	13.7287	9.97107	13669489	13669498	10	AT1G36310.1	AT1G36310	2383	Chr1	13669466	13669523	+	122.222	13.0788	18.0002	13.2326	13.0719	11.3044	12.7268	11.1333	15.945
																				Chr1_15607858_15607969	Chr1_15610361_15610362	Chr1_15607803_15607966	7264	Chr1	15607858	15607969	-	15607883	20.0629	5.91822	15607867	15607892	26	AT1G41830.1	AT1G41830	7264	Chr1	15607858	15607969	-	185.48	18.1932	30.4603	20.1815	16.374	14.5672	24.6242	18.3476	22.6689
																				Chr1_17199318_17199370	Chr1_17201892_17201905	Chr1_17199314_17199370	2576	Chr1	17199318	17199370	+	17199326	15.8088	6.6429	17199326	17199340	15	AT1G45976.1	AT1G45976	2576	Chr1	17199318	17199370	+	138.209	12.2199	15.1414	13.9894	13.0992	15.5889	21.5138	19.0008	11.8467
																				Chr1_18112424_18112583	Chr1_18111052_18111070	Chr1_18112458_18112551	2702	Chr1	18112424	18112583	+	18112480	16.5334	3.1537	18112445	18112496	52	AT1G48960.1	AT1G48960	2702	Chr1	18112424	18112583	+	172.21	17.5295	31.9587	22.2455	19.7307	13.6444	14.6708	17.7538	18.1436
																				Chr1_23151794_23151831	Chr1_23152625_23152775	Chr1_23151645_23151869	3418	Chr1	23151794	23151831	+	23151795	7.87754	4.48228	23151795	23151804	10	AT1G62540.1	AT1G62540	3418	Chr1	23151794	23151831	+	68.6376	8.9795	12.677	8.16431	6.16754	3.22983	5.57284	9.35194	6.61708
																				Chr1_26195589_26195724	Chr1_26197172_26197199	Chr1_26195467_26195726	8799	Chr1	26195589	26195724	-	26195657	11.9572	3.19396	26195635	26195709	75	AT1G69640.1	AT1G69640	8799	Chr1	26195589	26195724	-	111.998	11.0096	12.7559	13.5078	13.3721	11.1396	14.8523	11.727	11.676
																				Chr1_7712879_7712963	Chr1_7715026_7715034	Chr1_7712819_7712974	1527	Chr1	7712879	7712963	+	7712921	56.5653	9.68925	7712895	7712924	30	AT1G21930.1	AT1G21930	1527	Chr1	7712879	7712963	+	513.066	50.9489	65.5537	59.8793	62.8762	47.0962	55.0286	50.4411	64.6767
																				Chr1_9175546_9175637	Chr1_9174484_9174584	AT1G26558	1775	Chr1	9175546	9175637	+	9175626	0.83204	0.50996	9175592	9175626	35	AT1G26558.2	AT1G26558	1775	Chr1	9175546	9175637	+	121.21	31.0769	1.91239	2.40801	0.982441	20.6643	3.36962	2.52354	57.4406
																				Chr2_13159872_13159965	Chr2_13160754_13160905	AT2G30920	14201	Chr2	13159872	13159965	-	13159937	4.45544	1.1407	13159876	13159939	64	AT2G30920.1	AT2G30920	14201	Chr2	13159872	13159965	-	35.8361	3.66988	5.77661	3.87576	4.69388	3.19687	3.44739	2.49385	4.2264
																				Chr2_13162249_13162480	Chr2_13160754_13160905	Chr2_13162074_13162457	11218	Chr2	13162249	13162480	+	13162440	100.489	55.3173	13162374	13162448	75	AT2G30930.1	AT2G30930	11218	Chr2	13162249	13162480	+	1139.15	141.603	128.722	162.713	199.381	101.311	66.0446	163.05	75.8403
																				Chr2_14066388_14066505	Chr2_14063558_14063644	AT2G33180	11363	Chr2	14066388	14066505	+	14066463	102.073	33.1877	14066456	14066468	13	AT2G33180.1	AT2G33180	11363	Chr2	14066388	14066505	+	828.351	67.7757	131.738	87.7205	83.8076	69.2106	76.0758	74.0436	135.906
																				Chr2_15005001_15005102	Chr2_15006020_15006021	AT2G35700	11521	Chr2	15005001	15005102	+	15005097	5.22038	3.36842	15005097	15005102	6	AT2G35700.1	AT2G35700	11521	Chr2	15005001	15005102	+	41.7328	6.48085	4.31767	7.10938	4.61201	2.53772	3.00674	3.32513	5.1229
																				Chr2_15568982_15569139	Chr2_15566933_15567000	AT2G37050	11622	Chr2	15568982	15569139	+	15568983	5.9048	2.20088	15568983	15569128	146	AT2G37050.1	AT2G37050	11622	Chr2	15568982	15569139	+	45.6949	4.48975	6.88068	5.0683	3.8206	3.42757	5.44324	5.19552	5.46443
																				Chr2_15569259_15569282	Chr2_15566933_15567000	Chr2_15568986_15569289	11623	Chr2	15569259	15569282	+	15569260	0.84546	0.45628	15569260	15569277	18	AT2G37050.1	AT2G37050	11623	Chr2	15569259	15569282	+	6.28287	0.741785	0.906909	0.573337	0.873281	0.889851	0	0.534397	0.917854
																				Chr2_2088078_2088136	Chr2_2089023_2089030	Chr2_2087903_2088183	12800	Chr2	2088078	2088136	-	2088094	2.89872	0.61732	2088080	2088135	56	AT2G05632.1	AT2G05632	12800	Chr2	2088078	2088136	-	27.9771	3.51372	6.5258	3.50882	3.16564	0.329574	2.85122	1.81101	3.37258
																				Chr2_235926_236161	Chr2_237009_237010	Chr2_235925_235991	9683	Chr2	235926	236161	+	235929	371.399	139.877	235929	235936	8	AT2G01520.1	AT2G01520	9683	Chr2	235926	236161	+	4388.38	444.173	222.311	607.37	858.189	158.723	927.399	675.893	122.928
																				Chr2_239640_239963	Chr2_237009_237010	Chr2_239669_239814	9686	Chr2	239640	239963	+	239755	244.432	85.0023	239705	239760	56	AT2G01530.1	AT2G01530	9686	Chr2	239640	239963	+	2429.77	254.159	217.658	296.346	421.385	113.143	467.756	298.49	116.397
																				Chr2_4304102_4304125	Chr2_4301700_4301746	AT2G10930	12922	Chr2	4304102	4304125	-	4304103	0.45628	0.29524	4304103	4304125	23	AT2G10930.1	AT2G10930	12922	Chr2	4304102	4304125	-	3.69459	0.429454	0.630893	0.435736	0.62767	0	0.751686	0	0.362872
																				Chr2_6043708_6043903	Chr2_6044179_6044254	Chr2_6043870_6043974	13033	Chr2	6043708	6043903	-	6043876	17.4997	5.05934	6043846	6043897	52	AT2G14260.1	AT2G14260	13033	Chr2	6043708	6043903	-	175.041	10.9706	16.837	15.526	14.1362	21.4553	29.4713	30.6387	18.5065
																				Chr2_6213916_6214369	Chr2_6212178_6212183	Chr2_6213972_6214149	10174	Chr2	6213916	6214369	+	6214092	20.1837	9.21954	6214090	6214097	8	AT2G14560.1	AT2G14560	10174	Chr2	6213916	6214369	+	1000.32	38.6118	81.2866	60.2692	45.7381	380.724	211.016	103.554	58.9347
																				Chr2_6213916_6214369	Chr2_6214478_6214573	Chr2_6213972_6214149	10174	Chr2	6213916	6214369	+	6214092	20.1837	9.21954	6214090	6214097	8	AT2G14560.1	AT2G14560	10174	Chr2	6213916	6214369	+	1000.32	38.6118	81.2866	60.2692	45.7381	380.724	211.016	103.554	58.9347
																				Chr2_905593_905726	Chr2_904545_904579	AT2G03070	9768	Chr2	905593	905726	+	905598	4.52254	1.59698	905594	905718	125	AT2G03070.1	AT2G03070	9768	Chr2	905593	905726	+	43.5621	3.20139	5.61889	2.13281	3.22022	5.43798	7.49094	7.00653	4.9308
																				Chr2_9651409_9651480	Chr2_9652485_9652554	Chr2_9651178_9651439	13560	Chr2	9651409	9651480	-	9651418	1.82512	0.55022	9651416	9651478	63	AT2G22690.2	AT2G22690	13560	Chr2	9651409	9651480	-	14.8167	0.780826	1.47866	1.35307	1.71927	1.84562	1.63297	2.34541	1.83571
																				Chr3_10703864_10703978	Chr3_10701980_10702060	AT3G28550	21383	Chr3	10703864	10703978	-	10703973	53.0224	27.9405	10703973	10703975	3	AT3G28550.1	AT3G28550	21383	Chr3	10703864	10703978	-	458.107	81.0888	34.916	61.0718	81.1878	30.3538	15.6558	77.9922	22.8183
																				Chr3_10904419_10904458	Chr3_10901983_10902289	Chr3_10904416_10904458	21407	Chr3	10904419	10904458	-	10904448	222.718	116.808	10904448	10904450	3	AT3G28900.1	AT3G28900	21407	Chr3	10904419	10904458	-	2028.46	210.862	303.065	183.33	197.361	202.425	232.478	193.481	282.742
																				Chr3_15190911_15190972	Chr3_15189952_15189955	AT3G43210	17913	Chr3	15190911	15190972	+	15190922	3.16712	1.22122	15190922	15190958	37	AT3G43210.1	AT3G43210	17913	Chr3	15190911	15190972	+	22.6165	2.22535	2.77987	1.55948	2.31965	1.61491	3.75843	2.52354	2.66818
																				Chr3_15617061_15617156	Chr3_15619690_15619737	Chr3_15617100_15617309	21690	Chr3	15617061	15617156	-	15617144	44.1384	21.2573	15617118	15617148	31	AT3G43720.1	AT3G43720	21690	Chr3	15617061	15617156	-	383.442	29.7885	52.6796	39.6978	37.4419	41.4934	34.8627	32.8357	70.504
																				Chr3_16036722_16036945	Chr3_16039064_16039067	Chr3_16036815_16037216	21737	Chr3	16036722	16036945	-	16036873	18.5062	5.54246	16036740	16036896	157	AT3G44380.1	AT3G44380	21737	Chr3	16036722	16036945	-	143.262	14.8747	22.0813	13.3702	12.99	12.4579	14.1265	12.6771	22.1779
																				Chr3_16068205_16068363	Chr3_16066935_16066944	AT3G44430	17983	Chr3	16068205	16068363	+	16068252	13.3395	6.89788	16068252	16068270	19	AT3G44430.1	AT3G44430	17983	Chr3	16068205	16068363	+	105.075	11.8686	15.5752	11.2603	8.18701	10.2168	12.5454	11.2817	10.8008
																				Chr3_17772920_17773014	Chr3_17775193_17775204	AT3G48115	21994	Chr3	17772920	17773014	-	17772931	0.4697	0.17446	17772921	17773014	94	AT3G48115.1	AT3G48115	21994	Chr3	17772920	17773014	-	2.83945	0.429454	0.768901	0.344002	0.38206	0	0	0.445331	0
																				Chr3_17772920_17773014	Chr3_17775808_17775890	AT3G48115	21994	Chr3	17772920	17773014	-	17772931	0.4697	0.17446	17772921	17773014	94	AT3G48115.1	AT3G48115	21994	Chr3	17772920	17773014	-	2.83945	0.429454	0.768901	0.344002	0.38206	0	0	0.445331	0
																				Chr3_17778307_17778489	Chr3_17775808_17775890	Chr3_17778282_17778470	18203	Chr3	17778307	17778489	+	17778400	435.681	257.879	17778400	17778409	10	AT3G48140.1	AT3G48140	18203	Chr3	17778307	17778489	+	5071.07	583.16	776.629	638.261	656.025	457.845	393.883	345.695	783.89
																				Chr3_18022612_18022623	Chr3_18024660_18024668	AT3G48640	22031	Chr3	18022612	18022623	-	18022621	0.4697	0.1342	18022615	18022623	9	AT3G48640.1	AT3G48640	22031	Chr3	18022612	18022623	-	11.0553	0	1.2815	1.44481	0.62767	2.53772	2.46242	1.48444	0.74709
																				Chr3_18071498_18071595	Chr3_18070168_18070187	Chr3_18071454_18071671	18253	Chr3	18071498	18071595	+	18071559	9.95765	4.026	18071531	18071568	38	AT3G48750.1	AT3G48750	18253	Chr3	18071498	18071595	+	80.2275	4.724	13.8205	9.03579	8.07785	6.69036	9.61639	9.23319	9.07181
																				Chr3_19624291_19624506	Chr3_19622328_19622329	Chr3_19624278_19624600	18534	Chr3	19624291	19624506	+	19624378	55.2233	10.3602	19624332	19624458	127	AT3G52920.1	AT3G52920	18534	Chr3	19624291	19624506	+	441.637	42.0475	67.7224	47.2659	39.8707	35.3633	55.547	44.444	54.1534
																				Chr3_21928397_21928452	Chr3_21931033_21931119	Chr3_21928333_21928499	22846	Chr3	21928397	21928452	-	21928422	2.44244	1.22122	21928418	21928432	15	AT3G59330.1	AT3G59330	22846	Chr3	21928397	21928452	-	29.1623	1.28836	3.31219	3.16482	3.52041	2.43885	5.59876	3.53296	3.86352
																				Chr3_21932475_21932601	Chr3_21931033_21931119	Chr3_21932337_21932648	18953	Chr3	21932475	21932601	+	21932527	1.93248	1.2078	21932484	21932601	118	AT3G59350.2	AT3G59350	18953	Chr3	21932475	21932601	+	20.1509	2.10823	0.887193	3.44002	3.87518	2.33998	2.5661	1.87039	1.13131
																				Chr3_4729816_4730125	Chr3_4730623_4730737	Chr3_4729399_4729885	16529	Chr3	4729816	4730125	+	4729843	35.4288	15.6209	4729823	4729860	38	AT3G14210.1	AT3G14210	16529	Chr3	4729816	4730125	+	1225.79	92.1374	131.738	95.5638	77.8857	310.261	201.581	179.884	101.305
																				Chr3_4729816_4730125	Chr3_4731267_4731304	Chr3_4729399_4729885	16529	Chr3	4729816	4730125	+	4729843	35.4288	15.6209	4729823	4729860	38	AT3G14210.1	AT3G14210	16529	Chr3	4729816	4730125	+	1225.79	92.1374	131.738	95.5638	77.8857	310.261	201.581	179.884	101.305
																				Chr3_4732985_4733168	Chr3_4730623_4730737	Chr3_4732828_4733038	16534	Chr3	4732985	4733168	+	4733014	7.35416	1.91906	4732992	4733166	175	AT3G14220.1	AT3G14220	16534	Chr3	4732985	4733168	+	62.7548	4.48975	8.53677	5.80217	5.26697	7.54725	9.25351	7.48155	7.02265
																				Chr3_4732985_4733168	Chr3_4731267_4731304	Chr3_4732828_4733038	16534	Chr3	4732985	4733168	+	4733014	7.35416	1.91906	4732992	4733166	175	AT3G14220.1	AT3G14220	16534	Chr3	4732985	4733168	+	62.7548	4.48975	8.53677	5.80217	5.26697	7.54725	9.25351	7.48155	7.02265
																				Chr3_8751596_8751680	Chr3_8753142_8753170	AT3G24200	21097	Chr3	8751596	8751680	-	8751664	2.09352	0.41602	8751612	8751679	68	AT3G24200.1	AT3G24200	21097	Chr3	8751596	8751680	-	17.5811	2.34248	3.68678	2.15575	1.9103	0.856893	1.37377	0.92035	2.24127
																				Chr4_10182133_10182144	Chr4_10180261_10180285	Chr4_10182063_10182264	27336	Chr4	10182133	10182144	-	10182140	5.82428	3.86496	10182137	10182140	4	AT4G18425.1	AT4G18425	27336	Chr4	10182133	10182144	-	64.1047	4.64591	7.43271	5.38937	5.62174	4.77883	12.2603	13.0927	5.05887
																				Chr4_1756504_1756584	Chr4_1757268_1757320	AT4G03811	23437	Chr4	1756504	1756584	+	1756534	2.64374	0.83204	1756533	1756557	25	AT4G03811.1	AT4G03811	23437	Chr4	1756504	1756584	+	17.9187	1.75686	1.87296	2.04108	2.15591	0.758021	2.46242	1.75163	2.47607
																				Chr4_17788721_17788854	Chr4_17789427_17789543	Chr4_17788763_17788834	28861	Chr4	17788721	17788854	-	17788794	378.31	65.9191	17788784	17788831	48	AT4G37830.1	AT4G37830	28861	Chr4	17788721	17788854	-	3743.87	296.909	546.294	373.678	438.742	391.106	429.161	388.952	500.721
																				Chr4_7783793_7783926	Chr4_7784830_7784937	AT4G13390	23960	Chr4	7783793	7783926	+	7783797	17.446	8.97798	7783797	7783803	7	AT4G13390.1	AT4G13390	23960	Chr4	7783793	7783926	+	156.52	20.4186	15.102	17.0625	24.1244	15.3582	3.24002	38.0906	5.67789
																				Chr4_7786095_7786119	Chr4_7784830_7784937	Chr4_7786051_7786161	26845	Chr4	7786095	7786119	-	7786113	12.9503	4.75068	7786112	7786119	8	AT4G13395.1	AT4G13395	26845	Chr4	7786095	7786119	-	239.389	34.2783	22.8107	30.4327	40.2255	35.8247	20.3992	19.7133	22.7542
																				Chr4_8464313_8464398	Chr4_8461817_8461915	AT4G14746	27005	Chr4	8464313	8464398	-	8464390	9.11218	1.30174	8464342	8464393	52	AT4G14746.1	AT4G14746	27005	Chr4	8464313	8464398	-	119.542	11.9466	21.3321	12.3611	12.1713	14.3365	16.1224	10.5692	11.5906
																				Chr4_8669442_8669475	Chr4_8670484_8670556	Chr4_8669358_8669526	27041	Chr4	8669442	8669475	-	8669465	36.0327	16.6676	8669461	8669468	8	AT4G15210.1	AT4G15210	27041	Chr4	8669442	8669475	-	949.742	286.173	225.958	31.5565	93.4956	57.0823	27.4754	12.2614	179.707
																				Chr4_8671356_8671371	Chr4_8670484_8670556	AT4G15215	24100	Chr4	8671356	8671371	+	8671366	0.4697	0.36234	8671366	8671369	4	AT4G15215.1	AT4G15215	24100	Chr4	8671356	8671371	+	6.34911	0.351372	1.34065	1.03201	1.06431	0.395489	0.673925	0.445331	0.576327
																				Chr4_8957614_8957654	Chr4_8959618_8959690	Chr4_8957215_8957665	27077	Chr4	8957614	8957654	-	8957632	1.16754	0.37576	8957627	8957654	28	AT4G15730.1	AT4G15730	27077	Chr4	8957614	8957654	-	9.01539	1.09316	0.670324	0.825605	0.68225	0.692106	1.84033	1.42506	0.619018
																				Chr4_9915834_9915909	Chr4_9913915_9913924	Chr4_9915831_9915915	24344	Chr4	9915834	9915909	+	9915898	9.74293	4.01258	9915853	9915903	51	AT4G17830.1	AT4G17830	24344	Chr4	9915834	9915909	+	101.413	7.26168	16.2258	8.34778	7.72307	13.5785	13.5563	11.9349	13.0421
																				Chr5_1114862_1114886	Chr5_1116099_1116106	AT5G04110	33634	Chr5	1114862	1114886	-	1114882	0.952821	0.25498	1114863	1114886	24	AT5G04110.1	AT5G04110	33634	Chr5	1114862	1114886	-	10.128	1.3274	1.06463	1.35307	1.52824	0.988723	1.01089	0.92035	0.98189
																				Chr5_14090624_14090631	Chr5_14089424_14089437	AT5G35940	31171	Chr5	14090624	14090631	+	14090625	7.28706	3.52946	14090625	14090629	5	AT5G35940.1	AT5G35940	31171	Chr5	14090624	14090631	+	30.0421	3.66988	1.55752	1.42188	1.41908	4.38334	5.0026	4.12673	1.174
																				Chr5_14090624_14090631	Chr5_14089894_14089966	AT5G35940	31171	Chr5	14090624	14090631	+	14090625	7.28706	3.52946	14090625	14090629	5	AT5G35940.1	AT5G35940	31171	Chr5	14090624	14090631	+	30.0421	3.66988	1.55752	1.42188	1.41908	4.38334	5.0026	4.12673	1.174
																				Chr5_14572493_14572737	Chr5_14572974_14573042	AT5G36930	35578	Chr5	14572493	14572737	-	14572640	1.90564	0.69784	14572496	14572656	161	AT5G36930.2	AT5G36930	35578	Chr5	14572493	14572737	-	27.8301	1.28836	3.39105	2.66028	2.07404	4.11968	5.88388	4.39393	2.1132
																				Chr5_14590220_14590317	Chr5_14589407_14589459	Chr5_14590115_14590329	31193	Chr5	14590220	14590317	+	14590305	6.9113	3.70392	14590226	14590311	86	AT5G36940.1	AT5G36940	31193	Chr5	14590220	14590317	+	59.7019	7.3788	5.40202	7.01764	4.9122	5.33911	6.68741	9.50039	6.55305
																				Chr5_15713017_15713045	Chr5_15711041_15711042	AT5G39240	35706	Chr5	15713017	15713045	-	15713041	7.43468	4.87146	15713038	15713042	5	AT5G39240.1	AT5G39240	35706	Chr5	15713017	15713045	-	74.2593	10.8144	5.36259	7.20111	12.99	5.33911	11.353	8.34253	5.42174
																				Chr5_17739800_17739883	Chr5_17740385_17740386	Chr5_17739735_17739949	36026	Chr5	17739800	17739883	-	17739831	7.23338	2.32166	17739807	17739873	67	AT5G44080.1	AT5G44080	36026	Chr5	17739800	17739883	-	62.7806	6.16852	7.92559	6.4443	5.81277	6.45966	8.42406	6.79871	7.51359
																				Chr5_18421534_18421608	Chr5_18421015_18421021	AT5G45472	31759	Chr5	18421534	18421608	+	18421571	2.79136	1.36884	18421559	18421598	40	AT5G45472.1	AT5G45472	31759	Chr5	18421534	18421608	+	21.4499	2.53768	2.07012	2.54562	1.41908	1.41717	2.92898	3.56264	2.17723
																				Chr5_18421534_18421608	Chr5_18421015_18421021	AT5G45469	31759	Chr5	18421534	18421608	+	18421571	2.79136	1.36884	18421559	18421598	40	AT5G45469.1	AT5G45469	31759	Chr5	18421534	18421608	+	21.4499	2.53768	2.07012	2.54562	1.41908	1.41717	2.92898	3.56264	2.17723
																				Chr5_18421534_18421608	Chr5_18421015_18421021	AT5G45472	31759	Chr5	18421534	18421608	+	18421571	2.79136	1.36884	18421559	18421598	40	AT5G45472.1	AT5G45472	31759	Chr5	18421534	18421608	+	21.4499	2.53768	2.07012	2.54562	1.41908	1.41717	2.92898	3.56264	2.17723
																				Chr5_18421534_18421608	Chr5_18421015_18421021	AT5G45469	31759	Chr5	18421534	18421608	+	18421571	2.79136	1.36884	18421559	18421598	40	AT5G45469.1	AT5G45469	31759	Chr5	18421534	18421608	+	21.4499	2.53768	2.07012	2.54562	1.41908	1.41717	2.92898	3.56264	2.17723
																				Chr5_251731_251800	Chr5_250946_250957	AT5G01670	29120	Chr5	251731	251800	+	251793	6.83078	1.83854	251738	251793	56	AT5G01670.1	AT5G01670	29120	Chr5	251731	251800	+	59.3108	3.94317	8.14246	6.97177	6.14025	4.35038	8.65734	8.63941	5.63519
																				Chr5_8501506_8501891	Chr5_8501456_8501457	Chr5_8501845_8502224	35110	Chr5	8501506	8501891	-	8501880	406.371	171.924	8501858	8501884	27	AT5G24770.1	AT5G24770	35110	Chr5	8501506	8501891	-	2667.91	397.44	217.106	324.577	408.777	10.7441	273.38	464.895	164.616
																				Chr5_9873104_9873174	Chr5_9871559_9871639	Chr5_9873067_9873168	30945	Chr5	9873104	9873174	+	9873158	669.819	587.931	9873158	9873158	1	AT5G27850.1	AT5G27850	30945	Chr5	9873104	9873174	+	8052.73	695.052	1174.23	613.424	640.278	739.268	1488.47	1213.61	818.576
																				Chr5_9873104_9873174	Chr5_9872174_9872180	Chr5_9873067_9873168	30945	Chr5	9873104	9873174	+	9873158	669.819	587.931	9873158	9873158	1	AT5G27850.1	AT5G27850	30945	Chr5	9873104	9873174	+	8052.73	695.052	1174.23	613.424	640.278	739.268	1488.47	1213.61	818.576
																				Chr5_9873104_9873174	Chr5_9872853_9872870	Chr5_9873067_9873168	30945	Chr5	9873104	9873174	+	9873158	669.819	587.931	9873158	9873158	1	AT5G27850.1	AT5G27850	30945	Chr5	9873104	9873174	+	8052.73	695.052	1174.23	613.424	640.278	739.268	1488.47	1213.61	818.576
[truncated: 7 more columns]

## Sheet: suvh456EpiConsTCs
transposonID_B	transposonID_A	ptmID_MIXED	consensus.cluster.x	chr.x	start.x	end.x	strand.x	dominant_ctss.x	tpm.x	tpm.dominant_ctss.x	q_0.1	q_0.9	interquantile_width.x	transcriptID	ptmID	consensus.cluster.y	chr.y	start.y	end.y	strand.y	tpm.y	ddm1.1.fastq.trimmed.gz.unique.mapped.bam	i1.1.fastq.trimmed.gz.unique.mapped.bam	i2.1.fastq.trimmed.gz.unique.mapped.bam	i3.1.fastq.trimmed.gz.unique.mapped.bam	met1.1.fastq.trimmed.gz.unique.mapped.bam	pol4.1.fastq.trimmed.gz.unique.mapped.bam	pol5.1.fastq.trimmed.gz.unique.mapped.bam	suv1.1.fastq.trimmed.gz.unique.mapped.bam	WT1.fastq.trimmed.gz.unique.mapped.bam	expression_class	dominant_ctss.y	tpm.dominant_ctss.y	interquantile_width.y	distance2NearestCanonicalTSS	geneID
Chr1_10356464_10356486	Chr1_10357375_10357510	Chr1_10356382_10356482	6818	Chr1	10356464	10356486	-	10356482	10.9776	8.70958	10356479	10356482	4	AT1G29640.1	AT1G29640	6818	Chr1	10356464	10356486	-	133.698	11.1268	25.906	19.0348	15.8555	12.3261	18.6885	15.0225	4.76003	10.9776	0_0	10356482	8.58908	5	0	AT1G29640
Chr1_1040542_1040572	Chr1_1043468_1043518	Chr1_1040375_1040596	210	Chr1	1040542	1040572	+	1040543	0.64416	0.2684	1040543	1040548	6	AT1G04030.1	AT1G04030	210	Chr1	1040542	1040572	+	8.17818	0.663702	0.847762	0.504536	0.65496	1.05464	1.45153	1.24693	1.10996	0.64416	0_0	1040545	0.273289	6	162	AT1G04030
Chr1_1043818_1043914	Chr1_1043468_1043518	Chr1_1043820_1043887	5010	Chr1	1043818	1043914	-	1043864	66.8316	23.0287	1043857	1043864	8	AT1G04040.1	AT1G04040	5010	Chr1	1043818	1043914	-	611.252	70.5476	79.4136	53.435	59.1375	85.3598	63.7377	51.5693	81.2194	66.8316	0_0	1043864	24.1275	8	0	AT1G04040
Chr1_11311038_11311409	Chr1_11310036_11310174	Chr1_11310997_11311299	2109	Chr1	11311038	11311409	+	11311274	682.528	191.436	11311248	11311279	32	AT1G31580.1	AT1G31580	2109	Chr1	11311038	11311409	+	6192.7	393.614	1321.48	724.101	447.638	504.315	1032.45	757.745	328.826	682.528	0_0	11311274	124.19	12	105	AT1G31580
Chr1_12177752_12177785	Chr1_12176895_12176986	AT1G33590	2233	Chr1	12177752	12177785	+	12177772	19.4993	7.68966	12177772	12177777	6	AT1G33590.1	AT1G33590	2233	Chr1	12177752	12177785	+	153.697	10.9316	18.1185	11.9942	11.4618	21.4553	17.7813	16.3288	26.1268	19.4993	0_0	12177772	4.33358	6	5	AT1G33590
Chr1_12590103_12590240	Chr1_12592173_12592211	AT1G34430	7148	Chr1	12590103	12590240	-	12590200	27.1353	4.01258	12590108	12590211	104	AT1G34430.1	AT1G34430	7148	Chr1	12590103	12590240	-	234.487	28.8515	30.6377	25.3873	23.0601	18.0277	25.6091	20.3665	35.4121	27.1353	0_0	12590109	3.31851	104	83	AT1G34430
Chr1_12908882_12908950	Chr1_12907869_12907904	Chr1_12908871_12908987	2318	Chr1	12908882	12908950	+	12908932	3.8247	1.01992	12908913	12908938	26	AT1G35220.1	AT1G35220	2318	Chr1	12908882	12908950	+	33.2599	3.08426	4.14023	3.57762	3.65686	3.39462	4.92484	3.71109	2.94567	3.8247	0_0	12908913	0.89795	29	1	AT1G35220
Chr1_12948827_12948844	Chr1_12950280_12950485	Chr1_12948779_12948849	7166	Chr1	12948827	12948844	-	12948841	0.85888	0.32208	12948840	12948844	5	AT1G35290.1	AT1G35290	7166	Chr1	12948827	12948844	-	12.0702	1.40549	3.50934	0.779738	0.70954	0.889851	0.622085	0.712529	2.5828	0.85888	0_0	12948840	1.36645	1	1	AT1G35290
Chr1_12984597_12984647	Chr1_12987210_12987211	AT1G35350	7174	Chr1	12984597	12984647	-	12984645	3.26106	0.952821	12984609	12984645	37	AT1G35350.1	AT1G35350	7174	Chr1	12984597	12984647	-	60.9503	5.70003	8.85222	7.01764	7.20456	11.0078	4.76932	2.99856	10.1391	3.26106	0_0	12984645	1.71782	37	62	AT1G35350
Chr1_13125204_13125269	Chr1_13127103_13127104	Chr1_13125118_13125328	7182	Chr1	13125204	13125269	-	13125263	2.89872	0.89914	13125218	13125266	49	AT1G35580.2	AT1G35580	7182	Chr1	13125204	13125269	-	20.0857	3.08426	2.48414	1.53654	1.82843	1.68083	3.73251	1.75163	1.08862	2.89872	0_0	13125263	0.936991	7	1	AT1G35580
Chr1_13125204_13125269	Chr1_13127378_13127379	Chr1_13125118_13125328	7182	Chr1	13125204	13125269	-	13125263	2.89872	0.89914	13125218	13125266	49	AT1G35580.2	AT1G35580	7182	Chr1	13125204	13125269	-	20.0857	3.08426	2.48414	1.53654	1.82843	1.68083	3.73251	1.75163	1.08862	2.89872	0_0	13125263	0.936991	7	1	AT1G35580
Chr1_13125204_13125269	Chr1_13127995_13128110	Chr1_13125118_13125328	7182	Chr1	13125204	13125269	-	13125263	2.89872	0.89914	13125218	13125266	49	AT1G35580.2	AT1G35580	7182	Chr1	13125204	13125269	-	20.0857	3.08426	2.48414	1.53654	1.82843	1.68083	3.73251	1.75163	1.08862	2.89872	0_0	13125263	0.936991	7	1	AT1G35580
Chr1_13669466_13669523	Chr1_13666524_13666530	Chr1_13669425_13669542	2383	Chr1	13669466	13669523	+	13669498	13.7287	9.97107	13669489	13669498	10	AT1G36310.1	AT1G36310	2383	Chr1	13669466	13669523	+	122.222	13.0788	18.0002	13.2326	13.0719	11.3044	12.7268	11.1333	15.945	13.7287	0_0	13669498	9.29183	10	57	AT1G36310
Chr1_14135514_14135525	Chr1_14134642_14134651	AT1G37113	2409	Chr1	14135514	14135525	+	14135520	0.61732	0.45628	14135518	14135520	3	AT1G37113.1	AT1G37113	2409	Chr1	14135514	14135525	+	56.6538	21.4337	6.92011	1.85761	1.11889	2.30702	1.01089	2.58292	18.8053	0.61732	1_0	14135520	13.0007	3	893	AT1G37113
Chr1_14135514_14135525	Chr1_14135060_14135064	AT1G37113	2409	Chr1	14135514	14135525	+	14135520	0.61732	0.45628	14135518	14135520	3	AT1G37113.1	AT1G37113	2409	Chr1	14135514	14135525	+	56.6538	21.4337	6.92011	1.85761	1.11889	2.30702	1.01089	2.58292	18.8053	0.61732	1_0	14135520	13.0007	3	893	AT1G37113
Chr1_14135514_14135525	Chr1_14137345_14137350	AT1G37113	2409	Chr1	14135514	14135525	+	14135520	0.61732	0.45628	14135518	14135520	3	AT1G37113.1	AT1G37113	2409	Chr1	14135514	14135525	+	56.6538	21.4337	6.92011	1.85761	1.11889	2.30702	1.01089	2.58292	18.8053	0.61732	1_0	14135520	13.0007	3	893	AT1G37113
Chr1_16657635_16657658	Chr1_16659980_16659990	Chr1_16657629_16657686	7323	Chr1	16657635	16657658	-	16657657	4.91172	2.44244	16657653	16657657	5	AT1G43910.1	AT1G43910	7323	Chr1	16657635	16657658	-	94.4727	10.8144	23.8162	5.9627	6.95895	22.477	6.73925	2.90949	9.88294	4.91172	0_0	16657657	6.28565	5	1	AT1G43910
Chr1_17021563_17021588	Chr1_17024329_17024400	AT1G45015	2548	Chr1	17021563	17021588	+	17021564	1.48962	1.06018	17021564	17021566	3	AT1G45015.1	AT1G45015	2548	Chr1	17021563	17021588	+	15.3304	0.429454	2.0504	1.42188	1.93759	0.823936	3.75843	2.67198	0.74709	1.48962	0_0	17021564	0.351372	2	46	AT1G45015
Chr1_17199318_17199370	Chr1_17201892_17201905	Chr1_17199314_17199370	2576	Chr1	17199318	17199370	+	17199326	15.8088	6.6429	17199326	17199340	15	AT1G45976.1	AT1G45976	2576	Chr1	17199318	17199370	+	138.209	12.2199	15.1414	13.9894	13.0992	15.5889	21.5138	19.0008	11.8467	15.8088	0_0	17199326	5.23153	15	1	AT1G45976
Chr1_17323361_17323525	Chr1_17324504_17324505	Chr1_17323348_17323484	7395	Chr1	17323361	17323525	-	17323477	14.9365	3.10002	17323376	17323479	104	AT1G47260.1	AT1G47260	7395	Chr1	17323361	17323525	-	144.754	11.2049	16.5412	11.031	9.90628	23.4657	24.2872	20.0399	13.3409	14.9365	0_0	17323477	2.53768	104	7	AT1G47260
Chr1_17326525_17326604	Chr1_17324504_17324505	AT1G47270	2592	Chr1	17326525	17326604	+	17326526	1.39568	0.3355	17326526	17326601	76	AT1G47270.1	AT1G47270	2592	Chr1	17326525	17326604	+	11.0865	0.624661	2.52357	1.81174	1.14618	0	0.803526	1.00942	1.77167	1.39568	0_0	17326597	0.234248	41	41	AT1G47270
Chr1_17394024_17394149	Chr1_17391943_17391944	AT1G47410	2602	Chr1	17394024	17394149	+	17394055	5.18012	3.05976	17394055	17394127	73	AT1G47410.2	AT1G47410	2602	Chr1	17394024	17394149	+	48.1547	4.45071	4.59369	4.17389	5.40342	3.59236	7.41317	6.17525	7.17207	5.18012	0_0	17394055	2.49864	95	27	AT1G47410
Chr1_17438356_17438436	Chr1_17441142_17441246	AT1G47510	7405	Chr1	17438356	17438436	-	17438415	1.51646	0.29524	17438384	17438433	50	AT1G47510.1	AT1G47510	7405	Chr1	17438356	17438436	-	14.1182	1.21028	1.7941	1.00907	0.73683	1.74674	2.20322	3.32513	0.576327	1.51646	0_0	17438409	0.234248	25	13	AT1G47510
Chr1_17683563_17683631	Chr1_17681144_17681145	Chr1_17683517_17683629	7425	Chr1	17683563	17683631	-	17683624	38.086	13.0442	17683619	17683629	11	AT1G47960.1	AT1G47960	7425	Chr1	17683563	17683631	-	279.253	23.2296	28.1733	35.8909	35.6953	12.392	37.3769	49.2833	19.1255	38.086	0_0	17683624	7.14456	12	5	AT1G47960
Chr1_17847019_17847478	Chr1_17847832_17847851	AT1G48300	2651	Chr1	17847019	17847478	+	17847081	26.5045	7.9849	17847070	17847117	48	AT1G48300.1	AT1G48300	2651	Chr1	17847019	17847478	+	367.236	31.6234	107.429	29.9052	26.2257	29.8265	17.7553	30.045	67.9212	26.5045	0_0	17847075	10.2679	55	281	AT1G48300
Chr1_18112424_18112583	Chr1_18111052_18111070	Chr1_18112458_18112551	2702	Chr1	18112424	18112583	+	18112480	16.5334	3.1537	18112445	18112496	52	AT1G48960.1	AT1G48960	2702	Chr1	18112424	18112583	+	172.21	17.5295	31.9587	22.2455	19.7307	13.6444	14.6708	17.7538	18.1436	16.5334	0_0	18112480	3.55276	76	22	AT1G48960
Chr1_18807699_18807832	Chr1_18807307_18807432	Chr1_18807672_18807860	2809	Chr1	18807699	18807832	+	18807806	19.4456	9.83687	18807700	18807806	107	AT1G50740.1	AT1G50740	2809	Chr1	18807699	18807832	+	222.292	15.6165	33.8513	24.8369	28.136	25.2454	30.1193	23.7807	21.2601	19.4456	0_0	18807806	9.13566	107	134	AT1G50740
Chr1_20713644_20713803	Chr1_20716307_20716480	Chr1_20713499_20713821	3137	Chr1	20713644	20713803	+	20713692	105.897	38.2202	20713692	20713767	76	AT1G55480.1	AT1G55480	3137	Chr1	20713644	20713803	+	1016.29	112.439	157.999	119.804	79.0592	87.7986	100	133.54	119.748	105.897	0_0	20713692	39.1584	84	8	AT1G55480
Chr1_20719142_20719181	Chr1_20716307_20716480	Chr1_20719069_20719261	7918	Chr1	20719142	20719181	-	20719163	33.5769	23.3642	20719163	20719165	3	AT1G55490.2	AT1G55490	7918	Chr1	20719142	20719181	-	325.475	37.4406	45.1088	32.8866	26.3349	32.3313	31.2857	24.5229	61.9871	33.5769	0_0	20719163	27.1337	3	33	AT1G55490
Chr1_21746223_21746505	Chr1_21748074_21748084	AT1G58602	3253	Chr1	21746223	21746505	+	21746325	50.2848	7.35416	21746325	21746397	73	AT1G58602.2	AT1G58602	3253	Chr1	21746223	21746505	+	525.904	40.4858	69.1616	55.7742	29.8553	108.331	65.6818	54.0334	52.2963	50.2848	0_0	21746365	4.64591	96	11	AT1G58602
Chr1_21990139_21990238	Chr1_21992694_21992718	Chr1_21990111_21990286	8114	Chr1	21990139	21990238	-	21990162	7.90438	1.75802	21990153	21990198	46	AT1G59760.1	AT1G59760	8114	Chr1	21990139	21990238	-	73.0985	6.55894	10.5083	7.20111	5.02136	7.77796	10.731	9.26288	8.13261	7.90438	0_0	21990162	1.75686	40	13	AT1G59760
Chr1_22308124_22308307	Chr1_22306599_22306655	Chr1_22308093_22308289	8161	Chr1	22308124	22308307	-	22308199	76.5611	9.24638	22308135	22308223	89	AT1G60550.1	AT1G60550	8161	Chr1	22308124	22308307	-	684.636	92.9183	115.729	92.9264	69.2621	47.3598	42.4314	48.5113	98.9361	76.5611	0_0	22308199	13.1569	67	30	AT1G60550
Chr1_23029310_23029354	Chr1_23031351_23031352	Chr1_23029190_23029339	8292	Chr1	23029310	23029354	-	23029314	1.50304	0.37576	23029314	23029354	41	AT1G62305.2	AT1G62305	8292	Chr1	23029310	23029354	-	16.0673	1.01507	1.93211	1.23841	1.71927	2.17519	2.33282	2.31572	1.83571	1.50304	0_0	23029338	0.273289	40	1	AT1G62305
Chr1_237695_237822	Chr1_238402_238415	Chr1_237504_237817	4844	Chr1	237695	237822	-	237745	4.37492	0.925981	237706	237811	106	AT1G01650.2	AT1G01650	4844	Chr1	237695	237822	-	40.6048	3.43563	4.53454	5.4123	4.80304	3.3287	5.9098	4.75019	4.05563	4.37492	0_0	237741	1.09316	104	76	AT1G01650
Chr1_24097928_24098119	Chr1_24097209_24097252	Chr1_24097913_24098308	3580	Chr1	24097928	24098119	+	24098003	50.2177	13.9836	24097973	24098072	100	AT1G64860.2	AT1G64860	3580	Chr1	24097928	24098119	+	420.017	33.068	61.5318	41.0509	29.3913	37.4067	55.7025	65.8199	45.8286	50.2177	0_0	24098003	9.13566	101	90	AT1G64860
Chr1_24653825_24653899	Chr1_24655609_24655671	Chr1_24653842_24653998	8540	Chr1	24653825	24653899	-	24653850	5.64982	1.9459	24653828	24653886	59	AT1G66190.1	AT1G66190	8540	Chr1	24653825	24653899	-	43.2658	3.90413	4.04166	5.2059	3.98434	4.71291	5.521	5.16583	5.08021	5.64982	0_0	24653850	1.52261	59	88	AT1G66190
Chr1_24657524_24657691	Chr1_24655609_24655671	Chr1_24657521_24657703	8547	Chr1	24657524	24657691	-	24657610	265.045	186.015	24657607	24657613	7	AT1G66200.1	AT1G66200	8547	Chr1	24657524	24657691	-	2384.37	208.598	354.345	241.168	215.618	288.18	342.639	221.003	247.778	265.045	0_0	24657610	146.912	7	28	AT1G66200
Chr1_25095575_25095636	Chr1_25095899_25095911	AT1G67120	8611	Chr1	25095575	25095636	-	25095590	0.44286	0.29524	25095583	25095636	54	AT1G67120.1	AT1G67120	8611	Chr1	25095575	25095636	-	4.70774	0.468495	0.433739	0.366935	0.60038	0.593234	0.673925	1.12817	0	0.44286	0_1	25095590	0.429454	61	64	AT1G67120
Chr1_26195589_26195724	Chr1_26197172_26197199	Chr1_26195467_26195726	8799	Chr1	26195589	26195724	-	26195657	11.9572	3.19396	26195635	26195709	75	AT1G69640.1	AT1G69640	8799	Chr1	26195589	26195724	-	111.998	11.0096	12.7559	13.5078	13.3721	11.1396	14.8523	11.727	11.676	11.9572	0_0	26195657	4.33358	64	38	AT1G69640
Chr1_26364642_26364784	Chr1_26366779_26366839	Chr1_26364636_26364759	8834	Chr1	26364642	26364784	-	26364698	13.1516	3.4221	26364691	26364740	50	AT1G70000.2	AT1G70000	8834	Chr1	26364642	26364784	-	140.921	13.7816	35.1526	19.5164	14.491	10.052	12.4417	14.6068	7.72705	13.1516	0_0	26364698	2.49864	58	61	AT1G70000
Chr1_28251256_28251351	Chr1_28252923_28252958	Chr1_28251238_28251469	9197	Chr1	28251256	28251351	-	28251273	51.4255	11.9841	28251271	28251350	80	AT1G75270.1	AT1G75270	9197	Chr1	28251256	28251351	-	590.559	81.5182	96.9012	66.9428	63.231	59.2575	60.8606	56.8242	53.5984	51.4255	0_0	28251273	15.3042	81	77	AT1G75270
Chr1_28251959_28252202	Chr1_28252923_28252958	Chr1_28251626_28252029	4358	Chr1	28251959	28252202	+	28251961	104.112	58.887	28251961	28251969	9	AT1G75280.1	AT1G75280	4358	Chr1	28251959	28252202	+	1137.06	178.341	189.366	146.889	101.028	60.378	101.478	121.783	133.686	104.112	0_0	28251961	109.55	7	1	AT1G75280
Chr1_28255493_28255500	Chr1_28252923_28252958	AT1G75300	4362	Chr1	28255493	28255500	+	28255495	3.5563	1.95932	28255495	28255497	3	AT1G75300.1	AT1G75300	4362	Chr1	28255493	28255500	+	26.5086	2.9281	2.83902	2.45388	2.81087	1.74674	3.05858	4.12673	2.98836	3.5563	0_0	28255495	1.40549	4	0	AT1G75300
Chr1_28439719_28439726	Chr1_28441981_28442042	Chr1_28439501_28439769	9244	Chr1	28439719	28439726	-	28439725	0.61732	0.61732	28439725	28439725	1	AT1G75730.2	AT1G75730	9244	Chr1	28439719	28439726	-	4.92012	0.507537	0.690039	0.458669	0.68225	0	0.803526	0.712529	0.448254	0.61732	0_0	28439726	0.273289	2	43	AT1G75730
Chr1_28442307_28442381	Chr1_28441981_28442042	Chr1_28442285_28442435	9246	Chr1	28442307	28442381	-	28442360	132.254	41.1457	28442359	28442364	6	AT1G75750.1	AT1G75750	9246	Chr1	28442307	28442381	-	2324.5	191.966	443.36	212.708	236.987	380.263	225.739	133.035	368.187	132.254	0_0	28442361	58.2496	6	6	AT1G75750
Chr1_28472356_28472357	Chr1_28470439_28470447	AT1G75830	4397	Chr1	28472356	28472357	+	28472357	0.8723	0.8723	28472357	28472357	1	AT1G75830.1	AT1G75830	4397	Chr1	28472356	28472357	+	15.7839	2.81097	2.50386	0	1.33721	3.22983	1.39969	1.75163	1.8784	0.8723	0_1	28472357	2.81097	1	0	AT1G75830
Chr1_4334570_4334645	Chr1_4334077_4334127	Chr1_4334499_4334674	826	Chr1	4334570	4334645	+	4334616	1.83854	0.61732	4334593	4334641	49	AT1G12730.1	AT1G12730	826	Chr1	4334570	4334645	+	16.4936	1.3274	1.06463	2.47681	2.64713	1.05464	1.91809	1.98914	2.17723	1.83854	0_0	4334611	0.390413	59	4	AT1G12730
Chr1_662201_662453	Chr1_664299_664313	Chr1_662192_662475	4925	Chr1	662201	662453	-	662266	34.0868	24.4513	662262	662266	5	AT1G02930.1	AT1G02930	4925	Chr1	662201	662453	-	791.611	42.7112	182.289	21.8097	28.4089	242.402	90.0208	41.6829	108.2	34.0868	0_0	662266	29.7495	4	161	AT1G02930
Chr1_666435_666467	Chr1_664299_664313	AT1G02950	4927	Chr1	666435	666467	-	666452	7.12602	3.30132	666445	666454	10	AT1G02950.3	AT1G02950	4927	Chr1	666435	666467	-	66.9929	8.74525	9.24652	5.91683	7.20456	5.40502	9.61639	6.70965	7.02265	7.12602	0_0	666452	3.00618	9	1	AT1G02950
Chr1_8935391_8935476	Chr1_8933180_8933196	Chr1_8935285_8935544	6561	Chr1	8935391	8935476	-	8935444	63.7048	19.4053	8935439	8935447	9	AT1G25440.1	AT1G25440	6561	Chr1	8935391	8935476	-	430.19	31.233	53.5076	40.7069	37.0871	42.614	54.3028	65.1964	41.8371	63.7048	0_0	8935444	9.01854	9	16	AT1G25440
Chr1_9175546_9175637	Chr1_9174484_9174584	AT1G26558	1775	Chr1	9175546	9175637	+	9175626	0.83204	0.50996	9175592	9175626	35	AT1G26558.2	AT1G26558	1775	Chr1	9175546	9175637	+	121.21	31.0769	1.91239	2.40801	0.982441	20.6643	3.36962	2.52354	57.4406	0.83204	1_0	9175626	13.1569	26	16	AT1G26558
Chr1_9373958_9374039	Chr1_9373184_9373186	Chr1_9373885_9374067	1818	Chr1	9373958	9374039	+	9374000	25.9275	5.2338	9373977	9374023	47	AT1G27000.1	AT1G27000	1818	Chr1	9373958	9374039	+	246.035	19.1693	25.9455	18.3697	17.5202	38.7909	44.0902	33.4889	22.7329	25.9275	0_0	9374000	4.68495	47	74	AT1G27000
Chr2_10043564_10043680	Chr2_10042788_10042798	Chr2_10043642_10043673	13621	Chr2	10043564	10043680	-	10043654	86.653	31.2955	10043638	10043671	34	AT2G23600.1	AT2G23600	13621	Chr2	10043564	10043680	-	898.932	67.5414	175.605	85.9776	73.1372	88.9851	97.8228	85.6816	137.529	86.653	0_0	10043654	21.746	61	19	AT2G23600
Chr2_10566857_10567057	Chr2_10566194_10566218	Chr2_10566836_10566958	10826	Chr2	10566857	10567057	+	10566899	133.838	71.2468	10566899	10566935	37	AT2G24790.1	AT2G24790	10826	Chr2	10566857	10567057	+	1005.53	129.266	113.304	117.924	113.008	79.9548	104.251	98.1212	115.863	133.838	0_0	10566899	73.8271	35	1	AT2G24790
Chr2_10684112_10684194	Chr2_10687168_10687216	Chr2_10684118_10684427	10850	Chr2	10684112	10684194	+	10684191	17.6473	3.24764	10684135	10684191	57	AT2G25110.1	AT2G25110	10850	Chr2	10684112	10684194	+	184.22	13.9768	23.3036	15.2966	15.528	29.2992	29.1861	24.315	15.6675	17.6473	0_0	10684135	2.30344	57	0	AT2G25110
Chr2_11329778_11329897	Chr2_11327503_11327554	Chr2_11329719_11329913	10942	Chr2	11329778	11329897	+	11329879	4.92514	1.32858	11329801	11329893	93	AT2G26640.1	AT2G26640	10942	Chr2	11329778	11329897	+	44.36	4.09934	6.44694	3.44002	3.38396	5.33911	5.70244	4.51268	6.51036	4.92514	0_0	11329805	0.858908	93	65	AT2G26640
Chr2_11924720_11924733	Chr2_11927252_11927256	AT2G27990	13977	Chr2	11924720	11924733	-	11924733	0.38918	0.2013	11924721	11924733	13	AT2G27990.1	AT2G27990	13977	Chr2	11924720	11924733	-	0.733182	0	0	0.344002	0	0	0	0	0	0.38918	1_0	11924733	0.183468	13	35	AT2G27990
Chr2_11926438_11926609	Chr2_11927252_11927256	Chr2_11926446_11926602	11021	Chr2	11926438	11926609	+	11926526	149.901	41.8838	11926521	11926534	14	AT2G28000.1	AT2G28000	11021	Chr2	11926438	11926609	+	1331.25	154.604	225.584	141.66	101.382	135.916	117.626	106.553	198.022	149.901	0_0	11926526	43.6482	14	77	AT2G28000
Chr2_11926438_11926609	Chr2_11927740_11927980	Chr2_11926446_11926602	11021	Chr2	11926438	11926609	+	11926526	149.901	41.8838	11926521	11926534	14	AT2G28000.1	AT2G28000	11021	Chr2	11926438	11926609	+	1331.25	154.604	225.584	141.66	101.382	135.916	117.626	106.553	198.022	149.901	0_0	11926526	43.6482	14	77	AT2G28000
Chr2_13159872_13159965	Chr2_13160754_13160905	AT2G30920	14201	Chr2	13159872	13159965	-	13159937	4.45544	1.1407	13159876	13159939	64	AT2G30920.1	AT2G30920	14201	Chr2	13159872	13159965	-	35.8361	3.66988	5.77661	3.87576	4.69388	3.19687	3.44739	2.49385	4.2264	4.45544	0_0	13159937	0.858908	72	5	AT2G30920
Chr2_13162249_13162480	Chr2_13160754_13160905	Chr2_13162074_13162457	11218	Chr2	13162249	13162480	+	13162440	100.489	55.3173	13162374	13162448	75	AT2G30930.1	AT2G30930	11218	Chr2	13162249	13162480	+	1139.15	141.603	128.722	162.713	199.381	101.311	66.0446	163.05	75.8403	100.489	0_0	13162440	81.7134	70	71	AT2G30930
Chr2_14066388_14066505	Chr2_14063558_14063644	AT2G33180	11363	Chr2	14066388	14066505	+	14066463	102.073	33.1877	14066456	14066468	13	AT2G33180.1	AT2G33180	11363	Chr2	14066388	14066505	+	828.351	67.7757	131.738	87.7205	83.8076	69.2106	76.0758	74.0436	135.906	102.073	0_0	14066463	22.2535	13	0	AT2G33180
Chr2_1419514_1419574	Chr2_1422058_1422069	Chr2_1419441_1419517	12713	Chr2	1419514	1419574	-	1419515	1.4091	0.76494	1419515	1419520	6	AT2G04170.2	AT2G04170	12713	Chr2	1419514	1419574	-	10.6136	0.663702	1.55752	1.00907	1.30992	1.58196	1.19233	1.48444	0.405563	1.4091	0_0	1419517	0.351372	6	0	AT2G04170
Chr2_14909725_14909834	Chr2_14907569_14907589	Chr2_14909721_14909863	14545	Chr2	14909725	14909834	-	14909766	30.4768	16.7884	14909765	14909792	28	AT2G35470.1	AT2G35470	14545	Chr2	14909725	14909834	-	238.606	16.3583	31.8995	25.5938	22.5688	23.6964	28.901	25.087	34.0246	30.4768	0_0	14909766	6.28565	28	97	AT2G35470
Chr2_14910336_14910423	Chr2_14907569_14907589	Chr2_14910343_14910529	11505	Chr2	14910336	14910423	+	14910411	8.76326	5.5022	14910408	14910413	6	AT2G35480.1	AT2G35480	11505	Chr2	14910336	14910423	+	82.6234	7.33976	10.804	7.61391	5.70361	11.7328	14.4375	10.8067	5.42174	8.76326	0_0	14910411	4.60687	6	1	AT2G35480
Chr2_15568982_15569139	Chr2_15566933_15567000	AT2G37050	11622	Chr2	15568982	15569139	+	15568983	5.9048	2.20088	15568983	15569128	146	AT2G37050.1	AT2G37050	11622	Chr2	15568982	15569139	+	45.6949	4.48975	6.88068	5.0683	3.8206	3.42757	5.44324	5.19552	5.46443	5.9048	0_0	15568983	1.44453	146	3	AT2G37050
Chr2_15569259_15569282	Chr2_15566933_15567000	Chr2_15568986_15569289	11623	Chr2	15569259	15569282	+	15569260	0.84546	0.45628	15569260	15569277	18	AT2G37050.1	AT2G37050	11623	Chr2	15569259	15569282	+	6.28287	0.741785	0.906909	0.573337	0.873281	0.889851	0	0.534397	0.917854	0.84546	0_0	15569260	0.507537	14	274	AT2G37050
Chr2_15914688_15914746	Chr2_15915906_15915925	AT2G38020	14804	Chr2	15914688	15914746	-	15914720	3.56972	0.45628	15914694	15914738	45	AT2G38020.1	AT2G38020	14804	Chr2	15914688	15914746	-	31.9249	3.00618	4.17967	3.11895	2.97461	3.69123	3.99171	3.44389	3.94891	3.56972	0_0	15914694	0.741785	41	16	AT2G38020
Chr2_15917088_15917259	Chr2_15915906_15915925	Chr2_15917032_15917343	11688	Chr2	15917088	15917259	+	15917099	37.3613	6.38792	15917099	15917238	140	AT2G38040.1	AT2G38040	11688	Chr2	15917088	15917259	+	268.188	24.8693	30.0068	19.8145	19.7034	30.5186	41.6278	35.4483	28.8377	37.3613	0_0	15917205	3.08426	146	112	AT2G38040
Chr2_1644462_1644657	Chr2_1647575_1647590	Chr2_1644456_1644627	9864	Chr2	1644462	1644657	+	1644602	37.5223	8.56196	1644502	1644617	116	AT2G04690.1	AT2G04690	9864	Chr2	1644462	1644657	+	309.424	22.4097	37.2227	28.3687	29.6097	28.2116	44.1162	42.0689	39.8946	37.5223	0_0	1644602	5.42674	74	105	AT2G04690
Chr2_1646786_1646912	Chr2_1647575_1647590	Chr2_1646807_1646960	9866	Chr2	1646786	1646912	+	1646895	143.218	23.6595	1646805	1646898	94	AT2G04700.1	AT2G04700	9866	Chr2	1646786	1646912	+	1219.59	105.138	155.969	119.254	123.133	121.943	137.766	132.115	181.052	143.218	0_0	1646895	24.596	94	88	AT2G04700
Chr2_1708864_1708939	Chr2_1710588_1710593	AT2G04860	12762	Chr2	1708864	1708939	-	1708902	0.61732	0.21472	1708865	1708939	75	AT2G04860.1	AT2G04860	12762	Chr2	1708864	1708939	-	3.02372	0	0	0.52747	0.60038	0	0.803526	0.475019	0	0.61732	0_1	1708902	0.206401	75	37	AT2G04860
Chr2_17090407_17090542	Chr2_17092607_17092617	Chr2_17090327_17090556	15046	Chr2	17090407	17090542	-	17090424	5.2338	2.26798	17090424	17090535	112	AT2G40950.1	AT2G40950	15046	Chr2	17090407	17090542	-	41.1284	5.3877	5.65832	4.35736	3.41125	3.52645	5.28772	4.42362	3.84218	5.2338	0_0	17090424	2.18631	121	0	AT2G40950
Chr2_1711655_1711833	Chr2_1710588_1710593	Chr2_1711596_1711824	9881	Chr2	1711655	1711833	+	1711674	2.45586	0.76494	1711658	1711790	133	AT2G04865.1	AT2G04865	9881	Chr2	1711655	1711833	+	19.645	2.30344	2.32642	2.08695	2.04675	1.74674	1.81441	1.66257	3.20182	2.45586	0_0	1711749	0.780826	133	153	AT2G04865
Chr2_17621156_17621384	Chr2_17623169_17623252	Chr2_17620895_17621541	12015	Chr2	17621156	17621384	+	17621192	17.8889	7.28706	17621157	17621283	127	AT2G42300.1	AT2G42300	12015	Chr2	17621156	17621384	+	142.889	17.4515	17.1524	16.6956	14.8458	10.876	11.7937	13.538	22.6475	17.8889	0_0	17621192	7.96442	127	36	AT2G42300
Chr2_17625182_17625440	Chr2_17623169_17623252	Chr2_17624993_17625250	12018	Chr2	17625182	17625440	+	17625214	226.892	71.797	17625213	17625225	13	AT2G42310.1	AT2G42310	12018	Chr2	17625182	17625440	+	2180.52	283.908	302.927	252.314	301.882	188.451	216.745	173.263	234.138	226.892	0_0	17625214	68.5565	13	2	AT2G42310
Chr2_18443355_18443401	Chr2_18446385_18446388	Chr2_18443305_18443405	15343	Chr2	18443355	18443401	-	18443399	1.55672	0.68442	18443391	18443400	10	AT2G44740.1	AT2G44740	15343	Chr2	18443355	18443401	-	14.9796	1.40549	1.0252	1.88054	2.12862	1.35126	1.84033	1.87039	1.92109	1.55672	0_0	18443399	1.1322	7	0	AT2G44740
Chr2_18730959_18731115	Chr2_18733695_18733727	Chr2_18730840_18731293	12275	Chr2	18730959	18731115	+	18731065	10.3334	3.30132	18731044	18731069	26	AT2G45440.1	AT2G45440	12275	Chr2	18730959	18731115	+	101.028	9.33087	19.7351	11.0081	8.45991	11.1726	10.705	9.7379	10.5446	10.3334	0_0	18731065	4.17742	21	225	AT2G45440
Chr2_2081595_2081880	Chr2_2080453_2080454	Chr2_2081688_2081858	12796	Chr2	2081595	2081880	-	2081740	341.137	40.7834	2081724	2081852	129	AT2G05620.1	AT2G05620	12796	Chr2	2081595	2081880	-	2817.74	277.623	484.644	308.134	300.818	197.844	265.889	324.587	317.065	341.137	0_0	2081740	39.3146	129	118	AT2G05620
Chr2_2088078_2088136	Chr2_2089023_2089030	Chr2_2087903_2088183	12800	Chr2	2088078	2088136	-	2088094	2.89872	0.61732	2088080	2088135	56	AT2G05632.1	AT2G05632	12800	Chr2	2088078	2088136	-	27.9771	3.51372	6.5258	3.50882	3.16564	0.329574	2.85122	1.81101	3.37258	2.89872	0_0	2088094	0.663702	57	36	AT2G05632
Chr2_2329676_2329696	Chr2_2331271_2331377	AT2G06000	12816	Chr2	2329676	2329696	-	2329692	1.93248	0.56364	2329677	2329692	16	AT2G06000.2	AT2G06000	12816	Chr2	2329676	2329696	-	14.4806	1.01507	1.55752	1.28427	1.28263	1.61491	2.35874	2.19696	1.23804	1.93248	0_0	2329679	0.273289	20	14	AT2G06000
Chr2_2330576_2330670	Chr2_2331271_2331377	AT2G06002	9945	Chr2	2330576	2330670	+	2330583	0.55022	0.55022	2330578	2330609	32	AT2G06002.1	AT2G06002	9945	Chr2	2330576	2330670	+	59.8531	12.4542	0.828047	0.733871	0.76412	27.091	0.440643	0	16.991	0.55022	1_1	2330583	8.19867	28	193	AT2G06002
Chr2_2332422_2332558	Chr2_2331271_2331377	AT2G06005	9947	Chr2	2332422	2332558	+	2332495	1.5433	0.55022	2332437	2332526	90	AT2G06005.1	AT2G06005	9947	Chr2	2332422	2332558	+	16.2996	1.1322	1.83353	1.74294	1.00973	2.43885	2.61794	0.950039	3.03105	1.5433	0_0	2332495	0.429454	90	52	AT2G06005
Chr2_2894965_2895093	Chr2_2894679_2894687	Chr2_2894904_2895134	9980	Chr2	2894965	2895093	+	2895093	2.4827	0.91256	2894966	2895093	128	AT2G06990.1	AT2G06990	9980	Chr2	2894965	2895093	+	28.3224	2.49864	3.50934	2.36215	1.66469	3.06504	6.76517	3.56264	2.41203	2.4827	0_0	2894966	0.624661	44	26	AT2G06990
Chr2_5008170_5008399	Chr2_5009172_5009354	Chr2_5008141_5008442	12971	Chr2	5008170	5008399	-	5008221	2.38876	0.8052	5008217	5008331	115	AT2G12400.1	AT2G12400	12971	Chr2	5008170	5008399	-	26.093	4.48975	1.69552	0.963206	4.17537	1.51604	3.93987	5.19552	1.72898	2.38876	0_0	5008221	1.3274	106	101	AT2G12400
Chr2_538251_538261	Chr2_537613_537679	Chr2_538250_538318	9722	Chr2	538251	538261	+	538253	4.24072	2.53638	538252	538257	6	AT2G02120.1	AT2G02120	9722	Chr2	538251	538261	+	66.6253	0.507537	14.1359	8.76059	10.3429	6.45966	12.4158	9.29256	0.4696	4.24072	0_0	538253	0.31233	4	3	AT2G02120
Chr2_539995_540099	Chr2_537613_537679	Chr2_539898_540070	9723	Chr2	539995	540099	+	540018	265.542	145.647	540018	540020	3	AT2G02130.1	AT2G02130	9723	Chr2	539995	540099	+	2108.61	104.748	216.278	183.147	225.17	265.604	485.978	291.424	70.7174	265.542	0_0	540018	56.688	3	19	AT2G02130
Chr2_5776104_5776318	Chr2_5777715_5777720	Chr2_5776280_5776302	13012	Chr2	5776104	5776318	-	5776289	17.3252	11.2057	5776286	5776294	9	AT2G13820.1	AT2G13820	13012	Chr2	5776104	5776318	-	196.224	16.2021	30.5392	14.6086	21.3135	15.523	31.5967	20.1289	28.9871	17.3252	0_0	5776289	10.8925	15	0	AT2G13820
Chr2_6034319_6034451	Chr2_6036660_6036712	Chr2_6034282_6034471	10162	Chr2	6034319	6034451	+	6034437	27.1621	13.3126	6034433	6034440	8	AT2G14247.1	AT2G14247	10162	Chr2	6034319	6034451	+	164.541	25.533	17.1524	17.6129	15.0914	14.8968	2.41058	4.95801	39.7239	27.1621	0_0	6034437	13.7816	6	89	AT2G14247
Chr2_6036957_6036967	Chr2_6036660_6036712	AT2G14255	10164	Chr2	6036957	6036967	+	6036958	3.5563	1.55672	6036958	6036964	7	AT2G14255.1	AT2G14255	10164	Chr2	6036957	6036967	+	27.6223	2.53768	2.34613	2.75202	2.75629	1.41717	5.46916	3.9486	2.83894	3.5563	0_0	6036960	1.1322	7	14	AT2G14255
Chr2_6733547_6733601	Chr2_6731694_6731697	AT2G15430	10224	Chr2	6733547	6733601	+	6733554	3.19396	1.18096	6733551	6733591	41	AT2G15430.1	AT2G15430	10224	Chr2	6733547	6733601	+	26.5479	2.06919	2.58272	1.92641	2.37423	3.39462	4.69155	3.71109	2.60414	3.19396	0_0	6733554	0.819867	38	12	AT2G15430
Chr2_6772792_6772921	Chr2_6772355_6772426	AT2G15530	10227	Chr2	6772792	6772921	+	6772890	7.3139	2.67058	6772867	6772892	26	AT2G15530.4	AT2G15530	10227	Chr2	6772792	6772921	+	62.0685	7.14456	8.65506	6.83417	6.30399	5.1084	6.99845	6.85809	6.85188	7.3139	0_0	6772892	2.22535	54	225	AT2G15530
Chr2_6866814_6866881	Chr2_6864005_6864096	Chr2_6866755_6867004	13110	Chr2	6866814	6866881	-	6866877	0.4697	0.16104	6866815	6866877	63	AT2G15760.1	AT2G15760	13110	Chr2	6866814	6866881	-	3.432	0	0.453454	0.550403	0.32748	0.593234	0.622085	0.415642	0	0.4697	0_1	6866876	0.197154	6	1	AT2G15760
Chr2_6880930_6880988	Chr2_6881504_6881536	AT2G15790	13113	Chr2	6880930	6880988	-	6880938	3.66366	0.83204	6880932	6880941	10	AT2G15790.1	AT2G15790	13113	Chr2	6880930	6880988	-	30.628	3.78701	4.14023	4.31149	2.64713	1.64787	3.62883	3.08763	3.71411	3.66366	0_0	6880932	0.819867	10	34	AT2G15790
Chr2_6952818_6952861	Chr2_6954117_6954173	AT2G15980	13134	Chr2	6952818	6952861	-	6952861	0.42944	0.30866	6952819	6952861	43	AT2G15980.1	AT2G15980	13134	Chr2	6952818	6952861	-	1.81153	0.31233	0	0.344002	0	0	0.362883	0	0.362872	0.42944	0_0	6952856	0.195206	43	11	AT2G15980
Chr2_6980375_6980402	Chr2_6978455_6978572	AT2G16050	10257	Chr2	6980375	6980402	+	6980402	0.4697	0.38918	6980376	6980402	27	AT2G16050.1	AT2G16050	10257	Chr2	6980375	6980402	+	4.50196	0.585619	0.670324	0	0	0.527319	0.855366	1.00942	0.384218	0.4697	0_1	6980402	0.390413	27	48	AT2G16050
Chr2_8318490_8318595	Chr2_8320626_8320633	Chr2_8318341_8318596	13321	Chr2	8318490	8318595	-	8318573	1.0065	0.36234	8318533	8318595	63	AT2G19170.1	AT2G19170	13321	Chr2	8318490	8318595	-	6.07179	0.936991	0.906909	0.550403	0.62767	0	0	0.890661	1.15265	1.0065	0_0	8318563	0.390413	63	33	AT2G19170
Chr2_905593_905726	Chr2_904545_904579	AT2G03070	9768	Chr2	905593	905726	+	905598	4.52254	1.59698	905594	905718	125	AT2G03070.1	AT2G03070	9768	Chr2	905593	905726	+	43.5621	3.20139	5.61889	2.13281	3.22022	5.43798	7.49094	7.00653	4.9308	4.52254	0_0	905718	0.624661	125	99	AT2G03070
Chr2_9651409_9651480	Chr2_9652485_9652554	Chr2_9651178_9651439	13560	Chr2	9651409	9651480	-	9651418	1.82512	0.55022	9651416	9651478	63	AT2G22690.2	AT2G22690	13560	Chr2	9651409	9651480	-	14.8167	0.780826	1.47866	1.35307	1.71927	1.84562	1.63297	2.34541	1.83571	1.82512	0_0	9651418	0.507537	63	21	AT2G22690
Chr2_9924914_9924999	Chr2_9923630_9923663	AT2G23320	10745	Chr2	9924914	9924999	+	9924928	18.1841	2.46928	9924928	9924991	64	AT2G23320.2	AT2G23320	10745	Chr2	9924914	9924999	+	173.708	20.848	21.1349	19.9063	19.7853	19.5108	18.196	13.538	22.6048	18.1841	0_0	9924989	2.9281	63	56	AT2G23320
Chr3_10338343_10338413	Chr3_10339815_10339820	Chr3_10338148_10338428	17633	Chr3	10338343	10338413	+	10338349	1.79828	0.34892	10338346	10338408	63	AT3G27880.1	AT3G27880	17633	Chr3	10338343	10338413	+	17.0208	1.71782	2.26727	2.08695	2.31965	1.549	1.94401	1.39537	1.94243	1.79828	0_0	10338349	0.507537	63	137	AT3G27880
Chr3_10904419_10904458	Chr3_10901983_10902289	Chr3_10904416_10904458	21407	Chr3	10904419	10904458	-	10904448	222.718	116.808	10904448	10904450	3	AT3G28900.1	AT3G28900	21407	Chr3	10904419	10904458	-	2028.46	210.862	303.065	183.33	197.361	202.425	232.478	193.481	282.742	222.718	0_0	10904448	130.476	2	10	AT3G28900
Chr3_10977356_10977531	Chr3_10979192_10979197	Chr3_10977371_10977527	21421	Chr3	10977356	10977531	-	10977413	18.7209	3.2879	10977368	10977468	101	AT3G28950.1	AT3G28950	21421	Chr3	10977356	10977531	-	149.909	12.6884	24.0331	8.89819	12.0076	9.09625	28.1493	19.0898	17.2258	18.7209	0_0	10977413	2.42056	101	79	AT3G28950
Chr3_11073684_11073766	Chr3_11071353_11071354	Chr3_11073646_11073803	17704	Chr3	11073684	11073766	+	11073736	10.3602	1.6104	11073687	11073738	52	AT3G29090.1	AT3G29090	17704	Chr3	11073684	11073766	+	99.7074	9.36991	13.6431	11.2145	10.2338	9.85428	12.2084	13.538	9.28526	10.3602	0_0	11073736	1.83494	50	33	AT3G29090
Chr3_11148207_11148374	Chr3_11147721_11147745	AT3G29180	17707	Chr3	11148207	11148374	+	11148211	17.701	9.66241	11148211	11148232	22	AT3G29180.1	AT3G29180	17707	Chr3	11148207	11148374	+	164.667	15.4604	17.0538	15.7553	13.8087	19.7086	27.3458	23.2759	14.5576	17.701	0_0	11148211	9.09662	14	4	AT3G29180
Chr3_12349008_12349114	Chr3_12349250_12349252	AT3G30720	17785	Chr3	12349008	12349114	+	12349040	5.08618	3.04634	12349040	12349073	34	AT3G30720.1	AT3G30720	17785	Chr3	12349008	12349114	+	177.603	36.6988	4.4754	6.67364	4.14808	36.7146	0.959047	0.475019	82.372	5.08618	1_0	12349040	18.7398	34	7	AT3G30720
Chr3_14751236_14751270	Chr3_14750259_14750438	AT3G42660	17893	Chr3	14751236	14751270	+	14751237	1.62382	0.89914	14751237	14751253	17	AT3G42660.1	AT3G42660	17893	Chr3	14751236	14751270	+	12.8225	1.40549	1.36036	1.16961	1.00973	1.84562	1.06273	1.5735	1.77167	1.62382	0_0	14751237	0.624661	34	43	AT3G42660
Chr3_15405997_15406106	Chr3_15407965_15408177	Chr3_15405984_15406087	17921	Chr3	15405997	15406106	+	15406034	27.3231	5.18012	15406024	15406085	62	AT3G43520.1	AT3G43520	17921	Chr3	15405997	15406106	+	249.434	28.5392	37.065	28.7586	21.5045	24.817	28.3308	23.8103	29.2859	27.3231	0_0	15406034	5.81715	60	11	AT3G43520
Chr3_15617061_15617156	Chr3_15616879_15616927	Chr3_15617100_15617309	21690	Chr3	15617061	15617156	-	15617144	44.1384	21.2573	15617118	15617148	31	AT3G43720.1	AT3G43720	21690	Chr3	15617061	15617156	-	383.442	29.7885	52.6796	39.6978	37.4419	41.4934	34.8627	32.8357	70.504	44.1384	0_0	15617144	14.9138	34	5	AT3G43720
Chr3_15644031_15644105	Chr3_15642191_15642286	Chr3_15644009_15644126	17943	Chr3	15644031	15644105	+	15644057	35.3483	19.6201	15644057	15644090	34	AT3G43740.1	AT3G43740	17943	Chr3	15644031	15644105	+	312.129	30.257	46.9424	37.5192	33.3211	24.9817	39.8653	32.6873	31.207	35.3483	0_0	15644057	16.2021	34	3	AT3G43740
Chr3_15903431_15903613	Chr3_15904504_15904535	Chr3_15903403_15903628	21721	Chr3	15903431	15903613	-	15903449	9.74293	2.40218	15903444	15903609	166	AT3G44190.1	AT3G44190	21721	Chr3	15903431	15903613	-	92.1977	11.322	12.6376	8.89819	8.35075	9.32696	12.3639	11.252	8.30337	9.74293	0_0	15903449	1.60069	167	159	AT3G44190
Chr3_15906382_15906488	Chr3_15904504_15904535	AT3G44200	17963	Chr3	15906382	15906488	+	15906414	9.30007	1.69092	15906408	15906465	58	AT3G44200.1	AT3G44200	17963	Chr3	15906382	15906488	+	75.9339	5.66099	8.37905	6.28377	6.93166	6.26191	13.0897	11.638	8.38876	9.30007	0_0	15906414	1.3274	58	26	AT3G44200
Chr3_15906769_15906782	Chr3_15904504_15904535	Chr3_15906348_15906787	17964	Chr3	15906769	15906782	+	15906773	0.4697	0.41602	15906770	15906773	4	AT3G44200.1	AT3G44200	17964	Chr3	15906769	15906782	+	4.24648	0.468495	0.552031	0.481603	0.43664	0.560277	0.388803	0.504708	0.384218	0.4697	0_0	15906773	0.351372	10	333	AT3G44200
Chr3_15953076_15953185	Chr3_15952477_15952584	Chr3_15953056_15953346	21726	Chr3	15953076	15953185	-	15953084	3.54288	1.04676	15953084	15953176	93	AT3G44260.1	AT3G44260	21726	Chr3	15953076	15953185	-	53.4424	6.48085	4.71198	9.01285	9.46964	4.4163	3.05858	4.27517	8.47414	3.54288	0_0	15953084	1.99111	93	0	AT3G44260
Chr3_16070166_16070167	Chr3_16072669_16072691	AT3G44440	17984	Chr3	16070166	16070167	+	16070167	0.37576	0.37576	16070167	16070167	1	AT3G44440.1	AT3G44440	17984	Chr3	16070166	16070167	+	2.43368	0.390413	0	0	0.46393	0.395489	0.466563	0	0.341527	0.37576	0_1	16070167	0.390413	1	815	AT3G44440
Chr3_16074574_16074758	Chr3_16072669_16072691	Chr3_16074579_16074929	21745	Chr3	16074574	16074758	-	16074612	30.3963	5.19354	16074607	16074667	61	AT3G44450.1	AT3G44450	21745	Chr3	16074574	16074758	-	295.09	22.3316	19.0056	25.9607	24.0698	76.0328	39.8134	25.8886	31.5912	30.3963	0_0	16074611	2.53768	61	67	AT3G44450
Chr3_16074574_16074758	Chr3_16073181_16073187	Chr3_16074579_16074929	21745	Chr3	16074574	16074758	-	16074612	30.3963	5.19354	16074607	16074667	61	AT3G44450.1	AT3G44450	21745	Chr3	16074574	16074758	-	295.09	22.3316	19.0056	25.9607	24.0698	76.0328	39.8134	25.8886	31.5912	30.3963	0_0	16074611	2.53768	61	67	AT3G44450
Chr3_16669554_16669633	Chr3_16672143_16672149	AT3G45443	21793	Chr3	16669554	16669633	-	16669575	5.81086	2.06668	16669560	16669576	17	AT3G45443.1	AT3G45443	21793	Chr3	16669554	16669633	-	54.1508	4.95824	5.18515	7.15524	6.71334	4.15264	6.76517	7.00653	6.40363	5.81086	0_0	16669575	1.75686	16	14	AT3G45443
Chr3_16840929_16840982	Chr3_16840515_16840518	AT3G45830	18064	Chr3	16840929	16840982	+	16840964	3.7576	1.6775	16840948	16840976	29	AT3G45830.1	AT3G45830	18064	Chr3	16840929	16840982	+	26.8148	3.27947	3.03617	2.29335	2.94732	2.76843	3.55107	2.79074	2.39069	3.7576	0_0	16840964	1.28836	29	313	AT3G45830
Chr3_16956797_16956844	Chr3_16957871_16957943	Chr3_16956801_16956885	21837	Chr3	16956797	16956844	-	16956811	8.22646	1.50304	16956811	16956835	25	AT3G46180.1	AT3G46180	21837	Chr3	16956797	16956844	-	72.525	7.06647	8.63535	7.70565	7.61391	7.11881	10.7569	8.01595	7.38552	8.22646	0_0	16956811	1.67878	25	22	AT3G46180
Chr3_18071498_18071595	Chr3_18070168_18070187	Chr3_18071454_18071671	18253	Chr3	18071498	18071595	+	18071559	9.95765	4.026	18071531	18071568	38	AT3G48750.1	AT3G48750	18253	Chr3	18071498	18071595	+	80.2275	4.724	13.8205	9.03579	8.07785	6.69036	9.61639	9.23319	9.07181	9.95765	0_0	18071559	2.96714	38	23	AT3G48750
Chr3_19713895_19714100	Chr3_19716012_19716092	Chr3_19713799_19714170	18556	Chr3	19713895	19714100	+	19714030	8.42776	2.50954	19714007	19714051	45	AT3G53190.1	AT3G53190	18556	Chr3	19713895	19714100	+	88.2551	12.5323	16.9947	7.93498	8.56907	4.97657	7.02437	6.23463	15.5608	8.42776	0_0	19714030	3.86509	44	102	AT3G53190
Chr3_20315157_20315178	Chr3_20313473_20313528	AT3G54830	22525	Chr3	20315157	20315178	-	20315178	0.952821	0.79178	20315170	20315178	9	AT3G54830.1	AT3G54830	22525	Chr3	20315157	20315178	-	13.4141	0.936991	2.22784	1.49068	1.28263	1.7797	1.60705	1.51412	1.62225	0.952821	0_0	20315178	0.936991	9	148	AT3G54830
Chr3_22972247_22972292	Chr3_22974829_22974857	Chr3_22972193_22972303	23017	Chr3	22972247	22972292	-	22972266	10.065	3.94548	22972263	22972268	6	AT3G62020.1	AT3G62020	23017	Chr3	22972247	22972292	-	86.0297	7.65209	7.70872	6.28377	6.38586	7.38247	16.3556	15.7647	8.43145	10.065	0_0	22972268	2.81097	6	0	AT3G62020
Chr3_22976214_22976224	Chr3_22974829_22974857	Chr3_22976209_22976374	23018	Chr3	22976214	22976224	-	22976223	0.69784	0.29524	22976215	22976223	9	AT3G62040.1	AT3G62040	23018	Chr3	22976214	22976224	-	6.71064	0.936991	1.10406	0.389869	0.51851	0.527319	0.414723	0.712529	1.4088	0.69784	0_0	22976221	0.273289	9	362	AT3G62040
Chr3_22976579_22976610	Chr3_22974829_22974857	AT3G62040	23020	Chr3	22976579	22976610	-	22976607	9.72951	4.50912	22976605	22976607	3	AT3G62040.1	AT3G62040	23020	Chr3	22976579	22976610	-	96.5559	8.23771	11.5138	8.76059	8.02327	6.39374	21.6952	8.6691	13.533	9.72951	0_0	22976607	4.13838	3	24	AT3G62040
Chr3_23132136_23132416	Chr3_23132562_23132604	Chr3_23132122_23132218	19205	Chr3	23132136	23132416	+	23132180	326.066	199.757	23132142	23132185	44	AT3G62530.1	AT3G62530	19205	Chr3	23132136	23132416	+	2871.09	288.827	419.327	301.139	251.177	314.513	296.268	283.26	390.515	326.066	0_0	23132180	174.671	44	42	AT3G62530
Chr3_3663967_3663981	Chr3_3664671_3664676	Chr3_3663972_3663986	20124	Chr3	3663967	3663981	-	3663974	4.44202	1.93248	3663973	3663981	9	AT3G11591.1	AT3G11591	20124	Chr3	3663967	3663981	-	34.5139	3.47467	2.40528	4.08216	4.99407	3.98785	4.51011	3.80015	2.8176	4.44202	0_0	3663974	1.28836	9	12	AT3G11591
Chr3_3667228_3667321	Chr3_3664671_3664676	Chr3_3667205_3667336	16335	Chr3	3667228	3667321	+	3667274	23.1361	12.8698	3667270	3667313	44	AT3G11600.1	AT3G11600	16335	Chr3	3667228	3667321	+	202.222	21.3946	28.0747	24.0343	24.4519	13.8092	21.1768	17.6054	28.5388	23.1361	0_0	3667274	12.0638	44	45	AT3G11600
Chr3_3671978_3672035	Chr3_3672373_3672397	Chr3_3671907_3672034	20127	Chr3	3671978	3672035	-	3672031	6.26714	1.95932	3671988	3672031	44	AT3G11620.4	AT3G11620	20127	Chr3	3671978	3672035	-	58.089	6.09044	9.36482	7.63685	6.57689	2.8673	5.62468	6.53152	7.12937	6.26714	0_0	3671989	1.99111	44	45	AT3G11620
Chr3_3672091_3672241	Chr3_3672373_3672397	Chr3_3672036_3672188	16336	Chr3	3672091	3672241	+	3672144	445.746	172.541	3672142	3672169	28	AT3G11630.1	AT3G11630	16336	Chr3	3672091	3672241	+	3203.03	285.314	462.76	251.511	212.262	322.357	360.55	337.264	525.268	445.746	0_0	3672144	128.407	28	24	AT3G11630
Chr3_3673616_3673661	Chr3_3672373_3672397	AT3G11640	16341	Chr3	3673616	3673661	+	3673618	1.15412	0.32208	3673617	3673659	43	AT3G11640.1	AT3G11640	16341	Chr3	3673616	3673661	+	12.9286	2.26439	2.28699	1.37601	0.51851	1.21943	0.725765	0.950039	2.43338	1.15412	0_0	3673617	0.390413	41	882	AT3G11640
Chr3_4289698_4289862	Chr3_4288370_4288379	Chr3_4289635_4289860	20286	Chr3	4289698	4289862	-	4289806	5.34116	1.46278	4289769	4289860	92	AT3G13275.1	AT3G13275	20286	Chr3	4289698	4289862	-	46.0368	3.55276	7.23555	5.0683	6.57689	2.66955	4.92484	4.00798	6.65978	5.34116	0_0	4289806	0.936991	61	36	AT3G13275
Chr3_4290028_4290101	Chr3_4288370_4288379	AT3G13277	16445	Chr3	4290028	4290101	+	4290082	9.0585	1.4091	4290036	4290082	47	AT3G13277.1	AT3G13277	16445	Chr3	4290028	4290101	+	89.0757	7.61305	11.4941	11.8107	10.4521	6.69036	10.2385	12.113	9.60545	9.0585	0_0	4290061	0.936991	52	21	AT3G13277
Chr3_4729816_4730125	Chr3_4730623_4730737	Chr3_4729399_4729885	16529	Chr3	4729816	4730125	+	4729843	35.4288	15.6209	4729823	4729860	38	AT3G14210.1	AT3G14210	16529	Chr3	4729816	4730125	+	1225.79	92.1374	131.738	95.5638	77.8857	310.261	201.581	179.884	101.305	35.4288	0_0	4729843	34.044	101	20	AT3G14210
Chr3_4729816_4730125	Chr3_4731267_4731304	Chr3_4729399_4729885	16529	Chr3	4729816	4730125	+	4729843	35.4288	15.6209	4729823	4729860	38	AT3G14210.1	AT3G14210	16529	Chr3	4729816	4730125	+	1225.79	92.1374	131.738	95.5638	77.8857	310.261	201.581	179.884	101.305	35.4288	0_0	4729843	34.044	101	20	AT3G14210
Chr3_4732985_4733168	Chr3_4730623_4730737	Chr3_4732828_4733038	16534	Chr3	4732985	4733168	+	4733014	7.35416	1.91906	4732992	4733166	175	AT3G14220.1	AT3G14220	16534	Chr3	4732985	4733168	+	62.7548	4.48975	8.53677	5.80217	5.26697	7.54725	9.25351	7.48155	7.02265	7.35416	0_0	4733014	1.09316	175	121	AT3G14220
Chr3_4732985_4733168	Chr3_4731267_4731304	Chr3_4732828_4733038	16534	Chr3	4732985	4733168	+	4733014	7.35416	1.91906	4732992	4733166	175	AT3G14220.1	AT3G14220	16534	Chr3	4732985	4733168	+	62.7548	4.48975	8.53677	5.80217	5.26697	7.54725	9.25351	7.48155	7.02265	7.35416	0_0	4733014	1.09316	175	121	AT3G14220
Chr3_4924866_4924963	Chr3_4927641_4927664	Chr3_4924777_4924959	16585	Chr3	4924866	4924963	+	4924902	17.4863	3.9589	4924902	4924929	28	AT3G14660.1	AT3G14660	16585	Chr3	4924866	4924963	+	127.906	12.4932	12.1644	14.4022	13.9179	11.9965	15.0078	15.1116	15.326	17.4863	0_0	4924902	2.88906	28	125	AT3G14660
Chr3_5172710_5172945	Chr3_5175049_5175054	Chr3_5172481_5173037	20453	Chr3	5172710	5172945	-	5172820	6.8442	0.83204	5172736	5172900	165	AT3G15354.1	AT3G15354	20453	Chr3	5172710	5172945	-	56.6105	6.28565	12.3813	5.93977	4.01163	3.36166	6.19493	6.38307	5.20829	6.8442	0_0	5172899	1.83494	187	62	AT3G15354
Chr3_5175462_5175502	Chr3_5175049_5175054	Chr3_5175419_5175523	20456	Chr3	5175462	5175502	-	5175469	12.8295	11.5009	5175469	5175469	1	AT3G15356.1	AT3G15356	20456	Chr3	5175462	5175502	-	356.123	21.5898	141.754	12.0171	10.916	83.3494	10.5236	15.5866	47.5576	12.8295	0_0	5175469	19.4816	1	0	AT3G15356
Chr3_5176050_5176137	Chr3_5175049_5175054	Chr3_5175948_5176124	16652	Chr3	5176050	5176137	+	5176063	10.5213	5.18012	5176059	5176079	21	AT3G15351.1	AT3G15351	16652	Chr3	5176050	5176137	+	105.26	8.23771	17.1327	10.0678	11.0252	9.92019	13.6599	11.3114	13.3836	10.5213	0_0	5176063	4.2555	21	4	AT3G15351
Chr3_5177808_5178017	Chr3_5175049_5175054	AT3G15358	16653	Chr3	5177808	5178017	+	5177924	2.83162	0.952821	5177814	5177997	184	AT3G15358.1	AT3G15358	16653	Chr3	5177808	5178017	+	23.9028	1.75686	1.73496	2.79788	2.64713	2.90025	4.09539	2.79074	2.348	2.83162	0_0	5177814	0.585619	204	199	AT3G15358
Chr3_524586_524632	Chr3_525277_525376	Chr3_524537_524631	19425	Chr3	524586	524632	-	524607	5.08618	2.26798	524601	524632	32	AT3G02510.2	AT3G02510	19425	Chr3	524586	524632	-	44.1869	3.70892	6.82153	4.12802	3.98434	2.99913	4.71747	6.14556	6.59574	5.08618	0_0	524607	1.75686	34	24	AT3G02510
Chr3_5277968_5278012	Chr3_5278319_5278324	Chr3_5277872_5278019	20477	Chr3	5277968	5278012	-	5277977	20.0227	8.13252	5277977	5277991	15	AT3G15590.1	AT3G15590	20477	Chr3	5277968	5278012	-	168.765	15.7727	19.4394	14.1041	11.4618	23.5316	29.886	20.0102	14.5362	20.0227	0_0	5277977	7.10551	15	14	AT3G15590
Chr3_5953947_5954053	Chr3_5953434_5953625	Chr3_5953901_5954091	20627	Chr3	5953947	5954053	-	5953958	4.77752	4.4957	5953958	5954026	69	AT3G17390.1	AT3G17390	20627	Chr3	5953947	5954053	-	49.3217	5.3877	6.30893	4.54083	4.47556	6.88811	7.02437	4.30486	5.61385	4.77752	0_0	5953958	2.34248	70	126	AT3G17390
Chr3_5955903_5956020	Chr3_5953434_5953625	Chr3_5955862_5956047	16831	Chr3	5955903	5956020	+	5955918	12.3867	3.58314	5955906	5955983	78	AT3G17410.1	AT3G17410	16831	Chr3	5955903	5956020	+	130.773	16.5535	14.1557	16.5121	15.9647	12.2602	16.1483	12.4693	14.3228	12.3867	0_0	5955906	4.48975	81	3	AT3G17410
Chr3_8751596_8751680	Chr3_8753142_8753170	AT3G24200	21097	Chr3	8751596	8751680	-	8751664	2.09352	0.41602	8751612	8751679	68	AT3G24200.1	AT3G24200	21097	Chr3	8751596	8751680	-	17.5811	2.34248	3.68678	2.15575	1.9103	0.856893	1.37377	0.92035	2.24127	2.09352	0_0	8751680	0.702743	19	46	AT3G24200
Chr3_8936274_8936287	Chr3_8937090_8937165	AT3G24515	21124	Chr3	8936274	8936287	-	8936281	1.8117	0.59048	8936275	8936285	11	AT3G24515.1	AT3G24515	21124	Chr3	8936274	8936287	-	16.047	1.24932	1.63638	1.46774	1.93759	1.64787	2.51426	1.98914	1.79302	1.8117	0_0	8936281	0.663702	7	2	AT3G24515
Chr3_9406872_9407000	Chr3_9407110_9407188	AT3G25770	17462	Chr3	9406872	9407000	+	9406873	40.7297	11.6217	9406873	9406957	85	AT3G25770.1	AT3G25770	17462	Chr3	9406872	9407000	+	495.047	43.492	87.1815	54.5817	59.4649	25.2454	42.7942	59.3774	82.1799	40.7297	0_0	9406873	16.0069	79	0	AT3G25770
Chr3_9409290_9409346	Chr3_9407110_9407188	Chr3_9409160_9409361	17464	Chr3	9409290	9409346	+	9409292	2.10694	1.23464	9409292	9409301	10	AT3G25780.1	AT3G25780	17464	Chr3	9409290	9409346	+	28.5044	2.49864	6.30893	2.01815	2.729	2.93321	4.53603	2.79074	2.5828	2.10694	0_0	9409292	1.52261	10	2	AT3G25780
Chr3_9524697_9524814	Chr3_9527590_9527610	Chr3_9524725_9524806	17485	Chr3	9524697	9524814	+	9524776	183.505	75.7157	9524764	9524789	26	AT3G26060.2	AT3G26060	17485	Chr3	9524697	9524814	+	1548.56	148.006	219.176	156.704	133.803	150.78	147.149	135.321	274.118	183.505	0_0	9524776	62.8565	25	51	AT3G26060
Chr3_9526646_9526893	Chr3_9527590_9527610	Chr3_9526687_9526903	17489	Chr3	9526646	9526893	+	9526888	116.539	22.0491	9526734	9526888	155	AT3G26070.1	AT3G26070	17489	Chr3	9526646	9526893	+	993.109	83.5874	146.288	93.8667	72.9189	95.0493	121.358	137.221	126.28	116.539	0_0	9526888	19.1693	155	174	AT3G26070
Chr3_9528746_9528998	Chr3_9527590_9527610	Chr3_9528774_9528997	17494	Chr3	9528746	9528998	+	9528831	6.15978	1.35542	9528798	9528937	140	AT3G26080.1	AT3G26080	17494	Chr3	9528746	9528998	+	72.4276	5.85619	15.7329	8.21018	5.56716	6.4267	7.98342	7.18467	9.30661	6.15978	0_0	9528831	1.52261	120	57	AT3G26080
Chr4_10453396_10453477	Chr4_10453898_10453921	AT4G19100	24434	Chr4	10453396	10453477	+	10453415	32.8924	13.7421	10453401	10453440	40	AT4G19100.1	AT4G19100	24434	Chr4	10453396	10453477	+	303.357	27.9926	40.732	33.6663	27.8904	29.8924	33.7481	28.8574	47.6857	32.8924	0_0	10453415	10.6192	40	0	AT4G19100
Chr4_10491567_10491721	Chr4_10491857_10491984	Chr4_10491489_10491752	27406	Chr4	10491567	10491721	-	10491641	5.47536	1.15412	10491581	10491677	97	AT4G19185.1	AT4G19185	27406	Chr4	10491567	10491721	-	45.807	5.97332	5.65832	4.72429	5.64903	2.30702	7.30949	5.01739	3.69276	5.47536	0_0	10491641	1.05411	88	30	AT4G19185
Chr4_10493240_10493321	Chr4_10491857_10491984	Chr4_10493200_10493322	24445	Chr4	10493240	10493321	+	10493305	5.44852	1.77144	10493264	10493314	51	AT4G19190.1	AT4G19190	24445	Chr4	10493240	10493321	+	55.1806	5.5829	5.48088	6.4443	5.62174	5.60277	8.6055	7.03622	5.3577	5.44852	0_0	10493305	1.28836	52	58	AT4G19190
Chr4_10992127_10992187	Chr4_10993326_10993377	AT4G20362	27483	Chr4	10992127	10992187	-	10992182	7.19312	2.76452	10992135	10992183	49	AT4G20362.1	AT4G20362	27483	Chr4	10992127	10992187	-	63.8879	7.33976	6.11177	4.88483	7.9141	7.87683	11.1457	5.55179	5.86999	7.19312	0_0	10992182	3.16234	48	23	AT4G20362
Chr4_11655583_11655898	Chr4_11657422_11657558	Chr4_11655562_11655775	24619	Chr4	11655583	11655898	+	11655691	72.5083	21.0694	11655610	11655753	144	AT4G21980.1	AT4G21980	24619	Chr4	11655583	11655898	+	770.619	60.9825	93.0173	83.8218	90.0025	84.8984	130.975	90.313	64.1003	72.5083	0_0	11655691	19.0131	142	102	AT4G21980
Chr4_12568739_12568900	Chr4_12571314_12571317	Chr4_12568755_12568846	27753	Chr4	12568739	12568900	-	12568846	8.42776	2.37534	12568792	12568876	85	AT4G24230.2	AT4G24230	27753	Chr4	12568739	12568900	-	99.3203	9.56512	7.31441	11.2374	10.4521	11.4033	15.2152	16.121	9.5841	8.42776	0_0	12568846	2.85001	80	0	AT4G24230
Chr4_12568739_12568900	Chr4_12571447_12571563	Chr4_12568755_12568846	27753	Chr4	12568739	12568900	-	12568846	8.42776	2.37534	12568792	12568876	85	AT4G24230.2	AT4G24230	27753	Chr4	12568739	12568900	-	99.3203	9.56512	7.31441	11.2374	10.4521	11.4033	15.2152	16.121	9.5841	8.42776	0_0	12568846	2.85001	80	0	AT4G24230
Chr4_12571750_12571928	Chr4_12571314_12571317	AT4G24240	24773	Chr4	12571750	12571928	+	12571761	3.44894	0.75152	12571761	12571855	95	AT4G24240.1	AT4G24240	24773	Chr4	12571750	12571928	+	49.9349	4.56783	6.50608	5.9627	4.50285	6.39374	7.33541	3.53296	7.68436	3.44894	0_0	12571761	1.24932	95	5	AT4G24240
Chr4_12571750_12571928	Chr4_12571447_12571563	AT4G24240	24773	Chr4	12571750	12571928	+	12571761	3.44894	0.75152	12571761	12571855	95	AT4G24240.1	AT4G24240	24773	Chr4	12571750	12571928	+	49.9349	4.56783	6.50608	5.9627	4.50285	6.39374	7.33541	3.53296	7.68436	3.44894	0_0	12571761	1.24932	95	5	AT4G24240
Chr4_1279959_1280152	Chr4_1278981_1279000	Chr4_1279962_1280166	26231	Chr4	1279959	1280152	-	1280028	5.55588	2.53638	1280026	1280058	33	AT4G02890.4	AT4G02890	26231	Chr4	1279959	1280152	-	56.3976	8.27675	7.2947	8.21018	6.68605	3.75715	5.31364	4.75019	6.55305	5.55588	0_0	1280028	3.16234	35	3	AT4G02890
Chr4_1394515_1394615	Chr4_1397311_1397408	Chr4_1394530_1394583	26252	Chr4	1394515	1394615	-	1394573	46.4869	23.2971	1394556	1394575	20	AT4G03150.1	AT4G03150	26252	Chr4	1394515	1394615	-	368.13	29.4762	50.2743	37.9778	33.7305	37.176	43.6496	46.4331	42.9257	46.4869	0_0	1394573	12.6884	24	1	AT4G03150
Chr4_1415946_1416156	Chr4_1416564_1416581	AT4G03210	23403	Chr4	1415946	1416156	+	1415952	115.466	74.6958	1415952	1415960	9	AT4G03210.2	AT4G03210	23403	Chr4	1415946	1416156	+	1154.67	149.684	135.859	128.611	133.394	87.3372	73.9762	59.8524	270.489	115.466	0_0	1415952	97.2128	9	1	AT4G03210
Chr4_14400891_14400987	Chr4_14398922_14398949	Chr4_14400920_14400989	25156	Chr4	14400891	14400987	+	14400932	6.75026	2.65716	14400892	14400977	86	AT4G29210.2	AT4G29210	25156	Chr4	14400891	14400987	+	63.1368	6.48085	6.13149	5.93977	4.61201	8.47006	11.3271	9.26288	4.16236	6.75026	0_0	14400932	2.53768	88	12	AT4G29210
Chr4_14400891_14400987	Chr4_14399450_14399478	Chr4_14400920_14400989	25156	Chr4	14400891	14400987	+	14400932	6.75026	2.65716	14400892	14400977	86	AT4G29210.2	AT4G29210	25156	Chr4	14400891	14400987	+	63.1368	6.48085	6.13149	5.93977	4.61201	8.47006	11.3271	9.26288	4.16236	6.75026	0_0	14400932	2.53768	88	12	AT4G29210
Chr4_14545120_14545139	Chr4_14546196_14546287	Chr4_14545125_14545310	28179	Chr4	14545120	14545139	-	14545138	10.3602	6.11952	14545131	14545138	8	AT4G29700.1	AT4G29700	28179	Chr4	14545120	14545139	-	102.732	12.9227	13.3079	9.60912	10.8614	8.89851	14.3598	11.6973	10.7154	10.3602	0_0	14545138	7.1836	8	0	AT4G29700
Chr4_15074639_15074731	Chr4_15075886_15075928	AT4G30975	25266	Chr4	15074639	15074731	+	15074731	2.2143	0.57706	15074642	15074731	90	AT4G30975.1	AT4G30975	25266	Chr4	15074639	15074731	+	18.8499	1.83494	2.28699	2.47681	2.81087	1.0876	2.22914	2.13759	1.77167	2.2143	0_0	15074642	0.429454	90	400	AT4G30975
Chr4_17080781_17080789	Chr4_17080950_17081008	Chr4_17080186_17080786	28710	Chr4	17080781	17080789	-	17080786	5.8377	3.63682	17080782	17080789	8	AT4G36090.2	AT4G36090	28710	Chr4	17080781	17080789	-	57.4819	4.68495	6.99897	5.1371	5.62174	8.66781	8.26854	6.50183	5.76327	5.8377	0_0	17080786	3.08426	4	0	AT4G36090
Chr4_1756504_1756584	Chr4_1755502_1755508	AT4G03811	23437	Chr4	1756504	1756584	+	1756534	2.64374	0.83204	1756533	1756557	25	AT4G03811.1	AT4G03811	23437	Chr4	1756504	1756584	+	17.9187	1.75686	1.87296	2.04108	2.15591	0.758021	2.46242	1.75163	2.47607	2.64374	0_0	1756534	0.507537	25	50	AT4G03811
Chr4_1756504_1756584	Chr4_1757268_1757320	AT4G03811	23437	Chr4	1756504	1756584	+	1756534	2.64374	0.83204	1756533	1756557	25	AT4G03811.1	AT4G03811	23437	Chr4	1756504	1756584	+	17.9187	1.75686	1.87296	2.04108	2.15591	0.758021	2.46242	1.75163	2.47607	2.64374	0_0	1756534	0.507537	25	50	AT4G03811
Chr4_17788721_17788854	Chr4_17789427_17789543	Chr4_17788763_17788834	28861	Chr4	17788721	17788854	-	17788794	378.31	65.9191	17788784	17788831	48	AT4G37830.1	AT4G37830	28861	Chr4	17788721	17788854	-	3743.87	296.909	546.294	373.678	438.742	391.106	429.161	388.952	500.721	378.31	0_0	17788794	69.1421	50	40	AT4G37830
Chr4_2289953_2290071	Chr4_2288576_2288577	Chr4_2289902_2290044	23493	Chr4	2289953	2290071	+	2290016	5.66324	2.5498	2289956	2290061	106	AT4G04570.1	AT4G04570	23493	Chr4	2289953	2290071	+	54.4663	2.42056	13.5642	4.9307	4.99407	9.35991	4.09539	3.35482	6.08345	5.66324	0_0	2290016	0.741785	101	57	AT4G04570
Chr4_2289953_2290071	Chr4_2288958_2288961	Chr4_2289902_2290044	23493	Chr4	2289953	2290071	+	2290016	5.66324	2.5498	2289956	2290061	106	AT4G04570.1	AT4G04570	23493	Chr4	2289953	2290071	+	54.4663	2.42056	13.5642	4.9307	4.99407	9.35991	4.09539	3.35482	6.08345	5.66324	0_0	2290016	0.741785	101	57	AT4G04570
Chr4_2740335_2740408	Chr4_2739050_2739052	AT4G05400	23549	Chr4	2740335	2740408	+	2740354	0.48312	0.10736	2740336	2740408	73	AT4G05400.2	AT4G05400	23549	Chr4	2740335	2740408	+	6.08457	0.585619	2.62215	0.573337	0.38206	0	0.362883	0.712529	0.362872	0.48312	1_0	2740359	0.273289	55	801	AT4G05400
Chr4_2740537_2740569	Chr4_2739050_2739052	Chr4_2740484_2740667	26407	Chr4	2740537	2740569	-	2740568	4.52254	2.85846	2740562	2740569	8	AT4G05390.2	AT4G05390	26407	Chr4	2740537	2740569	-	55.3807	3.90413	8.02417	4.44909	4.3664	7.34951	6.19493	4.95801	11.6119	4.52254	0_0	2740568	2.77193	7	99	AT4G05390
Chr4_2740683_2740810	Chr4_2739050_2739052	AT4G05390	26408	Chr4	2740683	2740810	-	2740684	0.3355	0.3355	2740684	2740802	119	AT4G05390.2	AT4G05390	26408	Chr4	2740683	2740810	-	4.10405	0	0.354877	0.917339	0.70954	0.494362	0.466563	0.356264	0.4696	0.3355	0_0	2740684	0.354877	119	17	AT4G05390
Chr4_2741151_2741250	Chr4_2739050_2739052	AT4G05400	23550	Chr4	2741151	2741250	+	2741157	9.35375	3.20738	2741157	2741224	68	AT4G05400.2	AT4G05400	23550	Chr4	2741151	2741250	+	99.9181	7.8473	18.6508	9.15045	6.2767	12.7875	12.5195	9.50039	13.8318	9.35375	0_0	2741157	2.61577	73	3	AT4G05400
[truncated: 86 more rows]
