# Supplementary material for: Epigenetic regulation of spurious transcription initiation in Arabidopsis
Source: Nat Commun. 2020 Jun 26;11:3224. doi: 10.1038/s41467-020-16951-w (PMC7319988; doi:10.1038/s41467-020-16951-w)
Supplement: Supplementary file 12 — Supplementary Data 9 [file 41467_2020_16951_MOESM12_ESM.xlsx]

## Sheet: MappingSummary
Supplementary Data 9: Summary of ChIP-seq data mapping
Sample	Total	Mapped (%)	Multihits (> 100 hits) (%)	Unmapped (%)	AfterDuplicationRemoval
ddm1.1.Ser2P	18028868	17239746 (95.62%)	627 (0.00%)	788495 (4.37%)	8598625
ddm1.2.Ser2P	18770923	18058804 (96.21%)	771 (0.00%)	711348 (3.79%)	9076441
input_for_ddm1.Ser2P	15488643	14703981 (94.93%)	1632 (0.01%)	783030 (5.06%)	6020921
ddm1.1.Ser5P	15390969	14641447 (95.13%)	1162 (0.01%)	748360 (4.86%)	8310120
ddm1.2.Ser5P	13989151	13352893 (95.45%)	1135 (0.01%)	635123 (4.54%)	8512954
input_for_ddm1.Ser5P	15101364	14414503 (95.45%)	3613 (0.02%)	683248 (4.52%)	6000584
ibm1.1.Ser2P	24367122	23113178 (94.85%)	2032 (0.01%)	1251912 (5.14%)	5040690
ibm1.2.Ser2P	29737133	28063157 (94.37%)	2922 (0.01%)	1671054 (5.62%)	7676159
ibm1.1.Ser5P	36572862	35062777 (95.87%)	4327 (0.01%)	1505758 (4.12%)	14783729
ibm1.2.Ser5P	27292820	26128356 (95.73%)	3088 (0.01%)	1161376 (4.26%)	8417481
input_for_ibm1	29164186	28018921 (96.07%)	8182 (0.03%)	1137083 (3.90%)	9816934
met1.1.Ser2P	18649771	17710758 (94.97%)	548 (0.00%)	938465 (5.03%)	9267693
met1.2.Ser2P	16806811	15799094 (94.00%)	391 (0.00%)	1007326 (5.99%)	9030566
input_for_met1.Ser2P	15458577	14850498 (96.07%)	1191 (0.01%)	606888 (3.93%)	5175250
met1.1.Ser5P	14748877	14019264 (95.05%)	847 (0.01%)	728766 (4.94%)	9010798
met1.2.Ser5P	17344716	16483945 (95.04%)	433 (0.00%)	860338 (4.96%)	10229071
input_for_met1.Ser5P	16042096	15455720 (96.34%)	2725 (0.02%)	583651 (3.64%)	4885743
suvh456.1.Ser2P	14531953	13936706 (95.90%)	727 (0.01%)	594520 (4.09%)	8404700
suvh456.2.Ser2P	14689297	14162336 (96.41%)	1001 (0.01%)	525960 (3.58%)	8187798
input_for_suvh456.Ser2P	23285564	22087134 (94.85%)	1423 (0.01%)	1197007 (5.14%)	7873001
suvh456.1.Ser5P	19174262	18334182 (95.62%)	364 (0.00%)	839716 (4.38%)	10848811
suvh456.2.Ser5P	14544015	13513194 (92.91%)	332 (0.00%)	1030489 (7.09%)	8753298
input_for_suvh456.Ser5P	14650064	13831157 (94.41%)	299 (0.00%)	818608 (5.59%)	6012928
wt.1.Ser2P	17037613	16474246 (96.69%)	627 (0.00%)	562740 (3.30%)	10107420
wt.2.Ser2P	16171185	15632160 (96.67%)	844 (0.01%)	538181 (3.33%)	9275210
input_for_wt.Ser2P	17445935	16382888 (93.91)	3055 (0.02)	1059992 (6.08%)	7654174
wt.1.Ser5P	18225031	17483763 (95.93%)	1109 (0.01%)	740159 (4.06%)	9633703
wt.2.Ser5P	16770218	16033652 (95.61%)	600 (0.00%)	735966 (4.39%)	9925623
input_for_wt.Ser5P	14480639	13561069 (93.65%)	3300 (0.02%)	916270 (6.33%)	6484039
