# Supplementary material for: Epigenetic regulation of spurious transcription initiation in Arabidopsis
Source: Nat Commun. 2020 Jun 26;11:3224. doi: 10.1038/s41467-020-16951-w (PMC7319988; doi:10.1038/s41467-020-16951-w)
Supplement: Supplementary file 13 — Supplementary Data 10 [file 41467_2020_16951_MOESM13_ESM.xlsx]

## Sheet: Sheet1
Supplementary Data 10: Positions of LTRs of Gypsy sub-families (ATGPs) analyzed in this study (Figure 5d, Supplementary Figure 12d)
ATGP1 consensus:	1156	TGTAACGCCCGTGAACCGGAAAATCGGTTAGGGTTTGTTTTTAAATCATCCGGTTTAATTGGTTGGGTTAATTGGAAACCCTAGAGTGTGCCTATAAAAGAAGGAAACTCGAAATTAGGGCTTTAGTTAGCCACTTTTCGTTTTATAAAGGAGAAAAAGAGAGAAAAGGAGAAGGAGCAGAATCGTTAGGGTTTGGGAGAAATCAGTTTCGTCATATCAAATCGTGGTAAAAGGTAACGAAATTTGGTAGAGTTATTCCCAAGTCTTTTATCGTTATTCTCCAGTTTACAGAATTGGATTTGGATTAAAATTGGTTGAGTTATTCGCAGTTTCGTGAGACACGTTTTCTCAGACGCGAATTAGGACCAGCGGAGATTGAAACTGAGATCGTGGTCTCGT…
Chr1	15806307	15807462	ATGP1	.	+
Chr1	15808479	15809636	ATGP1	.	+
Chr1	15799514	15800676	ATGP1	.	+
Chr1	10982124	10982866	ATGP1	.	+
Chr1	13659273	13660427	ATGP1	.	+
Chr1	13666401	13667557	ATGP1	.	+
Chr1	16360021	16361173	ATGP1	.	-
Chr1	16012583	16013630	ATGP1	.	-
Chr1	13883073	13884230	ATGP1	.	+
Chr1	13889807	13890962	ATGP1	.	+
Chr1	18894371	18895138	ATGP1	.	+
Chr1	17713520	17714680	ATGP1	.	+
Chr1	16386517	16387683	ATGP1	.	-
Chr1	13507780	13508922	ATGP1	.	-
Chr2	1636337	1637481	ATGP1	.	-
Chr2	1629644	1630786	ATGP1	.	-
Chr2	4564986	4566131	ATGP1	.	-
Chr2	6263279	6264442	ATGP1	.	-
Chr2	4558528	4559016	ATGP1	.	-
Chr2	5813735	5814890	ATGP1	.	-
Chr2	5807652	5808800	ATGP1	.	-
Chr2	6269941	6271099	ATGP1	.	-
Chr2	5226030	5227189	ATGP1	.	-
Chr2	5231248	5232407	ATGP1	.	-
Chr2	5220790	5221937	ATGP1	.	-
Chr2	5237984	5238319	ATGP1	.	-
Chr2	5780105	5781259	ATGP1	.	-
Chr2	5786739	5787728	ATGP1	.	-
Chr2	5778902	5780066	ATGP1	.	+
Chr2	3901488	3902230	ATGP1	.	-
Chr2	5336667	5337793	ATGP1	.	+
Chr2	5263611	5264260	ATGP1	.	+
Chr2	5270336	5270985	ATGP1	.	+
Chr2	5277059	5278229	ATGP1	.	+
Chr3	11369867	11370572	ATGP1	.	-
Chr3	11205164	11206299	ATGP1	.	-
Chr3	13168135	13169292	ATGP1	.	+
Chr3	12960374	12961528	ATGP1	.	-
Chr3	12967314	12968466	ATGP1	.	-
Chr3	12478085	12479242	ATGP1	.	+
Chr3	12485171	12486325	ATGP1	.	+
Chr3	15476402	15477549	ATGP1	.	+
Chr3	15317831	15318974	ATGP1	.	+
Chr3	11054940	11055896	ATGP1	.	+
Chr3	11061784	11062842	ATGP1	.	-
Chr3	12613308	12614366	ATGP1	.	-
Chr3	12619886	12620939	ATGP1	.	-
Chr3	16333758	16334921	ATGP1	.	+
Chr3	16340868	16342025	ATGP1	.	+
Chr3	12256495	12257657	ATGP1	.	+
Chr3	11376936	11378055	ATGP1	.	-
Chr3	14042070	14043222	ATGP1	.	-
Chr3	12853595	12854749	ATGP1	.	+
Chr3	12860709	12861862	ATGP1	.	+
Chr3	14462847	14463978	ATGP1	.	+
Chr3	13479534	13480691	ATGP1	.	-
Chr3	13184682	13185822	ATGP1	.	-
Chr3	12734818	12735933	ATGP1	.	-
Chr3	14448998	14449472	ATGP1	.	+
Chr3	15435043	15436149	ATGP1	.	-
Chr3	11429515	11430070	ATGP1	.	+
Chr3	11430076	11430659	ATGP1	.	-
Chr3	11637949	11639061	ATGP1	.	+
Chr4	4717036	4718186	ATGP1	.	+
Chr4	1618158	1619310	ATGP1	.	+
Chr4	5127101	5128257	ATGP1	.	-
Chr4	5133997	5135152	ATGP1	.	-
Chr4	6529315	6530472	ATGP1	.	-
Chr4	6536004	6537160	ATGP1	.	-
Chr4	1644088	1645246	ATGP1	.	-
Chr4	5664090	5664438	ATGP1	.	-
Chr4	5271738	5272894	ATGP1	.	+
Chr4	2867757	2868906	ATGP1	.	-
Chr4	2874761	2875910	ATGP1	.	-
Chr4	4677142	4678300	ATGP1	.	-
Chr4	4683036	4684195	ATGP1	.	-
Chr4	5219582	5220646	ATGP1	.	-
Chr4	4097528	4098688	ATGP1	.	-
Chr4	4920179	4921301	ATGP1	.	-
Chr4	5026548	5027709	ATGP1	.	-
Chr4	5013683	5014837	ATGP1	.	-
Chr4	5727324	5727765	ATGP1	.	-
Chr5	15490820	15491964	ATGP1	.	-
Chr5	15497499	15498653	ATGP1	.	-
Chr5	9181650	9182804	ATGP1	.	+
Chr5	9188364	9189417	ATGP1	.	+
Chr5	10764243	10765395	ATGP1	.	+
Chr5	10771352	10772498	ATGP1	.	+
Chr5	12500668	12501819	ATGP1	.	+
Chr5	12507763	12508918	ATGP1	.	+
Chr5	13069104	13070262	ATGP1	.	+
Chr5	13076011	13077139	ATGP1	.	+
Chr5	13378492	13379652	ATGP1	.	-
Chr5	9890101	9891233	ATGP1	.	-
Chr5	9896891	9898036	ATGP1	.	-
Chr5	10695180	10696120	ATGP1	.	+
Chr5	12181810	12182967	ATGP1	.	+
ATGP2 consensus	1287	ATGP2	TGTAACGCCCGCGATCCTCAATAGGATCGTTGGCTAGGACTTGGTCCGAGAGAAGAAGGTGGAGTCTCGGACAAGTGAGAAGGAGCTGGCCATAAGCTCGGACAAAGGGGAAATCATGCAGGCTAAGCTAGGATCGTAAAGAAATCACTTGGGTCAGCTCGCCCAAAGCTCAAGCTCAGCTGGAAGGAGTGACGGTTACTCAGGTCGAGTGACAGTCCAGCTCGGGCAGCTGGACGAGTGACGGTTGAGCTCGAGGTAGCTGGACGAGTGACGGTTGAGCTCGAGGTAGCTGGACGAGTGACGGACGAGCTGGGCGGTTATGGGCGAAGAGATACAACTCTTCGGAAAGGTGCAACTCTTCGGAAGGGCGCAACTCTTCGGAAAGGTGCAACTCTTCGG…
ATGP2N consensu	2067	ATGP2N	TGTAACGACCGCGTCCCGCGTTCATAAAGAGGCCGGTTTGTTTTAGGAGAAAACTAGACCATGGTCGAGAAACGGACTAAAATACTTAGTCGGAAGAACGAGAAAGTTCAAGCTGAACCAGCTAGGTGAGCTGGACAAGCTGGATGAACTAGCTAGCTAAGCTAGGTGAGCTAAACCAGCTGGAAGACTAGCTAGCTCAGCTAGGTGAGCTGACCGACAGCTCGACTGAGCTCGGTGAGCTGATCGAGTACTGACCCAGCTGGGTGGTCCGGTCAGCTGACACTCGAGCTGGTGGACTGTGGTAGCTCACGGGTGAAGAGGTGTCTCGGCCAAAAGGTGTAAGGTCGAGCGGGTACCAACGAACGGTTGCATCGCCCAAAGGATGCAAGGAACGGATGT…
Chr2	31487	33507	ATGP2/2N	.	+
Chr2	34421	36441	ATGP2/2N	.	+
Chr2	65076	67094	ATGP2/2N	.	-
Chr4	3133768	3135720	ATGP2/2N	.	+
Chr4	3136666	3138654	ATGP2/2N	.	+
Chr4	5000001	5001509	ATGP2/2N	.	-
Chr2	5095488	5097516	ATGP2/2N	.	-
Chr2	5105999	5107869	ATGP2/2N	.	+
Chr2	5108819	5110229	ATGP2/2N	.	+
Chr4	5581567	5583588	ATGP2/2N	.	+
Chr4	5584542	5586563	ATGP2/2N	.	+
Chr5	10106825	10108428	ATGP2/2N	.	+
Chr5	10109450	10111490	ATGP2/2N	.	+
Chr5	10112512	10114552	ATGP2/2N	.	+
Chr5	11127657	11129597	ATGP2/2N	.	-
Chr3	11406733	11408733	ATGP2/2N	.	-
Chr5	11746180	11748043	ATGP2/2N	.	+
Chr5	12108235	12110259	ATGP2/2N	.	-
Chr3	12511598	12513617	ATGP2/2N	.	+
Chr3	12947453	12949411	ATGP2/2N	.	-
Chr1	15562039	15564054	ATGP2/2N	.	+
Chr1	15565114	15567091	ATGP2/2N	.	+
Chr1	15639275	15639886	ATGP2/2N	.	+
Chr3	16500930	16501810	ATGP2/2N	.	+
Chr3	17392544	17393352	ATGP2/2N	.	+
Chr3	17393358	17395048	ATGP2/2N	.	-
Chr1	20475899	20477834	ATGP2/2N	.	-
ATGP3 type5 consensus	384	ATGP3-type5	TGATACAGGATTAACGTGTGGTGAGCTGGTGAGCTGACGAGCTGGCGAGCTGGCAATGTGAAGTCGGATGTTAGGCAAAGTACTTGTGAGCTGGCGAGCTGGCGAGCTGGCAATGCAATGGACGTTAACGGCGATCGTTATTAACGTGGTTAACGTTTACTTTCTTTACCTTTTTATATAAGAGCAACATGTTATGCTCATGCTTTCATTATCGAATAATCTGTAATCTTCAGAATTCTCTAGAACCTTTGTAAGTGCTAGATTTCTCTCACATCGAGAGCTAGCTGAATCATTTGGTGTTTTATGAACATCGATTGATTGTTGGTTTCGAATGATAATTGGAGATTTGGATTGTTCTTGTGAATCGCAGGTTTCCCTGTAACA
Chr1	12679874	12680165	ATGP3	.	-
Chr1	13818567	13818942	ATGP3	.	+
Chr1	13823513	13823888	ATGP3	.	+
Chr3	2813045	2813479	ATGP3	.	+
Chr3	3807306	3807689	ATGP3	.	-
Chr3	3812260	3812643	ATGP3	.	-
Chr4	15559445	15559627	ATGP3	.	-
Chr4	15562303	15562485	ATGP3	.	-
Chr5	3250366	3250737	ATGP3	.	+
Chr5	4788584	4788768	ATGP3	.	+
Chr5	4794065	4794414	ATGP3	.	+
Chr5	4799357	4799539	ATGP3	.	-
