# Supplementary material for: Epigenetic regulation of spurious transcription initiation in Arabidopsis
Source: Nat Commun. 2020 Jun 26;11:3224. doi: 10.1038/s41467-020-16951-w (PMC7319988; doi:10.1038/s41467-020-16951-w)
Supplement: Supplementary file 14 — Supplementary Data 11 [file 41467_2020_16951_MOESM14_ESM.xlsx]

## Sheet: Sheet1
Supplementary Data 11: primers used in this study.
Primer Name	primers (5'-3')		Purpose	Comment
AT1G23935 P3-1	CCTCTTCTGTTGTAGAAATTTC		qRT-PCR	Figure 6
AT1G23935 P3-2	TGAATCAACTAGGGTTGAAGC		qRT-PCR	Figure 6
AT1G23935 P4-1	TGGAGAATGGGTTGCTGTTTGC		qRT-PCR	Figure 6
AT1G23935 P4-2	TGCATTGGATGGTCTGAACCTC		qRT-PCR	Figure 6
AT2G14580 P1-1	TGGAAATAGCCATTATTTCAAC		qRT-PCR	Supplementary Figure 14
AT2G14580 P1-2	AGCATTTACATAGTCTTGCTGG		qRT-PCR	Supplementary Figure 14
AT2G14580 P2-1	AGTTCTTCCTCACATGGCTCAC		qRT-PCR	Supplementary Figure 14
AT2G14580 P2-2	AGAAGGTGTCGTATACTTATCC		qRT-PCR	Supplementary Figure 14
AT2G15070 P1-1	GAAGCACTGCATCCAAGACAAG		qRT-PCR	Supplementary Figure 14
AT2G15070 P1-2	TCACGCATGTCCGAATGATTGC		qRT-PCR	Supplementary Figure 14
AT2G15080 P3-1	ATGCAAGGTACGTGAGTTTCCC		qRT-PCR	Supplementary Figure 14
AT2G15080 P3-2	ATGCTTTAAGTGGCCACATCGC		qRT-PCR	Supplementary Figure 14
AT5G37180 P1-1	AGCTGCCATTACGAAACCAATC		qRT-PCR	Figure 6
AT5G37180 P1-2	GGTTTTGTCCCATCGCTTCTGG		qRT-PCR	Figure 6
AT5G37180 P3-1	AGCTGTGGTTTGGTCACATTCG		qRT-PCR	Figure 6
AT5G37180 P3-2	TTGCTCGGGTCAATGTGGAAAC		qRT-PCR	Figure 6
AT1G33680 GSP1	GATTACGCCAAGCTTTGGGGCAACTGCTGGTGGTTGTGTACC		5' RACE	Figure 4
AT3G19840 GSP1	GATTACGCCAAGCTTCTTGCCTCGGCATCTTGCTGTACCTG		5' RACE	Figure 4
AT5G07590 GSP1	GATTACGCCAAGCTTCAGGCAGAGACGGGACCGTGGCAC		5' RACE	Figure 4
AT2G15790 GSP1	GATTACGCCAAGCTTGGACCTAAACCCTTCTCACCGGTACAG		5' RACE	Figure 6
AT2G15790 GSP3	GATTACGCCAAGCTTAGAGTAATCGAAAATTCTCAGCG		5' RACE	Figure 6
AT2G16050 GSP1	GATTACGCCAAGCTTCCGGAGCAGCGATAGCGAGAGCCG		5' RACE	Figure 6
AT2G16050 GSP3	GATTACGCCAAGCTTACCAACTTCATTGCATCCATC		5' RACE	Figure 6
AT2G30920 GSP1	GATTACGCCAAGCTTGCTGATTCACCCGTACCGACGCCAAC		5' RACE	Supplementary Figure 14
AT2G30920 GSP2	GATTACGCCAAGCTTcgaaagagaaagcgatcacgag		5' RACE	Supplementary Figure 14
AT3G18260 GSP1	GATTACGCCAAGCTTCCCGCCGCTGTATCCACGTCGTCCTCG		5' RACE	Figure 4
AT3G28080 GSP1	GATTACGCCAAGCTTAATAGCTCCTCCGATGAGCCAATCAGAC		5' RACE	Figure 4
AT5G17050 GSP1	GATTACGCCAAGCTTCCAATCTCCCACACAACCTCCACCGC		5' RACE	Figure 4
AT5G28442 GSP2	GATTACGCCAAGCTTGAACGAGAGGCGGCTCGGGATCGTCG		5' RACE	Supplementary Figure 14
AT5G28442 GSP3	GATTACGCCAAGCTTATCCAATTCCCGAGCGATGTCG		5' RACE	Supplementary Figure 14
TUB8 GSP2	GATTACGCCAAGCTTCCGATCTGGTTTCCGCATTGGCCACC		5' RACE	Figure 4
