# Supplementary material for: Epigenetic regulation of spurious transcription initiation in Arabidopsis
Source: Nat Commun. 2020 Jun 26;11:3224. doi: 10.1038/s41467-020-16951-w (PMC7319988; doi:10.1038/s41467-020-16951-w)
Supplement: Supplementary file 16 — Source Data [file 41467_2020_16951_MOESM16_ESM.xlsx]

## Sheet: Figure 1b
expression	tssTYPE
5.2338	UPSTREAM
8.19962	UPSTREAM
13.3663	UPSTREAM
1.66408	UPSTREAM
3.8918	UPSTREAM
24.2634	UPSTREAM
0.7381	UPSTREAM
1.39568	UPSTREAM
35.657	UPSTREAM
2.20088	UPSTREAM
1.35542	UPSTREAM
0.89914	UPSTREAM
7.19312	UPSTREAM
2.72426	UPSTREAM
0.30866	UPSTREAM
1.63724	UPSTREAM
0.81862	UPSTREAM
0.68442	UPSTREAM
0.71126	UPSTREAM
0.50996	UPSTREAM
39.9514	UPSTREAM
0.49654	UPSTREAM
4.38834	UPSTREAM
2.72426	UPSTREAM
0.76494	UPSTREAM
8.44118	UPSTREAM
20.9218	UPSTREAM
0.32208	UPSTREAM
3.05976	UPSTREAM
3.66366	UPSTREAM
5.5693	UPSTREAM
8.2533	UPSTREAM
15.1378	UPSTREAM
3.30132	UPSTREAM
0.91256	UPSTREAM
11.7559	UPSTREAM
16.6542	UPSTREAM
5.93164	UPSTREAM
0.3355	UPSTREAM
54.6328	UPSTREAM
6.2403	UPSTREAM
6.61606	UPSTREAM
0.42944	UPSTREAM
40.2198	UPSTREAM
1.51646	UPSTREAM
1.11386	UPSTREAM
7.63598	UPSTREAM
2.59006	UPSTREAM
0.3355	UPSTREAM
3.87838	UPSTREAM
1.03334	UPSTREAM
0.57706	UPSTREAM
0.61732	UPSTREAM
2.63032	UPSTREAM
3.52946	UPSTREAM
3.03292	UPSTREAM
1.08702	UPSTREAM
42.6219	UPSTREAM
7.12602	UPSTREAM
1.24806	UPSTREAM
3.63682	UPSTREAM
11.3667	UPSTREAM
2.0801	UPSTREAM
2.09352	UPSTREAM
1.10044	UPSTREAM
0.32208	UPSTREAM
0.4026	UPSTREAM
0.32208	UPSTREAM
3.67708	UPSTREAM
2.80478	UPSTREAM
2.52296	UPSTREAM
1.32858	UPSTREAM
7.09918	UPSTREAM
0.64416	UPSTREAM
10.5079	UPSTREAM
2.2814	UPSTREAM
1.03334	UPSTREAM
1.36884	UPSTREAM
0.88572	UPSTREAM
1.77144	UPSTREAM
0.59048	UPSTREAM
0.59048	UPSTREAM
2.32166	UPSTREAM
1.36884	UPSTREAM
0.59048	UPSTREAM
0.49654	UPSTREAM
0.7381	UPSTREAM
1.65066	UPSTREAM
4.37492	UPSTREAM
0.993081	UPSTREAM
1.32858	UPSTREAM
6.95156	UPSTREAM
10.1858	UPSTREAM
1.71776	UPSTREAM
48.9293	UPSTREAM
1.59698	UPSTREAM
20.7473	UPSTREAM
1.2749	UPSTREAM
0.37576	UPSTREAM
4.45544	UPSTREAM
1.39568	UPSTREAM
0.993081	UPSTREAM
3.07318	UPSTREAM
55.7736	UPSTREAM
0.56364	UPSTREAM
7.59572	UPSTREAM
0.6039	UPSTREAM
0.37576	UPSTREAM
0.84546	UPSTREAM
5.05934	UPSTREAM
3.18054	UPSTREAM
2.6169	UPSTREAM
4.4957	UPSTREAM
1.77144	UPSTREAM
2.4827	UPSTREAM
4.91172	UPSTREAM
1.0736	UPSTREAM
9.62215	UPSTREAM
0.4026	UPSTREAM
19.8348	UPSTREAM
1.22122	UPSTREAM
1.36884	UPSTREAM
1.8117	UPSTREAM
4.2273	UPSTREAM
6.75026	UPSTREAM
1.0736	UPSTREAM
0.55022	UPSTREAM
1.78486	UPSTREAM
1.08702	UPSTREAM
3.26106	UPSTREAM
5.71692	UPSTREAM
2.09352	UPSTREAM
7.30048	UPSTREAM
15.2183	UPSTREAM
0.3355	UPSTREAM
3.24764	UPSTREAM
2.52296	UPSTREAM
1.63724	UPSTREAM
1.77144	UPSTREAM
10.575	UPSTREAM
10.7763	UPSTREAM
8.052	UPSTREAM
6.61606	UPSTREAM
1.4762	UPSTREAM
0.45628	UPSTREAM
15.7148	UPSTREAM
13.7555	UPSTREAM
14.7352	UPSTREAM
0.42944	UPSTREAM
0.69784	UPSTREAM
17.956	UPSTREAM
4.05284	UPSTREAM
0.34892	UPSTREAM
1.01992	UPSTREAM
1.75802	UPSTREAM
14.1313	UPSTREAM
13.3261	UPSTREAM
0.30866	UPSTREAM
3.91864	UPSTREAM
3.1537	UPSTREAM
3.67708	UPSTREAM
22.2101	UPSTREAM
15.1646	UPSTREAM
0.77836	UPSTREAM
2.80478	UPSTREAM
4.79094	UPSTREAM
2.57664	UPSTREAM
11.4204	UPSTREAM
2.52296	UPSTREAM
3.34158	UPSTREAM
0.38918	UPSTREAM
15.6075	UPSTREAM
44.5276	UPSTREAM
0.37576	UPSTREAM
0.50996	UPSTREAM
2.25456	UPSTREAM
0.32208	UPSTREAM
1.35542	UPSTREAM
0.966241	UPSTREAM
5.22038	UPSTREAM
0.3355	UPSTREAM
3.94548	UPSTREAM
8264.13	UPSTREAM
877.655	UPSTREAM
2.30824	UPSTREAM
5.01908	UPSTREAM
27.6586	UPSTREAM
0.34892	UPSTREAM
4.17362	UPSTREAM
8.13252	UPSTREAM
10.2126	UPSTREAM
1.39568	UPSTREAM
0.65758	UPSTREAM
27.0011	UPSTREAM
45.3999	UPSTREAM
1.58356	UPSTREAM
0.36234	UPSTREAM
0.49654	UPSTREAM
10.991	UPSTREAM
25.9006	UPSTREAM
1.38226	UPSTREAM
1.12728	UPSTREAM
0.41602	UPSTREAM
1.15412	UPSTREAM
2.18746	UPSTREAM
0.7381	UPSTREAM
8.60222	UPSTREAM
4.64332	UPSTREAM
1.0065	UPSTREAM
4.40176	UPSTREAM
5.11302	UPSTREAM
3.46236	UPSTREAM
0.38918	UPSTREAM
33.0401	UPSTREAM
0.71126	UPSTREAM
7.94464	UPSTREAM
7.81044	UPSTREAM
0.36234	UPSTREAM
2.85846	UPSTREAM
0.84546	UPSTREAM
18.4391	UPSTREAM
0.56364	UPSTREAM
0.3355	UPSTREAM
1.57014	UPSTREAM
11.1386	UPSTREAM
1.48962	UPSTREAM
59.7459	UPSTREAM
0.4026	UPSTREAM
6.07926	UPSTREAM
6.33424	UPSTREAM
0.59048	UPSTREAM
0.925981	UPSTREAM
1.04676	UPSTREAM
102.354	UPSTREAM
0.5368	UPSTREAM
4.64332	UPSTREAM
56.9411	UPSTREAM
2.013	UPSTREAM
0.8723	UPSTREAM
27.0547	UPSTREAM
1.59698	UPSTREAM
11.246	UPSTREAM
4.4286	UPSTREAM
0.63074	UPSTREAM
2.06668	UPSTREAM
1.03334	UPSTREAM
1.0065	UPSTREAM
4.8983	UPSTREAM
1.18096	UPSTREAM
2.63032	UPSTREAM
0.59048	UPSTREAM
0.84546	UPSTREAM
1.83854	UPSTREAM
1.16754	UPSTREAM
0.36234	UPSTREAM
0.42944	UPSTREAM
8.46802	UPSTREAM
0.3355	UPSTREAM
2.40218	UPSTREAM
7.48836	UPSTREAM
3.39526	UPSTREAM
36.073	UPSTREAM
1.38226	UPSTREAM
5.98532	UPSTREAM
4.8983	UPSTREAM
4.20046	UPSTREAM
0.65758	UPSTREAM
4.65674	UPSTREAM
1.35542	UPSTREAM
5.94506	UPSTREAM
14.3326	UPSTREAM
13.8494	UPSTREAM
2.83162	UPSTREAM
94.4769	UPSTREAM
3.60998	UPSTREAM
1.26148	UPSTREAM
2.17404	UPSTREAM
0.48312	UPSTREAM
0.84546	UPSTREAM
0.41602	UPSTREAM
3.8247	UPSTREAM
7.07234	UPSTREAM
16.6005	UPSTREAM
10.8031	UPSTREAM
0.88572	UPSTREAM
1.63724	UPSTREAM
0.7381	UPSTREAM
1.18096	UPSTREAM
1.2749	UPSTREAM
0.91256	UPSTREAM
23.9681	UPSTREAM
0.30866	UPSTREAM
7.86412	UPSTREAM
10.1455	UPSTREAM
1.85196	UPSTREAM
0.4697	UPSTREAM
6.62948	UPSTREAM
2.89872	UPSTREAM
6.11952	UPSTREAM
0.71126	UPSTREAM
0.925981	UPSTREAM
3.47578	UPSTREAM
4.97882	UPSTREAM
2.83162	UPSTREAM
39.1864	UPSTREAM
2.22772	UPSTREAM
3.0195	UPSTREAM
10.8568	UPSTREAM
58.2965	UPSTREAM
19.0027	UPSTREAM
0.64416	UPSTREAM
9.87713	UPSTREAM
46.044	UPSTREAM
1.93248	UPSTREAM
18.0096	UPSTREAM
0.69784	UPSTREAM
2.06668	UPSTREAM
3.38184	UPSTREAM
2.9524	UPSTREAM
9.99791	UPSTREAM
2.85846	UPSTREAM
10.0516	UPSTREAM
9.17928	UPSTREAM
1.70434	UPSTREAM
95.3626	UPSTREAM
11.4473	UPSTREAM
4.26756	UPSTREAM
1.69092	UPSTREAM
5.87796	UPSTREAM
5.44852	UPSTREAM
4.5628	UPSTREAM
2.2814	UPSTREAM
12.8564	UPSTREAM
0.38918	UPSTREAM
6.92472	UPSTREAM
11.7828	UPSTREAM
3.63682	UPSTREAM
2.2814	UPSTREAM
1.78486	UPSTREAM
28.0344	UPSTREAM
93.5911	UPSTREAM
2.99266	UPSTREAM
6.4416	UPSTREAM
1.1407	UPSTREAM
2.59006	UPSTREAM
4.58964	UPSTREAM
9.27323	UPSTREAM
10.0784	UPSTREAM
9.86371	UPSTREAM
14.6412	UPSTREAM
0.32208	UPSTREAM
2.65716	UPSTREAM
4.75068	UPSTREAM
181.747	UPSTREAM
11.2862	UPSTREAM
0.979661	UPSTREAM
1.0736	UPSTREAM
0.81862	UPSTREAM
0.79178	UPSTREAM
23.1764	UPSTREAM
0.88572	UPSTREAM
0.3355	UPSTREAM
1.31516	UPSTREAM
6.15978	UPSTREAM
0.7381	UPSTREAM
1.04676	UPSTREAM
1.11386	UPSTREAM
0.72468	UPSTREAM
6.62948	UPSTREAM
5.62298	UPSTREAM
3.86496	UPSTREAM
0.5368	UPSTREAM
8.88404	UPSTREAM
3.40868	UPSTREAM
2.02642	UPSTREAM
1.90564	UPSTREAM
0.49654	UPSTREAM
2.4156	UPSTREAM
16.6945	UPSTREAM
1.10044	UPSTREAM
2.684	UPSTREAM
43.4137	UPSTREAM
14.6412	UPSTREAM
9.68925	UPSTREAM
0.37576	UPSTREAM
2.84504	UPSTREAM
0.63074	UPSTREAM
2.2814	UPSTREAM
3.19396	UPSTREAM
1.16754	UPSTREAM
2.65716	UPSTREAM
0.57706	UPSTREAM
10.6286	UPSTREAM
5.55588	UPSTREAM
4.33466	UPSTREAM
1.59698	UPSTREAM
0.8052	UPSTREAM
22.0893	UPSTREAM
2.57664	UPSTREAM
9.07192	UPSTREAM
31.5236	UPSTREAM
0.45628	UPSTREAM
0.41602	UPSTREAM
7.6494	UPSTREAM
7.19312	UPSTREAM
5.75718	UPSTREAM
3.78444	UPSTREAM
199.327	UPSTREAM
1.15412	UPSTREAM
2.10694	UPSTREAM
0.4697	UPSTREAM
1.69092	UPSTREAM
3.07318	UPSTREAM
1.73118	UPSTREAM
0.79178	UPSTREAM
0.993081	UPSTREAM
7.82386	UPSTREAM
0.36234	UPSTREAM
9.98449	UPSTREAM
0.50996	UPSTREAM
11.9035	UPSTREAM
0.83204	UPSTREAM
4.07968	UPSTREAM
5.05934	UPSTREAM
11.823	UPSTREAM
1.63724	UPSTREAM
3.74418	UPSTREAM
1.10044	UPSTREAM
1.77144	UPSTREAM
6.4416	UPSTREAM
31.5639	UPSTREAM
1.77144	UPSTREAM
12.6551	UPSTREAM
1.23464	UPSTREAM
2.99266	UPSTREAM
0.57706	UPSTREAM
6.95156	UPSTREAM
90.6656	UPSTREAM
0.966241	UPSTREAM
1.71776	UPSTREAM
0.8723	UPSTREAM
9.03166	UPSTREAM
3.03292	UPSTREAM
0.61732	UPSTREAM
3.27448	UPSTREAM
2.80478	UPSTREAM
0.952821	UPSTREAM
1.78486	UPSTREAM
1.4091	UPSTREAM
38.3007	UPSTREAM
5.58272	UPSTREAM
0.64416	UPSTREAM
0.79178	UPSTREAM
1.30174	UPSTREAM
1.12728	UPSTREAM
18.2109	UPSTREAM
17.6741	UPSTREAM
1.71776	UPSTREAM
0.84546	UPSTREAM
7.52862	UPSTREAM
0.55022	UPSTREAM
19.5127	UPSTREAM
4.75068	UPSTREAM
2.71084	UPSTREAM
2.684	UPSTREAM
0.77836	UPSTREAM
0.30866	UPSTREAM
3.07318	UPSTREAM
8.40092	UPSTREAM
3.10002	UPSTREAM
1.50304	UPSTREAM
1.39568	UPSTREAM
0.71126	UPSTREAM
2.4156	UPSTREAM
2.87188	UPSTREAM
63.9463	UPSTREAM
1.4091	UPSTREAM
0.59048	UPSTREAM
4.60306	UPSTREAM
1.10044	UPSTREAM
10.3871	UPSTREAM
0.38918	UPSTREAM
4.34808	UPSTREAM
1.15412	UPSTREAM
0.38918	UPSTREAM
0.79178	UPSTREAM
0.69784	UPSTREAM
0.952821	UPSTREAM
2.49612	UPSTREAM
13.3797	UPSTREAM
0.4026	UPSTREAM
3.70392	UPSTREAM
13.1784	UPSTREAM
0.44286	UPSTREAM
3.24764	UPSTREAM
9.51479	UPSTREAM
5.47536	UPSTREAM
7.12602	UPSTREAM
1.2749	UPSTREAM
0.44286	UPSTREAM
1.1407	UPSTREAM
3.1537	UPSTREAM
1.12728	UPSTREAM
0.81862	UPSTREAM
5.27406	UPSTREAM
2.2814	UPSTREAM
29.3764	UPSTREAM
0.52338	UPSTREAM
10.9373	UPSTREAM
15.3793	UPSTREAM
0.38918	UPSTREAM
13.9836	UPSTREAM
0.91256	UPSTREAM
3.54288	UPSTREAM
1.31516	UPSTREAM
0.76494	UPSTREAM
31.9262	UPSTREAM
0.77836	UPSTREAM
1.10044	UPSTREAM
0.36234	UPSTREAM
4.10652	UPSTREAM
0.32208	UPSTREAM
4.68358	UPSTREAM
36.3816	UPSTREAM
1.19438	UPSTREAM
0.88572	UPSTREAM
26.6656	UPSTREAM
1.50304	UPSTREAM
0.3355	UPSTREAM
17.2447	UPSTREAM
29.4301	UPSTREAM
1.0065	UPSTREAM
2.013	UPSTREAM
1.1407	UPSTREAM
0.8052	UPSTREAM
0.966241	UPSTREAM
3.6905	UPSTREAM
4.40176	UPSTREAM
3.77102	UPSTREAM
0.57706	UPSTREAM
0.81862	UPSTREAM
44.4605	UPSTREAM
0.41602	UPSTREAM
0.44286	UPSTREAM
19.2175	UPSTREAM
1.57014	UPSTREAM
4.13336	UPSTREAM
1.06018	UPSTREAM
56.2164	UPSTREAM
5.20696	UPSTREAM
0.56364	UPSTREAM
0.57706	UPSTREAM
0.79178	UPSTREAM
1.44936	UPSTREAM
5.6364	UPSTREAM
0.37576	UPSTREAM
2.93898	UPSTREAM
41.1592	UPSTREAM
2.85846	UPSTREAM
9.03166	UPSTREAM
0.3355	UPSTREAM
7.1797	UPSTREAM
2.67058	UPSTREAM
3.58314	UPSTREAM
7.56888	UPSTREAM
0.61732	UPSTREAM
15.943	UPSTREAM
0.37576	UPSTREAM
4.07968	UPSTREAM
0.75152	UPSTREAM
3.27448	UPSTREAM
88.2231	UPSTREAM
6.52212	UPSTREAM
0.83204	UPSTREAM
258.577	UPSTREAM
0.34892	UPSTREAM
4.2273	UPSTREAM
0.64416	UPSTREAM
8.03858	UPSTREAM
8.29356	UPSTREAM
54.4718	UPSTREAM
0.32208	UPSTREAM
1.11386	UPSTREAM
6.85762	UPSTREAM
0.42944	UPSTREAM
3.39526	UPSTREAM
3.39526	UPSTREAM
23.6326	UPSTREAM
1.82512	UPSTREAM
11.0983	UPSTREAM
0.45628	UPSTREAM
4.85804	UPSTREAM
0.48312	UPSTREAM
0.36234	UPSTREAM
7.1126	UPSTREAM
0.3355	UPSTREAM
6.46844	UPSTREAM
54.2973	UPSTREAM
3.39526	UPSTREAM
0.30866	UPSTREAM
5.22038	UPSTREAM
0.979661	UPSTREAM
0.55022	UPSTREAM
0.30866	UPSTREAM
1.85196	UPSTREAM
9.00482	UPSTREAM
26.1422	UPSTREAM
2.67058	UPSTREAM
5.89138	UPSTREAM
0.979661	UPSTREAM
1.55672	UPSTREAM
55.787	UPSTREAM
2.53638	UPSTREAM
3.36842	UPSTREAM
8.4546	UPSTREAM
6.99182	UPSTREAM
12.0646	UPSTREAM
29.7656	UPSTREAM
9.94423	UPSTREAM
13.8226	UPSTREAM
1.73118	UPSTREAM
18.3988	UPSTREAM
7.52862	UPSTREAM
0.38918	UPSTREAM
0.59048	UPSTREAM
0.4026	UPSTREAM
1.6104	UPSTREAM
1.98616	UPSTREAM
1.8788	UPSTREAM
0.69784	UPSTREAM
4.17362	UPSTREAM
10.5884	UPSTREAM
0.59048	UPSTREAM
1.8117	UPSTREAM
0.76494	UPSTREAM
1.7446	UPSTREAM
9.79661	UPSTREAM
5.95848	UPSTREAM
1.19438	UPSTREAM
3.50262	UPSTREAM
1.57014	UPSTREAM
0.3355	UPSTREAM
1.99958	UPSTREAM
1.30174	UPSTREAM
0.91256	UPSTREAM
3.43552	UPSTREAM
6.13294	UPSTREAM
12.239	UPSTREAM
39.7232	UPSTREAM
0.68442	UPSTREAM
0.671	UPSTREAM
0.3355	UPSTREAM
1.46278	UPSTREAM
0.8723	UPSTREAM
0.72468	UPSTREAM
9.50137	UPSTREAM
3.2208	UPSTREAM
0.65758	UPSTREAM
4.61648	UPSTREAM
1.06018	UPSTREAM
5.59614	UPSTREAM
0.81862	UPSTREAM
5.11302	UPSTREAM
0.671	UPSTREAM
9.01824	UPSTREAM
0.56364	UPSTREAM
8.83036	UPSTREAM
6.41476	UPSTREAM
0.49654	UPSTREAM
28.7322	UPSTREAM
7.94464	UPSTREAM
18.6672	UPSTREAM
1.06018	UPSTREAM
0.4026	UPSTREAM
8.7901	UPSTREAM
77.2053	UPSTREAM
0.42944	UPSTREAM
0.83204	UPSTREAM
22.2504	UPSTREAM
9.07192	UPSTREAM
3.26106	UPSTREAM
0.30866	UPSTREAM
0.69784	UPSTREAM
0.3355	UPSTREAM
18.0902	UPSTREAM
1.82512	UPSTREAM
1.90564	UPSTREAM
8.33382	UPSTREAM
5.9048	UPSTREAM
0.68442	UPSTREAM
2.6169	UPSTREAM
20.1032	UPSTREAM
0.48312	UPSTREAM
3.8918	UPSTREAM
8.723	UPSTREAM
0.76494	UPSTREAM
12.1317	UPSTREAM
8.19962	UPSTREAM
0.48312	UPSTREAM
145.043	UPSTREAM
1.342	UPSTREAM
26.2764	UPSTREAM
1.26148	UPSTREAM
5.69008	UPSTREAM
1.97274	UPSTREAM
0.77836	UPSTREAM
7.4481	UPSTREAM
9.78319	UPSTREAM
0.5368	UPSTREAM
0.8052	UPSTREAM
1.8117	UPSTREAM
3.81128	UPSTREAM
6.68316	UPSTREAM
0.63074	UPSTREAM
0.42944	UPSTREAM
2.45586	UPSTREAM
0.32208	UPSTREAM
18.2109	UPSTREAM
4.92514	UPSTREAM
1.79828	UPSTREAM
7.75676	UPSTREAM
0.3355	UPSTREAM
0.34892	UPSTREAM
9.56847	UPSTREAM
0.6039	UPSTREAM
14.3728	UPSTREAM
10.5213	UPSTREAM
1.82512	UPSTREAM
18.2646	UPSTREAM
6.3074	UPSTREAM
0.63074	UPSTREAM
0.76494	UPSTREAM
0.88572	UPSTREAM
0.83204	UPSTREAM
8.02516	UPSTREAM
3.11344	UPSTREAM
3.59656	UPSTREAM
10.991	UPSTREAM
5.00566	UPSTREAM
9.03166	UPSTREAM
5.04592	UPSTREAM
0.671	UPSTREAM
0.3355	UPSTREAM
0.4697	UPSTREAM
0.32208	UPSTREAM
2.46928	UPSTREAM
16.7482	UPSTREAM
1.99958	UPSTREAM
80.9629	UPSTREAM
0.71126	UPSTREAM
60.8061	UPSTREAM
3.81128	UPSTREAM
4.21388	UPSTREAM
6.41476	UPSTREAM
2.2814	UPSTREAM
3.52946	UPSTREAM
5.7035	UPSTREAM
19.969	UPSTREAM
2.6169	UPSTREAM
9.27323	UPSTREAM
4284.28	UPSTREAM
10.226	UPSTREAM
5.5022	UPSTREAM
25.8335	UPSTREAM
1.2749	UPSTREAM
3.6234	UPSTREAM
1.4091	UPSTREAM
0.3355	UPSTREAM
2.20088	UPSTREAM
4.45544	UPSTREAM
6.15978	UPSTREAM
0.88572	UPSTREAM
12.5209	UPSTREAM
1.22122	UPSTREAM
0.85888	UPSTREAM
54.6194	UPSTREAM
9.70267	UPSTREAM
2.3485	UPSTREAM
0.52338	UPSTREAM
3.31474	UPSTREAM
0.41602	UPSTREAM
5.18012	UPSTREAM
2.67058	UPSTREAM
0.671	UPSTREAM
0.91256	UPSTREAM
1.342	UPSTREAM
1.63724	UPSTREAM
1.55672	UPSTREAM
16.6542	UPSTREAM
1.04676	UPSTREAM
2.93898	UPSTREAM
0.34892	UPSTREAM
1.10044	UPSTREAM
6.62948	UPSTREAM
2.4156	UPSTREAM
2.89872	UPSTREAM
5.1667	UPSTREAM
1.10044	UPSTREAM
32.4362	UPSTREAM
7.36758	UPSTREAM
2.69742	UPSTREAM
1.69092	UPSTREAM
0.50996	UPSTREAM
2.73768	UPSTREAM
12.1585	UPSTREAM
0.52338	UPSTREAM
20.64	UPSTREAM
1.55672	UPSTREAM
1.98616	UPSTREAM
31.7249	UPSTREAM
1.15412	UPSTREAM
6.76368	UPSTREAM
1.38226	UPSTREAM
3.43552	UPSTREAM
5.51562	UPSTREAM
7.90438	UPSTREAM
4.88488	UPSTREAM
2.9524	UPSTREAM
11.0715	UPSTREAM
11.2057	UPSTREAM
3.9589	UPSTREAM
1.50304	UPSTREAM
54.7134	UPSTREAM
1.93248	UPSTREAM
2.79136	UPSTREAM
2.18746	UPSTREAM
0.8052	UPSTREAM
5.99874	UPSTREAM
0.966241	UPSTREAM
4.32124	UPSTREAM
2.46928	UPSTREAM
7.52862	UPSTREAM
9.28665	UPSTREAM
1.39568	UPSTREAM
19.4993	UPSTREAM
11.407	UPSTREAM
0.56364	UPSTREAM
4.50912	UPSTREAM
4.1602	UPSTREAM
0.993081	UPSTREAM
5.39484	UPSTREAM
0.49654	UPSTREAM
9.36717	UPSTREAM
34.6102	UPSTREAM
0.5368	UPSTREAM
0.6039	UPSTREAM
3.85154	UPSTREAM
2.33508	UPSTREAM
3.9589	UPSTREAM
6.1732	UPSTREAM
0.925981	UPSTREAM
1.12728	UPSTREAM
16.2919	UPSTREAM
4.1602	UPSTREAM
3.39526	UPSTREAM
1.57014	UPSTREAM
1.91906	UPSTREAM
3.03292	UPSTREAM
61.316	UPSTREAM
27.1353	UPSTREAM
1.2749	UPSTREAM
12.6819	UPSTREAM
2.38876	UPSTREAM
5.40826	UPSTREAM
5.6364	UPSTREAM
1.2078	UPSTREAM
6.02558	UPSTREAM
0.55022	UPSTREAM
6.9784	UPSTREAM
0.925981	UPSTREAM
3.26106	UPSTREAM
10.736	UPSTREAM
2.16062	UPSTREAM
58.4978	UPSTREAM
2.3485	UPSTREAM
21.8075	UPSTREAM
6.34766	UPSTREAM
15.9295	UPSTREAM
9.59531	UPSTREAM
41.8167	UPSTREAM
0.61732	UPSTREAM
2.0801	UPSTREAM
2.36192	UPSTREAM
26.6387	UPSTREAM
0.5368	UPSTREAM
3.07318	UPSTREAM
0.71126	UPSTREAM
3.07318	UPSTREAM
63.7719	UPSTREAM
47.2787	UPSTREAM
0.48312	UPSTREAM
1.79828	UPSTREAM
1.51646	UPSTREAM
0.42944	UPSTREAM
7.54204	UPSTREAM
9.07192	UPSTREAM
4.34808	UPSTREAM
19.3248	UPSTREAM
1.48962	UPSTREAM
1.4091	UPSTREAM
11.6888	UPSTREAM
3.30132	UPSTREAM
118.458	UPSTREAM
6.33424	UPSTREAM
4.46886	UPSTREAM
14.4265	UPSTREAM
28.5175	UPSTREAM
5.60956	UPSTREAM
3.23422	UPSTREAM
3.355	UPSTREAM
1.69092	UPSTREAM
12.588	UPSTREAM
1.39568	UPSTREAM
2.24114	UPSTREAM
0.36234	UPSTREAM
5.18012	UPSTREAM
5.1667	UPSTREAM
18.2915	UPSTREAM
1.51646	UPSTREAM
11.152	UPSTREAM
1.65066	UPSTREAM
2.67058	UPSTREAM
4.21388	UPSTREAM
1.66408	UPSTREAM
1.66408	UPSTREAM
0.57706	UPSTREAM
66.9256	UPSTREAM
0.59048	UPSTREAM
3.23422	UPSTREAM
4.1602	UPSTREAM
1.06018	UPSTREAM
2.45586	UPSTREAM
7.08576	UPSTREAM
1.15412	UPSTREAM
26.5045	UPSTREAM
3.20738	UPSTREAM
0.50996	UPSTREAM
23.2837	UPSTREAM
1.12728	UPSTREAM
1.4091	UPSTREAM
3.93206	UPSTREAM
0.57706	UPSTREAM
0.64416	UPSTREAM
2.32166	UPSTREAM
5.78402	UPSTREAM
0.4026	UPSTREAM
120.216	UPSTREAM
7.63598	UPSTREAM
0.38918	UPSTREAM
3.24764	UPSTREAM
21.2036	UPSTREAM
10.6152	UPSTREAM
0.38918	UPSTREAM
2.49612	UPSTREAM
3.19396	UPSTREAM
4.4957	UPSTREAM
1.73118	UPSTREAM
7.99832	UPSTREAM
0.6039	UPSTREAM
13.6884	UPSTREAM
258.067	UPSTREAM
1.75802	UPSTREAM
5.28748	UPSTREAM
4.06626	UPSTREAM
21.0963	UPSTREAM
15.1378	UPSTREAM
2.25456	UPSTREAM
0.59048	UPSTREAM
2.92556	UPSTREAM
3.99916	UPSTREAM
0.38918	UPSTREAM
2.65716	UPSTREAM
14.5741	UPSTREAM
0.77836	UPSTREAM
7.82386	UPSTREAM
0.77836	UPSTREAM
0.5368	UPSTREAM
0.979661	UPSTREAM
3.18054	UPSTREAM
27.3231	UPSTREAM
0.4697	UPSTREAM
6.05242	UPSTREAM
1.4091	UPSTREAM
1.30174	UPSTREAM
0.48312	UPSTREAM
0.4026	UPSTREAM
2.69742	UPSTREAM
4.32124	UPSTREAM
2.17404	UPSTREAM
0.36234	UPSTREAM
0.925981	UPSTREAM
0.38918	UPSTREAM
18.1707	UPSTREAM
1.44936	UPSTREAM
0.925981	UPSTREAM
1.55672	UPSTREAM
10.3066	UPSTREAM
3.31474	UPSTREAM
0.925981	UPSTREAM
3.40868	UPSTREAM
1.28832	UPSTREAM
2.37534	UPSTREAM
37.6565	UPSTREAM
4.01258	UPSTREAM
0.64416	UPSTREAM
11.0044	UPSTREAM
1.85196	UPSTREAM
0.36234	UPSTREAM
4.33466	UPSTREAM
12.1585	UPSTREAM
3.24764	UPSTREAM
3.47578	UPSTREAM
5.1667	UPSTREAM
0.4697	UPSTREAM
4.34808	UPSTREAM
37.0795	UPSTREAM
0.38918	UPSTREAM
1.0736	UPSTREAM
0.41602	UPSTREAM
5.58272	UPSTREAM
1.52988	UPSTREAM
1.73118	UPSTREAM
1.26148	UPSTREAM
0.36234	UPSTREAM
0.993081	UPSTREAM
4.3615	UPSTREAM
21.5391	UPSTREAM
0.4026	UPSTREAM
3.23422	UPSTREAM
3.73076	UPSTREAM
2.40218	UPSTREAM
10.5615	UPSTREAM
1.57014	UPSTREAM
24.2902	UPSTREAM
0.83204	UPSTREAM
0.4697	UPSTREAM
26.4374	UPSTREAM
17.1642	UPSTREAM
15.9027	UPSTREAM
11.7157	UPSTREAM
29.8193	UPSTREAM
2.60348	UPSTREAM
1.26148	UPSTREAM
0.8723	UPSTREAM
0.30866	UPSTREAM
30.5171	UPSTREAM
4.07968	UPSTREAM
0.88572	UPSTREAM
11.7022	UPSTREAM
34.7176	UPSTREAM
29.5509	UPSTREAM
0.3355	UPSTREAM
6.99182	UPSTREAM
17.1373	UPSTREAM
19.7677	UPSTREAM
1.28832	UPSTREAM
1.93248	UPSTREAM
9.83687	UPSTREAM
1.10044	UPSTREAM
3.04634	UPSTREAM
0.8723	UPSTREAM
10.1455	UPSTREAM
6.88446	UPSTREAM
3.66366	UPSTREAM
0.32208	UPSTREAM
0.79178	UPSTREAM
0.37576	UPSTREAM
2.05326	UPSTREAM
3.51604	UPSTREAM
3.90522	UPSTREAM
16.2382	UPSTREAM
13.4737	UPSTREAM
10.7092	UPSTREAM
0.61732	UPSTREAM
0.48312	UPSTREAM
1.58356	UPSTREAM
63.1143	UPSTREAM
0.6039	UPSTREAM
2.17404	UPSTREAM
2.91214	UPSTREAM
1.31516	UPSTREAM
1.57014	UPSTREAM
9.35375	UPSTREAM
2.49612	UPSTREAM
0.91256	UPSTREAM
0.34892	UPSTREAM
9.52821	UPSTREAM
13.6481	UPSTREAM
0.79178	UPSTREAM
18.1573	UPSTREAM
19.553	UPSTREAM
0.32208	UPSTREAM
0.37576	UPSTREAM
0.65758	UPSTREAM
0.56364	UPSTREAM
1.18096	UPSTREAM
4.7641	UPSTREAM
7.16628	UPSTREAM
2.18746	UPSTREAM
15.4464	UPSTREAM
3.1537	UPSTREAM
4.38834	UPSTREAM
3.58314	UPSTREAM
6.33424	UPSTREAM
17.3521	UPSTREAM
12.0646	UPSTREAM
6.45502	UPSTREAM
3.71734	UPSTREAM
0.44286	UPSTREAM
10.8702	UPSTREAM
4.81778	UPSTREAM
6.6429	UPSTREAM
0.32208	UPSTREAM
54.0289	UPSTREAM
5.7035	UPSTREAM
6.21346	UPSTREAM
1.6775	UPSTREAM
0.64416	UPSTREAM
12.4135	UPSTREAM
0.34892	UPSTREAM
1.03334	UPSTREAM
7.82386	UPSTREAM
0.4026	UPSTREAM
1.12728	UPSTREAM
0.30866	UPSTREAM
5.60956	UPSTREAM
6.71	UPSTREAM
4.77752	UPSTREAM
75.6352	UPSTREAM
1.10044	UPSTREAM
18.1841	UPSTREAM
6.13294	UPSTREAM
1.71776	UPSTREAM
1.28832	UPSTREAM
0.42944	UPSTREAM
0.50996	UPSTREAM
2.20088	UPSTREAM
6.75026	UPSTREAM
13.9702	UPSTREAM
16.1711	UPSTREAM
1.2749	UPSTREAM
1.9459	UPSTREAM
1.44936	UPSTREAM
1.9459	UPSTREAM
2.63032	UPSTREAM
2.03984	UPSTREAM
0.41602	UPSTREAM
0.3355	UPSTREAM
11.5412	UPSTREAM
5.75718	UPSTREAM
4.697	UPSTREAM
3.67708	UPSTREAM
1.2078	UPSTREAM
2.69742	UPSTREAM
2.42902	UPSTREAM
1.36884	UPSTREAM
2.92556	UPSTREAM
0.8052	UPSTREAM
6.6429	UPSTREAM
0.8052	UPSTREAM
0.4026	UPSTREAM
0.48312	UPSTREAM
11.152	UPSTREAM
2.69742	UPSTREAM
5.42168	UPSTREAM
5.4351	UPSTREAM
1.71776	UPSTREAM
2.06668	UPSTREAM
4.05284	UPSTREAM
7.15286	UPSTREAM
0.63074	UPSTREAM
1.48962	UPSTREAM
17.9291	UPSTREAM
2.16062	UPSTREAM
1.63724	UPSTREAM
1.19438	UPSTREAM
0.7381	UPSTREAM
1.38226	UPSTREAM
19.7274	UPSTREAM
0.36234	UPSTREAM
2.684	UPSTREAM
16.614	UPSTREAM
50.2848	UPSTREAM
3.74418	UPSTREAM
2.84504	UPSTREAM
6.7771	UPSTREAM
0.939401	UPSTREAM
0.49654	UPSTREAM
0.50996	UPSTREAM
2.3485	UPSTREAM
7.5823	UPSTREAM
1.66408	UPSTREAM
0.88572	UPSTREAM
0.44286	UPSTREAM
0.5368	UPSTREAM
1.57014	UPSTREAM
4.24072	UPSTREAM
11.7559	UPSTREAM
1.01992	UPSTREAM
5.78402	UPSTREAM
9.13902	UPSTREAM
6.33424	UPSTREAM
2.16062	UPSTREAM
0.42944	UPSTREAM
0.952821	UPSTREAM
0.50996	UPSTREAM
9.78319	UPSTREAM
0.30866	UPSTREAM
1.15412	UPSTREAM
21.5257	UPSTREAM
3.31474	UPSTREAM
4.67016	UPSTREAM
13.8494	UPSTREAM
2.72426	UPSTREAM
2.2814	UPSTREAM
2.69742	UPSTREAM
1.342	UPSTREAM
5.85112	UPSTREAM
0.48312	UPSTREAM
1.38226	UPSTREAM
16.8555	UPSTREAM
0.56364	UPSTREAM
13.9568	UPSTREAM
3.5563	UPSTREAM
14.8023	UPSTREAM
0.52338	UPSTREAM
1.0065	UPSTREAM
0.37576	UPSTREAM
0.36234	UPSTREAM
0.65758	UPSTREAM
1.6775	UPSTREAM
0.89914	UPSTREAM
0.34892	UPSTREAM
2.59006	UPSTREAM
0.30866	UPSTREAM
0.48312	UPSTREAM
2.53638	UPSTREAM
0.4697	UPSTREAM
3.85154	UPSTREAM
2.50954	UPSTREAM
30.5439	UPSTREAM
0.30866	UPSTREAM
16.8018	UPSTREAM
4.91172	UPSTREAM
0.37576	UPSTREAM
9.28665	UPSTREAM
0.34892	UPSTREAM
0.44286	UPSTREAM
3.83812	UPSTREAM
0.4697	UPSTREAM
2.03984	UPSTREAM
8.64248	UPSTREAM
1.99958	UPSTREAM
3.27448	UPSTREAM
0.8723	UPSTREAM
4.26756	UPSTREAM
1.2749	UPSTREAM
0.34892	UPSTREAM
6.80394	UPSTREAM
1.08702	UPSTREAM
8.68274	UPSTREAM
0.5368	UPSTREAM
0.77836	UPSTREAM
4.38834	UPSTREAM
0.44286	UPSTREAM
4.2944	UPSTREAM
4.32124	UPSTREAM
2.3485	UPSTREAM
1.77144	UPSTREAM
2.10694	UPSTREAM
0.56364	UPSTREAM
26.1824	UPSTREAM
26.424	UPSTREAM
4.75068	UPSTREAM
1.36884	UPSTREAM
0.61732	UPSTREAM
10.0516	UPSTREAM
0.4026	UPSTREAM
2.36192	UPSTREAM
0.4026	UPSTREAM
1.06018	UPSTREAM
9.86371	UPSTREAM
3.24764	UPSTREAM
1.44936	UPSTREAM
0.48312	UPSTREAM
0.50996	UPSTREAM
0.6039	UPSTREAM
0.952821	UPSTREAM
2.25456	UPSTREAM
1.77144	UPSTREAM
1.19438	UPSTREAM
3.31474	UPSTREAM
1.70434	UPSTREAM
1.70434	UPSTREAM
0.993081	UPSTREAM
1.0065	UPSTREAM
1.9459	UPSTREAM
1.43594	UPSTREAM
2.8182	UPSTREAM
0.966241	UPSTREAM
2.79136	UPSTREAM
8.95114	UPSTREAM
8.3204	UPSTREAM
3.00608	UPSTREAM
1.4762	UPSTREAM
2.56322	UPSTREAM
2.684	UPSTREAM
1.46278	UPSTREAM
2.06668	UPSTREAM
1.10044	UPSTREAM
8.95114	UPSTREAM
2.20088	UPSTREAM
24.9612	UPSTREAM
0.77836	UPSTREAM
0.4026	UPSTREAM
3.0195	UPSTREAM
8.10568	UPSTREAM
45.7622	UPSTREAM
16.0101	UPSTREAM
0.52338	UPSTREAM
986.76	UPSTREAM
5.38142	UPSTREAM
2.32166	UPSTREAM
2.40218	UPSTREAM
2.32166	UPSTREAM
1.38226	UPSTREAM
0.30866	UPSTREAM
0.48312	UPSTREAM
39.5219	UPSTREAM
20.801	UPSTREAM
1.04676	UPSTREAM
3.77102	UPSTREAM
0.68442	UPSTREAM
1.03334	UPSTREAM
21.7941	UPSTREAM
4.33466	UPSTREAM
1.51646	UPSTREAM
24.5989	UPSTREAM
9.85029	UPSTREAM
3.8247	UPSTREAM
3.31474	UPSTREAM
1.90564	UPSTREAM
1.48962	UPSTREAM
0.50996	UPSTREAM
15.8759	UPSTREAM
1.51646	UPSTREAM
0.32208	UPSTREAM
0.83204	UPSTREAM
0.925981	UPSTREAM
0.81862	UPSTREAM
11.3533	UPSTREAM
5.62298	UPSTREAM
12.4403	UPSTREAM
9.86371	UPSTREAM
4.06626	UPSTREAM
1.16754	UPSTREAM
11.2862	UPSTREAM
8.06542	UPSTREAM
0.30866	UPSTREAM
8.06542	UPSTREAM
11.4338	UPSTREAM
7.50178	UPSTREAM
2.44244	UPSTREAM
0.83204	UPSTREAM
0.45628	UPSTREAM
8.01174	UPSTREAM
5.28748	UPSTREAM
2.02642	UPSTREAM
22.7872	UPSTREAM
4.26756	UPSTREAM
0.69784	UPSTREAM
3.79786	UPSTREAM
1.2749	UPSTREAM
1.58356	UPSTREAM
9.38059	UPSTREAM
4.7641	UPSTREAM
2.67058	UPSTREAM
28.2625	UPSTREAM
3.50262	UPSTREAM
5.99874	UPSTREAM
46.9834	UPSTREAM
2.96582	UPSTREAM
0.3355	UPSTREAM
18.1438	UPSTREAM
0.44286	UPSTREAM
7.35416	UPSTREAM
11.9706	UPSTREAM
1.4091	UPSTREAM
4.38834	UPSTREAM
9.42085	UPSTREAM
1.7446	UPSTREAM
1.70434	UPSTREAM
1.1407	UPSTREAM
8.95114	UPSTREAM
1.23464	UPSTREAM
1.0736	UPSTREAM
9.35375	UPSTREAM
5.05934	UPSTREAM
2.93898	UPSTREAM
0.48312	UPSTREAM
309.586	UPSTREAM
0.49654	UPSTREAM
2.56322	UPSTREAM
0.48312	UPSTREAM
5.7706	UPSTREAM
1.01992	UPSTREAM
7.55546	UPSTREAM
4.25414	UPSTREAM
10.0247	UPSTREAM
27.2158	UPSTREAM
2.13378	UPSTREAM
0.55022	UPSTREAM
0.3355	UPSTREAM
16.2919	UPSTREAM
2.76452	UPSTREAM
13.7018	UPSTREAM
0.50996	UPSTREAM
0.88572	UPSTREAM
11.0581	UPSTREAM
5.32774	UPSTREAM
3.90522	UPSTREAM
0.3355	UPSTREAM
0.52338	UPSTREAM
1.65066	UPSTREAM
1.5433	UPSTREAM
11.3399	UPSTREAM
0.37576	UPSTREAM
12.0914	UPSTREAM
1.59698	UPSTREAM
4.54938	UPSTREAM
2.32166	UPSTREAM
4.81778	UPSTREAM
5.73034	UPSTREAM
3.4892	UPSTREAM
2.05326	UPSTREAM
3.14028	UPSTREAM
1.43594	UPSTREAM
18.4257	UPSTREAM
2.33508	UPSTREAM
8.83036	UPSTREAM
1.9459	UPSTREAM
8.14594	UPSTREAM
6.6429	UPSTREAM
43.2795	UPSTREAM
5.81086	UPSTREAM
2.50954	UPSTREAM
15.2049	UPSTREAM
3.56972	UPSTREAM
0.55022	UPSTREAM
1.18096	UPSTREAM
1.82512	UPSTREAM
2.69742	UPSTREAM
1.03334	UPSTREAM
1.15412	UPSTREAM
0.37576	UPSTREAM
1.0736	UPSTREAM
4.58964	UPSTREAM
0.72468	UPSTREAM
2.57664	UPSTREAM
2.92556	UPSTREAM
6.13294	UPSTREAM
7.87754	UPSTREAM
1.38226	UPSTREAM
16.8689	UPSTREAM
1.62382	UPSTREAM
0.38918	UPSTREAM
2.1472	UPSTREAM
2.44244	UPSTREAM
8.28014	UPSTREAM
8.28014	UPSTREAM
2.85846	UPSTREAM
23.0556	UPSTREAM
2.7511	UPSTREAM
5.5022	UPSTREAM
0.30866	UPSTREAM
9.94423	UPSTREAM
0.32208	UPSTREAM
1.52988	UPSTREAM
0.83204	UPSTREAM
0.966241	UPSTREAM
3.0866	UPSTREAM
7.3139	UPSTREAM
7.39442	UPSTREAM
5.3009	UPSTREAM
11.0715	UPSTREAM
0.979661	UPSTREAM
0.59048	UPSTREAM
0.939401	UPSTREAM
127.45	UPSTREAM
6.9113	UPSTREAM
2.65716	UPSTREAM
0.34892	UPSTREAM
0.83204	UPSTREAM
21.566	UPSTREAM
4.24072	UPSTREAM
22.0222	UPSTREAM
1.50304	UPSTREAM
19.7811	UPSTREAM
0.52338	UPSTREAM
0.76494	UPSTREAM
1.22122	UPSTREAM
27.7257	UPSTREAM
3.30132	UPSTREAM
6.22688	UPSTREAM
2.013	UPSTREAM
11.1252	UPSTREAM
22.6664	UPSTREAM
11.7828	UPSTREAM
0.65758	UPSTREAM
2.29482	UPSTREAM
10.1589	UPSTREAM
1.38226	UPSTREAM
1.30174	UPSTREAM
22.9751	UPSTREAM
0.59048	UPSTREAM
3.73076	UPSTREAM
5.95848	UPSTREAM
1.90564	UPSTREAM
0.52338	UPSTREAM
13.7287	UPSTREAM
8.53512	UPSTREAM
3.93206	UPSTREAM
8.28014	UPSTREAM
13.581	UPSTREAM
8.48144	UPSTREAM
0.7381	UPSTREAM
1.39568	UPSTREAM
2.12036	UPSTREAM
1.71776	UPSTREAM
0.71126	UPSTREAM
4.73726	UPSTREAM
2.38876	UPSTREAM
1.57014	UPSTREAM
19.2443	UPSTREAM
4.18704	UPSTREAM
8.95114	UPSTREAM
2.18746	UPSTREAM
4.07968	UPSTREAM
1.04676	UPSTREAM
6.14636	UPSTREAM
35.657	UPSTREAM
5.6364	UPSTREAM
0.32208	UPSTREAM
0.55022	UPSTREAM
0.71126	UPSTREAM
0.79178	UPSTREAM
0.69784	UPSTREAM
9.75635	UPSTREAM
0.48312	UPSTREAM
8.052	UPSTREAM
3.14028	UPSTREAM
0.6039	UPSTREAM
2.24114	UPSTREAM
2.60348	UPSTREAM
27.2829	UPSTREAM
1.6775	UPSTREAM
2.12036	UPSTREAM
0.89914	UPSTREAM
0.56364	UPSTREAM
5.368	UPSTREAM
17.3521	UPSTREAM
0.65758	UPSTREAM
1.79828	UPSTREAM
1.6775	UPSTREAM
2.76452	UPSTREAM
10.4408	UPSTREAM
10.0918	UPSTREAM
0.72468	UPSTREAM
0.979661	UPSTREAM
9.36717	UPSTREAM
1.70434	UPSTREAM
2.2143	UPSTREAM
10.9239	UPSTREAM
2.09352	UPSTREAM
12.8698	UPSTREAM
2.85846	UPSTREAM
2.18746	UPSTREAM
15.5269	UPSTREAM
3.38184	UPSTREAM
6.28056	UPSTREAM
192.309	UPSTREAM
0.3355	UPSTREAM
2.45586	UPSTREAM
4.77752	UPSTREAM
6.13294	UPSTREAM
12.2256	UPSTREAM
5.31432	UPSTREAM
7.01866	UPSTREAM
3.83812	UPSTREAM
0.4697	UPSTREAM
10.4542	UPSTREAM
3.63682	UPSTREAM
0.79178	UPSTREAM
1.24806	UPSTREAM
6.93814	UPSTREAM
8.84378	UPSTREAM
1.95932	UPSTREAM
0.61732	UPSTREAM
2.45586	UPSTREAM
28.3967	UPSTREAM
1.23464	UPSTREAM
0.63074	UPSTREAM
0.30866	UPSTREAM
4.30782	UPSTREAM
2.1472	UPSTREAM
20.0898	UPSTREAM
4.4286	UPSTREAM
1.2749	UPSTREAM
1.39568	UPSTREAM
0.59048	UPSTREAM
5.9048	UPSTREAM
1.2078	UPSTREAM
5.44852	UPSTREAM
4.61648	UPSTREAM
0.41602	UPSTREAM
1.59698	UPSTREAM
1.95932	UPSTREAM
8.36066	UPSTREAM
0.89914	UPSTREAM
0.32208	UPSTREAM
0.48312	UPSTREAM
0.5368	UPSTREAM
2.06668	UPSTREAM
0.71126	UPSTREAM
6.1732	UPSTREAM
2.49612	UPSTREAM
2.52296	UPSTREAM
0.5368	UPSTREAM
4.93856	UPSTREAM
16.3187	UPSTREAM
3.56972	UPSTREAM
7.381	UPSTREAM
0.83204	UPSTREAM
2.5498	UPSTREAM
3.5563	UPSTREAM
0.91256	UPSTREAM
16.3053	UPSTREAM
3.50262	UPSTREAM
2.16062	UPSTREAM
14.762	UPSTREAM
8.74984	UPSTREAM
7.46152	UPSTREAM
0.979661	UPSTREAM
6.99182	UPSTREAM
0.8723	UPSTREAM
5.24722	UPSTREAM
0.85888	UPSTREAM
26.1556	UPSTREAM
11.2325	UPSTREAM
182.848	UPSTREAM
2.52296	UPSTREAM
4.54938	UPSTREAM
2.69742	UPSTREAM
8.76326	UPSTREAM
6.33424	UPSTREAM
4.26756	UPSTREAM
1.82512	UPSTREAM
6.49528	UPSTREAM
3.93206	UPSTREAM
26.8803	UPSTREAM
13.2858	UPSTREAM
5.24722	UPSTREAM
11.1789	UPSTREAM
0.55022	UPSTREAM
16.3456	UPSTREAM
8.61564	UPSTREAM
6.45502	UPSTREAM
0.939401	UPSTREAM
19.9958	UPSTREAM
6.3745	UPSTREAM
4.697	UPSTREAM
0.81862	UPSTREAM
0.89914	UPSTREAM
8.50828	UPSTREAM
17.3118	UPSTREAM
37.992	UPSTREAM
10.5347	UPSTREAM
2.64374	UPSTREAM
7.1797	UPSTREAM
0.79178	UPSTREAM
3.71734	UPSTREAM
1.8788	UPSTREAM
0.83204	UPSTREAM
1.35542	UPSTREAM
0.8052	UPSTREAM
1.23464	UPSTREAM
1.97274	UPSTREAM
1.90564	UPSTREAM
0.88572	UPSTREAM
14.7217	UPSTREAM
27.0682	UPSTREAM
0.44286	UPSTREAM
9.66241	UPSTREAM
5.39484	UPSTREAM
20.1569	UPSTREAM
234.354	UPSTREAM
22.3443	UPSTREAM
39.8977	UPSTREAM
6.05242	UPSTREAM
1.91906	UPSTREAM
0.38918	UPSTREAM
17.285	UPSTREAM
0.71126	UPSTREAM
9.91739	UPSTREAM
14.7352	UPSTREAM
0.44286	UPSTREAM
1.62382	UPSTREAM
3.0866	UPSTREAM
2.4827	UPSTREAM
1.1407	UPSTREAM
5.51562	UPSTREAM
8.81694	UPSTREAM
1.22122	UPSTREAM
8.37408	UPSTREAM
0.71126	UPSTREAM
0.30866	UPSTREAM
7.23338	UPSTREAM
1.48962	UPSTREAM
3.63682	UPSTREAM
2.5498	UPSTREAM
0.81862	UPSTREAM
0.32208	UPSTREAM
0.77836	UPSTREAM
3.54288	UPSTREAM
36.9184	UPSTREAM
1.0736	UPSTREAM
0.4026	UPSTREAM
3.8247	UPSTREAM
3.7576	UPSTREAM
0.7381	UPSTREAM
0.44286	UPSTREAM
3.0866	UPSTREAM
3.91864	UPSTREAM
2.53638	UPSTREAM
3.2208	UPSTREAM
0.89914	UPSTREAM
1.55672	UPSTREAM
1.78486	UPSTREAM
1.86538	UPSTREAM
3.2208	UPSTREAM
0.3355	UPSTREAM
1.9459	UPSTREAM
0.993081	UPSTREAM
1.5433	UPSTREAM
1.86538	UPSTREAM
0.38918	UPSTREAM
1.16754	UPSTREAM
12.6148	UPSTREAM
1.22122	UPSTREAM
3.60998	UPSTREAM
22.8677	UPSTREAM
17.6741	UPSTREAM
11.2325	UPSTREAM
1.50304	UPSTREAM
15.7819	UPSTREAM
21.2841	UPSTREAM
2.76452	UPSTREAM
46.044	UPSTREAM
0.89914	UPSTREAM
0.32208	UPSTREAM
0.36234	UPSTREAM
0.925981	UPSTREAM
3.9589	UPSTREAM
0.88572	UPSTREAM
31.9799	UPSTREAM
1.83854	UPSTREAM
1.4091	UPSTREAM
0.30866	UPSTREAM
1.06018	UPSTREAM
44.702	UPSTREAM
10.2126	UPSTREAM
1.30174	UPSTREAM
10.2395	UPSTREAM
4.25414	UPSTREAM
3.31474	UPSTREAM
7.32732	UPSTREAM
0.32208	UPSTREAM
0.38918	UPSTREAM
7.30048	UPSTREAM
0.8723	UPSTREAM
5.05934	UPSTREAM
9.59531	UPSTREAM
0.966241	UPSTREAM
3.91864	UPSTREAM
3.99916	UPSTREAM
11.9841	UPSTREAM
1.77144	UPSTREAM
0.979661	UPSTREAM
12.8832	UPSTREAM
0.952821	UPSTREAM
0.952821	UPSTREAM
8.01174	UPSTREAM
219.753	UPSTREAM
1.98616	UPSTREAM
4.10652	UPSTREAM
0.34892	UPSTREAM
0.57706	UPSTREAM
0.36234	UPSTREAM
24.2768	UPSTREAM
4.52254	UPSTREAM
9.75635	UPSTREAM
0.8723	UPSTREAM
1.51646	UPSTREAM
2.97924	UPSTREAM
3.00608	UPSTREAM
1.2078	UPSTREAM
0.939401	UPSTREAM
2.91214	UPSTREAM
5.00566	UPSTREAM
0.32208	UPSTREAM
10.1589	UPSTREAM
1.71776	UPSTREAM
5.89138	UPSTREAM
28.2357	UPSTREAM
9.36717	UPSTREAM
37.4016	UPSTREAM
20.2508	UPSTREAM
0.966241	UPSTREAM
2.4827	UPSTREAM
6.5087	UPSTREAM
9.87713	UPSTREAM
1.11386	UPSTREAM
4.01258	UPSTREAM
3.10002	UPSTREAM
4.13336	UPSTREAM
38.4349	UPSTREAM
2.13378	UPSTREAM
2.63032	UPSTREAM
2.56322	UPSTREAM
0.5368	UPSTREAM
2.37534	UPSTREAM
2.45586	UPSTREAM
0.42944	UPSTREAM
0.45628	UPSTREAM
1.15412	UPSTREAM
2.09352	UPSTREAM
0.30866	UPSTREAM
1.43594	UPSTREAM
1.99958	UPSTREAM
8.23988	UPSTREAM
0.64416	UPSTREAM
3.27448	UPSTREAM
1.30174	UPSTREAM
2.05326	UPSTREAM
1.8788	UPSTREAM
5.51562	UPSTREAM
4.52254	UPSTREAM
0.89914	UPSTREAM
7.99832	UPSTREAM
3.74418	UPSTREAM
0.4026	UPSTREAM
0.81862	UPSTREAM
2.36192	UPSTREAM
1.4091	UPSTREAM
29.2959	UPSTREAM
15.8088	UPSTREAM
4.2273	UPSTREAM
0.68442	UPSTREAM
2.56322	UPSTREAM
1.0736	UPSTREAM
13.7018	UPSTREAM
3.87838	UPSTREAM
1.46278	UPSTREAM
1.0065	UPSTREAM
7.2468	UPSTREAM
0.71126	UPSTREAM
0.37576	UPSTREAM
0.32208	UPSTREAM
0.37576	UPSTREAM
0.72468	UPSTREAM
42.4609	UPSTREAM
4.18704	UPSTREAM
1.42252	UPSTREAM
3.39526	UPSTREAM
16.0906	UPSTREAM
1.46278	UPSTREAM
1.2078	UPSTREAM
2.7511	UPSTREAM
0.6039	UPSTREAM
3.98574	UPSTREAM
0.69784	UPSTREAM
35.7241	UPSTREAM
13.581	UPSTREAM
5.48878	UPSTREAM
18.0096	UPSTREAM
15.3122	UPSTREAM
4.026	UPSTREAM
0.61732	UPSTREAM
10.1187	UPSTREAM
2.37534	UPSTREAM
6.66974	UPSTREAM
1406	UPSTREAM
6.54896	UPSTREAM
1.15412	UPSTREAM
0.52338	UPSTREAM
1.93248	UPSTREAM
0.55022	UPSTREAM
1.5433	UPSTREAM
1.79828	UPSTREAM
4.30782	UPSTREAM
1.59698	UPSTREAM
8.23988	UPSTREAM
0.42944	UPSTREAM
0.30866	UPSTREAM
0.55022	UPSTREAM
0.36234	UPSTREAM
7.7836	UPSTREAM
0.45628	UPSTREAM
3.93206	UPSTREAM
15.7685	UPSTREAM
2.44244	UPSTREAM
1.91906	UPSTREAM
3.74418	UPSTREAM
1.59698	UPSTREAM
2.013	UPSTREAM
3.4892	UPSTREAM
0.88572	UPSTREAM
2.44244	UPSTREAM
1.11386	UPSTREAM
0.85888	UPSTREAM
2.83162	UPSTREAM
3.5563	UPSTREAM
21.2707	UPSTREAM
0.83204	UPSTREAM
1.19438	UPSTREAM
1.6104	UPSTREAM
0.30866	UPSTREAM
11.7693	UPSTREAM
5.78402	UPSTREAM
0.79178	UPSTREAM
2.80478	UPSTREAM
5.22038	UPSTREAM
0.3355	UPSTREAM
21.6465	UPSTREAM
0.37576	UPSTREAM
3.66366	UPSTREAM
14.252	UPSTREAM
13.7287	UPSTREAM
1.12728	UPSTREAM
3.19396	UPSTREAM
3.36842	UPSTREAM
2.49612	UPSTREAM
7.3139	UPSTREAM
8.97798	UPSTREAM
0.4697	UPSTREAM
3.66366	UPSTREAM
65.3152	UPSTREAM
1.75802	UPSTREAM
0.42944	UPSTREAM
0.4697	UPSTREAM
1.46278	UPSTREAM
1.26148	UPSTREAM
17.9291	UPSTREAM
1.08702	UPSTREAM
0.59048	UPSTREAM
5.66324	UPSTREAM
2.0801	UPSTREAM
8.2533	UPSTREAM
2.17404	UPSTREAM
4.75068	UPSTREAM
1.0065	UPSTREAM
1.0736	UPSTREAM
4.2273	UPSTREAM
9.68925	UPSTREAM
0.925981	UPSTREAM
3.6234	UPSTREAM
4.03942	UPSTREAM
3.8918	UPSTREAM
0.45628	UPSTREAM
4.10652	UPSTREAM
1.342	UPSTREAM
2.13378	UPSTREAM
6.13294	UPSTREAM
3.58314	UPSTREAM
6.45502	UPSTREAM
18.788	UPSTREAM
1.2078	UPSTREAM
0.671	UPSTREAM
1.23464	UPSTREAM
0.61732	UPSTREAM
4.60306	UPSTREAM
1.91906	UPSTREAM
18.3317	UPSTREAM
7.62256	UPSTREAM
3.03292	UPSTREAM
3.30132	UPSTREAM
60.6048	UPSTREAM
2.18746	UPSTREAM
7.5152	UPSTREAM
1.39568	UPSTREAM
16.5066	UPSTREAM
0.966241	UPSTREAM
1.62382	UPSTREAM
9.78319	UPSTREAM
0.59048	UPSTREAM
0.63074	UPSTREAM
63.7048	UPSTREAM
8.2533	UPSTREAM
2.12036	UPSTREAM
[truncated: 22,882 more rows]

## Sheet: Figure 2c
expression	mutantTYPE
1.81266	met1
1.28534	met1
2.93321	met1
3.62532	met1
0.395489	met1
4.91066	met1
1.71379	met1
0.758021	met1
0.395489	met1
6.55853	met1
0.626191	met1
4.647	met1
1.71379	met1
0.494362	met1
1.05464	met1
0.362532	met1
16.5776	met1
1.48308	met1
3.39462	met1
36.6157	met1
1.18647	met1
1.05464	met1
11.0407	met1
0.494362	met1
4.84474	met1
0.560277	met1
2.14223	met1
1.25238	met1
111.792	met1
1.02168	met1
1.64787	met1
0.856893	met1
27.2228	met1
0.659149	met1
4.71291	met1
25.542	met1
24.817	met1
0.494362	met1
0.494362	met1
0.494362	met1
1.18647	met1
1.02168	met1
0.955766	met1
1.84562	met1
0.428447	met1
1.51604	met1
0.329574	met1
4.4163	met1
0.362532	met1
5.47094	met1
9.88723	met1
1.549	met1
79.1967	met1
9.65653	met1
0.362532	met1
16.281	met1
0.362532	met1
4.38334	met1
3.16391	met1
1.0876	met1
0.725064	met1
0.626191	met1
0.362532	met1
0.428447	met1
15.8855	met1
6.32783	met1
1.7797	met1
0.395489	met1
6.32783	met1
3.13096	met1
4.15264	met1
11.0407	met1
2.20815	met1
143.398	met1
15.6548	met1
0.461404	met1
0.395489	met1
10.085	met1
0.758021	met1
1.15351	met1
17.9948	met1
0.527319	met1
10.085	met1
1.45013	met1
0.988723	met1
0.889851	met1
5.76755	met1
0.362532	met1
13.3148	met1
2.73547	met1
1.18647	met1
0.395489	met1
2.07632	met1
3.95489	met1
14.4024	met1
3.3287	met1
0.725064	met1
13.4466	met1
0.461404	met1
0.692106	met1
1.7797	met1
0.362532	met1
9.35991	met1
4.38334	met1
1.35126	met1
0.329574	met1
3.13096	met1
0.527319	met1
6.82219	met1
5.86642	met1
0.922808	met1
0.428447	met1
0.889851	met1
1.35126	met1
1.02168	met1
11.1067	met1
14.0069	met1
6.69036	met1
1.61491	met1
0.428447	met1
0.395489	met1
0.758021	met1
1.51604	met1
0.560277	met1
0.527319	met1
1.3183	met1
89.9409	met1
5.1084	met1
1.74674	met1
0.692106	met1
0.395489	met1
6.49262	met1
2.53772	met1
0.329574	met1
1.02168	met1
3.13096	met1
1.45013	met1
0.823936	met1
0.494362	met1
7.64613	met1
2.73547	met1
0.758021	met1
0.428447	met1
5.33911	met1
3.59236	met1
0.395489	met1
0.494362	met1
0.692106	met1
1.94449	met1
19.2801	met1
1.05464	met1
2.73547	met1
4.15264	met1
3.95489	met1
7.745	met1
0.527319	met1
6.72332	met1
12.7875	met1
2.14223	met1
4.97657	met1
0.560277	met1
14.9297	met1
8.00866	met1
0.329574	met1
0.494362	met1
5.37206	met1
0.758021	met1
1.74674	met1
0.428447	met1
18.7528	met1
1.05464	met1
0.889851	met1
0.626191	met1
3.95489	met1
7.745	met1
88.0293	met1
1.05464	met1
10.0191	met1
1.0876	met1
1.38421	met1
0.790979	met1
1.38421	met1
3.46053	met1
0.856893	met1
0.626191	met1
0.329574	met1
1.3183	met1
17.9618	met1
0.758021	met1
20.4336	met1
4.25151	met1
0.626191	met1
1.68083	met1
0.725064	met1
7.05289	met1
69.2106	met1
0.527319	met1
0.725064	met1
0.428447	met1
0.362532	met1
2.96617	met1
7.05289	met1
0.593234	met1
20.6973	met1
679.385	met1
0.922808	met1
0.461404	met1
0.758021	met1
0.790979	met1
5.24023	met1
2.50477	met1
0.494362	met1
0.428447	met1
0.362532	met1
0.889851	met1
0.593234	met1
0.692106	met1
0.362532	met1
17.006	met1
2.04336	met1
0.823936	met1
0.626191	met1
1.84562	met1
0.889851	met1
1.74674	met1
1.18647	met1
1.05464	met1
0.527319	met1
0.461404	met1
0.329574	met1
0.922808	met1
0.329574	met1
0.428447	met1
0.659149	met1
1.38421	met1
1.12055	met1
0.692106	met1
0.922808	met1
0.461404	met1
1.28534	met1
1.45013	met1
1.41717	met1
3.88898	met1
0.560277	met1
7.44838	met1
0.362532	met1
1.3183	met1
9.65653	met1
0.527319	met1
0.725064	met1
0.988723	met1
1.74674	met1
0.823936	met1
1.58196	met1
5.63572	met1
10.4475	met1
0.560277	met1
1.74674	met1
0.889851	met1
2.17519	met1
0.790979	met1
0.659149	met1
19.8404	met1
2.07632	met1
10.843	met1
0.725064	met1
1.549	met1
0.725064	met1
0.461404	met1
1.84562	met1
1.94449	met1
1.71379	met1
0.922808	met1
1.64787	met1
0.395489	met1
0.790979	met1
2.40589	met1
0.329574	met1
0.527319	met1
1.18647	met1
11.0407	met1
0.955766	met1
1.58196	met1
5.9653	met1
0.955766	met1
46.503	met1
2.24111	met1
0.692106	met1
0.527319	met1
7.15176	met1
1.0876	met1
2.33998	met1
0.692106	met1
4.91066	met1
54.3798	met1
3.92194	met1
0.823936	met1
48.1508	met1
0.494362	met1
3.88898	met1
2.33998	met1
0.922808	met1
9.68949	met1
0.758021	met1
1.28534	met1
0.560277	met1
0.790979	met1
5.40502	met1
0.329574	met1
10.5793	met1
0.428447	met1
70.6937	met1
0.329574	met1
0.494362	met1
2.07632	met1
0.758021	met1
2.53772	met1
0.725064	met1
0.626191	met1
0.527319	met1
0.527319	met1
18.0936	met1
0.428447	met1
2.57068	met1
1.38421	met1
0.527319	met1
0.362532	met1
0.395489	met1
0.955766	met1
1.15351	met1
0.955766	met1
2.83434	met1
0.461404	met1
0.461404	met1
5.20728	met1
3.88898	met1
32.8586	met1
3.42757	met1
0.889851	met1
0.823936	met1
0.329574	met1
3.06504	met1
0.428447	met1
0.988723	met1
1.45013	met1
2.17519	met1
0.527319	met1
2.10928	met1
9.294	met1
7.34951	met1
1.7797	met1
4.25151	met1
1.28534	met1
3.5594	met1
1.7797	met1
1.21943	met1
1.15351	met1
0.362532	met1
6.32783	met1
13.6114	met1
0.659149	met1
0.593234	met1
2.17519	met1
1.21943	met1
0.725064	met1
1.549	met1
0.362532	met1
23.7953	met1
0.395489	met1
29.398	met1
2.8673	met1
22.1144	met1
20.4995	met1
6.95402	met1
0.362532	met1
1.48308	met1
2.53772	met1
0.626191	met1
0.725064	met1
0.758021	met1
0.823936	met1
0.560277	met1
1.64787	met1
0.362532	met1
36.8794	met1
1.97745	met1
20.6973	met1
2.50477	met1
2.76843	met1
0.362532	met1
1.18647	met1
2.27406	met1
2.04336	met1
0.461404	met1
5.07545	met1
0.494362	met1
0.626191	met1
0.395489	met1
1.35126	met1
0.560277	met1
1.87857	met1
0.461404	met1
0.790979	met1
9.35991	met1
10.9419	met1
4.08672	met1
9.09625	met1
1.74674	met1
0.856893	met1
1.97745	met1
6.88811	met1
5.70164	met1
3.49349	met1
3.92194	met1
1.0876	met1
0.362532	met1
9.68949	met1
1.35126	met1
12.0624	met1
16.0173	met1
0.362532	met1
1.94449	met1
0.955766	met1
0.856893	met1
2.50477	met1
2.83434	met1
2.07632	met1
0.494362	met1
3.29574	met1
0.329574	met1
0.758021	met1
0.362532	met1
5.50389	met1
0.988723	met1
9.65653	met1
1.97745	met1
11.1067	met1
2.20815	met1
3.85602	met1
0.329574	met1
0.329574	met1
1.0876	met1
5.37206	met1
1.21943	met1
0.758021	met1
4.58108	met1
16.5446	met1
0.560277	met1
1.18647	met1
0.395489	met1
0.725064	met1
13.2489	met1
0.395489	met1
5.24023	met1
0.955766	met1
906.132	met1
0.856893	met1
0.362532	met1
0.428447	met1
2.07632	met1
0.395489	met1
5.37206	met1
0.889851	met1
1.25238	met1
1.28534	met1
0.593234	met1
0.461404	met1
1.0876	met1
3.29574	met1
0.692106	met1
13.7103	met1
12.2931	met1
2.83434	met1
2.33998	met1
3.13096	met1
2.60364	met1
0.856893	met1
10.5464	met1
2.14223	met1
0.593234	met1
3.59236	met1
1.3183	met1
0.461404	met1
5.20728	met1
2.33998	met1
1.18647	met1
4.35038	met1
0.790979	met1
3.3287	met1
1.02168	met1
3.79011	met1
10.085	met1
15.2263	met1
0.856893	met1
0.362532	met1
2.66955	met1
0.362532	met1
1.05464	met1
6.45966	met1
11.4692	met1
2.66955	met1
0.988723	met1
6.09713	met1
0.593234	met1
30.4527	met1
1.94449	met1
0.955766	met1
36.6157	met1
0.692106	met1
0.692106	met1
1.3183	met1
12.6557	met1
0.329574	met1
0.461404	met1
7.08585	met1
1.68083	met1
3.19687	met1
1.3183	met1
10.2827	met1
2.66955	met1
20.104	met1
0.494362	met1
30.3208	met1
0.626191	met1
0.362532	met1
5.70164	met1
1.97745	met1
1.61491	met1
5.70164	met1
13.0511	met1
1.35126	met1
0.329574	met1
7.48134	met1
0.856893	met1
0.725064	met1
13.6773	met1
2.80138	met1
1.05464	met1
0.856893	met1
0.790979	met1
0.329574	met1
2.70251	met1
3.75715	met1
1.0876	met1
6.45966	met1
4.61404	met1
0.494362	met1
5.60277	met1
0.461404	met1
24.3226	met1
4.15264	met1
2.07632	met1
15.9184	met1
0.395489	met1
3.29574	met1
2.83434	met1
0.494362	met1
0.593234	met1
0.856893	met1
1.74674	met1
11.5351	met1
0.823936	met1
1.48308	met1
1.35126	met1
0.362532	met1
1.48308	met1
4.91066	met1
2.17519	met1
0.560277	met1
1.7797	met1
8.50302	met1
0.560277	met1
101.641	met1
1.58196	met1
4.77883	met1
1.05464	met1
0.659149	met1
3.03208	met1
27.6183	met1
26.7285	met1
11.3044	met1
4.58108	met1
240.853	met1
0.395489	met1
2.6366	met1
2.90025	met1
0.494362	met1
0.955766	met1
5.53685	met1
2.24111	met1
0.889851	met1
0.461404	met1
0.626191	met1
1.05464	met1
18.4232	met1
0.395489	met1
2.40589	met1
0.626191	met1
0.362532	met1
7.08585	met1
1.549	met1
0.395489	met1
6.29487	met1
0.560277	met1
35.8247	met1
2.50477	met1
1.48308	met1
0.362532	met1
3.46053	met1
0.362532	met1
0.362532	met1
0.626191	met1
4.58108	met1
1.28534	met1
7.9757	met1
4.54813	met1
15.2923	met1
1.45013	met1
64.0363	met1
4.15264	met1
1.58196	met1
1.0876	met1
0.758021	met1
1.91153	met1
1.41717	met1
121.844	met1
0.329574	met1
1.41717	met1
0.922808	met1
7.84387	met1
9.03034	met1
1.51604	met1
0.988723	met1
10.5464	met1
6.26191	met1
0.395489	met1
1.21943	met1
2.20815	met1
56.4231	met1
0.527319	met1
0.725064	met1
3.13096	met1
0.692106	met1
1.61491	met1
1.91153	met1
0.626191	met1
1.38421	met1
5.93234	met1
0.626191	met1
108.496	met1
12.0295	met1
0.329574	met1
1.0876	met1
0.692106	met1
1.45013	met1
9.95315	met1
4.21855	met1
1.15351	met1
1.02168	met1
0.889851	met1
1.15351	met1
10.843	met1
88.6885	met1
0.329574	met1
1.68083	met1
0.494362	met1
0.659149	met1
22.3122	met1
0.395489	met1
0.395489	met1
3.16391	met1
1.21943	met1
0.494362	met1
0.659149	met1
6.49262	met1
0.428447	met1
0.626191	met1
0.593234	met1
2.17519	met1
0.329574	met1
0.395489	met1
0.790979	met1
3.82306	met1
0.889851	met1
1.94449	met1
4.11968	met1
2.0104	met1
0.527319	met1
0.329574	met1
0.428447	met1
12.9193	met1
1.15351	met1
3.13096	met1
1.3183	met1
9.39287	met1
15.6548	met1
0.593234	met1
17.4015	met1
0.494362	met1
0.659149	met1
2.76843	met1
3.95489	met1
0.692106	met1
0.988723	met1
2.47181	met1
4.61404	met1
23.1361	met1
1.25238	met1
5.40502	met1
4.84474	met1
1.15351	met1
2.50477	met1
1.58196	met1
0.362532	met1
1.25238	met1
0.626191	met1
9.35991	met1
0.395489	met1
1.35126	met1
19.6756	met1
3.5594	met1
1.58196	met1
4.94362	met1
4.02081	met1
4.15264	met1
0.790979	met1
8.66781	met1
0.626191	met1
19.2801	met1
0.922808	met1
3.52645	met1
39.6808	met1
5.1084	met1
1.71379	met1
9.03034	met1
7.64613	met1
11.5351	met1
6.85515	met1
1.15351	met1
3.22983	met1
5.60277	met1
47.5905	met1
0.527319	met1
1.41717	met1
95.0163	met1
2.76843	met1
0.955766	met1
0.758021	met1
11.8317	met1
1.38421	met1
0.790979	met1
3.29574	met1
0.329574	met1
0.395489	met1
0.955766	met1
0.461404	met1
67.2002	met1
0.494362	met1
32.5949	met1
0.988723	met1
1.87857	met1
17.3027	met1
4.71291	met1
211.521	met1
11.2385	met1
1.97745	met1
0.988723	met1
0.725064	met1
17.6981	met1
10.3486	met1
0.494362	met1
0.922808	met1
0.758021	met1
0.856893	met1
2.37294	met1
46.503	met1
7.34951	met1
0.329574	met1
0.593234	met1
0.725064	met1
1.12055	met1
1.87857	met1
3.85602	met1
3.98785	met1
0.725064	met1
5.89938	met1
1.58196	met1
2.70251	met1
13.8092	met1
0.922808	met1
0.428447	met1
0.329574	met1
3.72419	met1
6.4267	met1
0.329574	met1
1.28534	met1
63.2453	met1
0.856893	met1
0.626191	met1
2.60364	met1
2.07632	met1
1.45013	met1
0.329574	met1
0.560277	met1
13.941	met1
9.85428	met1
0.395489	met1
0.922808	met1
15.3582	met1
1.549	met1
28.3104	met1
1.81266	met1
1.3183	met1
1.35126	met1
7.84387	met1
1.0876	met1
0.560277	met1
5.43798	met1
0.461404	met1
0.428447	met1
0.461404	met1
4.15264	met1
0.329574	met1
0.626191	met1
3.85602	met1
1.0876	met1
3.49349	met1
0.922808	met1
2.80138	met1
0.362532	met1
0.955766	met1
3.26279	met1
1.12055	met1
15.4241	met1
1.21943	met1
0.955766	met1
21.8837	met1
1.45013	met1
1.18647	met1
10.1838	met1
0.593234	met1
2.07632	met1
4.81179	met1
0.428447	met1
14.4024	met1
0.692106	met1
0.922808	met1
0.790979	met1
2.40589	met1
5.99825	met1
2.30702	met1
0.856893	met1
1.38421	met1
1.45013	met1
2.60364	met1
1.25238	met1
0.329574	met1
1.05464	met1
1.05464	met1
0.494362	met1
0.889851	met1
1.25238	met1
1.45013	met1
0.527319	met1
1.81266	met1
1.02168	met1
0.955766	met1
0.329574	met1
1.61491	met1
0.922808	met1
0.329574	met1
0.758021	met1
1.38421	met1
0.395489	met1
3.95489	met1
3.19687	met1
0.395489	met1
3.16391	met1
9.68949	met1
4.44925	met1
1.12055	met1
0.758021	met1
6.196	met1
3.79011	met1
0.758021	met1
4.51517	met1
1.02168	met1
0.593234	met1
0.988723	met1
0.823936	met1
1.35126	met1
1.15351	met1
1.97745	met1
0.428447	met1
0.725064	met1
1.15351	met1
1.25238	met1
0.428447	met1
1.68083	met1
0.955766	met1
2.70251	met1
3.098	met1
0.626191	met1
37.9011	met1
10.1179	met1
4.25151	met1
0.362532	met1
0.823936	met1
61.0372	met1
0.922808	met1
1.68083	met1
0.560277	met1
1.05464	met1
1.84562	met1
0.428447	met1
18.1596	met1
0.362532	met1
2.27406	met1
0.593234	met1
0.955766	met1
1.02168	met1
2.60364	met1
11.601	met1
0.790979	met1
0.428447	met1
0.988723	met1
0.955766	met1
1.28534	met1
5.86642	met1
1.94449	met1
6.85515	met1
0.790979	met1
0.823936	met1
0.790979	met1
1.3183	met1
0.823936	met1
1.87857	met1
0.527319	met1
2.17519	met1
1.71379	met1
0.758021	met1
0.593234	met1
0.362532	met1
8.99738	met1
0.527319	met1
1.91153	met1
1.94449	met1
2.04336	met1
0.395489	met1
3.42757	met1
1.35126	met1
1.0876	met1
15.6218	met1
4.05377	met1
0.659149	met1
0.428447	met1
18.4562	met1
2.50477	met1
0.856893	met1
3.13096	met1
1.21943	met1
13.15	met1
9.85428	met1
2.0104	met1
2.43885	met1
3.13096	met1
0.428447	met1
0.955766	met1
0.758021	met1
0.395489	met1
0.395489	met1
10.3157	met1
2.27406	met1
8.83259	met1
0.758021	met1
67.2002	met1
0.461404	met1
0.988723	met1
1.97745	met1
1.84562	met1
13.8751	met1
0.856893	met1
1.02168	met1
0.626191	met1
0.362532	met1
3.19687	met1
0.692106	met1
0.329574	met1
1.41717	met1
0.494362	met1
2.50477	met1
1.48308	met1
2.47181	met1
1.58196	met1
0.329574	met1
3.03208	met1
0.461404	met1
5.93234	met1
10.085	met1
0.395489	met1
0.856893	met1
32.3642	met1
3.98785	met1
0.395489	met1
0.428447	met1
0.725064	met1
0.725064	met1
0.626191	met1
0.428447	met1
2.30702	met1
24.4544	met1
9.39287	met1
1.549	met1
2.80138	met1
0.725064	met1
0.758021	met1
5.47094	met1
3.22983	met1
1.58196	met1
43.1742	met1
0.527319	met1
11.0078	met1
0.955766	met1
3.49349	met1
0.692106	met1
1.28534	met1
1.38421	met1
0.955766	met1
0.329574	met1
0.593234	met1
63.2453	met1
0.889851	met1
1.02168	met1
0.626191	met1
4.1856	met1
2.20815	met1
2.66955	met1
0.395489	met1
0.527319	met1
1.61491	met1
0.725064	met1
0.955766	met1
3.16391	met1
432.731	met1
0.922808	met1
18.621	met1
58.3017	met1
1.25238	met1
14.9627	met1
0.725064	met1
0.329574	met1
2.20815	met1
0.395489	met1
0.593234	met1
1.15351	met1
6.52557	met1
1.51604	met1
4.15264	met1
0.692106	met1
0.922808	met1
0.395489	met1
1.51604	met1
0.889851	met1
2.40589	met1
1.64787	met1
5.93234	met1
59.3564	met1
7.31655	met1
0.494362	met1
0.922808	met1
0.461404	met1
0.494362	met1
3.26279	met1
2.0104	met1
4.67996	met1
4.647	met1
8.70076	met1
0.626191	met1
12.5568	met1
11.4692	met1
0.659149	met1
0.362532	met1
3.098	met1
8.50302	met1
5.63572	met1
7.58021	met1
0.527319	met1
0.988723	met1
1.87857	met1
6.95402	met1
0.395489	met1
1.549	met1
1.41717	met1
0.659149	met1
1.84562	met1
0.659149	met1
0.362532	met1
5.1084	met1
0.659149	met1
38.5272	met1
0.889851	met1
2.96617	met1
3.79011	met1
5.89938	met1
0.527319	met1
2.07632	met1
24.6851	met1
19.6097	met1
0.626191	met1
0.362532	met1
2.10928	met1
4.48221	met1
0.329574	met1
9.82132	met1
10.1179	met1
8.10753	met1
0.329574	met1
12.6227	met1
1.28534	met1
0.692106	met1
0.659149	met1
4.77883	met1
25.575	met1
0.889851	met1
20.3677	met1
5.47094	met1
0.494362	met1
4.05377	met1
0.494362	met1
2.57068	met1
0.626191	met1
0.362532	met1
13.3478	met1
1.0876	met1
0.395489	met1
8.04162	met1
3.3287	met1
0.922808	met1
0.856893	met1
1.0876	met1
2.14223	met1
0.362532	met1
0.428447	met1
1.28534	met1
0.889851	met1
3.3287	met1
0.428447	met1
0.395489	met1
1.41717	met1
0.725064	met1
4.71291	met1
0.428447	met1
2.40589	met1
1.15351	met1
0.823936	met1
0.955766	met1
11.8976	met1
7.25064	met1
0.626191	met1
5.70164	met1
5.43798	met1
20.6643	met1
1.02168	met1
0.329574	met1
1.0876	met1
1.12055	met1
0.527319	met1
33.32	met1
0.856893	met1
0.922808	met1
0.725064	met1
14.4354	met1
0.626191	met1
1.549	met1
8.96442	met1
4.74587	met1
21.4223	met1
9.88723	met1
0.494362	met1
1.61491	met1
3.85602	met1
3.85602	met1
18.555	met1
0.856893	met1
4.28447	met1
0.428447	met1
0.889851	met1
1.02168	met1
0.790979	met1
0.593234	met1
0.428447	met1
8.66781	met1
1.28534	met1
2.60364	met1
0.395489	met1
1.48308	met1
2.27406	met1
27.7831	met1
0.329574	met1
1.15351	met1
1.3183	met1
0.856893	met1
1.41717	met1
1.58196	met1
51.8421	met1
0.494362	met1
0.329574	met1
18.7528	met1
8.23936	met1
9.22808	met1
13.7433	met1
0.988723	met1
7.48134	met1
3.69123	met1
4.02081	met1
17.2038	met1
1.12055	met1
95.0163	met1
0.362532	met1
4.94362	met1
1.549	met1
2.30702	met1
0.955766	met1
0.395489	met1
0.692106	met1
2.57068	met1
1.74674	met1
1.18647	met1
0.856893	met1
5.47094	met1
1.61491	met1
12.7216	met1
0.560277	met1
71.0892	met1
0.428447	met1
7.90979	met1
0.428447	met1
3.59236	met1
1.15351	met1
2.60364	met1
3.06504	met1
2.04336	met1
0.758021	met1
0.461404	met1
11.7988	met1
7.61317	met1
3.19687	met1
0.494362	met1
0.428447	met1
1.18647	met1
6.78923	met1
1.3183	met1
4.28447	met1
1.0876	met1
1.84562	met1
0.362532	met1
1.12055	met1
0.758021	met1
5.1084	met1
0.527319	met1
0.395489	met1
6.92106	met1
0.593234	met1
0.692106	met1
0.560277	met1
0.593234	met1
0.725064	met1
8.10753	met1
2.57068	met1
0.362532	met1
0.560277	met1
2.10928	met1
6.95402	met1
0.329574	met1
5.70164	met1
5.20728	met1
0.988723	met1
0.362532	met1
2.6366	met1
0.329574	met1
4.647	met1
2.33998	met1
1.21943	met1
12.7875	met1
0.922808	met1
3.59236	met1
3.3287	met1
1.64787	met1
1.84562	met1
4.15264	met1
11.6669	met1
0.428447	met1
10.4146	met1
1.18647	met1
15.3911	met1
4.38334	met1
0.329574	met1
5.89938	met1
4.28447	met1
3.46053	met1
0.856893	met1
11.3044	met1
5.47094	met1
1.21943	met1
0.889851	met1
1.25238	met1
1.38421	met1
0.461404	met1
0.593234	met1
19.8074	met1
0.494362	met1
12.359	met1
0.362532	met1
1.25238	met1
3.75715	met1
1.87857	met1
0.823936	met1
0.329574	met1
1.61491	met1
0.428447	met1
1.15351	met1
1.81266	met1
1.81266	met1
2.70251	met1
0.395489	met1
0.362532	met1
0.428447	met1
4.51517	met1
12.359	met1
0.922808	met1
0.889851	met1
3.69123	met1
4.44925	met1
0.692106	met1
85.8541	met1
1.81266	met1
0.428447	met1
5.56981	met1
0.362532	met1
1.3183	met1
0.692106	met1
2.50477	met1
1.18647	met1
1.25238	met1
0.329574	met1
0.823936	met1
20.9939	met1
0.988723	met1
0.362532	met1
1.12055	met1
1.74674	met1
2.47181	met1
9.32696	met1
0.955766	met1
0.560277	met1
10.9089	met1
0.428447	met1
4.05377	met1
12.0295	met1
9.0633	met1
0.593234	met1
0.626191	met1
1.38421	met1
3.5594	met1
1.84562	met1
3.69123	met1
1.02168	met1
37.934	met1
0.560277	met1
1.21943	met1
0.395489	met1
1.15351	met1
4.97657	met1
0.362532	met1
0.395489	met1
0.725064	met1
2.10928	met1
0.560277	met1
4.4163	met1
8.00866	met1
0.823936	met1
0.955766	met1
1.35126	met1
1.38421	met1
26.7614	met1
0.527319	met1
2.47181	met1
13.8751	met1
2.07632	met1
1.0876	met1
4.54813	met1
0.889851	met1
0.659149	met1
1.12055	met1
2.96617	met1
10.1838	met1
5.93234	met1
1.21943	met1
1.549	met1
0.823936	met1
2.66955	met1
0.889851	met1
0.823936	met1
0.329574	met1
0.395489	met1
1.12055	met1
0.329574	met1
0.758021	met1
0.329574	met1
1.3183	met1
1.28534	met1
1.0876	met1
9.92019	met1
1.71379	met1
1.58196	met1
1.3183	met1
2.40589	met1
0.329574	met1
0.527319	met1
0.988723	met1
0.329574	met1
2.90025	met1
1.02168	met1
1.18647	met1
0.790979	met1
0.823936	met1
1.94449	met1
1.05464	met1
0.790979	met1
1.12055	met1
1.68083	met1
7.9757	met1
0.527319	met1
0.560277	met1
0.758021	met1
0.593234	met1
0.428447	met1
3.72419	met1
2.20815	met1
9.12921	met1
0.395489	met1
1.74674	met1
6.75628	met1
1.15351	met1
1.45013	met1
0.790979	met1
1.84562	met1
0.362532	met1
4.91066	met1
0.395489	met1
6.09713	met1
3.5594	met1
0.461404	met1
6.52557	met1
0.988723	met1
1.41717	met1
1.18647	met1
1.21943	met1
1.51604	met1
1.94449	met1
1.05464	met1
5.1084	met1
0.725064	met1
0.856893	met1
0.856893	met1
1.51604	met1
2.04336	met1
3.3287	met1
2.60364	met1
0.527319	met1
6.29487	met1
5.70164	met1
1.05464	met1
1.87857	met1
0.329574	met1
6.75628	met1
0.395489	met1
2.10928	met1
0.988723	met1
0.988723	met1
1.91302	ddm1
1.28836	ddm1
2.53768	ddm1
4.21646	ddm1
7.30072	ddm1
2.26439	ddm1
0.624661	ddm1
12.5713	ddm1
0.546578	ddm1
2.88906	ddm1
2.53768	ddm1
2.42056	ddm1
1.09316	ddm1
32.9899	ddm1
1.71782	ddm1
0.858908	ddm1
34.5125	ddm1
1.17124	ddm1
5.42674	ddm1
3.00618	ddm1
0.429454	ddm1
273.133	ddm1
0.936991	ddm1
3.16234	ddm1
4.95824	ddm1
4.52879	ddm1
26.0796	ddm1
0.390413	ddm1
4.13838	ddm1
0.507537	ddm1
1.01507	ddm1
0.624661	ddm1
1.95206	ddm1
7.30072	ddm1
9.21374	ddm1
0.702743	ddm1
5.23153	ddm1
11.5953	ddm1
0.89795	ddm1
0.429454	ddm1
92.6059	ddm1
4.84112	ddm1
0.390413	ddm1
34.005	ddm1
0.780826	ddm1
65.6284	ddm1
3.90413	ddm1
1.87398	ddm1
0.429454	ddm1
0.780826	ddm1
5.50482	ddm1
0.507537	ddm1
25.2597	ddm1
5.11441	ddm1
2.06919	ddm1
0.624661	ddm1
3.90413	ddm1
4.68495	ddm1
4.80208	ddm1
10.5021	ddm1
1.87398	ddm1
190.834	ddm1
33.3803	ddm1
1.17124	ddm1
7.10551	ddm1
1.09316	ddm1
16.2412	ddm1
0.390413	ddm1
0.741785	ddm1
8.3158	ddm1
1.09316	ddm1
0.624661	ddm1
2.96714	ddm1
0.468495	ddm1
1.71782	ddm1
9.29183	ddm1
1.40549	ddm1
4.9192	ddm1
6.40277	ddm1
22.4878	ddm1
0.89795	ddm1
0.468495	ddm1
1.87398	ddm1
0.585619	ddm1
0.468495	ddm1
1.40549	ddm1
0.429454	ddm1
5.19249	ddm1
1.36645	ddm1
10.424	ddm1
8.82333	ddm1
2.53768	ddm1
17.6467	ddm1
0.390413	ddm1
1.1322	ddm1
0.89795	ddm1
4.88016	ddm1
0.702743	ddm1
9.76032	ddm1
3.20139	ddm1
0.507537	ddm1
0.390413	ddm1
4.13838	ddm1
0.89795	ddm1
4.724	ddm1
0.468495	ddm1
6.12948	ddm1
6.7151	ddm1
2.57673	ddm1
0.429454	ddm1
3.39659	ddm1
0.780826	ddm1
0.741785	ddm1
10.424	ddm1
0.429454	ddm1
5.93428	ddm1
2.81097	ddm1
1.48357	ddm1
0.702743	ddm1
0.468495	ddm1
0.663702	ddm1
0.468495	ddm1
0.390413	ddm1
0.507537	ddm1
1.56165	ddm1
0.468495	ddm1
3.08426	ddm1
0.936991	ddm1
0.585619	ddm1
70.8599	ddm1
8.58908	ddm1
0.780826	ddm1
1.24932	ddm1
5.66099	ddm1
0.624661	ddm1
7.30072	ddm1
6.94935	ddm1
4.09934	ddm1
0.546578	ddm1
8.55004	ddm1
0.429454	ddm1
3.82605	ddm1
2.61577	ddm1
0.741785	ddm1
0.89795	ddm1
2.14727	ddm1
2.06919	ddm1
0.390413	ddm1
0.31233	ddm1
0.624661	ddm1
1.87398	ddm1
24.2056	ddm1
1.17124	ddm1
0.546578	ddm1
3.35755	ddm1
3.39659	ddm1
2.9281	ddm1
2.96714	ddm1
13.6645	ddm1
1.91302	ddm1
3.74796	ddm1
0.585619	ddm1
0.663702	ddm1
8.511	ddm1
0.976032	ddm1
0.468495	ddm1
56.1414	ddm1
1.01507	ddm1
0.858908	ddm1
1.75686	ddm1
12.1028	ddm1
0.89795	ddm1
1.56165	ddm1
8.12059	ddm1
0.429454	ddm1
1.21028	ddm1
1.36645	ddm1
0.507537	ddm1
2.10823	ddm1
4.02125	ddm1
0.89795	ddm1
22.2926	ddm1
4.64591	ddm1
5.97332	ddm1
72.1873	ddm1
0.585619	ddm1
0.585619	ddm1
0.507537	ddm1
0.351372	ddm1
1.1322	ddm1
2.9281	ddm1
8.39388	ddm1
7.76922	ddm1
717.501	ddm1
1.28836	ddm1
0.429454	ddm1
0.351372	ddm1
0.507537	ddm1
9.48703	ddm1
1.21028	ddm1
0.390413	ddm1
1.75686	ddm1
0.819867	ddm1
0.624661	ddm1
1.36645	ddm1
1.01507	ddm1
0.780826	ddm1
0.702743	ddm1
0.858908	ddm1
0.89795	ddm1
0.585619	ddm1
0.390413	ddm1
3.82605	ddm1
0.390413	ddm1
6.7151	ddm1
9.91649	ddm1
1.05411	ddm1
1.60069	ddm1
2.03015	ddm1
14.5234	ddm1
0.819867	ddm1
3.51372	ddm1
0.819867	ddm1
2.65481	ddm1
0.31233	ddm1
0.936991	ddm1
0.507537	ddm1
0.663702	ddm1
6.83223	ddm1
2.77193	ddm1
2.26439	ddm1
66.6825	ddm1
2.9281	ddm1
0.468495	ddm1
2.73289	ddm1
0.663702	ddm1
1.63973	ddm1
10.424	ddm1
5.81715	ddm1
1.7959	ddm1
0.429454	ddm1
60.0455	ddm1
3.5918	ddm1
4.2555	ddm1
1.60069	ddm1
8.04251	ddm1
164.325	ddm1
1.40549	ddm1
0.507537	ddm1
2.9281	ddm1
0.468495	ddm1
0.546578	ddm1
27.4851	ddm1
0.507537	ddm1
1.3274	ddm1
5.85619	ddm1
0.702743	ddm1
0.546578	ddm1
0.976032	ddm1
0.507537	ddm1
0.936991	ddm1
0.390413	ddm1
1.36645	ddm1
6.24661	ddm1
62.7784	ddm1
1.40549	ddm1
0.546578	ddm1
0.819867	ddm1
2.42056	ddm1
0.468495	ddm1
4.17742	ddm1
0.624661	ddm1
1.52261	ddm1
0.936991	ddm1
0.663702	ddm1
0.390413	ddm1
5.34866	ddm1
2.22535	ddm1
2.65481	ddm1
19.7549	ddm1
0.624661	ddm1
0.702743	ddm1
1.7959	ddm1
0.936991	ddm1
0.819867	ddm1
14.211	ddm1
7.65209	ddm1
17.1001	ddm1
0.858908	ddm1
1.1322	ddm1
0.429454	ddm1
3.35755	ddm1
1.17124	ddm1
1.28836	ddm1
23.9714	ddm1
0.585619	ddm1
27.6022	ddm1
2.10823	ddm1
18.0371	ddm1
12.9227	ddm1
8.12059	ddm1
1.75686	ddm1
3.90413	ddm1
0.936991	ddm1
6.0514	ddm1
4.724	ddm1
2.10823	ddm1
0.390413	ddm1
1.52261	ddm1
2.53768	ddm1
18.3884	ddm1
0.429454	ddm1
1.36645	ddm1
12.0638	ddm1
2.73289	ddm1
5.19249	ddm1
0.390413	ddm1
2.69385	ddm1
0.351372	ddm1
0.546578	ddm1
0.507537	ddm1
0.819867	ddm1
0.390413	ddm1
1.01507	ddm1
1.21028	ddm1
11.8686	ddm1
2.88906	ddm1
1.09316	ddm1
14.6014	ddm1
18.2713	ddm1
7.65209	ddm1
3.78701	ddm1
13.4302	ddm1
1.75686	ddm1
1.75686	ddm1
0.390413	ddm1
3.63084	ddm1
10.424	ddm1
6.59798	ddm1
11.9857	ddm1
3.04522	ddm1
7.3788	ddm1
0.507537	ddm1
8.39388	ddm1
0.702743	ddm1
0.390413	ddm1
12.5713	ddm1
30.296	ddm1
0.741785	ddm1
0.780826	ddm1
0.663702	ddm1
2.22535	ddm1
0.468495	ddm1
0.585619	ddm1
2.30344	ddm1
2.22535	ddm1
2.53768	ddm1
3.70892	ddm1
2.26439	ddm1
6.36373	ddm1
0.936991	ddm1
4.84112	ddm1
2.69385	ddm1
0.351372	ddm1
0.624661	ddm1
0.390413	ddm1
0.546578	ddm1
3.51372	ddm1
7.10551	ddm1
4.60687	ddm1
11.4391	ddm1
9.76032	ddm1
4.64591	ddm1
1.56165	ddm1
0.429454	ddm1
9.13566	ddm1
4.80208	ddm1
1.40549	ddm1
1.1322	ddm1
0.976032	ddm1
9.95553	ddm1
34.5125	ddm1
1.56165	ddm1
8.70621	ddm1
5.11441	ddm1
0.858908	ddm1
1069.65	ddm1
1.09316	ddm1
1.99111	ddm1
3.94317	ddm1
0.468495	ddm1
9.25279	ddm1
0.390413	ddm1
2.73289	ddm1
19.6378	ddm1
1.28836	ddm1
0.936991	ddm1
1.63973	ddm1
0.468495	ddm1
1.24932	ddm1
5.07537	ddm1
9.68224	ddm1
15.3823	ddm1
12.9617	ddm1
1.1322	ddm1
4.2555	ddm1
2.30344	ddm1
1.21028	ddm1
3.20139	ddm1
0.936991	ddm1
4.09934	ddm1
0.663702	ddm1
1.05411	ddm1
0.663702	ddm1
0.390413	ddm1
0.507537	ddm1
1.21028	ddm1
0.507537	ddm1
8.39388	ddm1
1.36645	ddm1
1.75686	ddm1
7.26168	ddm1
3.39659	ddm1
0.819867	ddm1
0.624661	ddm1
3.24043	ddm1
1.95206	ddm1
31.9358	ddm1
1.1322	ddm1
0.819867	ddm1
1.28836	ddm1
0.819867	ddm1
19.2864	ddm1
2.14727	ddm1
0.702743	ddm1
0.390413	ddm1
12.5323	ddm1
9.25279	ddm1
1.05411	ddm1
0.546578	ddm1
2.69385	ddm1
0.702743	ddm1
28.9296	ddm1
2.85001	ddm1
1.21028	ddm1
6.7151	ddm1
1.09316	ddm1
0.624661	ddm1
3.66988	ddm1
21.4727	ddm1
6.20757	ddm1
2.57673	ddm1
3.27947	ddm1
8.43292	ddm1
0.585619	ddm1
0.780826	ddm1
18.7398	ddm1
0.390413	ddm1
27.7584	ddm1
0.390413	ddm1
0.468495	ddm1
0.351372	ddm1
0.624661	ddm1
4.724	ddm1
4.41167	ddm1
9.13566	ddm1
13.4302	ddm1
1.21028	ddm1
0.429454	ddm1
8.15963	ddm1
20.6528	ddm1
3.78701	ddm1
2.49864	ddm1
1.60069	ddm1
0.780826	ddm1
8.3158	ddm1
4.9192	ddm1
1.48357	ddm1
6.01236	ddm1
0.429454	ddm1
12.259	ddm1
0.819867	ddm1
8.9795	ddm1
6.7151	ddm1
1.21028	ddm1
1.52261	ddm1
7.73018	ddm1
0.546578	ddm1
3.98221	ddm1
10.0336	ddm1
1.44453	ddm1
0.89795	ddm1
0.819867	ddm1
0.741785	ddm1
2.42056	ddm1
0.390413	ddm1
5.15345	ddm1
0.780826	ddm1
0.936991	ddm1
1.7959	ddm1
0.468495	ddm1
1.48357	ddm1
22.2145	ddm1
1.3274	ddm1
0.390413	ddm1
4.29454	ddm1
51.3003	ddm1
1.67878	ddm1
3.04522	ddm1
1.05411	ddm1
3.16234	ddm1
5.81715	ddm1
24.9474	ddm1
0.546578	ddm1
5.93428	ddm1
0.351372	ddm1
0.780826	ddm1
11.9857	ddm1
0.936991	ddm1
[truncated: 1,877 more rows]

## Sheet: Figure 3b
CHG
methylation	sampleTYPE	mutantTYPE
1.0989	mutant	ddm1
23.5294	mutant	ddm1
0	mutant	ddm1
0	mutant	ddm1
0	mutant	ddm1
4.16667	mutant	ddm1
0	mutant	ddm1
4.87805	mutant	ddm1
0	mutant	ddm1
0	mutant	ddm1
50.9804	mutant	ddm1
0	mutant	ddm1
0	mutant	ddm1
0	mutant	ddm1
1.81818	mutant	ddm1
0	mutant	ddm1
20	mutant	ddm1
0	mutant	ddm1
86.9565	mutant	ddm1
0	mutant	ddm1
0	mutant	ddm1
0	mutant	ddm1
2.08333	mutant	ddm1
44.4444	mutant	ddm1
1.92308	mutant	ddm1
10	mutant	ddm1
6.06061	mutant	ddm1
1.0101	mutant	ddm1
0	mutant	ddm1
0	mutant	ddm1
0	mutant	ddm1
0	mutant	ddm1
0	mutant	ddm1
6.66667	mutant	ddm1
0	mutant	ddm1
0	mutant	ddm1
0	mutant	ddm1
0	mutant	ddm1
2.61438	mutant	ddm1
9.25926	mutant	ddm1
0	mutant	ddm1
22.2222	mutant	ddm1
24.7734	mutant	ddm1
1.07527	mutant	ddm1
0	mutant	ddm1
0	mutant	ddm1
4.54545	mutant	ddm1
0	mutant	ddm1
0	mutant	ddm1
1.97368	mutant	ddm1
0	mutant	ddm1
0	mutant	ddm1
0	mutant	ddm1
1.25	mutant	ddm1
89.2157	mutant	ddm1
0	mutant	ddm1
0	mutant	ddm1
0	mutant	ddm1
0	mutant	ddm1
0	mutant	ddm1
0.900901	mutant	ddm1
0	mutant	ddm1
0	mutant	ddm1
0	mutant	ddm1
0	mutant	ddm1
3.0303	mutant	ddm1
9.09091	mutant	ddm1
0	mutant	ddm1
28	mutant	ddm1
0	mutant	ddm1
0	mutant	ddm1
1.94175	mutant	ddm1
38.843	mutant	ddm1
0	mutant	ddm1
69.7674	mutant	ddm1
0	mutant	ddm1
33.3333	mutant	ddm1
0	mutant	ddm1
0	mutant	ddm1
3.92157	mutant	ddm1
0	mutant	ddm1
0	mutant	ddm1
0	mutant	ddm1
0	mutant	ddm1
0	mutant	ddm1
0	mutant	ddm1
0	mutant	ddm1
0	mutant	ddm1
0	mutant	ddm1
0	mutant	ddm1
0	mutant	ddm1
0	mutant	ddm1
0	mutant	ddm1
0	mutant	ddm1
0	mutant	ddm1
0	mutant	ddm1
0	mutant	ddm1
0	mutant	ddm1
1.20482	mutant	ddm1
0	mutant	ddm1
65.3061	mutant	ddm1
0	mutant	ddm1
77.7778	mutant	ddm1
0	mutant	ddm1
0	mutant	ddm1
0	mutant	ddm1
10	mutant	ddm1
0	mutant	ddm1
0	mutant	ddm1
0	mutant	ddm1
0	mutant	ddm1
6.38298	mutant	ddm1
0	mutant	ddm1
0	mutant	ddm1
37.5	mutant	ddm1
0	mutant	ddm1
0	mutant	ddm1
0	mutant	ddm1
1.69492	mutant	ddm1
0	mutant	ddm1
0	mutant	ddm1
0	mutant	ddm1
0	mutant	ddm1
23.8095	mutant	ddm1
0	mutant	ddm1
3.7037	mutant	ddm1
0	mutant	ddm1
0	mutant	ddm1
0	mutant	ddm1
0	mutant	ddm1
0	mutant	ddm1
0	mutant	ddm1
0	mutant	ddm1
0	mutant	ddm1
0	mutant	ddm1
0	mutant	ddm1
0	mutant	ddm1
1.81818	mutant	ddm1
10.2941	mutant	ddm1
0	mutant	ddm1
0	mutant	ddm1
0	mutant	ddm1
33.3333	mutant	ddm1
5.55556	mutant	ddm1
0	mutant	ddm1
0	mutant	ddm1
0	mutant	ddm1
0	mutant	ddm1
0	mutant	ddm1
4.44444	mutant	ddm1
9.09091	mutant	ddm1
0	mutant	ddm1
0	mutant	ddm1
0	mutant	ddm1
0	mutant	ddm1
55.5556	mutant	ddm1
0	mutant	ddm1
0	mutant	ddm1
0	mutant	ddm1
0.366071	mutant	ddm1
2.77778	mutant	ddm1
21.1268	mutant	ddm1
0	mutant	ddm1
0	mutant	ddm1
0	mutant	ddm1
0	mutant	ddm1
83.3333	mutant	ddm1
0	mutant	ddm1
0	mutant	ddm1
1.83486	mutant	ddm1
0	mutant	ddm1
11.1111	mutant	ddm1
76.6667	mutant	ddm1
42.8571	mutant	ddm1
0	mutant	ddm1
0	mutant	ddm1
0	mutant	ddm1
0	mutant	ddm1
0	mutant	ddm1
0	mutant	ddm1
0.645161	mutant	ddm1
19.0476	mutant	ddm1
18.1818	mutant	ddm1
0	mutant	ddm1
0	mutant	ddm1
0	mutant	ddm1
0	mutant	ddm1
0	mutant	ddm1
5.26316	mutant	ddm1
0	mutant	ddm1
0	mutant	ddm1
0	mutant	ddm1
0	mutant	ddm1
0	mutant	ddm1
0	mutant	ddm1
0	mutant	ddm1
0	mutant	ddm1
0	mutant	ddm1
1.87793	mutant	ddm1
0	mutant	ddm1
0	mutant	ddm1
8.23529	mutant	ddm1
1.6129	mutant	ddm1
0	mutant	ddm1
9.09091	mutant	ddm1
5.88235	mutant	ddm1
0	mutant	ddm1
0	mutant	ddm1
0	mutant	ddm1
6.66667	mutant	ddm1
0	mutant	ddm1
0	mutant	ddm1
0	mutant	ddm1
21.0526	mutant	ddm1
0	mutant	ddm1
0	mutant	ddm1
0	mutant	ddm1
0	mutant	ddm1
0	mutant	ddm1
0	mutant	ddm1
0	mutant	ddm1
100	mutant	ddm1
0	mutant	ddm1
0	mutant	ddm1
0	mutant	ddm1
1.49254	mutant	ddm1
0	mutant	ddm1
0	mutant	ddm1
0	mutant	ddm1
0	mutant	ddm1
0	mutant	ddm1
0	mutant	ddm1
15.942	mutant	ddm1
0	mutant	ddm1
0	mutant	ddm1
0	mutant	ddm1
1.92308	mutant	ddm1
2.5641	mutant	ddm1
0	mutant	ddm1
1.63934	mutant	ddm1
0	mutant	ddm1
0.952381	mutant	ddm1
1.81818	mutant	ddm1
50	mutant	ddm1
0.444444	mutant	ddm1
0	mutant	ddm1
0	mutant	ddm1
0	mutant	ddm1
0	mutant	ddm1
1.66667	mutant	ddm1
0	mutant	ddm1
0	mutant	ddm1
0	mutant	ddm1
0	mutant	ddm1
0	mutant	ddm1
0	mutant	ddm1
8.62069	mutant	ddm1
0.304878	mutant	ddm1
7.14286	mutant	ddm1
47.7987	mutant	ddm1
0	mutant	ddm1
0	mutant	ddm1
0	mutant	ddm1
0	mutant	ddm1
0	mutant	ddm1
0	mutant	ddm1
9.30233	mutant	ddm1
0	mutant	ddm1
2.7027	mutant	ddm1
0	mutant	ddm1
0	mutant	ddm1
55.5556	mutant	ddm1
0	mutant	ddm1
0	mutant	ddm1
0	mutant	ddm1
0	mutant	ddm1
0	mutant	ddm1
0	mutant	ddm1
0	mutant	ddm1
0	mutant	ddm1
0	mutant	ddm1
0	mutant	ddm1
0	mutant	ddm1
0	mutant	ddm1
0	mutant	ddm1
12.6761	mutant	ddm1
2.85714	mutant	ddm1
4.08163	mutant	ddm1
1.51515	mutant	ddm1
0	mutant	ddm1
3.65854	mutant	ddm1
2.7027	mutant	ddm1
0	mutant	ddm1
0	mutant	ddm1
0	mutant	ddm1
0	mutant	ddm1
0	mutant	ddm1
0	mutant	ddm1
0	mutant	ddm1
0	mutant	ddm1
2.04082	mutant	ddm1
2.63158	mutant	ddm1
66.6667	mutant	ddm1
0	mutant	ddm1
0	mutant	ddm1
0	mutant	ddm1
0	mutant	ddm1
1.16279	mutant	ddm1
0	mutant	ddm1
0	mutant	ddm1
0	mutant	ddm1
1.63934	mutant	ddm1
0	mutant	ddm1
0.917431	mutant	ddm1
1.66667	mutant	ddm1
1.14943	mutant	ddm1
84.7134	mutant	ddm1
0	mutant	ddm1
0	mutant	ddm1
0	mutant	ddm1
7.14286	mutant	ddm1
0	mutant	ddm1
0	mutant	ddm1
0	mutant	ddm1
0	mutant	ddm1
0	mutant	ddm1
0	mutant	ddm1
16.6667	mutant	ddm1
0	mutant	ddm1
0	mutant	ddm1
0	mutant	ddm1
0	mutant	ddm1
0	mutant	ddm1
0	mutant	ddm1
0	mutant	ddm1
0	mutant	ddm1
0	mutant	ddm1
0	mutant	ddm1
0	mutant	ddm1
0	mutant	ddm1
0	mutant	ddm1
0	mutant	ddm1
0	mutant	ddm1
0	mutant	ddm1
0	mutant	ddm1
0	mutant	ddm1
1.16279	mutant	ddm1
5.26316	mutant	ddm1
0	mutant	ddm1
0	mutant	ddm1
0	mutant	ddm1
0	mutant	ddm1
0	mutant	ddm1
0	mutant	ddm1
0	mutant	ddm1
0	mutant	ddm1
0	mutant	ddm1
0	mutant	ddm1
2.5641	mutant	ddm1
35	mutant	ddm1
20	mutant	ddm1
0	mutant	ddm1
35.7143	mutant	ddm1
0	mutant	ddm1
0	mutant	ddm1
0	mutant	ddm1
1.44928	mutant	ddm1
2.94118	mutant	ddm1
0	mutant	ddm1
0	mutant	ddm1
0	mutant	ddm1
0	mutant	ddm1
0	mutant	ddm1
0	mutant	ddm1
3.33333	mutant	ddm1
0	mutant	ddm1
0.520833	mutant	ddm1
0	mutant	ddm1
0	mutant	ddm1
72.4138	mutant	ddm1
0	mutant	ddm1
14.2857	mutant	ddm1
0	mutant	ddm1
0	mutant	ddm1
66.6667	mutant	ddm1
0	mutant	ddm1
0	mutant	ddm1
0	mutant	ddm1
0	mutant	ddm1
13.4615	mutant	ddm1
0	mutant	ddm1
0	mutant	ddm1
37.8049	mutant	ddm1
17.3913	mutant	ddm1
0	mutant	ddm1
66.6667	mutant	ddm1
0	mutant	ddm1
0	mutant	ddm1
0	mutant	ddm1
6.25	mutant	ddm1
0	mutant	ddm1
0	mutant	ddm1
0	mutant	ddm1
0	mutant	ddm1
33.3333	mutant	ddm1
14.2857	mutant	ddm1
0	mutant	ddm1
0	mutant	ddm1
0	mutant	ddm1
3.44828	mutant	ddm1
2.38095	mutant	ddm1
0	mutant	ddm1
18.1818	mutant	ddm1
0	mutant	ddm1
2.27273	mutant	ddm1
2.08333	mutant	ddm1
0	mutant	ddm1
0	mutant	ddm1
0	mutant	ddm1
0	mutant	ddm1
0	mutant	ddm1
2.5641	mutant	ddm1
0	mutant	ddm1
0	mutant	ddm1
0	mutant	ddm1
0	mutant	ddm1
0	mutant	ddm1
12.2807	mutant	ddm1
60	mutant	ddm1
0	mutant	ddm1
0	mutant	ddm1
2.77778	mutant	ddm1
0	mutant	ddm1
4.16667	mutant	ddm1
0.909091	mutant	ddm1
0	mutant	ddm1
1.90476	mutant	ddm1
0	mutant	ddm1
0	mutant	ddm1
0	mutant	ddm1
0	mutant	ddm1
0	mutant	ddm1
0	mutant	ddm1
2.12766	mutant	ddm1
0	mutant	ddm1
0	mutant	ddm1
0	mutant	ddm1
3.7037	mutant	ddm1
100	mutant	ddm1
0	mutant	ddm1
9.09091	mutant	ddm1
0	mutant	ddm1
0.49505	mutant	ddm1
45.8333	mutant	ddm1
0	mutant	ddm1
0	mutant	ddm1
2.7027	mutant	ddm1
0	mutant	ddm1
0	mutant	ddm1
36.6667	mutant	ddm1
0	mutant	ddm1
0.34965	mutant	ddm1
1.5544	mutant	ddm1
0	mutant	ddm1
61.5385	mutant	ddm1
5.55556	mutant	ddm1
2.15054	mutant	ddm1
43.662	mutant	ddm1
0	mutant	ddm1
7.14286	mutant	ddm1
1.53846	mutant	ddm1
0	mutant	ddm1
1.6129	mutant	ddm1
0	mutant	ddm1
0.3125	mutant	ddm1
2.5	mutant	ddm1
0	mutant	ddm1
0	mutant	ddm1
0	mutant	ddm1
0	mutant	ddm1
38.4615	mutant	ddm1
28.8889	mutant	ddm1
0	mutant	ddm1
0.598802	mutant	ddm1
0	mutant	ddm1
0	mutant	ddm1
14.2857	mutant	ddm1
7.69231	mutant	ddm1
75	mutant	ddm1
17.8571	mutant	ddm1
0	mutant	ddm1
6.66667	mutant	ddm1
5.51724	mutant	ddm1
0	mutant	ddm1
0	mutant	ddm1
3.38983	mutant	ddm1
0	mutant	ddm1
6.29371	mutant	ddm1
0	mutant	ddm1
13.5593	mutant	ddm1
4.7619	mutant	ddm1
0	mutant	ddm1
1.88679	mutant	ddm1
0	mutant	ddm1
0	mutant	ddm1
0	mutant	ddm1
9.09091	mutant	ddm1
39.8601	mutant	ddm1
0	mutant	ddm1
0	mutant	ddm1
0	mutant	ddm1
0.877193	mutant	ddm1
0	mutant	ddm1
0	mutant	ddm1
14.2857	mutant	ddm1
0.280899	mutant	ddm1
1.16959	mutant	ddm1
46.7742	mutant	ddm1
3.44828	mutant	ddm1
0	mutant	ddm1
0	mutant	ddm1
0	mutant	ddm1
0	mutant	ddm1
0	mutant	ddm1
0	mutant	ddm1
0	mutant	ddm1
0	mutant	ddm1
2.08333	mutant	ddm1
1.47059	mutant	ddm1
0	mutant	ddm1
0	mutant	ddm1
2.12766	mutant	ddm1
0	mutant	ddm1
0	mutant	ddm1
14.2857	mutant	ddm1
0	mutant	ddm1
23.3333	mutant	ddm1
3.84615	mutant	ddm1
0	mutant	ddm1
3.125	mutant	ddm1
0.75188	mutant	ddm1
1.0101	mutant	ddm1
0	mutant	ddm1
1.66667	mutant	ddm1
0	mutant	ddm1
0	mutant	ddm1
0	mutant	ddm1
0.925926	mutant	ddm1
0	mutant	ddm1
12.5	mutant	ddm1
0	mutant	ddm1
15.3846	mutant	ddm1
0	mutant	ddm1
4.61538	mutant	ddm1
0	mutant	ddm1
0	mutant	ddm1
0	mutant	ddm1
1.08696	mutant	ddm1
0	mutant	ddm1
2.63158	mutant	ddm1
4.54545	mutant	ddm1
0	mutant	ddm1
0	mutant	ddm1
1.11111	mutant	ddm1
1.80995	mutant	ddm1
0	mutant	ddm1
1.66667	mutant	ddm1
54.2857	mutant	ddm1
3.8835	mutant	ddm1
0	mutant	ddm1
4.7619	mutant	ddm1
3.84615	mutant	ddm1
2.04082	mutant	ddm1
0	mutant	ddm1
2.12766	mutant	ddm1
0	mutant	ddm1
0.754717	mutant	ddm1
0	mutant	ddm1
0	mutant	ddm1
2.77778	mutant	ddm1
0	mutant	ddm1
0	mutant	ddm1
1.92308	mutant	ddm1
0	mutant	ddm1
5	mutant	ddm1
0	mutant	ddm1
0	mutant	ddm1
0	mutant	ddm1
4.25532	mutant	ddm1
0	mutant	ddm1
0.884956	mutant	ddm1
0	mutant	ddm1
0	mutant	ddm1
0	mutant	ddm1
0	mutant	ddm1
0.990099	mutant	ddm1
0	mutant	ddm1
0	mutant	ddm1
2.63158	mutant	ddm1
1.0989	mutant	ddm1
0	mutant	ddm1
0	mutant	ddm1
0	mutant	ddm1
0	mutant	ddm1
0	mutant	ddm1
2.98507	mutant	ddm1
25	mutant	ddm1
0	mutant	ddm1
0	mutant	ddm1
6.97674	mutant	ddm1
7.5	mutant	ddm1
0	mutant	ddm1
0	mutant	ddm1
0	mutant	ddm1
0.367647	mutant	ddm1
0	mutant	ddm1
0	mutant	ddm1
2	mutant	ddm1
0	mutant	ddm1
0	mutant	ddm1
0	mutant	ddm1
0	mutant	ddm1
8.33333	mutant	ddm1
4.7619	mutant	ddm1
0	mutant	ddm1
0	mutant	ddm1
39.3939	mutant	ddm1
81.8182	mutant	ddm1
1.63934	mutant	ddm1
0	mutant	ddm1
45.098	mutant	ddm1
0	mutant	ddm1
2.63158	mutant	ddm1
0	mutant	ddm1
70	mutant	ddm1
0	mutant	ddm1
0	mutant	ddm1
2.04082	mutant	ddm1
0	mutant	ddm1
0	mutant	ddm1
0	mutant	ddm1
0	mutant	ddm1
0	mutant	ddm1
0	mutant	ddm1
0	mutant	ddm1
15.1786	mutant	ddm1
0	mutant	ddm1
0	mutant	ddm1
0	mutant	ddm1
0	mutant	ddm1
0	mutant	ddm1
0	mutant	ddm1
0	mutant	ddm1
4.16667	mutant	ddm1
0	mutant	ddm1
0	mutant	ddm1
0	mutant	ddm1
0	mutant	ddm1
0	mutant	ddm1
0	mutant	ddm1
0	mutant	ddm1
0	mutant	ddm1
0	mutant	ddm1
1.38889	mutant	ddm1
0	mutant	ddm1
0	mutant	ddm1
0	mutant	ddm1
1.68067	mutant	ddm1
13.3333	mutant	ddm1
0.925926	mutant	ddm1
0	mutant	ddm1
71.875	mutant	ddm1
20	mutant	ddm1
0	mutant	ddm1
0	mutant	ddm1
0	mutant	ddm1
5.08475	mutant	ddm1
37.5	mutant	ddm1
0	mutant	ddm1
0	mutant	ddm1
0	mutant	ddm1
0.980392	mutant	ddm1
0	mutant	ddm1
2.27273	mutant	ddm1
0	mutant	ddm1
3.125	mutant	ddm1
0	mutant	ddm1
0	mutant	ddm1
0	mutant	ddm1
0	mutant	ddm1
2.24719	mutant	ddm1
0	mutant	ddm1
2.5	mutant	ddm1
0.714286	mutant	ddm1
25	mutant	ddm1
43.4146	mutant	ddm1
53.7037	mutant	ddm1
0	mutant	ddm1
2.63158	mutant	ddm1
0	mutant	ddm1
7.69231	mutant	ddm1
0	mutant	ddm1
0	mutant	ddm1
0	mutant	ddm1
0	mutant	ddm1
0	mutant	ddm1
0	mutant	ddm1
1.0101	mutant	ddm1
0.636943	mutant	ddm1
2.77778	mutant	ddm1
0	mutant	ddm1
0	mutant	ddm1
0	mutant	ddm1
0	mutant	ddm1
0	mutant	ddm1
0	mutant	ddm1
0	mutant	ddm1
12.5	mutant	ddm1
0	mutant	ddm1
9.09091	mutant	ddm1
0	mutant	ddm1
0.775194	mutant	ddm1
0	mutant	ddm1
0	mutant	ddm1
0	mutant	ddm1
0	mutant	ddm1
0	mutant	ddm1
0	mutant	ddm1
0	mutant	ddm1
0	mutant	ddm1
2.32558	mutant	ddm1
0	mutant	ddm1
0	mutant	ddm1
39.4366	mutant	ddm1
0	mutant	ddm1
0	mutant	ddm1
0	mutant	ddm1
0	mutant	ddm1
33.3333	mutant	ddm1
0	mutant	ddm1
14.2857	mutant	ddm1
0	mutant	ddm1
0	mutant	ddm1
1.16279	mutant	ddm1
0	mutant	ddm1
0	mutant	ddm1
1.5625	mutant	ddm1
0	mutant	ddm1
3.0303	mutant	ddm1
0.847458	mutant	ddm1
0	mutant	ddm1
0	mutant	ddm1
5.88235	mutant	ddm1
20	mutant	ddm1
6.89655	mutant	ddm1
0	mutant	ddm1
6	mutant	ddm1
0	mutant	ddm1
0	mutant	ddm1
0	mutant	ddm1
0	mutant	ddm1
0	mutant	ddm1
5.26316	mutant	ddm1
0	mutant	ddm1
0	mutant	ddm1
0	mutant	ddm1
0	mutant	ddm1
0	mutant	ddm1
2.85714	mutant	ddm1
26.506	mutant	ddm1
0.675676	mutant	ddm1
0	mutant	ddm1
0	mutant	ddm1
37.5	mutant	ddm1
0	mutant	ddm1
0	mutant	ddm1
0	mutant	ddm1
0	mutant	ddm1
88.8889	mutant	ddm1
0	mutant	ddm1
0	mutant	ddm1
0	mutant	ddm1
10.5263	mutant	ddm1
2.9703	mutant	ddm1
0	mutant	ddm1
0	mutant	ddm1
0	mutant	ddm1
0	mutant	ddm1
1.14943	mutant	ddm1
23.0769	mutant	ddm1
0	mutant	ddm1
0	mutant	ddm1
1.81818	mutant	ddm1
0	mutant	ddm1
0	mutant	ddm1
0	mutant	ddm1
0	mutant	ddm1
0	mutant	ddm1
0	mutant	ddm1
0	mutant	ddm1
2.12766	mutant	ddm1
2.17391	mutant	ddm1
0	mutant	ddm1
0	mutant	ddm1
0	mutant	ddm1
11.1111	mutant	ddm1
0	mutant	ddm1
0	mutant	ddm1
0	mutant	ddm1
26.8	mutant	ddm1
0	mutant	ddm1
0	mutant	ddm1
7.86517	mutant	ddm1
0	mutant	ddm1
2	mutant	ddm1
0	mutant	ddm1
0	mutant	ddm1
0	mutant	ddm1
4	mutant	ddm1
40	mutant	ddm1
1.52672	mutant	ddm1
32.8571	mutant	ddm1
0	mutant	ddm1
0	mutant	ddm1
0	mutant	ddm1
0	mutant	ddm1
0	mutant	ddm1
0	mutant	ddm1
0	mutant	ddm1
0	mutant	ddm1
0	mutant	ddm1
0	mutant	ddm1
0	mutant	ddm1
0	mutant	ddm1
0	mutant	ddm1
0	mutant	ddm1
0	mutant	ddm1
0	mutant	ddm1
45.4545	mutant	ddm1
59.5745	mutant	ddm1
0	mutant	ddm1
0	mutant	ddm1
47.4576	mutant	ddm1
0	mutant	ddm1
0	mutant	ddm1
2.94118	mutant	ddm1
0	mutant	ddm1
0	mutant	ddm1
0	mutant	ddm1
38.4615	mutant	ddm1
29.7297	mutant	ddm1
4.34783	mutant	ddm1
0	mutant	ddm1
0.684932	mutant	ddm1
3.67647	mutant	ddm1
0	mutant	ddm1
21.4286	mutant	ddm1
0.542005	mutant	ddm1
0	mutant	ddm1
0	mutant	ddm1
12	mutant	ddm1
95	mutant	ddm1
0	mutant	ddm1
5	mutant	ddm1
0	mutant	ddm1
0	mutant	ddm1
0	mutant	ddm1
0	mutant	ddm1
17.2414	mutant	ddm1
25	mutant	ddm1
44.4444	mutant	ddm1
4	mutant	ddm1
0	mutant	ddm1
2.85714	mutant	ddm1
0	mutant	ddm1
0	mutant	ddm1
0	mutant	ddm1
0.735294	mutant	ddm1
0	mutant	ddm1
0	mutant	ddm1
0	mutant	ddm1
0.373134	mutant	ddm1
0	mutant	ddm1
0	mutant	ddm1
0	mutant	ddm1
0	mutant	ddm1
6.97674	mutant	ddm1
0.70922	mutant	ddm1
0	mutant	ddm1
0	mutant	ddm1
0	mutant	ddm1
0	mutant	ddm1
66.0494	mutant	ddm1
25.2688	mutant	ddm1
0	mutant	ddm1
0	mutant	ddm1
28.5714	mutant	ddm1
0	mutant	ddm1
0	mutant	ddm1
0	mutant	ddm1
0	mutant	ddm1
0	mutant	ddm1
0	mutant	ddm1
7.69231	mutant	ddm1
0	mutant	ddm1
52.0833	mutant	ddm1
25	mutant	ddm1
19.0476	mutant	ddm1
88	mutant	ddm1
4.16667	mutant	ddm1
0	mutant	ddm1
0	mutant	ddm1
1.69492	mutant	ddm1
0	mutant	ddm1
0	mutant	ddm1
0	mutant	ddm1
0	mutant	ddm1
0	mutant	ddm1
7.14286	mutant	ddm1
4.34783	mutant	ddm1
31.25	mutant	ddm1
27.2727	mutant	ddm1
23.5294	mutant	ddm1
0.657895	mutant	ddm1
0	mutant	ddm1
2.38095	mutant	ddm1
0	mutant	ddm1
4.16667	mutant	ddm1
0	mutant	ddm1
0	mutant	ddm1
0	mutant	ddm1
0	mutant	ddm1
66.6667	mutant	ddm1
0	mutant	ddm1
0	mutant	ddm1
25.8065	mutant	ddm1
6.66667	mutant	ddm1
0	mutant	ddm1
0	mutant	ddm1
0	mutant	ddm1
2	mutant	ddm1
0	mutant	ddm1
0	mutant	ddm1
0	mutant	ddm1
2.17391	mutant	ddm1
4	mutant	ddm1
0	mutant	ddm1
0	mutant	ddm1
40	mutant	ddm1
46.3087	mutant	ddm1
67.1875	mutant	ddm1
31.9588	mutant	ddm1
44.7917	mutant	ddm1
39.0476	mutant	ddm1
30.6878	mutant	ddm1
74.0741	mutant	ddm1
57.8947	mutant	ddm1
56.7901	mutant	ddm1
48.048	mutant	ddm1
82.8383	mutant	ddm1
73.2794	mutant	ddm1
0	mutant	ddm1
63.6364	mutant	ddm1
0	mutant	ddm1
0	mutant	ddm1
12.5	mutant	ddm1
0	mutant	ddm1
0	mutant	ddm1
0	mutant	ddm1
45.2381	mutant	ddm1
0	mutant	ddm1
0	mutant	ddm1
4.16667	mutant	ddm1
0	mutant	ddm1
0	mutant	ddm1
0	mutant	ddm1
0	mutant	ddm1
0	mutant	ddm1
0	mutant	ddm1
0	mutant	ddm1
0	mutant	ddm1
0	mutant	ddm1
0	mutant	ddm1
0	mutant	ddm1
0	mutant	ddm1
2.5	mutant	ddm1
0	mutant	ddm1
47.7124	wild-type	ddm1
29.4118	wild-type	ddm1
51.7857	wild-type	ddm1
87.0968	wild-type	ddm1
48.7805	wild-type	ddm1
75	wild-type	ddm1
61.0169	wild-type	ddm1
0	wild-type	ddm1
40.4762	wild-type	ddm1
38.8889	wild-type	ddm1
9.72222	wild-type	ddm1
4.7619	wild-type	ddm1
63.8889	wild-type	ddm1
77.7778	wild-type	ddm1
20	wild-type	ddm1
90.9091	wild-type	ddm1
21.4286	wild-type	ddm1
0	wild-type	ddm1
73.6842	wild-type	ddm1
12.5	wild-type	ddm1
27.3973	wild-type	ddm1
26.8293	wild-type	ddm1
6.17284	wild-type	ddm1
9.09091	wild-type	ddm1
8.16327	wild-type	ddm1
12.5	wild-type	ddm1
27.957	wild-type	ddm1
34.0909	wild-type	ddm1
33.9623	wild-type	ddm1
7.69231	wild-type	ddm1
10	wild-type	ddm1
15.7895	wild-type	ddm1
50.5618	wild-type	ddm1
8.33333	wild-type	ddm1
14.2857	wild-type	ddm1
11.1111	wild-type	ddm1
25.4902	wild-type	ddm1
71.4286	wild-type	ddm1
16.6667	wild-type	ddm1
63.8889	wild-type	ddm1
15.7407	wild-type	ddm1
40	wild-type	ddm1
38.4937	wild-type	ddm1
39.2523	wild-type	ddm1
17.6471	wild-type	ddm1
22.9885	wild-type	ddm1
5.88235	wild-type	ddm1
12.5	wild-type	ddm1
4.44444	wild-type	ddm1
29.0323	wild-type	ddm1
37.5	wild-type	ddm1
14.2857	wild-type	ddm1
42.8571	wild-type	ddm1
40.3509	wild-type	ddm1
59.6774	wild-type	ddm1
18.0723	wild-type	ddm1
12.5	wild-type	ddm1
24.2424	wild-type	ddm1
37.5	wild-type	ddm1
54.5455	wild-type	ddm1
60.4651	wild-type	ddm1
57.5758	wild-type	ddm1
24	wild-type	ddm1
0	wild-type	ddm1
50.6494	wild-type	ddm1
21.875	wild-type	ddm1
36.3636	wild-type	ddm1
9.67742	wild-type	ddm1
43.2432	wild-type	ddm1
31.8182	wild-type	ddm1
21.7391	wild-type	ddm1
30.9859	wild-type	ddm1
32.7586	wild-type	ddm1
56.8627	wild-type	ddm1
78.7879	wild-type	ddm1
41.6667	wild-type	ddm1
7.69231	wild-type	ddm1
35.2273	wild-type	ddm1
13.4328	wild-type	ddm1
13.6364	wild-type	ddm1
41.6667	wild-type	ddm1
55.5556	wild-type	ddm1
63.3929	wild-type	ddm1
32.6531	wild-type	ddm1
32.6531	wild-type	ddm1
33.3333	wild-type	ddm1
66.6667	wild-type	ddm1
0	wild-type	ddm1
0	wild-type	ddm1
50	wild-type	ddm1
43.1373	wild-type	ddm1
15.5556	wild-type	ddm1
53.5714	wild-type	ddm1
14.2857	wild-type	ddm1
13.0435	wild-type	ddm1
12.3596	wild-type	ddm1
22.2222	wild-type	ddm1
38.2979	wild-type	ddm1
65.1515	wild-type	ddm1
61.6667	wild-type	ddm1
64.2857	wild-type	ddm1
42.5287	wild-type	ddm1
23.4043	wild-type	ddm1
9.09091	wild-type	ddm1
58.9286	wild-type	ddm1
75	wild-type	ddm1
38.8889	wild-type	ddm1
28.4314	wild-type	ddm1
46.988	wild-type	ddm1
45.1128	wild-type	ddm1
65.3061	wild-type	ddm1
12.963	wild-type	ddm1
35.0427	wild-type	ddm1
49.1228	wild-type	ddm1
50	wild-type	ddm1
16.2791	wild-type	ddm1
2.94118	wild-type	ddm1
57.6923	wild-type	ddm1
40.2439	wild-type	ddm1
1.0274	wild-type	ddm1
30.4348	wild-type	ddm1
46.3415	wild-type	ddm1
24.7191	wild-type	ddm1
3.65854	wild-type	ddm1
17.6471	wild-type	ddm1
61.9048	wild-type	ddm1
81.25	wild-type	ddm1
69.4444	wild-type	ddm1
60.6742	wild-type	ddm1
54.0984	wild-type	ddm1
44	wild-type	ddm1
54.717	wild-type	ddm1
66.6667	wild-type	ddm1
12.9032	wild-type	ddm1
64.6341	wild-type	ddm1
73.3333	wild-type	ddm1
100	wild-type	ddm1
22.2222	wild-type	ddm1
16.0494	wild-type	ddm1
31.8182	wild-type	ddm1
37.1429	wild-type	ddm1
0	wild-type	ddm1
100	wild-type	ddm1
22.8916	wild-type	ddm1
73.0435	wild-type	ddm1
0	wild-type	ddm1
66.6667	wild-type	ddm1
0	wild-type	ddm1
0	wild-type	ddm1
31.8182	wild-type	ddm1
68.1818	wild-type	ddm1
68.9189	wild-type	ddm1
90	wild-type	ddm1
35.9375	wild-type	ddm1
22.807	wild-type	ddm1
58.8235	wild-type	ddm1
21.7391	wild-type	ddm1
4.7619	wild-type	ddm1
54.8387	wild-type	ddm1
15.1362	wild-type	ddm1
32.3077	wild-type	ddm1
47	wild-type	ddm1
28.3784	wild-type	ddm1
36.8421	wild-type	ddm1
50	wild-type	ddm1
40.4762	wild-type	ddm1
77.7778	wild-type	ddm1
36.3636	wild-type	ddm1
33.3333	wild-type	ddm1
44.7059	wild-type	ddm1
17.9487	wild-type	ddm1
10.3448	wild-type	ddm1
81.25	wild-type	ddm1
72.9167	wild-type	ddm1
5.43478	wild-type	ddm1
15.3846	wild-type	ddm1
30.7692	wild-type	ddm1
27.2727	wild-type	ddm1
21.5385	wild-type	ddm1
0	wild-type	ddm1
31.4815	wild-type	ddm1
32	wild-type	ddm1
42.8571	wild-type	ddm1
76	wild-type	ddm1
5.88235	wild-type	ddm1
34.0426	wild-type	ddm1
13.3333	wild-type	ddm1
0	wild-type	ddm1
38.6364	wild-type	ddm1
4.08163	wild-type	ddm1
54.7619	wild-type	ddm1
0	wild-type	ddm1
11.1111	wild-type	ddm1
40	wild-type	ddm1
12.5	wild-type	ddm1
16.2162	wild-type	ddm1
40.7407	wild-type	ddm1
15.2381	wild-type	ddm1
17.9012	wild-type	ddm1
44.4444	wild-type	ddm1
40.3846	wild-type	ddm1
38.0282	wild-type	ddm1
9.52381	wild-type	ddm1
21.4286	wild-type	ddm1
10.5263	wild-type	ddm1
20	wild-type	ddm1
29.5775	wild-type	ddm1
74.5455	wild-type	ddm1
26.4151	wild-type	ddm1
23.5294	wild-type	ddm1
16.3636	wild-type	ddm1
43.6364	wild-type	ddm1
2.77778	wild-type	ddm1
58.1498	wild-type	ddm1
8.82353	wild-type	ddm1
18.75	wild-type	ddm1
5.66038	wild-type	ddm1
27.7778	wild-type	ddm1
15	wild-type	ddm1
50	wild-type	ddm1
38.7097	wild-type	ddm1
0	wild-type	ddm1
26.4706	wild-type	ddm1
0	wild-type	ddm1
1.88679	wild-type	ddm1
0	wild-type	ddm1
41.1765	wild-type	ddm1
22.2222	wild-type	ddm1
21.875	wild-type	ddm1
50	wild-type	ddm1
18.5185	wild-type	ddm1
24.6377	wild-type	ddm1
32.6531	wild-type	ddm1
16.129	wild-type	ddm1
11.7021	wild-type	ddm1
49.8008	wild-type	ddm1
25.6983	wild-type	ddm1
27.3973	wild-type	ddm1
22.7273	wild-type	ddm1
38.3838	wild-type	ddm1
34.4262	wild-type	ddm1
25.8824	wild-type	ddm1
14.5833	wild-type	ddm1
50	wild-type	ddm1
54.878	wild-type	ddm1
15.7143	wild-type	ddm1
8.88889	wild-type	ddm1
60	wild-type	ddm1
10.7143	wild-type	ddm1
18.0556	wild-type	ddm1
0	wild-type	ddm1
4.16667	wild-type	ddm1
23.6641	wild-type	ddm1
16.092	wild-type	ddm1
15.2174	wild-type	ddm1
21.2121	wild-type	ddm1
39.5833	wild-type	ddm1
38.7097	wild-type	ddm1
15.3846	wild-type	ddm1
23.2143	wild-type	ddm1
30	wild-type	ddm1
34.4828	wild-type	ddm1
40.6977	wild-type	ddm1
12.5	wild-type	ddm1
48.0769	wild-type	ddm1
26.6667	wild-type	ddm1
0	wild-type	ddm1
27.2727	wild-type	ddm1
20.6897	wild-type	ddm1
30.5556	wild-type	ddm1
3.33333	wild-type	ddm1
66.6667	wild-type	ddm1
42.3611	wild-type	ddm1
63.3333	wild-type	ddm1
22.2222	wild-type	ddm1
30.303	wild-type	ddm1
17.6471	wild-type	ddm1
47.9167	wild-type	ddm1
13.3333	wild-type	ddm1
21.9178	wild-type	ddm1
11.1111	wild-type	ddm1
7.27273	wild-type	ddm1
35.7143	wild-type	ddm1
10.2941	wild-type	ddm1
16.6667	wild-type	ddm1
7.20721	wild-type	ddm1
10.4	wild-type	ddm1
25.4902	wild-type	ddm1
28.0702	wild-type	ddm1
14.2857	wild-type	ddm1
41.8033	wild-type	ddm1
11.5385	wild-type	ddm1
25.8621	wild-type	ddm1
15.3846	wild-type	ddm1
10.2273	wild-type	ddm1
30.0971	wild-type	ddm1
1.66667	wild-type	ddm1
16.6667	wild-type	ddm1
50	wild-type	ddm1
19.7531	wild-type	ddm1
26.087	wild-type	ddm1
27.2727	wild-type	ddm1
9.52381	wild-type	ddm1
32.2581	wild-type	ddm1
25	wild-type	ddm1
51.3889	wild-type	ddm1
17.6471	wild-type	ddm1
46.7213	wild-type	ddm1
60	wild-type	ddm1
3.7037	wild-type	ddm1
16.9014	wild-type	ddm1
47.619	wild-type	ddm1
37.5	wild-type	ddm1
37.013	wild-type	ddm1
14.2857	wild-type	ddm1
45.0704	wild-type	ddm1
9.09091	wild-type	ddm1
80	wild-type	ddm1
0	wild-type	ddm1
59.0909	wild-type	ddm1
0	wild-type	ddm1
18.1818	wild-type	ddm1
8.95522	wild-type	ddm1
19.2308	wild-type	ddm1
32.2581	wild-type	ddm1
27.7778	wild-type	ddm1
30.6122	wild-type	ddm1
54.5455	wild-type	ddm1
31.1688	wild-type	ddm1
14.5455	wild-type	ddm1
40	wild-type	ddm1
28.5714	wild-type	ddm1
90.4762	wild-type	ddm1
31.8182	wild-type	ddm1
38.2979	wild-type	ddm1
68.8889	wild-type	ddm1
62.963	wild-type	ddm1
29.1667	wild-type	ddm1
10.1449	wild-type	ddm1
18.1818	wild-type	ddm1
28.5714	wild-type	ddm1
33.3333	wild-type	ddm1
37.5	wild-type	ddm1
64.2857	wild-type	ddm1
57.7778	wild-type	ddm1
31.3725	wild-type	ddm1
45.122	wild-type	ddm1
34.7826	wild-type	ddm1
44.1176	wild-type	ddm1
30.6667	wild-type	ddm1
54.321	wild-type	ddm1
42.8571	wild-type	ddm1
13.5135	wild-type	ddm1
9.67742	wild-type	ddm1
11.3636	wild-type	ddm1
28.5714	wild-type	ddm1
45.5882	wild-type	ddm1
43.4783	wild-type	ddm1
17.1429	wild-type	ddm1
87.5	wild-type	ddm1
33.3333	wild-type	ddm1
25.641	wild-type	ddm1
48.1481	wild-type	ddm1
24.5283	wild-type	ddm1
37.9747	wild-type	ddm1
52.381	wild-type	ddm1
48.2759	wild-type	ddm1
13.0435	wild-type	ddm1
40.458	wild-type	ddm1
24.6377	wild-type	ddm1
38.4615	wild-type	ddm1
57.5758	wild-type	ddm1
50	wild-type	ddm1
65.5172	wild-type	ddm1
10	wild-type	ddm1
29.1925	wild-type	ddm1
22.4138	wild-type	ddm1
70	wild-type	ddm1
55.0725	wild-type	ddm1
25	wild-type	ddm1
25	wild-type	ddm1
55.102	wild-type	ddm1
0	wild-type	ddm1
67.3077	wild-type	ddm1
64	wild-type	ddm1
16.4384	wild-type	ddm1
8.19672	wild-type	ddm1
12.5	wild-type	ddm1
27.0677	wild-type	ddm1
13.0435	wild-type	ddm1
68.75	wild-type	ddm1
20.3125	wild-type	ddm1
71.6049	wild-type	ddm1
63.3333	wild-type	ddm1
52.1739	wild-type	ddm1
57.1429	wild-type	ddm1
34.7222	wild-type	ddm1
7.69231	wild-type	ddm1
20	wild-type	ddm1
12.5	wild-type	ddm1
1.6129	wild-type	ddm1
22.2222	wild-type	ddm1
52.0548	wild-type	ddm1
57.8125	wild-type	ddm1
0	wild-type	ddm1
0	wild-type	ddm1
5.66038	wild-type	ddm1
47.6744	wild-type	ddm1
7.69231	wild-type	ddm1
27.027	wild-type	ddm1
40.5405	wild-type	ddm1
15	wild-type	ddm1
5	wild-type	ddm1
30	wild-type	ddm1
28.8136	wild-type	ddm1
8.57143	wild-type	ddm1
12.8571	wild-type	ddm1
49.1525	wild-type	ddm1
61.4583	wild-type	ddm1
28.2051	wild-type	ddm1
0	wild-type	ddm1
25.641	wild-type	ddm1
34.2105	wild-type	ddm1
52.6316	wild-type	ddm1
4.7619	wild-type	ddm1
67.7419	wild-type	ddm1
31.0345	wild-type	ddm1
40.8451	wild-type	ddm1
45.7143	wild-type	ddm1
9.09091	wild-type	ddm1
9.67742	wild-type	ddm1
43.1034	wild-type	ddm1
21.4286	wild-type	ddm1
20.8333	wild-type	ddm1
47.6923	wild-type	ddm1
26.9231	wild-type	ddm1
17.4242	wild-type	ddm1
47.8261	wild-type	ddm1
32	wild-type	ddm1
50	wild-type	ddm1
11.1111	wild-type	ddm1
22.2222	wild-type	ddm1
38.9706	wild-type	ddm1
47.2222	wild-type	ddm1
20	wild-type	ddm1
17.1429	wild-type	ddm1
25	wild-type	ddm1
0	wild-type	ddm1
25	wild-type	ddm1
0	wild-type	ddm1
18.5185	wild-type	ddm1
24.5283	wild-type	ddm1
33.5878	wild-type	ddm1
14.2857	wild-type	ddm1
58.4615	wild-type	ddm1
29.6296	wild-type	ddm1
45.6522	wild-type	ddm1
46.1538	wild-type	ddm1
0	wild-type	ddm1
22.3881	wild-type	ddm1
0	wild-type	ddm1
28.6667	wild-type	ddm1
56.8421	wild-type	ddm1
32.2581	wild-type	ddm1
37.5	wild-type	ddm1
15.3846	wild-type	ddm1
21.4286	wild-type	ddm1
30.7692	wild-type	ddm1
28.8889	wild-type	ddm1
68.4211	wild-type	ddm1
26.9231	wild-type	ddm1
20.339	wild-type	ddm1
17.9104	wild-type	ddm1
14.4144	wild-type	ddm1
27.3632	wild-type	ddm1
28.3019	wild-type	ddm1
16.129	wild-type	ddm1
69.863	wild-type	ddm1
63.7931	wild-type	ddm1
0	wild-type	ddm1
60.3774	wild-type	ddm1
29.7872	wild-type	ddm1
46.6216	wild-type	ddm1
43.3735	wild-type	ddm1
28.5714	wild-type	ddm1
27.3504	wild-type	ddm1
11.1111	wild-type	ddm1
35.2941	wild-type	ddm1
23.2877	wild-type	ddm1
36.8421	wild-type	ddm1
4.20168	wild-type	ddm1
45.1613	wild-type	ddm1
27.6498	wild-type	ddm1
8.33333	wild-type	ddm1
0	wild-type	ddm1
28.5714	wild-type	ddm1
12.8205	wild-type	ddm1
41.7391	wild-type	ddm1
28.6957	wild-type	ddm1
41.0959	wild-type	ddm1
36.3636	wild-type	ddm1
35.4839	wild-type	ddm1
57.3171	wild-type	ddm1
41.0256	wild-type	ddm1
22.5806	wild-type	ddm1
40.9091	wild-type	ddm1
18.4211	wild-type	ddm1
51.3514	wild-type	ddm1
48.8636	wild-type	ddm1
41.1765	wild-type	ddm1
3.44828	wild-type	ddm1
33.9869	wild-type	ddm1
28.8462	wild-type	ddm1
25.6881	wild-type	ddm1
52.6316	wild-type	ddm1
60	wild-type	ddm1
40	wild-type	ddm1
50.5747	wild-type	ddm1
48.7805	wild-type	ddm1
7.69231	wild-type	ddm1
2.94118	wild-type	ddm1
23.913	wild-type	ddm1
15.1515	wild-type	ddm1
36.0656	wild-type	ddm1
31.5789	wild-type	ddm1
65.2174	wild-type	ddm1
48.1481	wild-type	ddm1
35	wild-type	ddm1
16.9811	wild-type	ddm1
48.1481	wild-type	ddm1
67.6471	wild-type	ddm1
44.186	wild-type	ddm1
9.49367	wild-type	ddm1
11.7647	wild-type	ddm1
78.1818	wild-type	ddm1
30.7692	wild-type	ddm1
33.8462	wild-type	ddm1
25.5814	wild-type	ddm1
14.8649	wild-type	ddm1
51.1111	wild-type	ddm1
58.5106	wild-type	ddm1
40.9091	wild-type	ddm1
31.9444	wild-type	ddm1
17.6471	wild-type	ddm1
49.2754	wild-type	ddm1
34.1463	wild-type	ddm1
34.6154	wild-type	ddm1
15.7895	wild-type	ddm1
29.2683	wild-type	ddm1
28.5714	wild-type	ddm1
45.4545	wild-type	ddm1
0	wild-type	ddm1
15.7895	wild-type	ddm1
36.5217	wild-type	ddm1
0	wild-type	ddm1
34.6939	wild-type	ddm1
17.6471	wild-type	ddm1
21.9048	wild-type	ddm1
13.6364	wild-type	ddm1
27.619	wild-type	ddm1
86.1111	wild-type	ddm1
21.4286	wild-type	ddm1
29.1667	wild-type	ddm1
47.2727	wild-type	ddm1
46.6667	wild-type	ddm1
48.4848	wild-type	ddm1
12.1212	wild-type	ddm1
32	wild-type	ddm1
0.645161	wild-type	ddm1
50	wild-type	ddm1
63.6364	wild-type	ddm1
70.2703	wild-type	ddm1
30.7692	wild-type	ddm1
79.3103	wild-type	ddm1
50	wild-type	ddm1
65.7143	wild-type	ddm1
38.7978	wild-type	ddm1
81	wild-type	ddm1
36.8421	wild-type	ddm1
71.2121	wild-type	ddm1
23.0769	wild-type	ddm1
0	wild-type	ddm1
53.5211	wild-type	ddm1
50	wild-type	ddm1
3.33333	wild-type	ddm1
50	wild-type	ddm1
0	wild-type	ddm1
45.082	wild-type	ddm1
0	wild-type	ddm1
0	wild-type	ddm1
0	wild-type	ddm1
66.6667	wild-type	ddm1
26.4706	wild-type	ddm1
31.4286	wild-type	ddm1
35.0649	wild-type	ddm1
56.5657	wild-type	ddm1
0	wild-type	ddm1
0	wild-type	ddm1
0	wild-type	ddm1
1.0929	wild-type	ddm1
52.8302	wild-type	ddm1
49.2537	wild-type	ddm1
25.8065	wild-type	ddm1
15	wild-type	ddm1
67.2727	wild-type	ddm1
78.8462	wild-type	ddm1
56.3636	wild-type	ddm1
60	wild-type	ddm1
77.7778	wild-type	ddm1
68.5185	wild-type	ddm1
8.88889	wild-type	ddm1
46.4286	wild-type	ddm1
30.5085	wild-type	ddm1
63.0137	wild-type	ddm1
46.0227	wild-type	ddm1
0	wild-type	ddm1
51.5464	wild-type	ddm1
86.9231	wild-type	ddm1
58.5366	wild-type	ddm1
38.4615	wild-type	ddm1
63.6364	wild-type	ddm1
30.303	wild-type	ddm1
0	wild-type	ddm1
75	wild-type	ddm1
23.0769	wild-type	ddm1
26.6667	wild-type	ddm1
75.4386	wild-type	ddm1
85.7143	wild-type	ddm1
50.8772	wild-type	ddm1
36.7347	wild-type	ddm1
32.5	wild-type	ddm1
0	wild-type	ddm1
38.2022	wild-type	ddm1
40.5405	wild-type	ddm1
53.3333	wild-type	ddm1
42.1053	wild-type	ddm1
6.89655	wild-type	ddm1
63.0769	wild-type	ddm1
30.3191	wild-type	ddm1
45.4545	wild-type	ddm1
11.8644	wild-type	ddm1
16.4835	wild-type	ddm1
25.5319	wild-type	ddm1
22.2222	wild-type	ddm1
0	wild-type	ddm1
2.5641	wild-type	ddm1
21.7391	wild-type	ddm1
44.0678	wild-type	ddm1
62.5	wild-type	ddm1
33.3333	wild-type	ddm1
36.7647	wild-type	ddm1
16.6667	wild-type	ddm1
60	wild-type	ddm1
53.8462	wild-type	ddm1
43.9394	wild-type	ddm1
32.0513	wild-type	ddm1
0	wild-type	ddm1
16.6667	wild-type	ddm1
25	wild-type	ddm1
62.5	wild-type	ddm1
50	wild-type	ddm1
56.6667	wild-type	ddm1
58.0645	wild-type	ddm1
29.4872	wild-type	ddm1
68.75	wild-type	ddm1
16.6667	wild-type	ddm1
21.0526	wild-type	ddm1
57.6923	wild-type	ddm1
57.1429	wild-type	ddm1
33.8028	wild-type	ddm1
26.0274	wild-type	ddm1
69.697	wild-type	ddm1
0	wild-type	ddm1
32.1168	wild-type	ddm1
43.4783	wild-type	ddm1
11.4504	wild-type	ddm1
28.3019	wild-type	ddm1
78.9474	wild-type	ddm1
40.625	wild-type	ddm1
7.14286	wild-type	ddm1
21.7391	wild-type	ddm1
18.75	wild-type	ddm1
50	wild-type	ddm1
39.4737	wild-type	ddm1
8.69565	wild-type	ddm1
7.84314	wild-type	ddm1
32.1429	wild-type	ddm1
22.7273	wild-type	ddm1
32.2222	wild-type	ddm1
44.7368	wild-type	ddm1
20	wild-type	ddm1
37.6812	wild-type	ddm1
24.0741	wild-type	ddm1
25.8621	wild-type	ddm1
4.16667	wild-type	ddm1
25.7143	wild-type	ddm1
19.3548	wild-type	ddm1
18.9189	wild-type	ddm1
20.2703	wild-type	ddm1
9.09091	wild-type	ddm1
66.6667	wild-type	ddm1
70.5128	wild-type	ddm1
23.0769	wild-type	ddm1
48.5714	wild-type	ddm1
11.1111	wild-type	ddm1
27.5	wild-type	ddm1
9.64912	wild-type	ddm1
29.7872	wild-type	ddm1
9.31677	wild-type	ddm1
38.1295	wild-type	ddm1
3.44828	wild-type	ddm1
39.3939	wild-type	ddm1
9.52381	wild-type	ddm1
49.1803	wild-type	ddm1
53.8462	wild-type	ddm1
16.6667	wild-type	ddm1
8.69565	wild-type	ddm1
8.33333	wild-type	ddm1
23.9583	wild-type	ddm1
52	wild-type	ddm1
6.25	wild-type	ddm1
12.5	wild-type	ddm1
28.5714	wild-type	ddm1
33.3333	wild-type	ddm1
25.6757	wild-type	ddm1
8.69565	wild-type	ddm1
24.5614	wild-type	ddm1
0	wild-type	ddm1
51.5625	wild-type	ddm1
29.4118	wild-type	ddm1
88.6792	wild-type	ddm1
2.65487	wild-type	ddm1
42.6667	wild-type	ddm1
50	wild-type	ddm1
45.4545	wild-type	ddm1
26.5734	wild-type	ddm1
2.38095	wild-type	ddm1
1.40845	wild-type	ddm1
33.3333	wild-type	ddm1
17.9487	wild-type	ddm1
33.3333	wild-type	ddm1
50	wild-type	ddm1
10.3448	wild-type	ddm1
12.2642	wild-type	ddm1
16.6667	wild-type	ddm1
40.5405	wild-type	ddm1
55	wild-type	ddm1
23.0769	wild-type	ddm1
50	wild-type	ddm1
10.9756	wild-type	ddm1
26.6234	wild-type	ddm1
1.72414	wild-type	ddm1
53.8462	wild-type	ddm1
30	wild-type	ddm1
73.4375	wild-type	ddm1
36.3636	wild-type	ddm1
23.5294	wild-type	ddm1
35.8491	wild-type	ddm1
35.6725	wild-type	ddm1
5.26316	wild-type	ddm1
1.5873	wild-type	ddm1
30.8642	wild-type	ddm1
16.6667	wild-type	ddm1
66.6667	wild-type	ddm1
23.0769	wild-type	ddm1
0	wild-type	ddm1
65.0943	wild-type	ddm1
77.0115	wild-type	ddm1
20.5882	wild-type	ddm1
46.8085	wild-type	ddm1
49.2188	wild-type	ddm1
73.2143	wild-type	ddm1
24.4444	wild-type	ddm1
31.8182	wild-type	ddm1
13.3333	wild-type	ddm1
25	wild-type	ddm1
0	wild-type	ddm1
0	wild-type	ddm1
85.7143	wild-type	ddm1
38.8889	wild-type	ddm1
33.8235	wild-type	ddm1
37.1429	wild-type	ddm1
64.7059	wild-type	ddm1
27.4194	wild-type	ddm1
51.0417	wild-type	ddm1
24.4898	wild-type	ddm1
31.1475	wild-type	ddm1
66.6667	wild-type	ddm1
33.6957	wild-type	ddm1
62.6168	wild-type	ddm1
20	wild-type	ddm1
49.0196	wild-type	ddm1
50.4762	wild-type	ddm1
2.85714	wild-type	ddm1
2.5974	wild-type	ddm1
15.5556	wild-type	ddm1
45.614	wild-type	ddm1
7.69231	wild-type	ddm1
0	wild-type	ddm1
40	wild-type	ddm1
35.3293	wild-type	ddm1
0	wild-type	ddm1
53.3333	wild-type	ddm1
15.3846	wild-type	ddm1
54.717	wild-type	ddm1
11.5385	wild-type	ddm1
12.5541	wild-type	ddm1
53.8462	wild-type	ddm1
35.1648	wild-type	ddm1
34	wild-type	ddm1
30	wild-type	ddm1
20	wild-type	ddm1
34.2105	wild-type	ddm1
44	wild-type	ddm1
30.9524	wild-type	ddm1
30	wild-type	ddm1
56.25	wild-type	ddm1
0	wild-type	ddm1
16.8421	wild-type	ddm1
48.9362	wild-type	ddm1
29.3194	wild-type	ddm1
20.9524	wild-type	ddm1
27.2727	wild-type	ddm1
8.69565	wild-type	ddm1
4.54545	wild-type	ddm1
18.1818	wild-type	ddm1
9.52381	wild-type	ddm1
63.9535	wild-type	ddm1
13.0435	wild-type	ddm1
3.0303	wild-type	ddm1
11.2903	wild-type	ddm1
22.973	wild-type	ddm1
3.33333	wild-type	ddm1
9.87654	wild-type	ddm1
56.5217	wild-type	ddm1
34.7826	wild-type	ddm1
41.9355	wild-type	ddm1
4.25532	wild-type	ddm1
61.1111	wild-type	ddm1
26.087	wild-type	ddm1
33.3333	wild-type	ddm1
20	wild-type	ddm1
14.8148	wild-type	ddm1
7.31707	wild-type	ddm1
69.5652	wild-type	ddm1
7.14286	wild-type	ddm1
21.7391	wild-type	ddm1
27.6596	wild-type	ddm1
43.609	wild-type	ddm1
30.1887	wild-type	ddm1
67.4419	wild-type	ddm1
43.3333	wild-type	ddm1
37.2093	wild-type	ddm1
58.7302	wild-type	ddm1
13.587	wild-type	ddm1
35.4839	wild-type	ddm1
43.2836	wild-type	ddm1
25.3968	wild-type	ddm1
48.4375	wild-type	ddm1
41.3793	wild-type	ddm1
40	wild-type	ddm1
14.2857	wild-type	ddm1
64.0625	wild-type	ddm1
19.0476	wild-type	ddm1
24.6154	wild-type	ddm1
43.5897	wild-type	ddm1
15.7895	wild-type	ddm1
20	wild-type	ddm1
39.5062	wild-type	ddm1
50	wild-type	ddm1
66.6667	wild-type	ddm1
42.7184	wild-type	ddm1
19.2308	wild-type	ddm1
26.087	wild-type	ddm1
0	wild-type	ddm1
25	wild-type	ddm1
11.6667	wild-type	ddm1
28.7129	wild-type	ddm1
32	wild-type	ddm1
42.1053	wild-type	ddm1
57.1429	wild-type	ddm1
24.7619	wild-type	ddm1
11.3208	wild-type	ddm1
23.8095	wild-type	ddm1
10	wild-type	ddm1
14.2857	wild-type	ddm1
45.098	wild-type	ddm1
53.3333	wild-type	ddm1
5	wild-type	ddm1
31.5789	wild-type	ddm1
42.6471	wild-type	ddm1
40	wild-type	ddm1
50	wild-type	ddm1
64.6018	wild-type	ddm1
11.3208	wild-type	ddm1
32.2034	wild-type	ddm1
44.4444	wild-type	ddm1
15.1515	wild-type	ddm1
45.9459	wild-type	ddm1
18.0851	wild-type	ddm1
51.4286	wild-type	ddm1
16.6667	wild-type	ddm1
40	wild-type	ddm1
48.8889	wild-type	ddm1
32.6531	wild-type	ddm1
47.9167	wild-type	ddm1
30	wild-type	ddm1
76.4706	wild-type	ddm1
4.7619	wild-type	ddm1
62.8571	wild-type	ddm1
46.4286	wild-type	ddm1
45.4545	wild-type	ddm1
39.3939	wild-type	ddm1
48.4211	wild-type	ddm1
56.25	wild-type	ddm1
59.1304	wild-type	ddm1
85.7143	wild-type	ddm1
57.1429	wild-type	ddm1
5.88235	wild-type	ddm1
34.375	wild-type	ddm1
42.1053	wild-type	ddm1
29.7297	wild-type	ddm1
47.3684	wild-type	ddm1
11.1111	wild-type	ddm1
18.3673	wild-type	ddm1
11.3636	wild-type	ddm1
33.3333	wild-type	ddm1
12.1212	wild-type	ddm1
39.4737	wild-type	ddm1
53.8462	wild-type	ddm1
2.12766	wild-type	ddm1
61.2903	wild-type	ddm1
50	wild-type	ddm1
20	wild-type	ddm1
51.7241	wild-type	ddm1
46.7532	wild-type	ddm1
38.4615	wild-type	ddm1
78.8991	wild-type	ddm1
84.5588	wild-type	ddm1
0	wild-type	ddm1
23.6842	wild-type	ddm1
76.4706	wild-type	ddm1
57.1429	wild-type	ddm1
41.1765	wild-type	ddm1
0	wild-type	ddm1
0	wild-type	ddm1
71.2766	wild-type	ddm1
8.57143	wild-type	ddm1
76.1905	wild-type	ddm1
71.1538	wild-type	ddm1
81.25	wild-type	ddm1
74.7826	wild-type	ddm1
80.198	wild-type	ddm1
84.1463	wild-type	ddm1
73.6434	wild-type	ddm1
90	wild-type	ddm1
87.5	wild-type	ddm1
78.7879	wild-type	ddm1
73.9535	wild-type	ddm1
85.7143	wild-type	ddm1
82.266	wild-type	ddm1
0	wild-type	ddm1
28.5714	wild-type	ddm1
0	wild-type	ddm1
0	wild-type	ddm1
66.6667	wild-type	ddm1
55.5556	wild-type	ddm1
78.2609	wild-type	ddm1
42.5926	wild-type	ddm1
64.2857	wild-type	ddm1
52.381	wild-type	ddm1
65.9091	wild-type	ddm1
34.2857	wild-type	ddm1
42.8571	wild-type	ddm1
20	wild-type	ddm1
26.9231	wild-type	ddm1
13.5135	wild-type	ddm1
31.8182	wild-type	ddm1
38.2353	wild-type	ddm1
40.4762	wild-type	ddm1
25	wild-type	ddm1
44.4444	wild-type	ddm1
12.766	wild-type	ddm1
8.88889	wild-type	ddm1
28.5714	wild-type	ddm1
0	wild-type	ddm1
52	wild-type	ddm1
0	mutant	ibm1
48.3871	mutant	ibm1
1.44928	mutant	ibm1
0.221729	mutant	ibm1
0	mutant	ibm1
6.66667	mutant	ibm1
0	mutant	ibm1
0	mutant	ibm1
4.66321	mutant	ibm1
0	mutant	ibm1
0.938967	mutant	ibm1
0	mutant	ibm1
0	mutant	ibm1
4.7619	mutant	ibm1
0.584795	mutant	ibm1
2.20588	mutant	ibm1
0.909091	mutant	ibm1
0	mutant	ibm1
0.787402	mutant	ibm1
0.813008	mutant	ibm1
0	mutant	ibm1
0.743494	mutant	ibm1
0	mutant	ibm1
15.4696	mutant	ibm1
[truncated: 4,020 more rows]

## Sheet: Figure 4d
Figure 4d
		AT3G18260							AT3G19840							AT5G07590

## Sheet: Figure 4e
Figure 4e
		AT3G28080						AT5G17050						TUB8

## Sheet: Figure 5b
LENGTH			DNA Methylation				Distance to the nearest gene
width	teTYPE		teTYPE	methylation	context		distance	teTYPE
80	EPICAT-		EPICAT-	0	CHG		0	EPICAT-
2042	EPICAT-		EPICAT-	44.8529	CHG		-3169	EPICAT-
312	EPICAT-		EPICAT-	75	CHG		-4504	EPICAT-
901	EPICAT-		EPICAT-	71.3693	CHG		-48	EPICAT-
657	EPICAT-		EPICAT-	41.769	CHG		86	EPICAT-
498	EPICAT-		EPICAT-	0.854701	CHG		1530	EPICAT-
88	EPICAT-		EPICAT-	1.25786	CHG		74	EPICAT-
663	EPICAT-		EPICAT-	0	CHG		-4	EPICAT-
1112	EPICAT-		EPICAT-	2.14286	CHG		-232	EPICAT-
398	EPICAT-		EPICAT-	13.8554	CHG		-70	EPICAT-
363	EPICAT-		EPICAT-	21.7742	CHG		1217	EPICAT-
846	EPICAT-		EPICAT-	77.451	CHG		1580	EPICAT-
1026	EPICAT-		EPICAT-	0	CHG		783	EPICAT-
56	EPICAT-		EPICAT-	2.29885	CHG		-187	EPICAT-
110	EPICAT-		EPICAT-	0.434783	CHG		0	EPICAT-
383	EPICAT-		EPICAT-	25	CHG		0	EPICAT-
1382	EPICAT-		EPICAT-	73.6626	CHG		236	EPICAT-
160	EPICAT-		EPICAT-	61.5385	CHG		-663	EPICAT-
443	EPICAT-		EPICAT-	69.8413	CHG		-827	EPICAT-
157	EPICAT-		EPICAT-	79.3103	CHG		-1270	EPICAT-
843	EPICAT-		EPICAT-	0	CHG		1337	EPICAT-
853	EPICAT-		EPICAT-	0	CHG		-104	EPICAT-
96	EPICAT-		EPICAT-	18.9453	CHG		-324	EPICAT-
2895	EPICAT-		EPICAT-	63.8298	CHG		-561	EPICAT-
466	EPICAT-		EPICAT-	0.520833	CHG		0	EPICAT-
416	EPICAT-		EPICAT-	1	CHG		-219	EPICAT-
356	EPICAT-		EPICAT-	20.6278	CHG		27	EPICAT-
927	EPICAT-		EPICAT-	2.58621	CHG		-140	EPICAT-
662	EPICAT-		EPICAT-	0	CHG		0	EPICAT-
256	EPICAT-		EPICAT-	27.0103	CHG		1053	EPICAT-
963	EPICAT-		EPICAT-	1.11111	CHG		50	EPICAT-
54	EPICAT-		EPICAT-	0	CHG		108	EPICAT-
515	EPICAT-		EPICAT-	95.5556	CHG		-17	EPICAT-
835	EPICAT-		EPICAT-	0	CHG		44	EPICAT-
219	EPICAT-		EPICAT-	15.8824	CHG		-680	EPICAT-
230	EPICAT-		EPICAT-	0	CHG		-223	EPICAT-
2004	EPICAT-		EPICAT-	1.52672	CHG		-453	EPICAT-
144	EPICAT-		EPICAT-	3.7037	CHG		1332	EPICAT-
156	EPICAT-		EPICAT-	0	CHG		-255	EPICAT-
367	EPICAT-		EPICAT-	1.04167	CHG		247	EPICAT-
765	EPICAT-		EPICAT-	14.1844	CHG		-30	EPICAT-
359	EPICAT-		EPICAT-	0	CHG		0	EPICAT-
796	EPICAT-		EPICAT-	7.40741	CHG		117	EPICAT-
1730	EPICAT-		EPICAT-	13.5135	CHG		0	EPICAT-
143	EPICAT-		EPICAT-	15.4122	CHG		0	EPICAT-
283	EPICAT-		EPICAT-	0	CHG		-634	EPICAT-
555	EPICAT-		EPICAT-	1.0101	CHG		653	EPICAT-
905	EPICAT-		EPICAT-	1.0101	CHG		11	EPICAT-
225	EPICAT-		EPICAT-	0	CHG		0	EPICAT-
428	EPICAT-		EPICAT-	0.4662	CHG		44	EPICAT-
879	EPICAT-		EPICAT-	0.955414	CHG		-580	EPICAT-
128	EPICAT-		EPICAT-	0	CHG		877	EPICAT-
1534	EPICAT-		EPICAT-	0	CHG		0	EPICAT-
468	EPICAT-		EPICAT-	0	CHG		0	EPICAT-
412	EPICAT-		EPICAT-	2.38095	CHG		-388	EPICAT-
480	EPICAT-		EPICAT-	19.4595	CHG		-1809	EPICAT-
471	EPICAT-		EPICAT-	0.877193	CHG		1224	EPICAT-
559	EPICAT-		EPICAT-	48.5294	CHG		0	EPICAT-
101	EPICAT-		EPICAT-	65.5914	CHG		-52	EPICAT-
1480	EPICAT-		EPICAT-	0	CHG		0	EPICAT-
525	EPICAT-		EPICAT-	0	CHG		-219	EPICAT-
383	EPICAT-		EPICAT-	0.380228	CHG		198	EPICAT-
822	EPICAT-		EPICAT-	0	CHG		0	EPICAT-
376	EPICAT-		EPICAT-	9.04255	CHG		180	EPICAT-
419	EPICAT-		EPICAT-	0	CHG		89	EPICAT-
1389	EPICAT-		EPICAT-	31.6667	CHG		0	EPICAT-
143	EPICAT-		EPICAT-	2.63158	CHG		350	EPICAT-
1640	EPICAT-		EPICAT-	0	CHG		-2422	EPICAT-
177	EPICAT-		EPICAT-	0	CHG		0	EPICAT-
407	EPICAT-		EPICAT-	70.7317	CHG		-79	EPICAT-
93	EPICAT-		EPICAT-	37.0787	CHG		147	EPICAT-
712	EPICAT-		EPICAT-	54.1667	CHG		-105	EPICAT-
325	EPICAT-		EPICAT-	88.2353	CHG		-107	EPICAT-
131	EPICAT-		EPICAT-	72.6891	CHG		0	EPICAT-
153	EPICAT-		EPICAT-	64.7059	CHG		766	EPICAT-
423	EPICAT-		EPICAT-	0	CHG		331	EPICAT-
160	EPICAT-		EPICAT-	1.42045	CHG		162	EPICAT-
156	EPICAT-		EPICAT-	0	CHG		-98	EPICAT-
1267	EPICAT-		EPICAT-	53.0973	CHG		-324	EPICAT-
410	EPICAT-		EPICAT-	0	CHG		-2145	EPICAT-
169	EPICAT-		EPICAT-	0	CHG		2837	EPICAT-
239	EPICAT-		EPICAT-	9.33333	CHG		-400	EPICAT-
485	EPICAT-		EPICAT-	56.1856	CHG		0	EPICAT-
1141	EPICAT-		EPICAT-	23.8994	CHG		-60	EPICAT-
173	EPICAT-		EPICAT-	0	CHG		-770	EPICAT-
468	EPICAT-		EPICAT-	33.7004	CHG		0	EPICAT-
249	EPICAT-		EPICAT-	4.5977	CHG		-1022	EPICAT-
514	EPICAT-		EPICAT-	1.43541	CHG		-217	EPICAT-
1090	EPICAT-		EPICAT-	0	CHG		312	EPICAT-
1391	EPICAT-		EPICAT-	0	CHG		-1569	EPICAT-
795	EPICAT-		EPICAT-	0.847458	CHG		349	EPICAT-
201	EPICAT-		EPICAT-	0	CHG		148	EPICAT-
1441	EPICAT-		EPICAT-	12.3077	CHG		-286	EPICAT-
262	EPICAT-		EPICAT-	44.3114	CHG		1455	EPICAT-
173	EPICAT-		EPICAT-	38.6581	CHG		0	EPICAT-
396	EPICAT-		EPICAT-	0	CHG		-2519	EPICAT-
484	EPICAT-		EPICAT-	28.125	CHG		-261	EPICAT-
71	EPICAT-		EPICAT-	5.76923	CHG		0	EPICAT-
249	EPICAT-		EPICAT-	0.887574	CHG		-197	EPICAT-
1169	EPICAT-		EPICAT-	0.220751	CHG		285	EPICAT-
602	EPICAT-		EPICAT-	0	CHG		-410	EPICAT-
631	EPICAT-		EPICAT-	1.23839	CHG		-1056	EPICAT-
1286	EPICAT-		EPICAT-	0	CHG		-1404	EPICAT-
117	EPICAT-		EPICAT-	23.0769	CHG		0	EPICAT-
566	EPICAT-		EPICAT-	0	CHG		0	EPICAT-
372	EPICAT-		EPICAT-	0	CHG		162	EPICAT-
814	EPICAT-		EPICAT-	47.6786	CHG		0	EPICAT-
373	EPICAT-		EPICAT-	0	CHG		0	EPICAT-
174	EPICAT-		EPICAT-	0	CHG		-1291	EPICAT-
870	EPICAT-		EPICAT-	78.7879	CHG		-1465	EPICAT-
936	EPICAT-		EPICAT-	1.49254	CHG		-100	EPICAT-
367	EPICAT-		EPICAT-	1.43678	CHG		117	EPICAT-
675	EPICAT-		EPICAT-	1.74672	CHG		806	EPICAT-
234	EPICAT-		EPICAT-	2.5641	CHG		1028	EPICAT-
540	EPICAT-		EPICAT-	65.7426	CHG		-435	EPICAT-
159	EPICAT-		EPICAT-	36.036	CHG		0	EPICAT-
1017	EPICAT-		EPICAT-	0	CHG		53	EPICAT-
168	EPICAT-		EPICAT-	0	CHG		-561	EPICAT-
856	EPICAT-		EPICAT-	67.7083	CHG		484	EPICAT-
661	EPICAT-		EPICAT-	0	CHG		0	EPICAT-
115	EPICAT-		EPICAT-	2.42424	CHG		0	EPICAT-
946	EPICAT-		EPICAT-	48.8889	CHG		0	EPICAT-
402	EPICAT-		EPICAT-	0	CHG		-1436	EPICAT-
133	EPICAT-		EPICAT-	0	CHG		414	EPICAT-
3331	EPICAT-		EPICAT-	1.07527	CHG		-547	EPICAT-
1716	EPICAT-		EPICAT-	0.738007	CHG		-46	EPICAT-
530	EPICAT-		EPICAT-	0	CHG		0	EPICAT-
195	EPICAT-		EPICAT-	2.14286	CHG		0	EPICAT-
503	EPICAT-		EPICAT-	50.4132	CHG		298	EPICAT-
99	EPICAT-		EPICAT-	0	CHG		0	EPICAT-
634	EPICAT-		EPICAT-	39.3846	CHG		-477	EPICAT-
12272	EPICAT-		EPICAT-	0	CHG		0	EPICAT-
614	EPICAT-		EPICAT-	52.9801	CHG		-736	EPICAT-
109	EPICAT-		EPICAT-	53.8462	CHG		0	EPICAT-
771	EPICAT-		EPICAT-	0	CHG		0	EPICAT-
867	EPICAT-		EPICAT-	0	CHG		0	EPICAT-
544	EPICAT-		EPICAT-	0.877193	CHG		818	EPICAT-
499	EPICAT-		EPICAT-	0	CHG		-66	EPICAT-
672	EPICAT-		EPICAT-	1.5873	CHG		0	EPICAT-
68	EPICAT-		EPICAT-	0	CHG		0	EPICAT-
1505	EPICAT-		EPICAT-	35.7298	CHG		-6	EPICAT-
766	EPICAT-		EPICAT-	0	CHG		0	EPICAT-
1810	EPICAT-		EPICAT-	0	CHG		-1177	EPICAT-
312	EPICAT-		EPICAT-	1.02828	CHG		-1262	EPICAT-
369	EPICAT-		EPICAT-	0.965251	CHG		-1163	EPICAT-
189	EPICAT-		EPICAT-	51.4563	CHG		0	EPICAT-
392	EPICAT-		EPICAT-	14.2857	CHG		0	EPICAT-
221	EPICAT-		EPICAT-	0.4	CHG		212	EPICAT-
372	EPICAT-		EPICAT-	87.4126	CHG		0	EPICAT-
73	EPICAT-		EPICAT-	45.7831	CHG		0	EPICAT-
123	EPICAT-		EPICAT-	77.5862	CHG		248	EPICAT-
2015	EPICAT-		EPICAT-	1.07527	CHG		-29	EPICAT-
79	EPICAT-		EPICAT-	50.9025	CHG		0	EPICAT-
228	EPICAT-		EPICAT-	4.54545	CHG		0	EPICAT-
86	EPICAT-		EPICAT-	0	CHG		0	EPICAT-
378	EPICAT-		EPICAT-	1.47059	CHG		0	EPICAT-
2096	EPICAT-		EPICAT-	0.699301	CHG		682	EPICAT-
1394	EPICAT-		EPICAT-	0	CHG		0	EPICAT-
777	EPICAT-		EPICAT-	40	CHG		-32	EPICAT-
1196	EPICAT-		EPICAT-	0	CHG		0	EPICAT-
152	EPICAT-		EPICAT-	0	CHG		-256	EPICAT-
1431	EPICAT-		EPICAT-	18.8889	CHG		0	EPICAT-
70	EPICAT-		EPICAT-	0	CHG		-391	EPICAT-
310	EPICAT-		EPICAT-	0	CHG		-721	EPICAT-
1315	EPICAT-		EPICAT-	1.17647	CHG		0	EPICAT-
139	EPICAT-		EPICAT-	0	CHG		0	EPICAT-
373	EPICAT-		EPICAT-	1.94175	CHG		-1719	EPICAT-
585	EPICAT-		EPICAT-	0.228833	CHG		-241	EPICAT-
268	EPICAT-		EPICAT-	0.568182	CHG		-212	EPICAT-
437	EPICAT-		EPICAT-	1.5873	CHG		242	EPICAT-
600	EPICAT-		EPICAT-	38.3721	CHG		-1543	EPICAT-
177	EPICAT-		EPICAT-	30.2905	CHG		-233	EPICAT-
94	EPICAT-		EPICAT-	0	CHG		-410	EPICAT-
1761	EPICAT-		EPICAT-	16.5746	CHG		-504	EPICAT-
468	EPICAT-		EPICAT-	0	CHG		-420	EPICAT-
92	EPICAT-		EPICAT-	0	CHG		123	EPICAT-
154	EPICAT-		EPICAT-	0	CHG		215	EPICAT-
520	EPICAT-		EPICAT-	0	CHG		97	EPICAT-
78	EPICAT-		EPICAT-	33.3333	CHG		0	EPICAT-
128	EPICAT-		EPICAT-	0.819672	CHG		0	EPICAT-
420	EPICAT-		EPICAT-	0.606061	CHG		0	EPICAT-
297	EPICAT-		EPICAT-	12.6437	CHG		-339	EPICAT-
1445	EPICAT-		EPICAT-	1.19048	CHG		-803	EPICAT-
618	EPICAT-		EPICAT-	0	CHG		-425	EPICAT-
1254	EPICAT-		EPICAT-	2.63158	CHG		112	EPICAT-
1165	EPICAT-		EPICAT-	0.70922	CHG		1263	EPICAT-
214	EPICAT-		EPICAT-	0.613497	CHG		-2833	EPICAT-
99	EPICAT-		EPICAT-	2.08333	CHG		-2087	EPICAT-
4957	EPICAT-		EPICAT-	0.469484	CHG		0	EPICAT-
2404	EPICAT-		EPICAT-	0	CHG		-98	EPICAT-
221	EPICAT-		EPICAT-	0.363636	CHG		180	EPICAT-
608	EPICAT-		EPICAT-	0	CHG		518	EPICAT-
156	EPICAT-		EPICAT-	42.3529	CHG		1126	EPICAT-
94	EPICAT-		EPICAT-	0.477327	CHG		9	EPICAT-
131	EPICAT-		EPICAT-	43.2056	CHG		-130	EPICAT-
991	EPICAT-		EPICAT-	0	CHG		0	EPICAT-
821	EPICAT-		EPICAT-	1.36986	CHG		-71	EPICAT-
507	EPICAT-		EPICAT-	5.55556	CHG		-89	EPICAT-
794	EPICAT-		EPICAT-	0.941176	CHG		776	EPICAT-
751	EPICAT-		EPICAT-	0	CHG		508	EPICAT-
255	EPICAT-		EPICAT-	0.558659	CHG		-387	EPICAT-
310	EPICAT-		EPICAT-	67.9012	CHG		-642	EPICAT-
260	EPICAT-		EPICAT-	14.3216	CHG		-952	EPICAT-
1128	EPICAT-		EPICAT-	1.08696	CHG		-1355	EPICAT-
188	EPICAT-		EPICAT-	0.558659	CHG		-812	EPICAT-
66	EPICAT-		EPICAT-	0	CHG		339	EPICAT-
265	EPICAT-		EPICAT-	46.0251	CHG		0	EPICAT-
454	EPICAT-		EPICAT-	2.78689	CHG		0	EPICAT-
187	EPICAT-		EPICAT-	0	CHG		0	EPICAT-
732	EPICAT-		EPICAT-	0	CHG		-1137	EPICAT-
491	EPICAT-		EPICAT-	2.75862	CHG		-217	EPICAT-
1201	EPICAT-		EPICAT-	0	CHG		-752	EPICAT-
967	EPICAT-		EPICAT-	0	CHG		2061	EPICAT-
3134	EPICAT-		EPICAT-	0.662252	CHG		444	EPICAT-
373	EPICAT-		EPICAT-	1.76991	CHG		-116	EPICAT-
678	EPICAT-		EPICAT-	0	CHG		-24	EPICAT-
406	EPICAT-		EPICAT-	0	CHG		-1386	EPICAT-
1201	EPICAT-		EPICAT-	0.70922	CHG		-185	EPICAT-
715	EPICAT-		EPICAT-	19.7727	CHG		-1538	EPICAT-
432	EPICAT-		EPICAT-	1.1583	CHG		-301	EPICAT-
444	EPICAT-		EPICAT-	0	CHG		-213	EPICAT-
1399	EPICAT-		EPICAT-	6.07143	CHG		406	EPICAT-
495	EPICAT-		EPICAT-	2.46914	CHG		-412	EPICAT-
837	EPICAT-		EPICAT-	0.892857	CHG		0	EPICAT-
97	EPICAT-		EPICAT-	0.334448	CHG		-743	EPICAT-
498	EPICAT-		EPICAT-	15.5556	CHG		0	EPICAT-
5541	EPICAT-		EPICAT-	2.28216	CHG		-89	EPICAT-
87	EPICAT-		EPICAT-	0	CHG		-1006	EPICAT-
2657	EPICAT-		EPICAT-	0	CHG		29	EPICAT-
500	EPICAT-		EPICAT-	2.12766	CHG		0	EPICAT-
112	EPICAT-		EPICAT-	0	CHG		0	EPICAT-
654	EPICAT-		EPICAT-	0	CHG		-688	EPICAT-
119	EPICAT-		EPICAT-	0.757576	CHG		771	EPICAT-
97	EPICAT-		EPICAT-	5	CHG		180	EPICAT-
84	EPICAT-		EPICAT-	0	CHG		0	EPICAT-
174	EPICAT-		EPICAT-	52.7273	CHG		0	EPICAT-
408	EPICAT-		EPICAT-	4.28571	CHG		-2812	EPICAT-
131	EPICAT-		EPICAT-	1.26183	CHG		0	EPICAT-
112	EPICAT-		EPICAT-	0	CHG		0	EPICAT-
420	EPICAT-		EPICAT-	0	CHG		-2460	EPICAT-
1917	EPICAT-		EPICAT-	0	CHG		3481	EPICAT-
1206	EPICAT-		EPICAT-	1.83486	CHG		-221	EPICAT-
391	EPICAT-		EPICAT-	2.94118	CHG		113	EPICAT-
9237	EPICAT-		EPICAT-	0.813008	CHG		0	EPICAT-
112	EPICAT-		EPICAT-	0	CHG		-2526	EPICAT-
444	EPICAT-		EPICAT-	54.2017	CHG		-165	EPICAT-
1900	EPICAT-		EPICAT-	26.5896	CHG		-1358	EPICAT-
251	EPICAT-		EPICAT-	0	CHG		0	EPICAT-
1205	EPICAT-		EPICAT-	0	CHG		-2672	EPICAT-
2947	EPICAT-		EPICAT-	1.81818	CHG		-510	EPICAT-
458	EPICAT-		EPICAT-	6.45995	CHG		0	EPICAT-
394	EPICAT-		EPICAT-	0.775695	CHG		-108	EPICAT-
167	EPICAT-		EPICAT-	1.03627	CHG		108	EPICAT-
60	EPICAT-		EPICAT-	32.2946	CHG		-432	EPICAT-
605	EPICAT-		EPICAT-	0	CHG		-172	EPICAT-
779	EPICAT-		EPICAT-	74.359	CHG		-26	EPICAT-
69	EPICAT-		EPICAT-	0.377358	CHG		-114	EPICAT-
260	EPICAT-		EPICAT-	0.990099	CHG		838	EPICAT-
461	EPICAT-		EPICAT-	9.49367	CHG		0	EPICAT-
105	EPICAT-		EPICAT-	0	CHG		389	EPICAT-
1014	EPICAT-		EPICAT-	65.1064	CHG		494	EPICAT-
533	EPICAT-		EPICAT-	0.485437	CHG		-361	EPICAT-
162	EPICAT-		EPICAT-	26.8229	CHG		0	EPICAT-
156	EPICAT-		EPICAT-	0	CHG		0	EPICAT-
96	EPICAT-		EPICAT-	0	CHG		216	EPICAT-
698	EPICAT-		EPICAT-	34.0909	CHG		312	EPICAT-
362	EPICAT-		EPICAT-	0.543478	CHG		116	EPICAT-
831	EPICAT-		EPICAT-	0.408163	CHG		-91	EPICAT-
294	EPICAT-		EPICAT-	1.36674	CHG		-430	EPICAT-
169	EPICAT-		EPICAT-	0	CHG		0	EPICAT-
169	EPICAT-		EPICAT-	0.684932	CHG		-375	EPICAT-
125	EPICAT-		EPICAT-	25.6849	CHG		-357	EPICAT-
755	EPICAT-		EPICAT-	74.359	CHG		-482	EPICAT-
489	EPICAT-		EPICAT-	1.13636	CHG		-20	EPICAT-
961	EPICAT-		EPICAT-	0	CHG		-153	EPICAT-
2877	EPICAT-		EPICAT-	0	CHG		417	EPICAT-
1112	EPICAT-		EPICAT-	0	CHG		356	EPICAT-
528	EPICAT-		EPICAT-	0.298507	CHG		-7169	EPICAT-
158	EPICAT-		EPICAT-	0	CHG		-4498	EPICAT-
153	EPICAT-		EPICAT-	0	CHG		-2835	EPICAT-
709	EPICAT-		EPICAT-	75.2137	CHG		-313	EPICAT-
364	EPICAT-		EPICAT-	0	CHG		-452	EPICAT-
389	EPICAT-		EPICAT-	9.09091	CHG		198	EPICAT-
232	EPICAT-		EPICAT-	89.6226	CHG		0	EPICAT-
1265	EPICAT-		EPICAT-	57.8125	CHG		0	EPICAT-
817	EPICAT-		EPICAT-	0.854701	CHG		1044	EPICAT-
1629	EPICAT-		EPICAT-	35.0318	CHG		46	EPICAT-
186	EPICAT-		EPICAT-	0	CHG		0	EPICAT-
56	EPICAT-		EPICAT-	0	CHG		-235	EPICAT-
711	EPICAT-		EPICAT-	0	CHG		-462	EPICAT-
557	EPICAT-		EPICAT-	44.5596	CHG		-3550	EPICAT-
363	EPICAT-		EPICAT-	24.0283	CHG		-3568	EPICAT-
1276	EPICAT-		EPICAT-	0	CHG		-915	EPICAT-
87	EPICAT-		EPICAT-	2.22222	CHG		-806	EPICAT-
194	EPICAT-		EPICAT-	3.57143	CHG		-2985	EPICAT-
2212	EPICAT-		EPICAT-	0	CHG		-9	EPICAT-
2606	EPICAT-		EPICAT-	3.39623	CHG		245	EPICAT-
373	EPICAT-		EPICAT-	0.990099	CHG		0	EPICAT-
81	EPICAT-		EPICAT-	59.4427	CHG		701	EPICAT-
240	EPICAT-		EPICAT-	20.7921	CHG		1112	EPICAT-
344	EPICAT-		EPICAT-	34.9776	CHG		0	EPICAT-
150	EPICAT-		EPICAT-	0	CHG		0	EPICAT-
1191	EPICAT-		EPICAT-	56.6667	CHG		22	EPICAT-
537	EPICAT-		EPICAT-	31.1828	CHG		-115	EPICAT-
140	EPICAT-		EPICAT-	23.4375	CHG		-120	EPICAT-
661	EPICAT-		EPICAT-	1.05263	CHG		0	EPICAT-
80	EPICAT-		EPICAT-	0.980392	CHG		55	EPICAT-
66	EPICAT-		EPICAT-	21.4286	CHG		-151	EPICAT-
273	EPICAT-		EPICAT-	28.9256	CHG		-217	EPICAT-
661	EPICAT-		EPICAT-	18.6667	CHG		-126	EPICAT-
1055	EPICAT-		EPICAT-	53.9474	CHG		799	EPICAT-
634	EPICAT-		EPICAT-	13.5	CHG		-1493	EPICAT-
1527	EPICAT-		EPICAT-	0.75188	CHG		1532	EPICAT-
258	EPICAT-		EPICAT-	16.9355	CHG		1274	EPICAT-
59	EPICAT-		EPICAT-	1.88679	CHG		1215	EPICAT-
138	EPICAT-		EPICAT-	0	CHG		964	EPICAT-
89	EPICAT-		EPICAT-	48.2474	CHG		0	EPICAT-
1052	EPICAT-		EPICAT-	0.228311	CHG		-73	EPICAT-
106	EPICAT-		EPICAT-	0	CHG		-363	EPICAT-
638	EPICAT-		EPICAT-	0	CHG		0	EPICAT-
222	EPICAT-		EPICAT-	0	CHG		-1442	EPICAT-
504	EPICAT-		EPICAT-	6.49351	CHG		-606	EPICAT-
586	EPICAT-		EPICAT-	51.8072	CHG		41	EPICAT-
176	EPICAT-		EPICAT-	20.1835	CHG		-73	EPICAT-
694	EPICAT-		EPICAT-	0	CHG		-251	EPICAT-
644	EPICAT-		EPICAT-	83.8235	CHG		-285	EPICAT-
2464	EPICAT-		EPICAT-	1.0989	CHG		-262	EPICAT-
1129	EPICAT-		EPICAT-	0.854701	CHG		-44	EPICAT-
1684	EPICAT-		EPICAT-	60.0877	CHG		-212	EPICAT-
158	EPICAT-		EPICAT-	15.0943	CHG		-54	EPICAT-
116	EPICAT-		EPICAT-	0.764818	CHG		54	EPICAT-
283	EPICAT-		EPICAT-	24.1287	CHG		0	EPICAT-
299	EPICAT-		EPICAT-	71.6667	CHG		0	EPICAT-
707	EPICAT-		EPICAT-	1.5	CHG		-196	EPICAT-
1236	EPICAT-		EPICAT-	83.3333	CHG		-28	EPICAT-
692	EPICAT-		EPICAT-	21.8543	CHG		-2280	EPICAT-
1841	EPICAT-		EPICAT-	0.414938	CHG		-175	EPICAT-
67	EPICAT-		EPICAT-	2.90698	CHG		0	EPICAT-
1490	EPICAT-		EPICAT-	45.9259	CHG		0	EPICAT-
199	EPICAT-		EPICAT-	0	CHG		0	EPICAT-
151	EPICAT-		EPICAT-	2.5641	CHG		-2643	EPICAT-
2606	EPICAT-		EPICAT-	45.614	CHG		660	EPICAT-
575	EPICAT-		EPICAT-	47.2868	CHG		0	EPICAT-
645	EPICAT-		EPICAT-	77.8409	CHG		-323	EPICAT-
785	EPICAT-		EPICAT-	0.769231	CHG		-106	EPICAT-
688	EPICAT-		EPICAT-	18.705	CHG		844	EPICAT-
290	EPICAT-		EPICAT-	48	CHG		36	EPICAT-
2656	EPICAT-		EPICAT-	50	CHG		0	EPICAT-
495	EPICAT-		EPICAT-	1.75439	CHG		0	EPICAT-
228	EPICAT-		EPICAT-	1.69492	CHG		1898	EPICAT-
445	EPICAT-		EPICAT-	0	CHG		-301	EPICAT-
405	EPICAT-		EPICAT-	1.78571	CHG		28	EPICAT-
146	EPICAT-		EPICAT-	0	CHG		1417	EPICAT-
1339	EPICAT-		EPICAT-	0.925926	CHG		1563	EPICAT-
168	EPICAT-		EPICAT-	0	CHG		1638	EPICAT-
148	EPICAT-		EPICAT-	0	CHG		0	EPICAT-
74	EPICAT-		EPICAT-	0.892857	CHG		678	EPICAT-
320	EPICAT-		EPICAT-	0	CHG		400	EPICAT-
838	EPICAT-		EPICAT-	1.96078	CHG		-9	EPICAT-
5121	EPICAT-		EPICAT-	0	CHG		-274	EPICAT-
352	EPICAT-		EPICAT-	0.740741	CHG		733	EPICAT-
1342	EPICAT-		EPICAT-	6.06061	CHG		934	EPICAT-
726	EPICAT-		EPICAT-	0	CHG		2525	EPICAT-
536	EPICAT-		EPICAT-	0	CHG		-1850	EPICAT-
1171	EPICAT-		EPICAT-	47.0588	CHG		-296	EPICAT-
230	EPICAT-		EPICAT-	0	CHG		193	EPICAT-
1492	EPICAT-		EPICAT-	0.543478	CHG		-266	EPICAT-
656	EPICAT-		EPICAT-	28.2548	CHG		104	EPICAT-
94	EPICAT-		EPICAT-	0	CHG		0	EPICAT-
503	EPICAT-		EPICAT-	0.552486	CHG		-3200	EPICAT-
809	EPICAT-		EPICAT-	45.3776	CHG		1651	EPICAT-
196	EPICAT-		EPICAT-	0	CHG		973	EPICAT-
5208	EPICAT-		EPICAT-	59.7826	CHG		-369	EPICAT-
114	EPICAT-		EPICAT-	34.6457	CHG		-44	EPICAT-
183	EPICAT-		EPICAT-	0	CHG		0	EPICAT-
1435	EPICAT-		EPICAT-	1.99005	CHG		-2886	EPICAT-
2829	EPICAT-		EPICAT-	0.877193	CHG		-53	EPICAT-
1246	EPICAT-		EPICAT-	0	CHG		-129	EPICAT-
827	EPICAT-		EPICAT-	0	CHG		-204	EPICAT-
139	EPICAT-		EPICAT-	1.88679	CHG		-65	EPICAT-
342	EPICAT-		EPICAT-	62.8571	CHG		-393	EPICAT-
289	EPICAT-		EPICAT-	87.2611	CHG		-130	EPICAT-
501	EPICAT-		EPICAT-	2.08333	CHG		0	EPICAT-
108	EPICAT-		EPICAT-	51.9726	CHG		0	EPICAT-
357	EPICAT-		EPICAT-	47.4187	CHG		-2476	EPICAT-
204	EPICAT-		EPICAT-	0	CHG		-6184	EPICAT-
431	EPICAT-		EPICAT-	0	CHG		-1603	EPICAT-
636	EPICAT-		EPICAT-	0.568182	CHG		-375	EPICAT-
350	EPICAT-		EPICAT-	50.3937	CHG		0	EPICAT-
121	EPICAT-		EPICAT-	84.6154	CHG		0	EPICAT-
597	EPICAT-		EPICAT-	82.2222	CHG		0	EPICAT-
459	EPICAT-		EPICAT-	37.3762	CHG		0	EPICAT-
116	EPICAT-		EPICAT-	0.286533	CHG		0	EPICAT-
571	EPICAT-		EPICAT-	0	CHG		-377	EPICAT-
54	EPICAT-		EPICAT-	0	CHG		-126	EPICAT-
1148	EPICAT-		EPICAT-	0.621118	CHG		0	EPICAT-
322	EPICAT-		EPICAT-	0.187617	CHG		192	EPICAT-
1358	EPICAT-		EPICAT-	0	CHG		0	EPICAT-
2599	EPICAT-		EPICAT-	0	CHG		-15	EPICAT-
95	EPICAT-		EPICAT-	10.7579	CHG		1106	EPICAT-
1104	EPICAT-		EPICAT-	14.5833	CHG		0	EPICAT-
5224	EPICAT-		EPICAT-	3.125	CHG		476	EPICAT-
135	EPICAT-		EPICAT-	0.722022	CHG		0	EPICAT-
665	EPICAT-		EPICAT-	0.719424	CHG		-125	EPICAT-
76	EPICAT-		EPICAT-	0.425532	CHG		-63	EPICAT-
736	EPICAT-		EPICAT-	0.826446	CHG		-621	EPICAT-
478	EPICAT-		EPICAT-	0.719424	CHG		1899	EPICAT-
236	EPICAT-		EPICAT-	0	CHG		847	EPICAT-
535	EPICAT-		EPICAT-	0	CHG		0	EPICAT-
685	EPICAT-		EPICAT-	0.483092	CHG		-95	EPICAT-
475	EPICAT-		EPICAT-	53.3333	CHG		150	EPICAT-
101	EPICAT-		EPICAT-	60.9756	CHG		625	EPICAT-
139	EPICAT-		EPICAT-	0	CHG		1202	EPICAT-
160	EPICAT-		EPICAT-	0.591716	CHG		-404	EPICAT-
459	EPICAT-		EPICAT-	72.6708	CHG		-1303	EPICAT-
1399	EPICAT-		EPICAT-	62.069	CHG		-604	EPICAT-
2280	EPICAT-		EPICAT-	8.59539	CHG		0	EPICAT-
3776	EPICAT-		EPICAT-	0.701754	CHG		-69	EPICAT-
113	EPICAT-		EPICAT-	7.36842	CHG		175	EPICAT-
715	EPICAT-		EPICAT-	0	CHG		0	EPICAT-
891	EPICAT-		EPICAT-	12.1083	CHG		-222	EPICAT-
12268	EPICAT-		EPICAT-	0.986842	CHG		-1578	EPICAT-
253	EPICAT-		EPICAT-	23.9351	CHG		-708	EPICAT-
153	EPICAT-		EPICAT-	2.34375	CHG		-1699	EPICAT-
360	EPICAT-		EPICAT-	6.87831	CHG		463	EPICAT-
295	EPICAT-		EPICAT-	0	CHG		-480	EPICAT-
819	EPICAT-		EPICAT-	0	CHG		-1050	EPICAT-
83	EPICAT-		EPICAT-	1.6129	CHG		747	EPICAT-
159	EPICAT-		EPICAT-	19.5876	CHG		-650	EPICAT-
217	EPICAT-		EPICAT-	54.7945	CHG		-808	EPICAT-
732	EPICAT-		EPICAT-	0	CHG		1281	EPICAT-
558	EPICAT-		EPICAT-	55.4924	CHG		1529	EPICAT-
73	EPICAT-		EPICAT-	43.1818	CHG		590	EPICAT-
342	EPICAT-		EPICAT-	1.48699	CHG		-3504	EPICAT-
712	EPICAT-		EPICAT-	6.75676	CHG		-390	EPICAT-
1152	EPICAT-		EPICAT-	0.531915	CHG		-430	EPICAT-
233	EPICAT-		EPICAT-	34.6154	CHG		-1582	EPICAT-
399	EPICAT-		EPICAT-	13.7931	CHG		-1491	EPICAT-
1149	EPICAT-		EPICAT-	0	CHG		724	EPICAT-
140	EPICAT-		EPICAT-	0	CHG		0	EPICAT-
721	EPICAT-		EPICAT-	0	CHG		-108	EPICAT-
858	EPICAT-		EPICAT-	0.403226	CHG		0	EPICAT-
94	EPICAT-		EPICAT-	1.47059	CHG		-690	EPICAT-
223	EPICAT-		EPICAT-	0	CHG		-467	EPICAT-
135	EPICAT-		EPICAT-	9	CHG		630	EPICAT-
941	EPICAT-		EPICAT-	0.704225	CHG		-295	EPICAT-
621	EPICAT-		EPICAT-	24.4275	CHG		-104	EPICAT-
485	EPICAT-		EPICAT-	2.64706	CHG		-190	EPICAT-
220	EPICAT-		EPICAT-	1.68067	CHG		-616	EPICAT-
727	EPICAT-		EPICAT-	0	CHG		0	EPICAT-
1049	EPICAT-		EPICAT-	15.8996	CHG		-560	EPICAT-
155	EPICAT-		EPICAT-	22.9541	CHG		-1340	EPICAT-
1693	EPICAT-		EPICAT-	4.16667	CHG		-1148	EPICAT-
815	EPICAT-		EPICAT-	0	CHG		-73	EPICAT-
578	EPICAT-		EPICAT-	0	CHG		101	EPICAT-
355	EPICAT-		EPICAT-	0.909091	CHG		-169	EPICAT-
3042	EPICAT-		EPICAT-	0.985222	CHG		0	EPICAT-
1678	EPICAT-		EPICAT-	5.12821	CHG		-184	EPICAT-
1353	EPICAT-		EPICAT-	29.304	CHG		-1528	EPICAT-
1194	EPICAT-		EPICAT-	0	CHG		-283	EPICAT-
649	EPICAT-		EPICAT-	24.5136	CHG		-224	EPICAT-
356	EPICAT-		EPICAT-	14.433	CHG		-1181	EPICAT-
581	EPICAT-		EPICAT-	0	CHG		-290	EPICAT-
663	EPICAT-		EPICAT-	1.2766	CHG		0	EPICAT-
601	EPICAT-		EPICAT-	30.2817	CHG		-873	EPICAT-
1343	EPICAT-		EPICAT-	0	CHG		-1682	EPICAT-
448	EPICAT-		EPICAT-	39.0244	CHG		-272	EPICAT-
5025	EPICAT-		EPICAT-	43.6123	CHG		-720	EPICAT-
824	EPICAT-		EPICAT-	4.13534	CHG		18	EPICAT-
555	EPICAT-		EPICAT-	52.2727	CHG		-477	EPICAT-
337	EPICAT-		EPICAT-	35.3383	CHG		-350	EPICAT-
1107	EPICAT-		EPICAT-	0	CHG		0	EPICAT-
1295	EPICAT-		EPICAT-	0	CHG		721	EPICAT-
62	EPICAT-		EPICAT-	4.57516	CHG		659	EPICAT-
401	EPICAT-		EPICAT-	3.3557	CHG		0	EPICAT-
639	EPICAT-		EPICAT-	22.4615	CHG		1766	EPICAT-
85	EPICAT-		EPICAT-	60.6838	CHG		697	EPICAT-
485	EPICAT-		EPICAT-	0	CHG		-44	EPICAT-
116	EPICAT-		EPICAT-	0	CHG		-2615	EPICAT-
571	EPICAT-		EPICAT-	0	CHG		-5257	EPICAT-
481	EPICAT-		EPICAT-	44.9115	CHG		2015	EPICAT-
222	EPICAT-		EPICAT-	60.9756	CHG		1341	EPICAT-
416	EPICAT-		EPICAT-	47.3684	CHG		0	EPICAT-
426	EPICAT-		EPICAT-	24.7863	CHG		0	EPICAT-
127	EPICAT-		EPICAT-	54.5833	CHG		238	EPICAT-
1371	EPICAT-		EPICAT-	46.1227	CHG		-65	EPICAT-
1041	EPICAT-		EPICAT-	1.30208	CHG		429	EPICAT-
177	EPICAT-		EPICAT-	28.7009	CHG		-1249	EPICAT-
3534	EPICAT-		EPICAT-	0	CHG		-329	EPICAT-
510	EPICAT-		EPICAT-	12	CHG		979	EPICAT-
206	EPICAT-		EPICAT-	19.3669	CHG		-1253	EPICAT-
562	EPICAT-		EPICAT-	0	CHG		-440	EPICAT-
93	EPICAT-		EPICAT-	0	CHG		-347	EPICAT-
695	EPICAT-		EPICAT-	26.5845	CHG		0	EPICAT-
1327	EPICAT-		EPICAT-	45.1754	CHG		0	EPICAT-
175	EPICAT-		EPICAT-	19.1489	CHG		354	EPICAT-
1159	EPICAT-		EPICAT-	0	CHG		-382	EPICAT-
98	EPICAT-		EPICAT-	0	CHG		-2659	EPICAT-
122	EPICAT-		EPICAT-	0	CHG		-184	EPICAT-
2324	EPICAT-		EPICAT-	14.2857	CHG		-641	EPICAT-
1395	EPICAT-		EPICAT-	12.963	CHG		-325	EPICAT-
164	EPICAT-		EPICAT-	23.75	CHG		-161	EPICAT-
488	EPICAT-		EPICAT-	0	CHG		74	EPICAT-
1026	EPICAT-		EPICAT-	65.417	CHG		-458	EPICAT-
325	EPICAT-		EPICAT-	0	CHG		548	EPICAT-
1242	EPICAT-		EPICAT-	35.1351	CHG		-997	EPICAT-
1468	EPICAT-		EPICAT-	52.4178	CHG		532	EPICAT-
2486	EPICAT-		EPICAT-	0.653595	CHG		-553	EPICAT-
614	EPICAT-		EPICAT-	0.265252	CHG		-3039	EPICAT-
1733	EPICAT-		EPICAT-	27.2727	CHG		1378	EPICAT-
136	EPICAT-		EPICAT-	11.7647	CHG		0	EPICAT-
341	EPICAT-		EPICAT-	0	CHG		-69	EPICAT-
858	EPICAT-		EPICAT-	0	CHG		0	EPICAT-
242	EPICAT-		EPICAT-	0	CHG		-1204	EPICAT-
1288	EPICAT-		EPICAT-	0	CHG		0	EPICAT-
266	EPICAT-		EPICAT-	0	CHG		615	EPICAT-
250	EPICAT-		EPICAT-	57.7988	CHG		439	EPICAT-
811	EPICAT-		EPICAT-	1.92308	CHG		10	EPICAT-
125	EPICAT-		EPICAT-	1.84049	CHG		821	EPICAT-
8312	EPICAT-		EPICAT-	0	CHG		-112	EPICAT-
303	EPICAT-		EPICAT-	54.524	CHG		2928	EPICAT-
321	EPICAT-		EPICAT-	31.1475	CHG		2028	EPICAT-
195	EPICAT-		EPICAT-	0	CHG		461	EPICAT-
151	EPICAT-		EPICAT-	1.69492	CHG		171	EPICAT-
2303	EPICAT-		EPICAT-	46.6667	CHG		-2221	EPICAT-
2209	EPICAT-		EPICAT-	0	CHG		3208	EPICAT-
1379	EPICAT-		EPICAT-	29.0221	CHG		-814	EPICAT-
1739	EPICAT-		EPICAT-	2.08333	CHG		-694	EPICAT-
462	EPICAT-		EPICAT-	11.5016	CHG		36	EPICAT-
487	EPICAT-		EPICAT-	0	CHG		0	EPICAT-
1975	EPICAT-		EPICAT-	32.7801	CHG		233	EPICAT-
85	EPICAT-		EPICAT-	68.1818	CHG		-415	EPICAT-
772	EPICAT-		EPICAT-	2.89855	CHG		354	EPICAT-
3354	EPICAT-		EPICAT-	0	CHG		-44	EPICAT-
98	EPICAT-		EPICAT-	0	CHG		992	EPICAT-
1266	EPICAT-		EPICAT-	0	CHG		-223	EPICAT-
429	EPICAT-		EPICAT-	18.9189	CHG		247	EPICAT-
98	EPICAT-		EPICAT-	0	CHG		676	EPICAT-
428	EPICAT-		EPICAT-	27.2189	CHG		898	EPICAT-
347	EPICAT-		EPICAT-	0	CHG		-251	EPICAT-
185	EPICAT-		EPICAT-	0.454545	CHG		372	EPICAT-
489	EPICAT-		EPICAT-	25	CHG		1166	EPICAT-
562	EPICAT-		EPICAT-	0	CHG		-1558	EPICAT-
469	EPICAT-		EPICAT-	0	CHG		-251	EPICAT-
4043	EPICAT-		EPICAT-	22.6148	CHG		-1293	EPICAT-
193	EPICAT-		EPICAT-	1.85185	CHG		-108	EPICAT-
576	EPICAT-		EPICAT-	0	CHG		0	EPICAT-
86	EPICAT-		EPICAT-	8.33333	CHG		0	EPICAT-
7984	EPICAT-		EPICAT-	21.3592	CHG		-259	EPICAT-
563	EPICAT-		EPICAT-	77.3852	CHG		0	EPICAT-
86	EPICAT-		EPICAT-	12.5	CHG		0	EPICAT-
563	EPICAT-		EPICAT-	0	CHG		0	EPICAT-
86	EPICAT-		EPICAT-	0	CHG		95	EPICAT-
602	EPICAT-		EPICAT-	0	CHG		0	EPICAT-
86	EPICAT-		EPICAT-	0	CHG		95	EPICAT-
149	EPICAT-		EPICAT-	0.20202	CHG		0	EPICAT-
876	EPICAT-		EPICAT-	13.3333	CHG		-258	EPICAT-
169	EPICAT-		EPICAT-	1.33333	CHG		488	EPICAT-
1146	EPICAT-		EPICAT-	0	CHG		-55	EPICAT-
300	EPICAT-		EPICAT-	0	CHG		517	EPICAT-
624	EPICAT-		EPICAT-	32.5253	CHG		298	EPICAT-
314	EPICAT-		EPICAT-	0.877193	CHG		0	EPICAT-
449	EPICAT-		EPICAT-	37.2263	CHG		-970	EPICAT-
225	EPICAT-		EPICAT-	0	CHG		0	EPICAT-
5327	EPICAT-		EPICAT-	4.37853	CHG		658	EPICAT-
452	EPICAT-		EPICAT-	0	CHG		-227	EPICAT-
1095	EPICAT-		EPICAT-	56.8	CHG		-141	EPICAT-
309	EPICAT-		EPICAT-	1.21951	CHG		536	EPICAT-
10918	EPICAT-		EPICAT-	9.34343	CHG		-161	EPICAT-
1119	EPICAT-		EPICAT-	0	CHG		-806	EPICAT-
88	EPICAT-		EPICAT-	8	CHG		0	EPICAT-
220	EPICAT-		EPICAT-	2.7972	CHG		0	EPICAT-
303	EPICAT-		EPICAT-	0.694444	CHG		-84	EPICAT-
374	EPICAT-		EPICAT-	0.516796	CHG		793	EPICAT-
332	EPICAT-		EPICAT-	1.02564	CHG		-962	EPICAT-
299	EPICAT-		EPICAT-	4.41176	CHG		-919	EPICAT-
117	EPICAT-		EPICAT-	0	CHG		344	EPICAT-
400	EPICAT-		EPICAT-	8.33333	CHG		0	EPICAT-
1246	EPICAT-		EPICAT-	30.5211	CHG		0	EPICAT-
387	EPICAT-		EPICAT-	53.8462	CHG		429	EPICAT-
2319	EPICAT-		EPICAT-	11.8421	CHG		645	EPICAT-
112	EPICAT-		EPICAT-	35.7918	CHG		354	EPICAT-
1081	EPICAT-		EPICAT-	6.95652	CHG		-32	EPICAT-
315	EPICAT-		EPICAT-	15.6118	CHG		537	EPICAT-
258	EPICAT-		EPICAT-	20.2381	CHG		0	EPICAT-
142	EPICAT-		EPICAT-	33.8583	CHG		0	EPICAT-
542	EPICAT-		EPICAT-	0	CHG		-75	EPICAT-
186	EPICAT-		EPICAT-	3.63636	CHG		0	EPICAT-
1019	EPICAT-		EPICAT-	1.74927	CHG		115	EPICAT-
126	EPICAT-		EPICAT-	57.3871	CHG		-860	EPICAT-
87	EPICAT-		EPICAT-	1.45631	CHG		-609	EPICAT-
1086	EPICAT-		EPICAT-	0	CHG		-696	EPICAT-
898	EPICAT-		EPICAT-	7.04225	CHG		-723	EPICAT-
69	EPICAT-		EPICAT-	2.58621	CHG		-38	EPICAT-
480	EPICAT-		EPICAT-	85.8156	CHG		-353	EPICAT-
1701	EPICAT-		EPICAT-	0.52356	CHG		-857	EPICAT-
1109	EPICAT-		EPICAT-	0.775194	CHG		1259	EPICAT-
728	EPICAT-		EPICAT-	23.2955	CHG		-265	EPICAT-
313	EPICAT-		EPICAT-	8.51334	CHG		0	EPICAT-
941	EPICAT-		EPICAT-	0	CHG		0	EPICAT-
1140	EPICAT-		EPICAT-	8.57143	CHG		-437	EPICAT-
239	EPICAT-		EPICAT-	0	CHG		-1589	EPICAT-
351	EPICAT-		EPICAT-	2.22841	CHG		-1828	EPICAT-
162	EPICAT-		EPICAT-	2.08333	CHG		-103	EPICAT-
137	EPICAT-		EPICAT-	0	CHG		0	EPICAT-
966	EPICAT-		EPICAT-	1.76471	CHG		-92	EPICAT-
1630	EPICAT-		EPICAT-	0.537634	CHG		-578	EPICAT-
64	EPICAT-		EPICAT-	0.828729	CHG		453	EPICAT-
592	EPICAT-		EPICAT-	0.917431	CHG		0	EPICAT-
104	EPICAT-		EPICAT-	6.26632	CHG		-1578	EPICAT-
588	EPICAT-		EPICAT-	0	CHG		1007	EPICAT-
491	EPICAT-		EPICAT-	0.699301	CHG		1025	EPICAT-
818	EPICAT-		EPICAT-	0	CHG		172	EPICAT-
756	EPICAT-		EPICAT-	4.34783	CHG		1641	EPICAT-
118	EPICAT-		EPICAT-	36.8852	CHG		314	EPICAT-
3102	EPICAT-		EPICAT-	38.3886	CHG		0	EPICAT-
361	EPICAT-		EPICAT-	33.3333	CHG		0	EPICAT-
126	EPICAT-		EPICAT-	1.73712	CHG		361	EPICAT-
948	EPICAT-		EPICAT-	71.8182	CHG		0	EPICAT-
2168	EPICAT-		EPICAT-	0.33557	CHG		-278	EPICAT-
82	EPICAT-		EPICAT-	4.84115	CHG		0	EPICAT-
240	EPICAT-		EPICAT-	0	CHG		0	EPICAT-
370	EPICAT-		EPICAT-	0	CHG		0	EPICAT-
540	EPICAT-		EPICAT-	13.3838	CHG		-310	EPICAT-
1140	EPICAT-		EPICAT-	46.3768	CHG		143	EPICAT-
215	EPICAT-		EPICAT-	19.1781	CHG		0	EPICAT-
55	EPICAT-		EPICAT-	57.1429	CHG		-14	EPICAT-
4046	EPICAT-		EPICAT-	0	CHG		-69	EPICAT-
573	EPICAT-		EPICAT-	0	CHG		409	EPICAT-
1391	EPICAT-		EPICAT-	0	CHG		-359	EPICAT-
1010	EPICAT-		EPICAT-	0	CHG		0	EPICAT-
100	EPICAT-		EPICAT-	41.1765	CHG		0	EPICAT-
573	EPICAT-		EPICAT-	0	CHG		18	EPICAT-
996	EPICAT-		EPICAT-	1.02302	CHG		600	EPICAT-
1654	EPICAT-		EPICAT-	0	CHG		1596	EPICAT-
180	EPICAT-		EPICAT-	0.389105	CHG		3409	EPICAT-
1285	EPICAT-		EPICAT-	0	CHG		2684	EPICAT-
698	EPICAT-		EPICAT-	11.7647	CHG		1986	EPICAT-
254	EPICAT-		EPICAT-	3.50877	CHG		1933	EPICAT-
69	EPICAT-		EPICAT-	8.3871	CHG		-1086	EPICAT-
289	EPICAT-		EPICAT-	64.779	CHG		-1155	EPICAT-
298	EPICAT-		EPICAT-	52.1028	CHG		0	EPICAT-
14942	EPICAT-		EPICAT-	6.53595	CHG		-210	EPICAT-
636	EPICAT-		EPICAT-	16.879	CHG		0	EPICAT-
325	EPICAT-		EPICAT-	0	CHG		0	EPICAT-
161	EPICAT-		EPICAT-	1.73913	CHG		0	EPICAT-
225	EPICAT-		EPICAT-	0.862069	CHG		-446	EPICAT-
147	EPICAT-		EPICAT-	7.22543	CHG		399	EPICAT-
118	EPICAT-		EPICAT-	0.621118	CHG		2018	EPICAT-
913	EPICAT-		EPICAT-	46.7742	CHG		-574	EPICAT-
780	EPICAT-		EPICAT-	67.6768	CHG		-159	EPICAT-
204	EPICAT-		EPICAT-	3.7037	CHG		374	EPICAT-
3185	EPICAT-		EPICAT-	0	CHG		0	EPICAT-
2690	EPICAT-		EPICAT-	0	CHG		-25	EPICAT-
241	EPICAT-		EPICAT-	1.05263	CHG		-168	EPICAT-
928	EPICAT-		EPICAT-	0	CHG		-33	EPICAT-
108	EPICAT-		EPICAT-	25	CHG		0	EPICAT-
1548	EPICAT-		EPICAT-	0	CHG		1624	EPICAT-
138	EPICAT-		EPICAT-	0.614574	CHG		0	EPICAT-
72	EPICAT-		EPICAT-	0.518135	CHG		-334	EPICAT-
893	EPICAT-		EPICAT-	7.69231	CHG		-406	EPICAT-
737	EPICAT-		EPICAT-	43.4783	CHG		-803	EPICAT-
643	EPICAT-		EPICAT-	1.52116	CHG		-160	EPICAT-
563	EPICAT-		EPICAT-	56.7164	CHG		0	EPICAT-
967	EPICAT-		EPICAT-	80	CHG		-152	EPICAT-
497	EPICAT-		EPICAT-	0	CHG		636	EPICAT-
236	EPICAT-		EPICAT-	7.30337	CHG		699	EPICAT-
462	EPICAT-		EPICAT-	12.2807	CHG		-557	EPICAT-
186	EPICAT-		EPICAT-	76.3754	CHG		-1019	EPICAT-
1471	EPICAT-		EPICAT-	13.4146	CHG		-1659	EPICAT-
1173	EPICAT-		EPICAT-	36.5079	CHG		1177	EPICAT-
171	EPICAT-		EPICAT-	0	CHG		-2348	EPICAT-
3724	EPICAT-		EPICAT-	21.9512	CHG		0	EPICAT-
337	EPICAT-		EPICAT-	1.63934	CHG		-502	EPICAT-
1166	EPICAT-		EPICAT-	59.7015	CHG		0	EPICAT-
2034	EPICAT-		EPICAT-	51.7483	CHG		-163	EPICAT-
579	EPICAT-		EPICAT-	0	CHG		330	EPICAT-
1206	EPICAT-		EPICAT-	1.15274	CHG		-66	EPICAT-
492	EPICAT-		EPICAT-	16.6667	CHG		752	EPICAT-
642	EPICAT-		EPICAT-	17.3121	CHG		1244	EPICAT-
349	EPICAT-		EPICAT-	0	CHG		-1169	EPICAT-
663	EPICAT-		EPICAT-	51.2563	CHG		993	EPICAT-
122	EPICAT-		EPICAT-	2.11864	CHG		0	EPICAT-
213	EPICAT-		EPICAT-	8.33333	CHG		355	EPICAT-
215	EPICAT-		EPICAT-	1.45985	CHG		0	EPICAT-
72	EPICAT-		EPICAT-	2.06897	CHG		0	EPICAT-
257	EPICAT-		EPICAT-	0.245098	CHG		0	EPICAT-
200	EPICAT-		EPICAT-	39.1892	CHG		0	EPICAT-
748	EPICAT-		EPICAT-	55.2632	CHG		-1237	EPICAT-
223	EPICAT-		EPICAT-	7.22892	CHG		615	EPICAT-
629	EPICAT-		EPICAT-	41.4894	CHG		470	EPICAT-
256	EPICAT-		EPICAT-	2.12766	CHG		0	EPICAT-
366	EPICAT-		EPICAT-	2.89017	CHG		320	EPICAT-
954	EPICAT-		EPICAT-	0	CHG		0	EPICAT-
450	EPICAT-		EPICAT-	2.29885	CHG		-3135	EPICAT-
2344	EPICAT-		EPICAT-	47.52	CHG		1383	EPICAT-
1590	EPICAT-		EPICAT-	0.708502	CHG		704	EPICAT-
1859	EPICAT-		EPICAT-	0.47619	CHG		-196	EPICAT-
1338	EPICAT-		EPICAT-	0.392157	CHG		647	EPICAT-
219	EPICAT-		EPICAT-	43.3155	CHG		-1264	EPICAT-
386	EPICAT-		EPICAT-	0	CHG		-383	EPICAT-
671	EPICAT-		EPICAT-	3.6036	CHG		-1416	EPICAT-
729	EPICAT-		EPICAT-	1.54321	CHG		-975	EPICAT-
871	EPICAT-		EPICAT-	14	CHG		-1653	EPICAT-
298	EPICAT-		EPICAT-	26.5487	CHG		-812	EPICAT-
266	EPICAT-		EPICAT-	0	CHG		-1168	EPICAT-
1003	EPICAT-		EPICAT-	14.1264	CHG		509	EPICAT-
664	EPICAT-		EPICAT-	0.613497	CHG		503	EPICAT-
843	EPICAT-		EPICAT-	0.571429	CHG		-1328	EPICAT-
114	EPICAT-		EPICAT-	70.0776	CHG		0	EPICAT-
181	EPICAT-		EPICAT-	41.0256	CHG		145	EPICAT-
1750	EPICAT-		EPICAT-	1.12676	CHG		1567	EPICAT-
175	EPICAT-		EPICAT-	0	CHG		-1004	EPICAT-
119	EPICAT-		EPICAT-	40.5303	CHG		0	EPICAT-
1780	EPICAT-		EPICAT-	1.25786	CHG		163	EPICAT-
612	EPICAT-		EPICAT-	22.5564	CHG		-345	EPICAT-
77	EPICAT-		EPICAT-	0.284495	CHG		-601	EPICAT-
698	EPICAT-		EPICAT-	67.1756	CHG		-678	EPICAT-
2348	EPICAT-		EPICAT-	0	CHG		-146	EPICAT-
1656	EPICAT-		EPICAT-	7.14286	CHG		0	EPICAT-
153	EPICAT-		EPICAT-	21.3836	CHG		-74	EPICAT-
351	EPICAT-		EPICAT-	17.1795	CHG		-1211	EPICAT-
788	EPICAT-		EPICAT-	0.671141	CHG		-461	EPICAT-
218	EPICAT-		EPICAT-	0.881057	CHG		1088	EPICAT-
413	EPICAT-		EPICAT-	0	CHG		-612	EPICAT-
573	EPICAT-		EPICAT-	0.662252	CHG		0	EPICAT-
115	EPICAT-		EPICAT-	19.2661	CHG		0	EPICAT-
78	EPICAT-		EPICAT-	35.5932	CHG		61	EPICAT-
81	EPICAT-		EPICAT-	45.5814	CHG		-1365	EPICAT-
788	EPICAT-		EPICAT-	1.43885	CHG		-577	EPICAT-
328	EPICAT-		EPICAT-	39.6947	CHG		-249	EPICAT-
326	EPICAT-		EPICAT-	42.8302	CHG		243	EPICAT-
934	EPICAT-		EPICAT-	87.5	CHG		-181	EPICAT-
479	EPICAT-		EPICAT-	26.5306	CHG		542	EPICAT-
651	EPICAT-		EPICAT-	25	CHG		-1003	EPICAT-
139	EPICAT-		EPICAT-	4.26829	CHG		-3325	EPICAT-
5507	EPICAT-		EPICAT-	0	CHG		-3503	EPICAT-
111	EPICAT-		EPICAT-	0.862069	CHG		-5984	EPICAT-
1507	EPICAT-		EPICAT-	0	CHG		-4147	EPICAT-
427	EPICAT-		EPICAT-	2.22222	CHG		-837	EPICAT-
606	EPICAT-		EPICAT-	0.385356	CHG		-1264	EPICAT-
346	EPICAT-		EPICAT-	0.607287	CHG		-1870	EPICAT-
157	EPICAT-		EPICAT-	0	CHG		-3296	EPICAT-
1038	EPICAT-		EPICAT-	34.7155	CHG		-3453	EPICAT-
1433	EPICAT-		EPICAT-	2.22222	CHG		-1936	EPICAT-
277	EPICAT-		EPICAT-	30.9524	CHG		-915	EPICAT-
2051	EPICAT-		EPICAT-	32.4074	CHG		-1244	EPICAT-
938	EPICAT-		EPICAT-	33.6449	CHG		1413	EPICAT-
554	EPICAT-		EPICAT-	33.3333	CHG		2351	EPICAT-
1897	EPICAT-		EPICAT-	0	CHG		-720	EPICAT-
274	EPICAT-		EPICAT-	21.7949	CHG		-157	EPICAT-
1633	EPICAT-		EPICAT-	12.1212	CHG		0	EPICAT-
2454	EPICAT-		EPICAT-	23.8095	CHG		-1200	EPICAT-
3856	EPICAT-		EPICAT-	0	CHG		-711	EPICAT-
647	EPICAT-		EPICAT-	36.3636	CHG		-2639	EPICAT-
717	EPICAT-		EPICAT-	15.0588	CHG		1945	EPICAT-
1345	EPICAT-		EPICAT-	42.8571	CHG		-35	EPICAT-
1305	EPICAT-		EPICAT-	32.8244	CHG		-177	EPICAT-
57	EPICAT-		EPICAT-	43.9891	CHG		-153	EPICAT-
924	EPICAT-		EPICAT-	47.3071	CHG		0	EPICAT-
1247	EPICAT-		EPICAT-	0	CHG		357	EPICAT-
523	EPICAT-		EPICAT-	44.8213	CHG		-192	EPICAT-
130	EPICAT-		EPICAT-	0.645161	CHG		0	EPICAT-
311	EPICAT-		EPICAT-	0	CHG		1393	EPICAT-
133	EPICAT-		EPICAT-	0.735294	CHG		1290	EPICAT-
322	EPICAT-		EPICAT-	0.900901	CHG		166	EPICAT-
1192	EPICAT-		EPICAT-	42.6667	CHG		538	EPICAT-
4927	EPICAT-		EPICAT-	36.3636	CHG		-5876	EPICAT-
407	EPICAT-		EPICAT-	34.4828	CHG		7058	EPICAT-
1002	EPICAT-		EPICAT-	12.8571	CHG		3553	EPICAT-
226	EPICAT-		EPICAT-	3.33333	CHG		-796	EPICAT-
1786	EPICAT-		EPICAT-	44.0687	CHG		187	EPICAT-
651	EPICAT-		EPICAT-	84.6154	CHG		340	EPICAT-
865	EPICAT-		EPICAT-	49.6583	CHG		-14	EPICAT-
354	EPICAT-		EPICAT-	0.909091	CHG		0	EPICAT-
941	EPICAT-		EPICAT-	0.943396	CHG		1084	EPICAT-
825	EPICAT-		EPICAT-	19.6203	CHG		-780	EPICAT-
201	EPICAT-		EPICAT-	36.3636	CHG		638	EPICAT-
1213	EPICAT-		EPICAT-	53.7313	CHG		-1262	EPICAT-
1145	EPICAT-		EPICAT-	0.737101	CHG		-490	EPICAT-
1153	EPICAT-		EPICAT-	42.1053	CHG		-652	EPICAT-
607	EPICAT-		EPICAT-	0.75188	CHG		288	EPICAT-
807	EPICAT-		EPICAT-	51.3725	CHG		0	EPICAT-
726	EPICAT-		EPICAT-	15.2703	CHG		1731	EPICAT-
310	EPICAT-		EPICAT-	0.961538	CHG		3700	EPICAT-
975	EPICAT-		EPICAT-	11.9741	CHG		-2305	EPICAT-
195	EPICAT-		EPICAT-	3.04762	CHG		-2108	EPICAT-
950	EPICAT-		EPICAT-	0	CHG		-737	EPICAT-
591	EPICAT-		EPICAT-	1.06383	CHG		134	EPICAT-
1411	EPICAT-		EPICAT-	0	CHG		96	EPICAT-
259	EPICAT-		EPICAT-	0	CHG		0	EPICAT-
145	EPICAT-		EPICAT-	1.28755	CHG		-2719	EPICAT-
50	EPICAT-		EPICAT-	1.38889	CHG		-770	EPICAT-
594	EPICAT-		EPICAT-	82.8829	CHG		-16	EPICAT-
935	EPICAT-		EPICAT-	0.552486	CHG		-18	EPICAT-
514	EPICAT-		EPICAT-	0.851064	CHG		-4599	EPICAT-
795	EPICAT-		EPICAT-	0	CHG		-3595	EPICAT-
895	EPICAT-		EPICAT-	0.952381	CHG		-67	EPICAT-
288	EPICAT-		EPICAT-	0	CHG		3406	EPICAT-
1238	EPICAT-		EPICAT-	1.04167	CHG		-4071	EPICAT-
2003	EPICAT-		EPICAT-	75	CHG		-19	EPICAT-
79	EPICAT-		EPICAT-	0	CHG		-999	EPICAT-
1494	EPICAT-		EPICAT-	1.3245	CHG		1432	EPICAT-
54	EPICAT-		EPICAT-	26.3158	CHG		317	EPICAT-
247	EPICAT-		EPICAT-	2.80765	CHG		-45	EPICAT-
565	EPICAT-		EPICAT-	23.6364	CHG		-292	EPICAT-
230	EPICAT-		EPICAT-	0	CHG		-858	EPICAT-
128	EPICAT-		EPICAT-	2.1978	CHG		-1088	EPICAT-
457	EPICAT-		EPICAT-	0	CHG		-93	EPICAT-
460	EPICAT-		EPICAT-	2.08333	CHG		-3099	EPICAT-
773	EPICAT-		EPICAT-	48.2759	CHG		-3561	EPICAT-
170	EPICAT-		EPICAT-	86.6667	CHG		-4334	EPICAT-
111	EPICAT-		EPICAT-	0	CHG		-5118	EPICAT-
406	EPICAT-		EPICAT-	0.829876	CHG		-7506	EPICAT-
221	EPICAT-		EPICAT-	0.649351	CHG		-8209	EPICAT-
1487	EPICAT-		EPICAT-	16.5517	CHG		-6722	EPICAT-
120	EPICAT-		EPICAT-	1.63934	CHG		-3871	EPICAT-
56	EPICAT-		EPICAT-	0.8	CHG		-3136	EPICAT-
453	EPICAT-		EPICAT-	1.31579	CHG		-1099	EPICAT-
739	EPICAT-		EPICAT-	0.483092	CHG		0	EPICAT-
370	EPICAT-		EPICAT-	0	CHG		370	EPICAT-
2770	EPICAT-		EPICAT-	14.4144	CHG		-664	EPICAT-
360	EPICAT-		EPICAT-	12.8079	CHG		1911	EPICAT-
2684	EPICAT-		EPICAT-	7.59076	CHG		2654	EPICAT-
519	EPICAT-		EPICAT-	0	CHG		2135	EPICAT-
102	EPICAT-		EPICAT-	9.09091	CHG		1062	EPICAT-
608	EPICAT-		EPICAT-	55.8442	CHG		454	EPICAT-
1472	EPICAT-		EPICAT-	13.0952	CHG		-611	EPICAT-
560	EPICAT-		EPICAT-	0.740741	CHG		186	EPICAT-
53	EPICAT-		EPICAT-	13.2992	CHG		746	EPICAT-
108	EPICAT-		EPICAT-	0	CHG		799	EPICAT-
133	EPICAT-		EPICAT-	0.938967	CHG		-1194	EPICAT-
250	EPICAT-		EPICAT-	0	CHG		-400	EPICAT-
3388	EPICAT-		EPICAT-	0.276243	CHG		1241	EPICAT-
153	EPICAT-		EPICAT-	0	CHG		715	EPICAT-
447	EPICAT-		EPICAT-	63.5417	CHG		2597	EPICAT-
762	EPICAT-		EPICAT-	0	CHG		0	EPICAT-
1121	EPICAT-		EPICAT-	8.02198	CHG		-424	EPICAT-
712	EPICAT-		EPICAT-	30.9353	CHG		-1545	EPICAT-
167	EPICAT-		EPICAT-	0	CHG		2154	EPICAT-
171	EPICAT-		EPICAT-	0	CHG		1576	EPICAT-
464	EPICAT-		EPICAT-	49.2268	CHG		-290	EPICAT-
188	EPICAT-		EPICAT-	33.0645	CHG		-545	EPICAT-
518	EPICAT-		EPICAT-	0.240385	CHG		1977	EPICAT-
4436	EPICAT-		EPICAT-	31.5789	CHG		-597	EPICAT-
3836	EPICAT-		EPICAT-	0	CHG		-170	EPICAT-
250	EPICAT-		EPICAT-	28.1915	CHG		-21	EPICAT-
156	EPICAT-		EPICAT-	36.9771	CHG		202	EPICAT-
1914	EPICAT-		EPICAT-	31.3673	CHG		63	EPICAT-
663	EPICAT-		EPICAT-	0	CHG		0	EPICAT-
354	EPICAT-		EPICAT-	4.78261	CHG		-190	EPICAT-
139	EPICAT-		EPICAT-	7.14286	CHG		0	EPICAT-
131	EPICAT-		EPICAT-	0.746269	CHG		0	EPICAT-
115	EPICAT-		EPICAT-	1.16959	CHG		-1176	EPICAT-
801	EPICAT-		EPICAT-	0	CHG		-1291	EPICAT-
502	EPICAT-		EPICAT-	0	CHG		-3618	EPICAT-
199	EPICAT-		EPICAT-	1.23457	CHG		-4297	EPICAT-
523	EPICAT-		EPICAT-	0	CHG		-5163	EPICAT-
771	EPICAT-		EPICAT-	0	CHG		5210	EPICAT-
184	EPICAT-		EPICAT-	0	CHG		4508	EPICAT-
327	EPICAT-		EPICAT-	2.38095	CHG		4180	EPICAT-
115	EPICAT-		EPICAT-	0	CHG		4065	EPICAT-
277	EPICAT-		EPICAT-	8.19672	CHG		2741	EPICAT-
272	EPICAT-		EPICAT-	7.56303	CHG		-358	EPICAT-
103	EPICAT-		EPICAT-	0	CHG		-2340	EPICAT-
331	EPICAT-		EPICAT-	0.719424	CHG		0	EPICAT-
516	EPICAT-		EPICAT-	6.87023	CHG		-468	EPICAT-
5282	EPICAT-		EPICAT-	0	CHG		0	EPICAT-
1070	EPICAT-		EPICAT-	2.90179	CHG		758	EPICAT-
716	EPICAT-		EPICAT-	0	CHG		-340	EPICAT-
52	EPICAT-		EPICAT-	0	CHG		665	EPICAT-
80	EPICAT-		EPICAT-	17.6471	CHG		295	EPICAT-
215	EPICAT-		EPICAT-	69.863	CHG		0	EPICAT-
1083	EPICAT-		EPICAT-	0	CHG		-1066	EPICAT-
137	EPICAT-		EPICAT-	5.41516	CHG		-4213	EPICAT-
245	EPICAT-		EPICAT-	0.810811	CHG		-198	EPICAT-
1174	EPICAT-		EPICAT-	0	CHG		0	EPICAT-
1620	EPICAT-		EPICAT-	3.25203	CHG		-169	EPICAT-
1371	EPICAT-		EPICAT-	1.75439	CHG		-121	EPICAT-
149	EPICAT-		EPICAT-	0	CHG		201	EPICAT-
190	EPICAT-		EPICAT-	20	CHG		-721	EPICAT-
693	EPICAT-		EPICAT-	47.5728	CHG		-1654	EPICAT-
467	EPICAT-		EPICAT-	4.94186	CHG		-699	EPICAT-
101	EPICAT-		EPICAT-	6.25	CHG		0	EPICAT-
234	EPICAT-		EPICAT-	0.790514	CHG		-200	EPICAT-
1213	EPICAT-		EPICAT-	0	CHG		0	EPICAT-
1008	EPICAT-		EPICAT-	0.47619	CHG		0	EPICAT-
742	EPICAT-		EPICAT-	10.2804	CHG		5140	EPICAT-
409	EPICAT-		EPICAT-	13.6364	CHG		-3119	EPICAT-
112	EPICAT-		EPICAT-	33.8384	CHG		989	EPICAT-
380	EPICAT-		EPICAT-	40.6728	CHG		609	EPICAT-
777	EPICAT-		EPICAT-	11.4286	CHG		911	EPICAT-
699	EPICAT-		EPICAT-	15.9794	CHG		8	EPICAT-
1576	EPICAT-		EPICAT-	0	CHG		0	EPICAT-
86	EPICAT-		EPICAT-	18.5031	CHG		2399	EPICAT-
223	EPICAT-		EPICAT-	8.13953	CHG		-2238	EPICAT-
420	EPICAT-		EPICAT-	60.3393	CHG		-957	EPICAT-
153	EPICAT-		EPICAT-	0	CHG		0	EPICAT-
92	EPICAT-		EPICAT-	0.961538	CHG		-717	EPICAT-
128	EPICAT-		EPICAT-	0	CHG		0	EPICAT-
1128	EPICAT-		EPICAT-	0	CHG		-1380	EPICAT-
68	EPICAT-		EPICAT-	0	CHG		-1312	EPICAT-
3021	EPICAT-		EPICAT-	14.1667	CHG		533	EPICAT-
807	EPICAT-		EPICAT-	50	CHG		3554	EPICAT-
53	EPICAT-		EPICAT-	27.4725	CHG		4374	EPICAT-
468	EPICAT-		EPICAT-	36.4641	CHG		6865	EPICAT-
497	EPICAT-		EPICAT-	46.1279	CHG		7333	EPICAT-
3548	EPICAT-		EPICAT-	0	CHG		651	EPICAT-
148	EPICAT-		EPICAT-	0.431034	CHG		0	EPICAT-
1077	EPICAT-		EPICAT-	4.54545	CHG		-157	EPICAT-
56	EPICAT-		EPICAT-	0	CHG		481	EPICAT-
201	EPICAT-		EPICAT-	9.15033	CHG		1250	EPICAT-
866	EPICAT-		EPICAT-	56.0241	CHG		1451	EPICAT-
3406	EPICAT-		EPICAT-	47.3684	CHG		2322	EPICAT-
1843	EPICAT-		EPICAT-	0	CHG		-5029	EPICAT-
101	EPICAT-		EPICAT-	64	CHG		-4928	EPICAT-
230	EPICAT-		EPICAT-	0	CHG		-4665	EPICAT-
3435	EPICAT-		EPICAT-	2.5	CHG		-810	EPICAT-
108	EPICAT-		EPICAT-	1.24481	CHG		-362	EPICAT-
103	EPICAT-		EPICAT-	4	CHG		0	EPICAT-
493	EPICAT-		EPICAT-	0	CHG		-1121	EPICAT-
1520	EPICAT-		EPICAT-	1.45631	CHG		-1308	EPICAT-
83	EPICAT-		EPICAT-	49.2428	CHG		156	EPICAT-
125	EPICAT-		EPICAT-	0.695249	CHG		-216	EPICAT-
614	EPICAT-		EPICAT-	2	CHG		0	EPICAT-
371	EPICAT-		EPICAT-	8.9172	CHG		648	EPICAT-
252	EPICAT-		EPICAT-	41.0256	CHG		-669	EPICAT-
56	EPICAT-		EPICAT-	60.7477	CHG		-1563	EPICAT-
691	EPICAT-		EPICAT-	62.3077	CHG		995	EPICAT-
116	EPICAT-		EPICAT-	0	CHG		-790	EPICAT-
254	EPICAT-		EPICAT-	1.20482	CHG		-1351	EPICAT-
183	EPICAT-		EPICAT-	0.657895	CHG		-1605	EPICAT-
605	EPICAT-		EPICAT-	20.9375	CHG		-301	EPICAT-
1680	EPICAT-		EPICAT-	0.704225	CHG		1259	EPICAT-
273	EPICAT-		EPICAT-	11.1111	CHG		1570	EPICAT-
505	EPICAT-		EPICAT-	16.7038	CHG		0	EPICAT-
781	EPICAT-		EPICAT-	1.88679	CHG		-1120	EPICAT-
132	EPICAT-		EPICAT-	1.11111	CHG		-3895	EPICAT-
2390	EPICAT-		EPICAT-	18.8889	CHG		-2801	EPICAT-
226	EPICAT-		EPICAT-	7.89474	CHG		-101	EPICAT-
183	EPICAT-		EPICAT-	0	CHG		-213	EPICAT-
230	EPICAT-		EPICAT-	20.5882	CHG		0	EPICAT-
165	EPICAT-		EPICAT-	0	CHG		0	EPICAT-
529	EPICAT-		EPICAT-	52.6316	CHG		-44	EPICAT-
2943	EPICAT-		EPICAT-	20.8054	CHG		0	EPICAT-
260	EPICAT-		EPICAT-	21.1382	CHG		0	EPICAT-
58	EPICAT-		EPICAT-	39.0805	CHG		83	EPICAT-
733	EPICAT-		EPICAT-	11.5385	CHG		40	EPICAT-
414	EPICAT-		EPICAT-	2.95858	CHG		0	EPICAT-
398	EPICAT-		EPICAT-	2.94118	CHG		-217	EPICAT-
132	EPICAT-		EPICAT-	2.09424	CHG		-615	EPICAT-
420	EPICAT-		EPICAT-	27.2944	CHG		106	EPICAT-
1834	EPICAT-		EPICAT-	7.65697	CHG		-118	EPICAT-
522	EPICAT-		EPICAT-	46.087	CHG		1524	EPICAT-
371	EPICAT-		EPICAT-	37.4207	CHG		537	EPICAT-
64	EPICAT-		EPICAT-	0	CHG		139	EPICAT-
139	EPICAT-		EPICAT-	1.22592	CHG		-831	EPICAT-
139	EPICAT-		EPICAT-	20.2703	CHG		-765	EPICAT-
356	EPICAT-		EPICAT-	21.25	CHG		-113	EPICAT-
3107	EPICAT-		EPICAT-	75.6356	CHG		0	EPICAT-
454	EPICAT-		EPICAT-	70.0787	CHG		638	EPICAT-
569	EPICAT-		EPICAT-	34.9693	CHG		0	EPICAT-
2729	EPICAT-		EPICAT-	28.871	CHG		0	EPICAT-
1718	EPICAT-		EPICAT-	1.0989	CHG		-190	EPICAT-
2989	EPICAT-		EPICAT-	8.72093	CHG		-311	EPICAT-
444	EPICAT-		EPICAT-	57.1429	CHG		-5102	EPICAT-
1438	EPICAT-		EPICAT-	26.8156	CHG		-4958	EPICAT-
3229	EPICAT-		EPICAT-	82.8571	CHG		-60	EPICAT-
2817	EPICAT-		EPICAT-	76.5217	CHG		-155	EPICAT-
312	EPICAT-		EPICAT-	57.2013	CHG		-190	EPICAT-
1250	EPICAT-		EPICAT-	47.5177	CHG		-1523	EPICAT-
1157	EPICAT-		EPICAT-	63.4615	CHG		-160	EPICAT-
105	EPICAT-		EPICAT-	12.0401	CHG		-55	EPICAT-
653	EPICAT-		EPICAT-	2.59067	CHG		87	EPICAT-
1438	EPICAT-		EPICAT-	11.5016	CHG		-487	EPICAT-
4630	EPICAT-		EPICAT-	70.1031	CHG		-273	EPICAT-
1284	EPICAT-		EPICAT-	65.5172	CHG		-2063	EPICAT-
1282	EPICAT-		EPICAT-	0	CHG		3758	EPICAT-
1082	EPICAT-		EPICAT-	21.6418	CHG		1682	EPICAT-
382	EPICAT-		EPICAT-	0.529101	CHG		847	EPICAT-
1580	EPICAT-		EPICAT-	0	CHG		-1834	EPICAT-
888	EPICAT-		EPICAT-	0.536193	CHG		-128	EPICAT-
407	EPICAT-		EPICAT-	0.779221	CHG		250	EPICAT-
1037	EPICAT-		EPICAT-	40.566	CHG		-297	EPICAT-
1656	EPICAT-		EPICAT-	1.35135	CHG		0	EPICAT-
154	EPICAT-		EPICAT-	0	CHG		109	EPICAT-
102	EPICAT-		EPICAT-	0.549451	CHG		334	EPICAT-
200	EPICAT-		EPICAT-	0.689655	CHG		-786	EPICAT-
348	EPICAT-		EPICAT-	33.7398	CHG		1981	EPICAT-
150	EPICAT-		EPICAT-	0	CHG		1362	EPICAT-
847	EPICAT-		EPICAT-	40.1198	CHG		512	EPICAT-
506	EPICAT-		EPICAT-	47.3239	CHG		6	EPICAT-
689	EPICAT-		EPICAT-	33.908	CHG		206	EPICAT-
1936	EPICAT-		EPICAT-	16.9014	CHG		-185	EPICAT-
14684	EPICAT-		EPICAT-	62.2642	CHG		-926	EPICAT-
5070	EPICAT-		EPICAT-	73.8839	CHG		-95	EPICAT-
148	EPICAT-		EPICAT-	51.9481	CHG		121	EPICAT-
781	EPICAT-		EPICAT-	9.3617	CHG		-931	EPICAT-
300	EPICAT-		EPICAT-	5.57851	CHG		651	EPICAT-
771	EPICAT-		EPICAT-	27.643	CHG		-200	EPICAT-
194	EPICAT-		EPICAT-	17.2414	CHG		245	EPICAT-
594	EPICAT-		EPICAT-	1.13636	CHG		-154	EPICAT-
737	EPICAT-		EPICAT-	11.1111	CHG		-126	EPICAT-
1031	EPICAT-		EPICAT-	67.8354	CHG		0	EPICAT-
3529	EPICAT-		EPICAT-	2.60417	CHG		0	EPICAT-
1264	EPICAT-		EPICAT-	13.8842	CHG		0	EPICAT-
53	EPICAT-		EPICAT-	2.11268	CHG		0	EPICAT-
669	EPICAT-		EPICAT-	1.6	CHG		0	EPICAT-
2654	EPICAT-		EPICAT-	30.3867	CHG		57	EPICAT-
122	EPICAT-		EPICAT-	38.3838	CHG		0	EPICAT-
358	EPICAT-		EPICAT-	44.6429	CHG		0	EPICAT-
695	EPICAT-		EPICAT-	32.4864	CHG		0	EPICAT-
191	EPICAT-		EPICAT-	74.5902	CHG		0	EPICAT-
224	EPICAT-		EPICAT-	3.70968	CHG		251	EPICAT-
347	EPICAT-		EPICAT-	5.97015	CHG		662	EPICAT-
169	EPICAT-		EPICAT-	1.08696	CHG		-405	EPICAT-
171	EPICAT-		EPICAT-	8.66667	CHG		0	EPICAT-
587	EPICAT-		EPICAT-	0	CHG		0	EPICAT-
302	EPICAT-		EPICAT-	12.9956	CHG		572	EPICAT-
638	EPICAT-		EPICAT-	11.7057	CHG		1179	EPICAT-
138	EPICAT-		EPICAT-	40	CHG		2217	EPICAT-
365	EPICAT-		EPICAT-	0.328947	CHG		3149	EPICAT-
891	EPICAT-		EPICAT-	0	CHG		-2157	EPICAT-
585	EPICAT-		EPICAT-	0	CHG		-1436	EPICAT-
169	EPICAT-		EPICAT-	25.8065	CHG		-405	EPICAT-
367	EPICAT-		EPICAT-	0	CHG		0	EPICAT-
1798	EPICAT-		EPICAT-	64.7619	CHG		1042	EPICAT-
2289	EPICAT-		EPICAT-	15.4639	CHG		-4149	EPICAT-
364	EPICAT-		EPICAT-	0.362319	CHG		-3593	EPICAT-
629	EPICAT-		EPICAT-	2.9703	CHG		-2461	EPICAT-
177	EPICAT-		EPICAT-	14.8325	CHG		-2284	EPICAT-
951	EPICAT-		EPICAT-	7.33138	CHG		-281	EPICAT-
1537	EPICAT-		EPICAT-	0	CHG		-363	EPICAT-
127	EPICAT-		EPICAT-	27.8481	CHG		626	EPICAT-
773	EPICAT-		EPICAT-	2.52101	CHG		-404	EPICAT-
129	EPICAT-		EPICAT-	20.5357	CHG		-183	EPICAT-
647	EPICAT-		EPICAT-	1.25	CHG		-208	EPICAT-
2167	EPICAT-		EPICAT-	47.7759	CHG		645	EPICAT-
221	EPICAT-		EPICAT-	52.4374	CHG		109	EPICAT-
338	EPICAT-		EPICAT-	0.609013	CHG		-39	EPICAT-
728	EPICAT-		EPICAT-	0	CHG		-602	EPICAT-
111	EPICAT-		EPICAT-	50	CHG		-2814	EPICAT-
1531	EPICAT-		EPICAT-	11.465	CHG		-6041	EPICAT-
228	EPICAT-		EPICAT-	6.35838	CHG		-5426	EPICAT-
353	EPICAT-		EPICAT-	51.004	CHG		-4863	EPICAT-
965	EPICAT-		EPICAT-	55.9118	CHG		-2856	EPICAT-
439	EPICAT-		EPICAT-	64.7059	CHG		-1823	EPICAT-
192	EPICAT-		EPICAT-	74.8344	CHG		-1337	EPICAT-
1180	EPICAT-		EPICAT-	41.0569	CHG		-157	EPICAT-
525	EPICAT-		EPICAT-	44.4015	CHG		552	EPICAT-
340	EPICAT-		EPICAT-	0	CHG		-1581	EPICAT-
152	EPICAT-		EPICAT-	0.772201	CHG		-1749	EPICAT-
72	EPICAT-		EPICAT-	33.0073	CHG		-1388	EPICAT-
691	EPICAT-		EPICAT-	0	CHG		1024	EPICAT-
64	EPICAT-		EPICAT-	2.42718	CHG		1715	EPICAT-
1641	EPICAT-		EPICAT-	58.0311	CHG		235	EPICAT-
690	EPICAT-		EPICAT-	0	CHG		-206	EPICAT-
281	EPICAT-		EPICAT-	0	CHG		-713	EPICAT-
112	EPICAT-		EPICAT-	0	CHG		0	EPICAT-
1271	EPICAT-		EPICAT-	9.74359	CHG		-1465	EPICAT-
949	EPICAT-		EPICAT-	27.8195	CHG		-742	EPICAT-
110	EPICAT-		EPICAT-	6.71141	CHG		-632	EPICAT-
77	EPICAT-		EPICAT-	36.3636	CHG		-555	EPICAT-
474	EPICAT-		EPICAT-	63.4409	CHG		0	EPICAT-
1206	EPICAT-		EPICAT-	42.8571	CHG		-248	EPICAT-
339	EPICAT-		EPICAT-	0	CHG		-2888	EPICAT-
1021	EPICAT-		EPICAT-	34.8361	CHG		-4698	EPICAT-
349	EPICAT-		EPICAT-	6.25	CHG		-4314	EPICAT-
280	EPICAT-		EPICAT-	8.57143	CHG		-3633	EPICAT-
399	EPICAT-		EPICAT-	28.5714	CHG		-3209	EPICAT-
56	EPICAT-		EPICAT-	3.65854	CHG		-1143	EPICAT-
766	EPICAT-		EPICAT-	80	CHG		0	EPICAT-
838	EPICAT-		EPICAT-	0.671141	CHG		322	EPICAT-
262	EPICAT-		EPICAT-	0	CHG		-718	EPICAT-
279	EPICAT-		EPICAT-	21.8935	CHG		-359	EPICAT-
58	EPICAT-		EPICAT-	13.1367	CHG		-301	EPICAT-
561	EPICAT-		EPICAT-	19.6262	CHG		307	EPICAT-
1795	EPICAT-		EPICAT-	26.1438	CHG		1539	EPICAT-
3389	EPICAT-		EPICAT-	25	CHG		1790	EPICAT-
184	EPICAT-		EPICAT-	43.4783	CHG		737	EPICAT-
373	EPICAT-		EPICAT-	23.2558	CHG		-439	EPICAT-
553	EPICAT-		EPICAT-	36.2926	CHG		-841	EPICAT-
1150	EPICAT-		EPICAT-	42.623	CHG		200	EPICAT-
2808	EPICAT-		EPICAT-	61.3139	CHG		-208	EPICAT-
1244	EPICAT-		EPICAT-	36.8421	CHG		-1893	EPICAT-
175	EPICAT-		EPICAT-	22.5	CHG		146	EPICAT-
265	EPICAT-		EPICAT-	26.1364	CHG		1485	EPICAT-
447	EPICAT-		EPICAT-	7.69231	CHG		2258	EPICAT-
724	EPICAT-		EPICAT-	0.436681	CHG		2146	EPICAT-
442	EPICAT-		EPICAT-	17.5758	CHG		1702	EPICAT-
1161	EPICAT-		EPICAT-	47.5	CHG		143	EPICAT-
251	EPICAT-		EPICAT-	54.2857	CHG		-496	EPICAT-
2003	EPICAT-		EPICAT-	28.3333	CHG		651	EPICAT-
592	EPICAT-		EPICAT-	66.6667	CHG		-266	EPICAT-
405	EPICAT-		EPICAT-	4.92958	CHG		-301	EPICAT-
1218	EPICAT-		EPICAT-	0	CHG		0	EPICAT-
68	EPICAT-		EPICAT-	5.67376	CHG		433	EPICAT-
3120	EPICAT-		EPICAT-	15.2941	CHG		0	EPICAT-
4949	EPICAT-		EPICAT-	0.444444	CHG		0	EPICAT-
74	EPICAT-		EPICAT-	0.677966	CHG		0	EPICAT-
902	EPICAT-		EPICAT-	0	CHG		-5	EPICAT-
113	EPICAT-		EPICAT-	21.3483	CHG		-907	EPICAT-
293	EPICAT-		EPICAT-	10.2151	CHG		-1836	EPICAT-
146	EPICAT-		EPICAT-	3.78619	CHG		-2829	EPICAT-
225	EPICAT-		EPICAT-	0	CHG		0	EPICAT-
581	EPICAT-		EPICAT-	0	CHG		-1358	EPICAT-
3156	EPICAT-		EPICAT-	0.694444	CHG		0	EPICAT-
610	EPICAT-		EPICAT-	0	CHG		-426	EPICAT-
536	EPICAT-		EPICAT-	24.3243	CHG		-1132	EPICAT-
634	EPICAT-		EPICAT-	3.43008	CHG		-342	EPICAT-
537	EPICAT-		EPICAT-	9.35323	CHG		-961	EPICAT-
400	EPICAT-		EPICAT-	1.15639	CHG		-1812	EPICAT-
415	EPICAT-		EPICAT-	0.83682	CHG		-486	EPICAT-
243	EPICAT-		EPICAT-	35.0427	CHG		-243	EPICAT-
340	EPICAT-		EPICAT-	1.2987	CHG		178	EPICAT-
162	EPICAT-		EPICAT-	43.6599	CHG		0	EPICAT-
1647	EPICAT-		EPICAT-	59.7786	CHG		21	EPICAT-
632	EPICAT-		EPICAT-	60.9091	CHG		2078	EPICAT-
2578	EPICAT-		EPICAT-	55.2529	CHG		-329	EPICAT-
777	EPICAT-		EPICAT-	35.8491	CHG		-1157	EPICAT-
86	EPICAT-		EPICAT-	0	CHG		-1132	EPICAT-
993	EPICAT-		EPICAT-	0	CHG		-96	EPICAT-
1712	EPICAT-		EPICAT-	50	CHG		0	EPICAT-
1120	EPICAT-		EPICAT-	71.0526	CHG		20	EPICAT-
880	EPICAT-		EPICAT-	0	CHG		-873	EPICAT-
249	EPICAT-		EPICAT-	1.48699	CHG		-954	EPICAT-
472	EPICAT-		EPICAT-	40.0978	CHG		-1746	EPICAT-
79	EPICAT-		EPICAT-	11.7647	CHG		-2567	EPICAT-
1466	EPICAT-		EPICAT-	7.31707	CHG		-2497	EPICAT-
838	EPICAT-		EPICAT-	3.22581	CHG		-1614	EPICAT-
450	EPICAT-		EPICAT-	48.6861	CHG		287	EPICAT-
1505	EPICAT-		EPICAT-	24.7706	CHG		1511	EPICAT-
1427	EPICAT-		EPICAT-	31.0345	CHG		3016	EPICAT-
247	EPICAT-		EPICAT-	37.5	CHG		-4294	EPICAT-
756	EPICAT-		EPICAT-	53.0435	CHG		-2881	EPICAT-
473	EPICAT-		EPICAT-	57.1429	CHG		-2408	EPICAT-
1314	EPICAT-		EPICAT-	1.84332	CHG		-1094	EPICAT-
359	EPICAT-		EPICAT-	30.9659	CHG		-33	EPICAT-
506	EPICAT-		EPICAT-	0	CHG		-849	EPICAT-
513	EPICAT-		EPICAT-	0	CHG		988	EPICAT-
791	EPICAT-		EPICAT-	0	CHG		1595	EPICAT-
2159	EPICAT-		EPICAT-	19.7917	CHG		42	EPICAT-
634	EPICAT-		EPICAT-	29.646	CHG		282	EPICAT-
167	EPICAT-		EPICAT-	1.12782	CHG		0	EPICAT-
191	EPICAT-		EPICAT-	0.423729	CHG		-751	EPICAT-
56	EPICAT-		EPICAT-	0	CHG		-1546	EPICAT-
128	EPICAT-		EPICAT-	8.13953	CHG		577	EPICAT-
1436	EPICAT-		EPICAT-	0	CHG		1080	EPICAT-
306	EPICAT-		EPICAT-	11.1111	CHG		2516	EPICAT-
96	EPICAT-		EPICAT-	12.9944	CHG		2822	EPICAT-
92	EPICAT-		EPICAT-	26.9618	CHG		-3168	EPICAT-
768	EPICAT-		EPICAT-	44.1338	CHG		-612	EPICAT-
130	EPICAT-		EPICAT-	2.35294	CHG		-435	EPICAT-
184	EPICAT-		EPICAT-	15.824	CHG		-331	EPICAT-
333	EPICAT-		EPICAT-	22.5806	CHG		1455	EPICAT-
424	EPICAT-		EPICAT-	55.0562	CHG		1788	EPICAT-
1383	EPICAT-		EPICAT-	39.1867	CHG		-334	EPICAT-
765	EPICAT-		EPICAT-	2.29885	CHG		-191	EPICAT-
2375	EPICAT-		EPICAT-	34.0909	CHG		-594	EPICAT-
380	EPICAT-		EPICAT-	64.8936	CHG		320	EPICAT-
279	EPICAT-		EPICAT-	48.3002	CHG		41	EPICAT-
245	EPICAT-		EPICAT-	15.0602	CHG		-2724	EPICAT-
3128	EPICAT-		EPICAT-	15.8621	CHG		-2969	EPICAT-
241	EPICAT-		EPICAT-	4.7619	CHG		-4759	EPICAT-
154	EPICAT-		EPICAT-	2.5641	CHG		-4193	EPICAT-
130	EPICAT-		EPICAT-	14.475	CHG		-3127	EPICAT-
305	EPICAT-		EPICAT-	0.42735	CHG		-2814	EPICAT-
304	EPICAT-		EPICAT-	0.367647	CHG		-1212	EPICAT-
247	EPICAT-		EPICAT-	3.0303	CHG		-940	EPICAT-
456	EPICAT-		EPICAT-	11.8519	CHG		-94	EPICAT-
1033	EPICAT-		EPICAT-	72.2222	CHG		-62	EPICAT-
611	EPICAT-		EPICAT-	2.5974	CHG		-156	EPICAT-
225	EPICAT-		EPICAT-	12.5828	CHG		0	EPICAT-
615	EPICAT-		EPICAT-	38.6819	CHG		-248	EPICAT-
656	EPICAT-		EPICAT-	6.47773	CHG		-568	EPICAT-
187	EPICAT-		EPICAT-	18.6528	CHG		-381	EPICAT-
422	EPICAT-		EPICAT-	36	CHG		1787	EPICAT-
166	EPICAT-		EPICAT-	45.6522	CHG		-2229	EPICAT-
418	EPICAT-		EPICAT-	26	CHG		-373	EPICAT-
403	EPICAT-		EPICAT-	0	CHG		0	EPICAT-
602	EPICAT-		EPICAT-	18.0488	CHG		23	EPICAT-
342	EPICAT-		EPICAT-	66.6667	CHG		276	EPICAT-
824	EPICAT-		EPICAT-	0	CHG		703	EPICAT-
165	EPICAT-		EPICAT-	63.6364	CHG		1132	EPICAT-
550	EPICAT-		EPICAT-	0	CHG		582	EPICAT-
639	EPICAT-		EPICAT-	13.253	CHG		0	EPICAT-
3658	EPICAT-		EPICAT-	20.1923	CHG		-1351	EPICAT-
280	EPICAT-		EPICAT-	29.6552	CHG		-940	EPICAT-
624	EPICAT-		EPICAT-	23.3871	CHG		0	EPICAT-
243	EPICAT-		EPICAT-	0.869565	CHG		742	EPICAT-
824	EPICAT-		EPICAT-	0.549451	CHG		985	EPICAT-
118	EPICAT-		EPICAT-	43.8149	CHG		-6032	EPICAT-
968	EPICAT-		EPICAT-	2.53165	CHG		-4591	EPICAT-
4208	EPICAT-		EPICAT-	1.02041	CHG		-180	EPICAT-
77	EPICAT-		EPICAT-	48.7437	CHG		151	EPICAT-
1674	EPICAT-		EPICAT-	52.8455	CHG		2341	EPICAT-
478	EPICAT-		EPICAT-	6.03015	CHG		811	EPICAT-
121	EPICAT-		EPICAT-	0	CHG		480	EPICAT-
255	EPICAT-		EPICAT-	1.42857	CHG		193	EPICAT-
505	EPICAT-		EPICAT-	16.5165	CHG		0	EPICAT-
339	EPICAT-		EPICAT-	26.5487	CHG		-394	EPICAT-
194	EPICAT-		EPICAT-	5.12821	CHG		0	EPICAT-
10472	EPICAT-		EPICAT-	12.5	CHG		-269	EPICAT-
187	EPICAT-		EPICAT-	0	CHG		-222	EPICAT-
247	EPICAT-		EPICAT-	0	CHG		-1349	EPICAT-
1117	EPICAT-		EPICAT-	12.3077	CHG		-1615	EPICAT-
152	EPICAT-		EPICAT-	49.1228	CHG		-1463	EPICAT-
239	EPICAT-		EPICAT-	52	CHG		-493	EPICAT-
806	EPICAT-		EPICAT-	3.22581	CHG		0	EPICAT-
685	EPICAT-		EPICAT-	1.90476	CHG		0	EPICAT-
1431	EPICAT-		EPICAT-	18.1818	CHG		2035	EPICAT-
578	EPICAT-		EPICAT-	1.00559	CHG		4124	EPICAT-
196	EPICAT-		EPICAT-	22.8571	CHG		4702	EPICAT-
336	EPICAT-		EPICAT-	12.5	CHG		-3906	EPICAT-
272	EPICAT-		EPICAT-	40.7524	CHG		147	EPICAT-
107	EPICAT-		EPICAT-	46.2913	CHG		651	EPICAT-
15100	EPICAT-		EPICAT-	96.7742	CHG		3023	EPICAT-
744	EPICAT-		EPICAT-	19.9482	CHG		6411	EPICAT-
400	EPICAT-		EPICAT-	37.7827	CHG		5603	EPICAT-
347	EPICAT-		EPICAT-	59.6154	CHG		4923	EPICAT-
560	EPICAT-		EPICAT-	14.1026	CHG		3721	EPICAT-
677	EPICAT-		EPICAT-	0	CHG		1915	EPICAT-
227	EPICAT-		EPICAT-	95.6522	CHG		1540	EPICAT-
882	EPICAT-		EPICAT-	1.2987	CHG		100	EPICAT-
1805	EPICAT-		EPICAT-	0.930233	CHG		-64	EPICAT-
520	EPICAT-		EPICAT-	1.28205	CHG		1156	EPICAT-
420	EPICAT-		EPICAT-	12.6354	CHG		418	EPICAT-
563	EPICAT-		EPICAT-	0	CHG		-73	EPICAT-
6928	EPICAT-		EPICAT-	15.0943	CHG		851	EPICAT-
1179	EPICAT-		EPICAT-	29.2135	CHG		-2328	EPICAT-
878	EPICAT-		EPICAT-	80.7692	CHG		-1421	EPICAT-
725	EPICAT-		EPICAT-	1.94805	CHG		-509	EPICAT-
610	EPICAT-		EPICAT-	0	CHG		0	EPICAT-
857	EPICAT-		EPICAT-	0.793651	CHG		0	EPICAT-
11172	EPICAT-		EPICAT-	1.54015	CHG		0	EPICAT-
800	EPICAT-		EPICAT-	93.3333	CHG		0	EPICAT-
899	EPICAT-		EPICAT-	0	CHG		0	EPICAT-
871	EPICAT-		EPICAT-	18.5841	CHG		37	EPICAT-
1466	EPICAT-		EPICAT-	16.3683	CHG		0	EPICAT-
2313	EPICAT-		EPICAT-	10.089	CHG		1369	EPICAT-
21310	EPICAT-		EPICAT-	46.5217	CHG		5704	EPICAT-
136	EPICAT-		EPICAT-	16.8831	CHG		-10107	EPICAT-
3564	EPICAT-		EPICAT-	46.3415	CHG		-6276	EPICAT-
206	EPICAT-		EPICAT-	16.7665	CHG		-6065	EPICAT-
656	EPICAT-		EPICAT-	8.06452	CHG		-5382	EPICAT-
1731	EPICAT-		EPICAT-	37.5	CHG		-2336	EPICAT-
141	EPICAT-		EPICAT-	53.125	CHG		-801	EPICAT-
324	EPICAT-		EPICAT-	29.8701	CHG		843	EPICAT-
620	EPICAT-		EPICAT-	18.705	CHG		1167	EPICAT-
1191	EPICAT-		EPICAT-	17.5824	CHG		1787	EPICAT-
5860	EPICAT-		EPICAT-	43.5371	CHG		2097	EPICAT-
949	EPICAT-		EPICAT-	22.6667	CHG		941	EPICAT-
615	EPICAT-		EPICAT-	0	CHG		-11	EPICAT-
174	EPICAT-		EPICAT-	20.1389	CHG		-89	EPICAT-
169	EPICAT-		EPICAT-	31.6206	CHG		425	EPICAT-
4810	EPICAT-		EPICAT-	6.1082	CHG		0	EPICAT-
1016	EPICAT-		EPICAT-	9.21053	CHG		-1754	EPICAT-
964	EPICAT-		EPICAT-	66.6667	CHG		0	EPICAT-
345	EPICAT-		EPICAT-	32.4324	CHG		1063	EPICAT-
700	EPICAT-		EPICAT-	61.3027	CHG		1694	EPICAT-
108	EPICAT-		EPICAT-	8.81057	CHG		-2172	EPICAT-
63	EPICAT-		EPICAT-	1.20482	CHG		-1644	EPICAT-
478	EPICAT-		EPICAT-	0	CHG		-1166	EPICAT-
283	EPICAT-		EPICAT-	51.2346	CHG		-166	EPICAT-
2020	EPICAT-		EPICAT-	25.3165	CHG		114	EPICAT-
1780	EPICAT-		EPICAT-	46.7391	CHG		-289	EPICAT-
346	EPICAT-		EPICAT-	33.0144	CHG		-2069	EPICAT-
244	EPICAT-		EPICAT-	8.46561	CHG		-2475	EPICAT-
325	EPICAT-		EPICAT-	36.1111	CHG		-2719	EPICAT-
380	EPICAT-		EPICAT-	10.3448	CHG		-3044	EPICAT-
105	EPICAT-		EPICAT-	83.7838	CHG		-3949	EPICAT-
1914	EPICAT-		EPICAT-	0.833333	CHG		-3586	EPICAT-
122	EPICAT-		EPICAT-	1.5873	CHG		-2625	EPICAT-
1320	EPICAT-		EPICAT-	44.7289	CHG		-1058	EPICAT-
484	EPICAT-		EPICAT-	31.8898	CHG		0	EPICAT-
136	EPICAT-		EPICAT-	44.2125	CHG		874	EPICAT-
392	EPICAT-		EPICAT-	30	CHG		1399	EPICAT-
502	EPICAT-		EPICAT-	43.7168	CHG		1956	EPICAT-
61	EPICAT-		EPICAT-	55.1475	CHG		2240	EPICAT-
927	EPICAT-		EPICAT-	0	CHG		1080	EPICAT-
210	EPICAT-		EPICAT-	33.0612	CHG		647	EPICAT-
278	EPICAT-		EPICAT-	36.6492	CHG		266	EPICAT-
156	EPICAT-		EPICAT-	29.0094	CHG		0	EPICAT-
442	EPICAT-		EPICAT-	0	CHG		-99	EPICAT-
264	EPICAT-		EPICAT-	0	CHG		74	EPICAT-
423	EPICAT-		EPICAT-	10.2041	CHG		466	EPICAT-
377	EPICAT-		EPICAT-	1.10497	CHG		0	EPICAT-
930	EPICAT-		EPICAT-	0.442478	CHG		-92	EPICAT-
163	EPICAT-		EPICAT-	0	CHG		-1022	EPICAT-
4294	EPICAT-		EPICAT-	0	CHG		426	EPICAT-
232	EPICAT-		EPICAT-	33.6134	CHG		-636	EPICAT-
208	EPICAT-		EPICAT-	0.719424	CHG		2027	EPICAT-
344	EPICAT-		EPICAT-	40.0862	CHG		789	EPICAT-
445	EPICAT-		EPICAT-	43.4007	CHG		0	EPICAT-
334	EPICAT-		EPICAT-	41.6949	CHG		0	EPICAT-
179	EPICAT-		EPICAT-	0	CHG		-685	EPICAT-
327	EPICAT-		EPICAT-	31.068	CHG		-912	EPICAT-
572	EPICAT-		EPICAT-	31.9588	CHG		215	EPICAT-
185	EPICAT-		EPICAT-	57.6271	CHG		1778	EPICAT-
286	EPICAT-		EPICAT-	19.4805	CHG		-1898	EPICAT-
940	EPICAT-		EPICAT-	8.70536	CHG		-958	EPICAT-
181	EPICAT-		EPICAT-	17.0098	CHG		-2586	EPICAT-
124	EPICAT-		EPICAT-	1.00671	CHG		-1935	EPICAT-
1124	EPICAT-		EPICAT-	1.46628	CHG		-811	EPICAT-
85	EPICAT-		EPICAT-	60.9272	CHG		-726	EPICAT-
263	EPICAT-		EPICAT-	1.06952	CHG		378	EPICAT-
136	EPICAT-		EPICAT-	1.78571	CHG		0	EPICAT-
1106	EPICAT-		EPICAT-	48.9443	CHG		-547	EPICAT-
164	EPICAT-		EPICAT-	41.164	CHG		-3116	EPICAT-
928	EPICAT-		EPICAT-	6.84932	CHG		-340	EPICAT-
751	EPICAT-		EPICAT-	38.2353	CHG		798	EPICAT-
559	EPICAT-		EPICAT-	35.2941	CHG		2669	EPICAT-
1619	EPICAT-		EPICAT-	39.7059	CHG		-179	EPICAT-
2621	EPICAT-		EPICAT-	7.47664	CHG		-3843	EPICAT-
148	EPICAT-		EPICAT-	20.1878	CHG		-5491	EPICAT-
2592	EPICAT-		EPICAT-	17.7778	CHG		-406	EPICAT-
3188	EPICAT-		EPICAT-	43.4572	CHG		99	EPICAT-
166	EPICAT-		EPICAT-	36.6438	CHG		-374	EPICAT-
107	EPICAT-		EPICAT-	42.4837	CHG		-37	EPICAT-
203	EPICAT-		EPICAT-	42.1053	CHG		51	EPICAT-
150	EPICAT-		EPICAT-	19.3467	CHG		1341	EPICAT-
196	EPICAT-		EPICAT-	25	CHG		85	EPICAT-
196	EPICAT-		EPICAT-	7.79221	CHG		-135	EPICAT-
1089	EPICAT-		EPICAT-	11.1111	CHG		0	EPICAT-
308	EPICAT-		EPICAT-	18.408	CHG		0	EPICAT-
361	EPICAT-		EPICAT-	23.8663	CHG		-763	EPICAT-
580	EPICAT-		EPICAT-	9.2233	CHG		-105	EPICAT-
662	EPICAT-		EPICAT-	0.742574	CHG		-685	EPICAT-
330	EPICAT-		EPICAT-	0	CHG		-740	EPICAT-
135	EPICAT-		EPICAT-	0	CHG		-332	EPICAT-
1532	EPICAT-		EPICAT-	42.9952	CHG		18	EPICAT-
313	EPICAT-		EPICAT-	39.5817	CHG		2431	EPICAT-
240	EPICAT-		EPICAT-	49.1369	CHG		-2379	EPICAT-
1042	EPICAT-		EPICAT-	0	CHG		-1309	EPICAT-
267	EPICAT-		EPICAT-	22.7642	CHG		429	EPICAT-
207	EPICAT-		EPICAT-	15.4696	CHG		133	EPICAT-
769	EPICAT-		EPICAT-	25.144	CHG		-515	EPICAT-
4868	EPICAT-		EPICAT-	28.7719	CHG		-58	EPICAT-
2279	EPICAT-		EPICAT-	7.28291	CHG		0	EPICAT-
845	EPICAT-		EPICAT-	6.52174	CHG		1188	EPICAT-
1004	EPICAT-		EPICAT-	1.0101	CHG		-447	EPICAT-
1026	EPICAT-		EPICAT-	56.1555	CHG		543	EPICAT-
200	EPICAT-		EPICAT-	31.2057	CHG		-165	EPICAT-
673	EPICAT-		EPICAT-	26.2048	CHG		152	EPICAT-
201	EPICAT-		EPICAT-	20	CHG		725	EPICAT-
139	EPICAT-		EPICAT-	3.44828	CHG		0	EPICAT-
455	EPICAT-		EPICAT-	0	CHG		-101	EPICAT-
564	EPICAT-		EPICAT-	38.7974	CHG		-918	EPICAT-
703	EPICAT-		EPICAT-	9.00901	CHG		-1555	EPICAT-
1654	EPICAT-		EPICAT-	10.1124	CHG		-126	EPICAT-
81	EPICAT-		EPICAT-	32.1598	CHG		-45	EPICAT-
940	EPICAT-		EPICAT-	38.5714	CHG		171	EPICAT-
53	EPICAT-		EPICAT-	20.5128	CHG		1111	EPICAT-
4554	EPICAT-		EPICAT-	42.0464	CHG		1203	EPICAT-
619	EPICAT-		EPICAT-	0	CHG		996	EPICAT-
123	EPICAT-		EPICAT-	0	CHG		-150	EPICAT-
566	EPICAT-		EPICAT-	21.4286	CHG		-1035	EPICAT-
200	EPICAT-		EPICAT-	21.5686	CHG		0	EPICAT-
1149	EPICAT-		EPICAT-	19.2308	CHG		451	EPICAT-
891	EPICAT-		EPICAT-	41.1283	CHG		1921	EPICAT-
139	EPICAT-		EPICAT-	9.02256	CHG		779	EPICAT-
87	EPICAT-		EPICAT-	33.3333	CHG		646	EPICAT-
468	EPICAT-		EPICAT-	25.4902	CHG		171	EPICAT-
902	EPICAT-		EPICAT-	18.3099	CHG		-1849	EPICAT-
1614	EPICAT-		EPICAT-	1.9802	CHG		-2808	EPICAT-
83	EPICAT-		EPICAT-	1.75439	CHG		-4422	EPICAT-
607	EPICAT-		EPICAT-	41.8753	CHG		-962	EPICAT-
100	EPICAT-		EPICAT-	26.2295	CHG		-297	EPICAT-
729	EPICAT-		EPICAT-	47.4747	CHG		229	EPICAT-
960	EPICAT-		EPICAT-	37.1212	CHG		958	EPICAT-
1044	EPICAT-		EPICAT-	18.4211	CHG		-660	EPICAT-
750	EPICAT-		EPICAT-	10	CHG		-77	EPICAT-
2683	EPICAT-		EPICAT-	28.4211	CHG		-11	EPICAT-
758	EPICAT-		EPICAT-	50.8197	CHG		-150	EPICAT-
1884	EPICAT-		EPICAT-	28.3237	CHG		-908	EPICAT-
80	EPICAT-		EPICAT-	18.4211	CHG		-6789	EPICAT-
1022	EPICAT-		EPICAT-	3.09278	CHG		-6869	EPICAT-
87	EPICAT-		EPICAT-	5.16129	CHG		-7892	EPICAT-
5747	EPICAT-		EPICAT-	10.4072	CHG		-8335	EPICAT-
723	EPICAT-		EPICAT-	0	CHG		-13275	EPICAT-
1143	EPICAT-		EPICAT-	0.283286	CHG		-12132	EPICAT-
950	EPICAT-		EPICAT-	1.42857	CHG		-10848	EPICAT-
4627	EPICAT-		EPICAT-	3.18471	CHG		-6152	EPICAT-
172	EPICAT-		EPICAT-	14.5161	CHG		-5725	EPICAT-
5082	EPICAT-		EPICAT-	8.04438	CHG		-384	EPICAT-
196	EPICAT-		EPICAT-	13.3333	CHG		0	EPICAT-
972	EPICAT-		EPICAT-	18.8341	CHG		57	EPICAT-
619	EPICAT-		EPICAT-	7.48588	CHG		1102	EPICAT-
1414	EPICAT-		EPICAT-	13.2199	CHG		1853	EPICAT-
68	EPICAT-		EPICAT-	40.8863	CHG		-3073	EPICAT-
957	EPICAT-		EPICAT-	13.8889	CHG		-2116	EPICAT-
1618	EPICAT-		EPICAT-	52.8302	CHG		-14	EPICAT-
491	EPICAT-		EPICAT-	20	CHG		0	EPICAT-
987	EPICAT-		EPICAT-	22.8782	CHG		3712	EPICAT-
55	EPICAT-		EPICAT-	0.746269	CHG		3777	EPICAT-
109	EPICAT-		EPICAT-	40.2556	CHG		4360	EPICAT-
1086	EPICAT-		EPICAT-	28	CHG		4687	EPICAT-
847	EPICAT-		EPICAT-	3.33333	CHG		-2819	EPICAT-
686	EPICAT-		EPICAT-	15.5172	CHG		-275	EPICAT-
4882	EPICAT-		EPICAT-	18.7713	CHG		-1046	EPICAT-
1228	EPICAT-		EPICAT-	26.8146	CHG		-6453	EPICAT-
314	EPICAT-		EPICAT-	40.7792	CHG		-7686	EPICAT-
925	EPICAT-		EPICAT-	53.8217	CHG		-8350	EPICAT-
206	EPICAT-		EPICAT-	20.7959	CHG		-10423	EPICAT-
116	EPICAT-		EPICAT-	0.37594	CHG		-10730	EPICAT-
555	EPICAT-		EPICAT-	2.68456	CHG		-10950	EPICAT-
2372	EPICAT-		EPICAT-	72.5806	CHG		5947	EPICAT-
2789	EPICAT-		EPICAT-	16.129	CHG		2952	EPICAT-
1169	EPICAT-		EPICAT-	43.7037	CHG		364	EPICAT-
959	EPICAT-		EPICAT-	19.4631	CHG		-335	EPICAT-
408	EPICAT-		EPICAT-	17.3913	CHG		-1294	EPICAT-
1001	EPICAT-		EPICAT-	35.9155	CHG		-2013	EPICAT-
170	EPICAT-		EPICAT-	46.1538	CHG		-3457	EPICAT-
3394	EPICAT-		EPICAT-	25	CHG		-4596	EPICAT-
12395	EPICAT-		EPICAT-	15.2174	CHG		1117	EPICAT-
254	EPICAT-		EPICAT-	25.448	CHG		0	EPICAT-
176	EPICAT-		EPICAT-	15.6627	CHG		-3240	EPICAT-
207	EPICAT-		EPICAT-	69.5652	CHG		-4199	EPICAT-
631	EPICAT-		EPICAT-	54.1667	CHG		-4972	EPICAT-
325	EPICAT-		EPICAT-	16.7315	CHG		-10760	EPICAT-
309	EPICAT-		EPICAT-	49.9507	CHG		-11216	EPICAT-
98	EPICAT-		EPICAT-	41.2742	CHG		-11898	EPICAT-
452	EPICAT-		EPICAT-	5.55556	CHG		-12062	EPICAT-
4119	EPICAT-		EPICAT-	12.1076	CHG		11192	EPICAT-
86	EPICAT-		EPICAT-	43.58	CHG		10763	EPICAT-
667	EPICAT-		EPICAT-	23.6667	CHG		9097	EPICAT-
2496	EPICAT-		EPICAT-	8.82353	CHG		6490	EPICAT-
423	EPICAT-		EPICAT-	38.2716	CHG		6067	EPICAT-
984	EPICAT-		EPICAT-	23.2877	CHG		4630	EPICAT-
311	EPICAT-		EPICAT-	37.5905	CHG		3382	EPICAT-
342	EPICAT-		EPICAT-	37.9538	CHG		2687	EPICAT-
561	EPICAT-		EPICAT-	43.4483	CHG		2126	EPICAT-
509	EPICAT-		EPICAT-	68.0851	CHG		-1512	EPICAT-
990	EPICAT-		EPICAT-	69.6429	CHG		-2340	EPICAT-
837	EPICAT-		EPICAT-	0	CHG		-4062	EPICAT-
416	EPICAT-		EPICAT-	0	CHG		4406	EPICAT-
359	EPICAT-		EPICAT-	36.4379	CHG		3938	EPICAT-
1202	EPICAT-		EPICAT-	47.503	CHG		-314	EPICAT-
353	EPICAT-		EPICAT-	48.6837	CHG		-1756	EPICAT-
4882	EPICAT-		EPICAT-	36.9099	CHG		-871	EPICAT-
2797	EPICAT-		EPICAT-	41.4894	CHG		369	EPICAT-
240	EPICAT-		EPICAT-	0	CHG		283	EPICAT-
630	EPICAT-		EPICAT-	56.6381	CHG		858	EPICAT-
2722	EPICAT-		EPICAT-	26.6667	CHG		27	EPICAT-
1640	EPICAT-		EPICAT-	11.5068	CHG		0	EPICAT-
394	EPICAT-		EPICAT-	27.2085	CHG		-953	EPICAT-
518	EPICAT-		EPICAT-	43.4211	CHG		-3198	EPICAT-
306	EPICAT-		EPICAT-	40.5574	CHG		-4263	EPICAT-
173	EPICAT-		EPICAT-	49.3056	CHG		-4570	EPICAT-
1299	EPICAT-		EPICAT-	55	CHG		-5503	EPICAT-
369	EPICAT-		EPICAT-	1.03448	CHG		-6809	EPICAT-
1480	EPICAT-		EPICAT-	4.08163	CHG		5691	EPICAT-
535	EPICAT-		EPICAT-	13.9623	CHG		1877	EPICAT-
319	EPICAT-		EPICAT-	1.27389	CHG		521	EPICAT-
1617	EPICAT-		EPICAT-	0	CHG		-81	EPICAT-
855	EPICAT-		EPICAT-	43.4298	CHG		-3457	EPICAT-
16029	EPICAT-		EPICAT-	24.7423	CHG		-5392	EPICAT-
817	EPICAT-		EPICAT-	13.7405	CHG		-22142	EPICAT-
1473	EPICAT-		EPICAT-	0	CHG		-23444	EPICAT-
1844	EPICAT-		EPICAT-	35.8277	CHG		-27066	EPICAT-
302	EPICAT-		EPICAT-	13.8889	CHG		-27905	EPICAT-
806	EPICAT-		EPICAT-	29.3233	CHG		-25350	EPICAT-
5267	EPICAT-		EPICAT-	35.0427	CHG		-19884	EPICAT-
375	EPICAT-		EPICAT-	32.3529	CHG		-19372	EPICAT-
725	EPICAT-		EPICAT-	46.0744	CHG		-17715	EPICAT-
153	EPICAT-		EPICAT-	32.8643	CHG		-17562	EPICAT-
1914	EPICAT-		EPICAT-	10.7317	CHG		-13215	EPICAT-
82	EPICAT-		EPICAT-	25.3151	CHG		-13133	EPICAT-
4820	EPICAT-		EPICAT-	10.9131	CHG		-7409	EPICAT-
111	EPICAT-		EPICAT-	41.0445	CHG		-7069	EPICAT-
205	EPICAT-		EPICAT-	44	CHG		-860	EPICAT-
146	EPICAT-		EPICAT-	55.5556	CHG		-605	EPICAT-
372	EPICAT-		EPICAT-	41.7417	CHG		0	EPICAT-
1005	EPICAT-		EPICAT-	3.38983	CHG		375	EPICAT-
293	EPICAT-		EPICAT-	36.4532	CHG		2685	EPICAT-
3726	EPICAT-		EPICAT-	30.932	CHG		3430	EPICAT-
165	EPICAT-		EPICAT-	29.0323	CHG		2945	EPICAT-
198	EPICAT-		EPICAT-	10.2041	CHG		2093	EPICAT-
656	EPICAT-		EPICAT-	28.3019	CHG		261	EPICAT-
152	EPICAT-		EPICAT-	19.0476	CHG		-112	EPICAT-
352	EPICAT-		EPICAT-	16.7421	CHG		-869	EPICAT-
50	EPICAT-		EPICAT-	24.812	CHG		437	EPICAT-
2129	EPICAT-		EPICAT-	25.8065	CHG		487	EPICAT-
98	EPICAT-		EPICAT-	11.3821	CHG		-941	EPICAT-
758	EPICAT-		EPICAT-	29.2964	CHG		-183	EPICAT-
297	EPICAT-		EPICAT-	12.6359	CHG		-445	EPICAT-
150	EPICAT-		EPICAT-	18.795	CHG		0	EPICAT-
228	EPICAT-		EPICAT-	35.46	CHG		58	EPICAT-
635	EPICAT-		EPICAT-	11.2033	CHG		-46	EPICAT-
460	EPICAT-		EPICAT-	41.0526	CHG		-1150	EPICAT-
1225	EPICAT-		EPICAT-	25.2874	CHG		-1877	EPICAT-
169	EPICAT-		EPICAT-	37.6147	CHG		-3766	EPICAT-
915	EPICAT-		EPICAT-	40.5333	CHG		-4652	EPICAT-
285	EPICAT-		EPICAT-	64.2857	CHG		4765	EPICAT-
2208	EPICAT-		EPICAT-	47.7848	CHG		197	EPICAT-
201	EPICAT-		EPICAT-	46.6488	CHG		-2551	EPICAT-
877	EPICAT-		EPICAT-	56.7876	CHG		-2752	EPICAT-
1679	EPICAT-		EPICAT-	41.8711	CHG		4093	EPICAT-
1856	EPICAT-		EPICAT-	69.5455	CHG		790	EPICAT-
7679	EPICAT-		EPICAT-	39.1162	CHG		0	EPICAT-
204	EPICAT-		EPICAT-	28	CHG		546	EPICAT-
142	EPICAT-		EPICAT-	32.7586	CHG		-484	EPICAT-
66	EPICAT-		EPICAT-	49.5327	CHG		-327	EPICAT-
1013	EPICAT-		EPICAT-	19.8813	CHG		0	EPICAT-
628	EPICAT-		EPICAT-	10.5263	CHG		1119	EPICAT-
969	EPICAT-		EPICAT-	13.7255	CHG		2349	EPICAT-
1162	EPICAT-		EPICAT-	3.33333	CHG		4515	EPICAT-
115	EPICAT-		EPICAT-	2.27273	CHG		5744	EPICAT-
224	EPICAT-		EPICAT-	12.0805	CHG		7339	EPICAT-
499	EPICAT-		EPICAT-	37.218	CHG		8552	EPICAT-
2484	EPICAT-		EPICAT-	19.7761	CHG		9051	EPICAT-
445	EPICAT-		EPICAT-	15.2709	CHG		11535	EPICAT-
13364	EPICAT-		EPICAT-	30.4795	CHG		-7699	EPICAT-
7273	EPICAT-		EPICAT-	25.1645	CHG		-426	EPICAT-
833	EPICAT-		EPICAT-	20.9964	CHG		33	EPICAT-
1115	EPICAT-		EPICAT-	38.0503	CHG		978	EPICAT-
145	EPICAT-		EPICAT-	44.94	CHG		546	EPICAT-
52	EPICAT-		EPICAT-	3.93013	CHG		-126	EPICAT-
68	EPICAT-		EPICAT-	0	CHG		0	EPICAT-
1106	EPICAT-		EPICAT-	63.2653	CHG		6874	EPICAT-
1747	EPICAT-		EPICAT-	0.890208	CHG		7980	EPICAT-
105	EPICAT-		EPICAT-	0.71599	CHG		9727	EPICAT-
62	EPICAT-		EPICAT-	12.766	CHG		11481	EPICAT-
3194	EPICAT-		EPICAT-	61.5385	CHG		11577	EPICAT-
204	EPICAT-		EPICAT-	55.5556	CHG		13691	EPICAT-
145	EPICAT-		EPICAT-	54.1667	CHG		14788	EPICAT-
1915	EPICAT-		EPICAT-	27.6243	CHG		23192	EPICAT-
1117	EPICAT-		EPICAT-	18.75	CHG		25385	EPICAT-
1104	EPICAT-		EPICAT-	7.31707	CHG		23945	EPICAT-
62	EPICAT-		EPICAT-	29.3617	CHG		19157	EPICAT-
157	EPICAT-		EPICAT-	39.0517	CHG		19000	EPICAT-
188	EPICAT-		EPICAT-	42.2164	CHG		18166	EPICAT-
4476	EPICAT-		EPICAT-	43.747	CHG		13663	EPICAT-
3602	EPICAT-		EPICAT-	30	CHG		9950	EPICAT-
136	EPICAT-		EPICAT-	35.1632	CHG		9297	EPICAT-
1456	EPICAT-		EPICAT-	33.945	CHG		7841	EPICAT-
1046	EPICAT-		EPICAT-	47.6636	CHG		3178	EPICAT-
272	EPICAT-		EPICAT-	39.1534	CHG		0	EPICAT-
250	EPICAT-		EPICAT-	41.252	CHG		-259	EPICAT-
210	EPICAT-		EPICAT-	48.6721	CHG		511	EPICAT-
272	EPICAT-		EPICAT-	43.0079	CHG		1129	EPICAT-
5377	EPICAT-		EPICAT-	37.037	CHG		1564	EPICAT-
1228	EPICAT-		EPICAT-	3.77358	CHG		5245	EPICAT-
111	EPICAT-		EPICAT-	23.3735	CHG		6961	EPICAT-
619	EPICAT-		EPICAT-	30.7071	CHG		7700	EPICAT-
139	EPICAT-		EPICAT-	61.3636	CHG		-1145	EPICAT-
102	EPICAT-		EPICAT-	12.5	CHG		-2232	EPICAT-
184	EPICAT-		EPICAT-	14.1732	CHG		-1638	EPICAT-
1355	EPICAT-		EPICAT-	33.3333	CHG		63	EPICAT-
4387	EPICAT-		EPICAT-	33.3333	CHG		1426	EPICAT-
5389	EPICAT-		EPICAT-	16.3265	CHG		5876	EPICAT-
1209	EPICAT-		EPICAT-	11.6505	CHG		11277	EPICAT-
104	EPICAT-		EPICAT-	18.7129	CHG		-12675	EPICAT-
391	EPICAT-		EPICAT-	13.0935	CHG		-10172	EPICAT-
8285	EPICAT-		EPICAT-	39.5588	CHG		-1884	EPICAT-
1889	EPICAT-		EPICAT-	3.20366	CHG		0	EPICAT-
495	EPICAT-		EPICAT-	36.8421	CHG		13	EPICAT-
600	EPICAT-		EPICAT-	0	CHG		180	EPICAT-
355	EPICAT-		EPICAT-	3.53535	CHG		819	EPICAT-
4015	EPICAT-		EPICAT-	0	CHG		2667	EPICAT-
539	EPICAT-		EPICAT-	1.96078	CHG		863	EPICAT-
127	EPICAT-		EPICAT-	7.44681	CHG		0	EPICAT-
1443	EPICAT-		EPICAT-	9.09091	CHG		0	EPICAT-
465	EPICAT-		EPICAT-	35.8008	CHG		-451	EPICAT-
1089	EPICAT-		EPICAT-	37.1681	CHG		-1699	EPICAT-
223	EPICAT-		EPICAT-	10.989	CHG		-2838	EPICAT-
354	EPICAT-		EPICAT-	1.66667	CHG		-4028	EPICAT-
2655	EPICAT-		EPICAT-	50.8428	CHG		2733	EPICAT-
160	EPICAT-		EPICAT-	0.680272	CHG		-880	EPICAT-
922	EPICAT-		EPICAT-	42.1705	CHG		-213	EPICAT-
89	EPICAT-		EPICAT-	14.8148	CHG		-124	EPICAT-
2431	EPICAT-		EPICAT-	25.5814	CHG		-545	EPICAT-
424	EPICAT-		EPICAT-	4.10959	CHG		-3428	EPICAT-
712	EPICAT-		EPICAT-	17.5758	CHG		-3852	EPICAT-
1617	EPICAT-		EPICAT-	3.57143	CHG		-4570	EPICAT-
175	EPICAT-		EPICAT-	38.7234	CHG		-6282	EPICAT-
1443	EPICAT-		EPICAT-	18.4896	CHG		-7487	EPICAT-
2247	EPICAT-		EPICAT-	4.61538	CHG		-8937	EPICAT-
240	EPICAT-		EPICAT-	4	CHG		-11191	EPICAT-
1728	EPICAT-		EPICAT-	26.2295	CHG		-11431	EPICAT-
406	EPICAT-		EPICAT-	21.9512	CHG		-13167	EPICAT-
1326	EPICAT-		EPICAT-	17.3077	CHG		-13669	EPICAT-
2164	EPICAT-		EPICAT-	42.1795	CHG		-15928	EPICAT-
70	EPICAT-		EPICAT-	33.3333	CHG		-18338	EPICAT-
64	EPICAT-		EPICAT-	12.1076	CHG		-19073	EPICAT-
1005	EPICAT-		EPICAT-	0	CHG		-19618	EPICAT-
53	EPICAT-		EPICAT-	13.0378	CHG		-20995	EPICAT-
391	EPICAT-		EPICAT-	33.3333	CHG		-21833	EPICAT-
2340	EPICAT-		EPICAT-	25.2792	CHG		-22224	EPICAT-
934	EPICAT-		EPICAT-	11.3903	CHG		-26819	EPICAT-
457	EPICAT-		EPICAT-	9.7561	CHG		-28228	EPICAT-
223	EPICAT-		EPICAT-	39.1414	CHG		-28940	EPICAT-
347	EPICAT-		EPICAT-	35.3831	CHG		-18062	EPICAT-
346	EPICAT-		EPICAT-	48.0054	CHG		-17411	EPICAT-
420	EPICAT-		EPICAT-	23.8938	CHG		-14269	EPICAT-
305	EPICAT-		EPICAT-	22.4299	CHG		-13835	EPICAT-
268	EPICAT-		EPICAT-	37.0714	CHG		-13472	EPICAT-
9767	EPICAT-		EPICAT-	28.324	CHG		-3127	EPICAT-
2195	EPICAT-		EPICAT-	23.0769	CHG		-52	EPICAT-
1571	EPICAT-		EPICAT-	42.8571	CHG		53	EPICAT-
2991	EPICAT-		EPICAT-	42.4731	CHG		9520	EPICAT-
4009	EPICAT-		EPICAT-	10.2041	CHG		4827	EPICAT-
888	EPICAT-		EPICAT-	26.57	CHG		3696	EPICAT-
214	EPICAT-		EPICAT-	35.5649	CHG		3342	EPICAT-
596	EPICAT-		EPICAT-	44.2566	CHG		2502	EPICAT-
5315	EPICAT-		EPICAT-	38.4921	CHG		0	EPICAT-
62	EPICAT-		EPICAT-	38.7387	CHG		-5272	EPICAT-
1691	EPICAT-		EPICAT-	36.3636	CHG		-6534	EPICAT-
1121	EPICAT-		EPICAT-	36.2543	CHG		7647	EPICAT-
3665	EPICAT-		EPICAT-	26.474	CHG		3982	EPICAT-
3615	EPICAT-		EPICAT-	44.5748	CHG		341	EPICAT-
166	EPICAT-		EPICAT-	0	CHG		-889	EPICAT-
4500	EPICAT-		EPICAT-	9.30233	CHG		-5665	EPICAT-
109	EPICAT-		EPICAT-	0	CHG		3648	EPICAT-
556	EPICAT-		EPICAT-	44.0367	CHG		3005	EPICAT-
663	EPICAT-		EPICAT-	14.1379	CHG		2030	EPICAT-
1195	EPICAT-		EPICAT-	0.316456	CHG		712	EPICAT-
1254	EPICAT-		EPICAT-	0.550964	CHG		-743	EPICAT-
615	EPICAT-		EPICAT-	6.25	CHG		-1997	EPICAT-
112	EPICAT-		EPICAT-	74.0741	CHG		-3164	EPICAT-
795	EPICAT-		EPICAT-	0	CHG		-3276	EPICAT-
262	EPICAT-		EPICAT-	17.6471	CHG		-6341	EPICAT-
782	EPICAT-		EPICAT-	4.4	CHG		-6497	EPICAT-
1829	EPICAT-		EPICAT-	92.5	CHG		-2819	EPICAT-
1646	EPICAT-		EPICAT-	2.17391	CHG		-200	EPICAT-
54	EPICAT-		EPICAT-	18.75	CHG		-146	EPICAT-
1288	EPICAT-		EPICAT-	34.5566	CHG		31	EPICAT-
226	EPICAT-		EPICAT-	52.8302	CHG		1668	EPICAT-
3004	EPICAT-		EPICAT-	14.9606	CHG		3947	EPICAT-
1364	EPICAT-		EPICAT-	46.9283	CHG		9170	EPICAT-
1419	EPICAT-		EPICAT-	40.5405	CHG		12074	EPICAT-
806	EPICAT-		EPICAT-	42.4857	CHG		3241	EPICAT-
823	EPICAT-		EPICAT-	33.114	CHG		2417	EPICAT-
85	EPICAT-		EPICAT-	39.653	CHG		2283	EPICAT-
142	EPICAT-		EPICAT-	30.8492	CHG		1814	EPICAT-
1565	EPICAT-		EPICAT-	36.2126	CHG		249	EPICAT-
240	EPICAT-		EPICAT-	42.6924	CHG		0	EPICAT-
110	EPICAT-		EPICAT-	34.4434	CHG		-160	EPICAT-
861	EPICAT-		EPICAT-	40.5176	CHG		-270	EPICAT-
429	EPICAT-		EPICAT-	50.2639	CHG		-1136	EPICAT-
560	EPICAT-		EPICAT-	62.5	CHG		-2139	EPICAT-
323	EPICAT-		EPICAT-	41.637	CHG		-3097	EPICAT-
2956	EPICAT-		EPICAT-	28.8136	CHG		-3498	EPICAT-
113	EPICAT-		EPICAT-	36.1502	CHG		-3005	EPICAT-
547	EPICAT-		EPICAT-	20.3822	CHG		-2458	EPICAT-
50	EPICAT-		EPICAT-	0.763359	CHG		-2408	EPICAT-
1888	EPICAT-		EPICAT-	45.7447	CHG		-344	EPICAT-
4681	EPICAT-		EPICAT-	38.1526	CHG		0	EPICAT-
1439	EPICAT-		EPICAT-	43.9286	CHG		0	EPICAT-
8021	EPICAT-		EPICAT-	43.3775	CHG		2906	EPICAT-
1071	EPICAT-		EPICAT-	6.12245	CHG		9142	EPICAT-
7246	EPICAT-		EPICAT-	44.382	CHG		10927	EPICAT-
1069	EPICAT-		EPICAT-	6.95971	CHG		15204	EPICAT-
1068	EPICAT-		EPICAT-	0	CHG		18173	EPICAT-
2394	EPICAT-		EPICAT-	8.86076	CHG		19422	EPICAT-
14891	EPICAT-		EPICAT-	38.2196	CHG		22947	EPICAT-
3765	EPICAT-		EPICAT-	44.1915	CHG		-24094	EPICAT-
2209	EPICAT-		EPICAT-	38.3908	CHG		-21866	EPICAT-
198	EPICAT-		EPICAT-	37.9936	CHG		-19245	EPICAT-
123	EPICAT-		EPICAT-	35.2174	CHG		-18684	EPICAT-
171	EPICAT-		EPICAT-	31.912	CHG		-17118	EPICAT-
1249	EPICAT-		EPICAT-	39.4366	CHG		-15811	EPICAT-
706	EPICAT-		EPICAT-	42.2356	CHG		-7990	EPICAT-
58	EPICAT-		EPICAT-	50	CHG		-4426	EPICAT-
234	EPICAT-		EPICAT-	46.9722	CHG		-4061	EPICAT-
2379	EPICAT-		EPICAT-	31.1912	CHG		-1525	EPICAT-
408	EPICAT-		EPICAT-	40.9091	CHG		-332	EPICAT-
72	EPICAT-		EPICAT-	7.69231	CHG		2213	EPICAT-
113	EPICAT-		EPICAT-	27.8656	CHG		2852	EPICAT-
246	EPICAT-		EPICAT-	22.5806	CHG		2965	EPICAT-
86	EPICAT-		EPICAT-	46.1765	CHG		3268	EPICAT-
3408	EPICAT-		EPICAT-	42.3786	CHG		4252	EPICAT-
1579	EPICAT-		EPICAT-	57.5221	CHG		-7339	EPICAT-
1392	EPICAT-		EPICAT-	47.6596	CHG		-5788	EPICAT-
1148	EPICAT-		EPICAT-	23.4899	CHG		-1679	EPICAT-
132	EPICAT-		EPICAT-	39.6341	CHG		-360	EPICAT-
247	EPICAT-		EPICAT-	16.6667	CHG		-542	EPICAT-
436	EPICAT-		EPICAT-	56.1555	CHG		-996	EPICAT-
227	EPICAT-		EPICAT-	46.6526	CHG		-1441	EPICAT-
165	EPICAT-		EPICAT-	45.7385	CHG		1420	EPICAT-
712	EPICAT-		EPICAT-	33.5213	CHG		0	EPICAT-
363	EPICAT-		EPICAT-	44.8692	CHG		0	EPICAT-
3405	EPICAT-		EPICAT-	42.1668	CHG		-52	EPICAT-
600	EPICAT-		EPICAT-	24.2075	CHG		0	EPICAT-
374	EPICAT-		EPICAT-	15.2174	CHG		-251	EPICAT-
223	EPICAT-		EPICAT-	46.169	CHG		-625	EPICAT-
2847	EPICAT-		EPICAT-	40.6093	CHG		-812	EPICAT-
149	EPICAT-		EPICAT-	11.8644	CHG		79	EPICAT-
1099	EPICAT-		EPICAT-	25.9762	CHG		246	EPICAT-
325	EPICAT-		EPICAT-	14.2857	CHG		1345	EPICAT-
654	EPICAT-		EPICAT-	23.7374	CHG		820	EPICAT-
74	EPICAT-		EPICAT-	45.9073	CHG		1474	EPICAT-
456	EPICAT-		EPICAT-	10.7143	CHG		2038	EPICAT-
217	EPICAT-		EPICAT-	23.7197	CHG		2494	EPICAT-
1670	EPICAT-		EPICAT-	0	CHG		-704	EPICAT-
453	EPICAT-		EPICAT-	45.3608	CHG		0	EPICAT-
137	EPICAT-		EPICAT-	43.8322	CHG		0	EPICAT-
599	EPICAT-		EPICAT-	38.1733	CHG		2236	EPICAT-
1462	EPICAT-		EPICAT-	24.9071	CHG		3763	EPICAT-
2016	EPICAT-		EPICAT-	47.8858	CHG		6675	EPICAT-
64	EPICAT-		EPICAT-	31.0811	CHG		9262	EPICAT-
1543	EPICAT-		EPICAT-	38.0309	CHG		9328	EPICAT-
216	EPICAT-		EPICAT-	36.3912	CHG		10871	EPICAT-
372	EPICAT-		EPICAT-	46.6667	CHG		11087	EPICAT-
282	EPICAT-		EPICAT-	36.3636	CHG		11746	EPICAT-
1821	EPICAT-		EPICAT-	47.5248	CHG		12352	EPICAT-
215	EPICAT-		EPICAT-	33.3333	CHG		19063	EPICAT-
1322	EPICAT-		EPICAT-	52.381	CHG		19758	EPICAT-
958	EPICAT-		EPICAT-	36.9697	CHG		25686	EPICAT-
172	EPICAT-		EPICAT-	44.3299	CHG		26769	EPICAT-
3292	EPICAT-		EPICAT-	27.3063	CHG		27201	EPICAT-
2336	EPICAT-		EPICAT-	33.6391	CHG		30509	EPICAT-
11482	EPICAT-		EPICAT-	35.5556	CHG		32845	EPICAT-
455	EPICAT-		EPICAT-	41.4646	CHG		-40117	EPICAT-
320	EPICAT-		EPICAT-	38.4594	CHG		-38502	EPICAT-
10797	EPICAT-		EPICAT-	61.9718	CHG		-27705	EPICAT-
3547	EPICAT-		EPICAT-	0	CHG		-23853	EPICAT-
768	EPICAT-		EPICAT-	53.3333	CHG		-21927	EPICAT-
450	EPICAT-		EPICAT-	21.7391	CHG		-21193	EPICAT-
807	EPICAT-		EPICAT-	42.328	CHG		-19573	EPICAT-
273	EPICAT-		EPICAT-	34.0909	CHG		-18756	EPICAT-
284	EPICAT-		EPICAT-	38.0423	CHG		-18218	EPICAT-
362	EPICAT-		EPICAT-	37.5	CHG		-17438	EPICAT-
603	EPICAT-		EPICAT-	32.967	CHG		-15388	EPICAT-
6821	EPICAT-		EPICAT-	37.8924	CHG		-8061	EPICAT-
266	EPICAT-		EPICAT-	0	CHG		985	EPICAT-
180	EPICAT-		EPICAT-	9.61538	CHG		1251	EPICAT-
143	EPICAT-		EPICAT-	33.3333	CHG		1489	EPICAT-
807	EPICAT-		EPICAT-	0	CHG		1888	EPICAT-
1486	EPICAT-		EPICAT-	25	CHG		5964	EPICAT-
1334	EPICAT-		EPICAT-	41.6667	CHG		7965	EPICAT-
311	EPICAT-		EPICAT-	100	CHG		-7315	EPICAT-
532	EPICAT-		EPICAT-	0	CHG		-6774	EPICAT-
776	EPICAT-		EPICAT-	0	CHG		-5998	EPICAT-
325	EPICAT-		EPICAT-	13.6364	CHG		-5263	EPICAT-
1407	EPICAT-		EPICAT-	41.805	CHG		-3664	EPICAT-
2195	EPICAT-		EPICAT-	51.8121	CHG		-123	EPICAT-
1432	EPICAT-		EPICAT-	36.1179	CHG		231	EPICAT-
207	EPICAT-		EPICAT-	9.52381	CHG		1401	EPICAT-
200	EPICAT-		EPICAT-	47.6923	CHG		3929	EPICAT-
517	EPICAT-		EPICAT-	32.4088	CHG		3246	EPICAT-
264	EPICAT-		EPICAT-	50	CHG		2982	EPICAT-
1707	EPICAT-		EPICAT-	28.4722	CHG		1275	EPICAT-
106	EPICAT-		EPICAT-	53.8462	CHG		740	EPICAT-
238	EPICAT-		EPICAT-	50.5882	CHG		0	EPICAT-
211	EPICAT-		EPICAT-	35.759	CHG		754	EPICAT-
254	EPICAT-		EPICAT-	18.018	CHG		-320	EPICAT-
58	EPICAT-		EPICAT-	40.5495	CHG		-1138	EPICAT-
747	EPICAT-		EPICAT-	28.6174	CHG		-1196	EPICAT-
669	EPICAT-		EPICAT-	49.9731	CHG		-1947	EPICAT-
501	EPICAT-		EPICAT-	38.2979	CHG		-2705	EPICAT-
1235	EPICAT-		EPICAT-	31.9672	CHG		-8732	EPICAT-
1210	EPICAT-		EPICAT-	38.5235	CHG		-22286	EPICAT-
3913	EPICAT-		EPICAT-	35.1059	CHG		-23921	EPICAT-
2047	EPICAT-		EPICAT-	43.0287	CHG		-27846	EPICAT-
1044	EPICAT-		EPICAT-	26.9231	CHG		-40804	EPICAT-
10423	EPICAT-		EPICAT-	41.7523	CHG		15627	EPICAT-
3589	EPICAT-		EPICAT-	22.0779	CHG		12034	EPICAT-
4588	EPICAT-		EPICAT-	0	CHG		7440	EPICAT-
1635	EPICAT-		EPICAT-	0	CHG		7769	EPICAT-
339	EPICAT-		EPICAT-	0	CHG		6940	EPICAT-
402	EPICAT-		EPICAT-	40.5607	CHG		6268	EPICAT-
336	EPICAT-		EPICAT-	55.4441	CHG		2873	EPICAT-
673	EPICAT-		EPICAT-	34.5782	CHG		1821	EPICAT-
588	EPICAT-		EPICAT-	2.32558	CHG		1187	EPICAT-
467	EPICAT-		EPICAT-	29.6907	CHG		720	EPICAT-
542	EPICAT-		EPICAT-	42.9389	CHG		1	EPICAT-
548	EPICAT-		EPICAT-	28.4968	CHG		0	EPICAT-
635	EPICAT-		EPICAT-	29.1188	CHG		-1841	EPICAT-
1740	EPICAT-		EPICAT-	27.2043	CHG		-2476	EPICAT-
799	EPICAT-		EPICAT-	0	CHG		-5458	EPICAT-
342	EPICAT-		EPICAT-	42.8571	CHG		-6336	EPICAT-
2321	EPICAT-		EPICAT-	28.1553	CHG		-7019	EPICAT-
169	EPICAT-		EPICAT-	21.7778	CHG		-10849	EPICAT-
1177	EPICAT-		EPICAT-	35.2465	CHG		-12102	EPICAT-
212	EPICAT-		EPICAT-	18.3099	CHG		-13279	EPICAT-
409	EPICAT-		EPICAT-	13.2653	CHG		-13551	EPICAT-
1405	EPICAT-		EPICAT-	12.069	CHG		-14246	EPICAT-
15854	EPICAT-		EPICAT-	13.9286	CHG		-15660	EPICAT-
412	EPICAT-		EPICAT-	12.3288	CHG		-31517	EPICAT-
1648	EPICAT-		EPICAT-	32.9268	CHG		-31965	EPICAT-
409	EPICAT-		EPICAT-	52.2727	CHG		-33814	EPICAT-
1655	EPICAT-		EPICAT-	45.0344	CHG		-34703	EPICAT-
276	EPICAT-		EPICAT-	46.25	CHG		-37864	EPICAT-
10233	EPICAT-		EPICAT-	40.3267	CHG		-38145	EPICAT-
193	EPICAT-		EPICAT-	50	CHG		-48451	EPICAT-
3889	EPICAT-		EPICAT-	51.1628	CHG		-49051	EPICAT-
540	EPICAT-		EPICAT-	42.7885	CHG		-53432	EPICAT-
253	EPICAT-		EPICAT-	9.43396	CHG		-53972	EPICAT-
210	EPICAT-		EPICAT-	17.5	CHG		-54225	EPICAT-
1283	EPICAT-		EPICAT-	51.8592	CHG		-54677	EPICAT-
1864	EPICAT-		EPICAT-	47.5054	CHG		-56384	EPICAT-
539	EPICAT-		EPICAT-	57.7982	CHG		-58674	EPICAT-
241	EPICAT-		EPICAT-	32.4324	CHG		-59213	EPICAT-
1980	EPICAT-		EPICAT-	41.3928	CHG		-59454	EPICAT-
4372	EPICAT-		EPICAT-	29.0011	CHG		-61487	EPICAT-
435	EPICAT-		EPICAT-	39.5077	CHG		-63530	EPICAT-
218	EPICAT-		EPICAT-	16.443	CHG		-65859	EPICAT-
2267	EPICAT-		EPICAT-	37.1473	CHG		-67943	EPICAT-
1259	EPICAT-		EPICAT-	38.5574	CHG		-70210	EPICAT-
9555	EPICAT-		EPICAT-	29.9887	CHG		-71469	EPICAT-
184	EPICAT-		EPICAT-	17.1053	CHG		-82881	EPICAT-
1686	EPICAT-		EPICAT-	4.11765	CHG		-83301	EPICAT-
310	EPICAT-		EPICAT-	35.3741	CHG		-85162	EPICAT-
8559	EPICAT-		EPICAT-	41.5696	CHG		-85472	EPICAT-
193	EPICAT-		EPICAT-	41.6223	CHG		-94104	EPICAT-
3889	EPICAT-		EPICAT-	39.9888	CHG		-94704	EPICAT-
540	EPICAT-		EPICAT-	37.9258	CHG		-99085	EPICAT-
253	EPICAT-		EPICAT-	22.1519	CHG		-99625	EPICAT-
210	EPICAT-		EPICAT-	40.1434	CHG		-99878	EPICAT-
1283	EPICAT-		EPICAT-	67.5676	CHG		-100330	EPICAT-
1864	EPICAT-		EPICAT-	39.6226	CHG		-102037	EPICAT-
539	EPICAT-		EPICAT-	28.4072	CHG		-104327	EPICAT-
241	EPICAT-		EPICAT-	40	CHG		-104866	EPICAT-
1980	EPICAT-		EPICAT-	20	CHG		-105107	EPICAT-
4372	EPICAT-		EPICAT-	0	CHG		103182	EPICAT-
435	EPICAT-		EPICAT-	22.2628	CHG		105076	EPICAT-
218	EPICAT-		EPICAT-	25.974	CHG		102964	EPICAT-
2267	EPICAT-		EPICAT-	12.5786	CHG		98831	EPICAT-
1259	EPICAT-		EPICAT-	41.1111	CHG		97572	EPICAT-
9555	EPICAT-		EPICAT-	48.583	CHG		88017	EPICAT-
184	EPICAT-		EPICAT-	28.3951	CHG		85976	EPICAT-
1686	EPICAT-		EPICAT-	22.9551	CHG		84054	EPICAT-
310	EPICAT-		EPICAT-	23.4965	CHG		83569	EPICAT-
29787	EPICAT-		EPICAT-	48.1571	CHG		53780	EPICAT-
193	EPICAT-		EPICAT-	34.9398	CHG		53514	EPICAT-
3899	EPICAT-		EPICAT-	22.0114	CHG		49208	EPICAT-
473	EPICAT-		EPICAT-	27.551	CHG		47630	EPICAT-
104	EPICAT-		EPICAT-	22.0302	CHG		47418	EPICAT-
129	EPICAT-		EPICAT-	20.5	CHG		47220	EPICAT-
1451	EPICAT-		EPICAT-	33.5246	CHG		45334	EPICAT-
245	EPICAT-		EPICAT-	16.7539	CHG		44465	EPICAT-
1894	EPICAT-		EPICAT-	40.3204	CHG		42571	EPICAT-
4352	EPICAT-		EPICAT-	43.8114	CHG		38115	EPICAT-
443	EPICAT-		EPICAT-	30.4239	CHG		40231	EPICAT-
2189	EPICAT-		EPICAT-	46.1149	CHG		34054	EPICAT-
1259	EPICAT-		EPICAT-	38.6667	CHG		32795	EPICAT-
2305	EPICAT-		EPICAT-	23.7624	CHG		30490	EPICAT-
184	EPICAT-		EPICAT-	48.5915	CHG		28922	EPICAT-
1692	EPICAT-		EPICAT-	39.7849	CHG		26994	EPICAT-
3807	EPICAT-		EPICAT-	42.5081	CHG		7932	EPICAT-
4532	EPICAT-		EPICAT-	14.2857	CHG		3329	EPICAT-
2045	EPICAT-		EPICAT-	4.03121	CHG		2291	EPICAT-
1694	EPICAT-		EPICAT-	0	CHG		55	EPICAT-
2704	EPICAT-		EPICAT-	1.33333	CHG		11693	EPICAT-
5446	EPICAT-		EPICAT-	37.5	CHG		14780	EPICAT-
441	EPICAT-		EPICAT-	47.1572	CHG		68304	EPICAT-
7890	EPICAT-		EPICAT-	5.88235	CHG		73344	EPICAT-
803	EPICAT-		EPICAT-	0	CHG		85418	EPICAT-
3675	EPICAT-		EPICAT-	24.3243	CHG		125768	EPICAT-
3737	EPICAT-		EPICAT-	22.4806	CHG		158227	EPICAT-
10982	EPICAT-		EPICAT-	20.0355	CHG		105803	EPICAT-
1785	EPICAT-		EPICAT-	42.5926	CHG		103975	EPICAT-
56	EPICAT-		EPICAT-	3.09278	CHG		97203	EPICAT-
408	EPICAT-		EPICAT-	16.6667	CHG		96780	EPICAT-
1448	EPICAT-		EPICAT-	18.75	CHG		95188	EPICAT-
806	EPICAT-		EPICAT-	1.3624	CHG		91833	EPICAT-
1044	EPICAT-		EPICAT-	50	CHG		89504	EPICAT-
2164	EPICAT-		EPICAT-	49.4774	CHG		87110	EPICAT-
22248	EPICAT-		EPICAT-	42.7105	CHG		62512	EPICAT-
182	EPICAT-		EPICAT-	13.3333	CHG		59321	EPICAT-
21050	EPICAT-		EPICAT-	8.16327	CHG		37292	EPICAT-
5756	EPICAT-		EPICAT-	48.3516	CHG		24691	EPICAT-
11010	EPICAT-		EPICAT-	15.0628	CHG		13638	EPICAT-
2164	EPICAT-		EPICAT-	0.884956	CHG		9537	EPICAT-
1034	EPICAT-		EPICAT-	1.2987	CHG		8273	EPICAT-
373	EPICAT-		EPICAT-	0	CHG		4720	EPICAT-
594	EPICAT-		EPICAT-	8.69565	CHG		3177	EPICAT-
234	EPICAT-		EPICAT-	74.4578	CHG		2878	EPICAT-
249	EPICAT-		EPICAT-	37.3016	CHG		0	EPICAT-
167	EPICAT-		EPICAT-	14.2424	CHG		-384	EPICAT-
3358	EPICAT-		EPICAT-	2.30548	CHG		-551	EPICAT-
1156	EPICAT-		EPICAT-	38.3812	CHG		0	EPICAT-
1961	EPICAT-		EPICAT-	30.9524	CHG		-4221	EPICAT-
957	EPICAT-		EPICAT-	14.5833	CHG		-6762	EPICAT-
14636	EPICAT-		EPICAT-	16.4444	CHG		-29162	EPICAT-
2948	EPICAT-		EPICAT-	37.0536	CHG		-25328	EPICAT-
1203	EPICAT-		EPICAT-	25.4795	CHG		-23704	EPICAT-
1849	EPICAT-		EPICAT-	9.09091	CHG		-21855	EPICAT-
1234	EPICAT-		EPICAT-	0	CHG		-758	EPICAT-
324	EPICAT-		EPICAT-	16.309	CHG		1364	EPICAT-
3738	EPICAT-		EPICAT-	12.4343	CHG		1949	EPICAT-
11456	EPICAT-		EPICAT-	25.9777	CHG		5958	EPICAT-
2487	EPICAT-		EPICAT-	15.3846	CHG		17696	EPICAT-
10441	EPICAT-		EPICAT-	17.3486	CHG		20449	EPICAT-
10487	EPICAT-		EPICAT-	16.2162	CHG		31174	EPICAT-
2631	EPICAT-		EPICAT-	21.2766	CHG		41927	EPICAT-
1763	EPICAT-		EPICAT-	30.3504	CHG		44778	EPICAT-
1885	EPICAT-		EPICAT-	30.4193	CHG		46611	EPICAT-
116	EPICAT-		EPICAT-	27.6771	CHG		49006	EPICAT-
1802	EPICAT-		EPICAT-	15.8333	CHG		49275	EPICAT-
1228	EPICAT-		EPICAT-	6.97674	CHG		51538	EPICAT-
233	EPICAT-		EPICAT-	29.2453	CHG		52942	EPICAT-
6587	EPICAT-		EPICAT-	40.4286	CHG		57212	EPICAT-
139	EPICAT-		EPICAT-	21.5768	CHG		63862	EPICAT-
7545	EPICAT-		EPICAT-	25.5319	CHG		64858	EPICAT-
5707	EPICAT-		EPICAT-	31.3492	CHG		-73990	EPICAT-
4917	EPICAT-		EPICAT-	56.5491	CHG		-68882	EPICAT-
3613	EPICAT-		EPICAT-	16.9811	CHG		-64870	EPICAT-
1513	EPICAT-		EPICAT-	21.1876	CHG		-62217	EPICAT-
283	EPICAT-		EPICAT-	29.3907	CHG		-61741	EPICAT-
139	EPICAT-		EPICAT-	19.7143	CHG		-47386	EPICAT-
6074	EPICAT-		EPICAT-	44.733	CHG		-40910	EPICAT-
1514	EPICAT-		EPICAT-	4.28571	CHG		-39017	EPICAT-
3981	EPICAT-		EPICAT-	5.88235	CHG		-34618	EPICAT-
1386	EPICAT-		EPICAT-	10.1208	CHG		-32708	EPICAT-
1112	EPICAT-		EPICAT-	4.28571	CHG		-31242	EPICAT-
4039	EPICAT-		EPICAT-	44.9057	CHG		-20546	EPICAT-
689	EPICAT-		EPICAT-	41.63	CHG		-19564	EPICAT-
57	EPICAT-		EPICAT-	35.8314	CHG		-19092	EPICAT-
3269	EPICAT-		EPICAT-	29.1815	CHG		-15334	EPICAT-
5102	EPICAT-		EPICAT-	27.7778	CHG		-9720	EPICAT-
3256	EPICAT-		EPICAT-	32.8086	CHG		-6162	EPICAT-
640	EPICAT-		EPICAT-	29.8469	CHG		-5464	EPICAT-
5105	EPICAT-		EPICAT-	6.54206	CHG		-87	EPICAT-
4080	EPICAT-		EPICAT-	8.79121	CHG		0	EPICAT-
907	EPICAT-		EPICAT-	4.7619	CHG		808	EPICAT-
7271	EPICAT-		EPICAT-	8.57143	CHG		1988	EPICAT-
282	EPICAT-		EPICAT-	30.4676	CHG		9902	EPICAT-
4680	EPICAT-		EPICAT-	42.5446	CHG		10246	EPICAT-
407	EPICAT-		EPICAT-	42.0954	CHG		15146	EPICAT-
10107	EPICAT-		EPICAT-	47.2574	CHG		15824	EPICAT-
3689	EPICAT-		EPICAT-	36.9751	CHG		26530	EPICAT-
2157	EPICAT-		EPICAT-	0	CHG		30831	EPICAT-
146	EPICAT-		EPICAT-	19.2308	CHG		33125	EPICAT-
260	EPICAT-		EPICAT-	41.6667	CHG		33497	EPICAT-
2088	EPICAT-		EPICAT-	62.2419	CHG		33954	EPICAT-
9089	EPICAT-		EPICAT-	0	CHG		36387	EPICAT-
1080	EPICAT-		EPICAT-	25	CHG		45476	EPICAT-
880	EPICAT-		EPICAT-	11.2532	CHG		47148	EPICAT-
4535	EPICAT-		EPICAT-	74.6032	CHG		48124	EPICAT-
192	EPICAT-		EPICAT-	22.4939	CHG		52822	EPICAT-
3018	EPICAT-		EPICAT-	36.2385	CHG		53220	EPICAT-
7769	EPICAT-		EPICAT-	36.8421	CHG		56238	EPICAT-
2864	EPICAT-		EPICAT-	30.7692	CHG		64008	EPICAT-
122	EPICAT-		EPICAT-	37.7155	CHG		67861	EPICAT-
1145	EPICAT-		EPICAT-	3.48837	CHG		67983	EPICAT-
2630	EPICAT-		EPICAT-	7.40741	CHG		69497	EPICAT-
689	EPICAT-		EPICAT-	0	CHG		72420	EPICAT-
60	EPICAT-		EPICAT-	1.92308	CHG		73524	EPICAT-
3281	EPICAT-		EPICAT-	32.8767	CHG		74070	EPICAT-
196	EPICAT-		EPICAT-	7.92291	CHG		77896	EPICAT-
9142	EPICAT-		EPICAT-	21.489	CHG		79031	EPICAT-
254	EPICAT-		EPICAT-	19.0476	CHG		88445	EPICAT-
3561	EPICAT-		EPICAT-	56.044	CHG		88940	EPICAT-
665	EPICAT-		EPICAT-	20.5776	CHG		92885	EPICAT-
4080	EPICAT-		EPICAT-	12.4088	CHG		90840	EPICAT-
2384	EPICAT-		EPICAT-	20.7951	CHG		88211	EPICAT-
883	EPICAT-		EPICAT-	25.3731	CHG		87038	EPICAT-
102	EPICAT-		EPICAT-	25.1095	CHG		86035	EPICAT-
4613	EPICAT-		EPICAT-	18.4082	CHG		81181	EPICAT-
282	EPICAT-		EPICAT-	8.56593	CHG		80260	EPICAT-
2476	EPICAT-		EPICAT-	16.9811	CHG		77722	EPICAT-
411	EPICAT-		EPICAT-	20.2532	CHG		77086	EPICAT-
1910	EPICAT-		EPICAT-	30.5417	CHG		74843	EPICAT-
10107	EPICAT-		EPICAT-	20.0935	CHG		64513	EPICAT-
3689	EPICAT-		EPICAT-	14.378	CHG		60225	EPICAT-
2197	EPICAT-		EPICAT-	48.9712	CHG		57416	EPICAT-
632	EPICAT-		EPICAT-	42.1569	CHG		56687	EPICAT-
2095	EPICAT-		EPICAT-	34.7895	CHG		54395	EPICAT-
9089	EPICAT-		EPICAT-	22.8346	CHG		44961	EPICAT-
1080	EPICAT-		EPICAT-	10.6195	CHG		43881	EPICAT-
9068	EPICAT-		EPICAT-	12.3249	CHG		34221	EPICAT-
4535	EPICAT-		EPICAT-	17.094	CHG		37779	EPICAT-
672	EPICAT-		EPICAT-	23.1527	CHG		36949	EPICAT-
7769	EPICAT-		EPICAT-	4.59184	CHG		26452	EPICAT-
2356	EPICAT-		EPICAT-	4.81928	CHG		24096	EPICAT-
185	EPICAT-		EPICAT-	14.2681	CHG		23587	EPICAT-
122	EPICAT-		EPICAT-	8.63309	CHG		22476	EPICAT-
941	EPICAT-		EPICAT-	15.2985	CHG		21532	EPICAT-
612	EPICAT-		EPICAT-	24.8344	CHG		19856	EPICAT-
7060	EPICAT-		EPICAT-	0	CHG		4565	EPICAT-
1631	EPICAT-		EPICAT-	0	CHG		8866	EPICAT-
2814	EPICAT-		EPICAT-	27.3224	CHG		4780	EPICAT-
164	EPICAT-		EPICAT-	28.8026	CHG		4107	EPICAT-
1086	EPICAT-		EPICAT-	44.6667	CHG		3021	EPICAT-
1851	EPICAT-		EPICAT-	0	CHG		1170	EPICAT-
1349	EPICAT-		EPICAT-	30	CHG		0	EPICAT-
779	EPICAT-		EPICAT-	16.129	CHG		-113	EPICAT-
207	EPICAT-		EPICAT-	13.8889	CHG		-1762	EPICAT-
319	EPICAT-		EPICAT-	17.6471	CHG		-3501	EPICAT-
2058	EPICAT-		EPICAT-	46.237	CHG		-4172	EPICAT-
82	EPICAT-		EPICAT-	34.6154	CHG		-6539	EPICAT-
2058	EPICAT-		EPICAT-	41.8919	CHG		-6890	EPICAT-
520	EPICAT-		EPICAT-	44.1048	CHG		-9621	EPICAT-
9153	EPICAT-		EPICAT-	27.5023	CHG		-10565	EPICAT-
89	EPICAT-		EPICAT-	23.2472	CHG		-20151	EPICAT-
317	EPICAT-		EPICAT-	9.52381	CHG		-20497	EPICAT-
1412	EPICAT-		EPICAT-	14.1176	CHG		57420	EPICAT-
4669	EPICAT-		EPICAT-	42.3072	CHG		52349	EPICAT-
16435	EPICAT-		EPICAT-	29.3651	CHG		35914	EPICAT-
1274	EPICAT-		EPICAT-	18.4466	CHG		-3845	EPICAT-
8475	EPICAT-		EPICAT-	26.6667	CHG		4784	EPICAT-
211	EPICAT-		EPICAT-	5.55556	CHG		1338	EPICAT-
358	EPICAT-		EPICAT-	14.5455	CHG		0	EPICAT-
98	EPICAT-		EPICAT-	23.7443	CHG		-564	EPICAT-
258	EPICAT-		EPICAT-	30.5556	CHG		-1291	EPICAT-
4932	EPICAT-		EPICAT-	27.1687	CHG		-2552	EPICAT-
[truncated: 52,836 more rows]

## Sheet: Figure 6c
Figure 6c
		SQN (AT2G15790)								AT2G16050

## Sheet: Figure 6d
expression	sampleTYPE	mutantTYPE
10.9776	wild-type	ddm1
682.528	wild-type	ddm1
9.28665	wild-type	ddm1
19.4993	wild-type	ddm1
27.1353	wild-type	ddm1
0.85888	wild-type	ddm1
34.5565	wild-type	ddm1
12.9637	wild-type	ddm1
2.85846	wild-type	ddm1
0.61732	wild-type	ddm1
20.0629	wild-type	ddm1
558.782	wild-type	ddm1
7.2468	wild-type	ddm1
4.91172	wild-type	ddm1
0.85888	wild-type	ddm1
1.48962	wild-type	ddm1
15.8088	wild-type	ddm1
1.51646	wild-type	ddm1
38.086	wild-type	ddm1
3.20738	wild-type	ddm1
8.69616	wild-type	ddm1
0.50996	wild-type	ddm1
1.73118	wild-type	ddm1
19.4456	wild-type	ddm1
50.2848	wild-type	ddm1
7.90438	wild-type	ddm1
34.6907	wild-type	ddm1
142.158	wild-type	ddm1
12.0512	wild-type	ddm1
13.1516	wild-type	ddm1
0.939401	wild-type	ddm1
39.5085	wild-type	ddm1
51.4255	wild-type	ddm1
104.112	wild-type	ddm1
3.5563	wild-type	ddm1
11.9975	wild-type	ddm1
3.63682	wild-type	ddm1
26.9071	wild-type	ddm1
40.8371	wild-type	ddm1
4.9654	wild-type	ddm1
63.7853	wild-type	ddm1
25.9275	wild-type	ddm1
2.13378	wild-type	ddm1
1.28832	wild-type	ddm1
4.92514	wild-type	ddm1
102.113	wild-type	ddm1
1.4091	wild-type	ddm1
147.607	wild-type	ddm1
0.61732	wild-type	ddm1
5.2338	wild-type	ddm1
2.45586	wild-type	ddm1
4.91172	wild-type	ddm1
341.137	wild-type	ddm1
2.89872	wild-type	ddm1
3.85154	wild-type	ddm1
1.93248	wild-type	ddm1
0.55022	wild-type	ddm1
1.5433	wild-type	ddm1
15.4733	wild-type	ddm1
0.45628	wild-type	ddm1
2.38876	wild-type	ddm1
1.91906	wild-type	ddm1
2.22772	wild-type	ddm1
4.24072	wild-type	ddm1
265.542	wild-type	ddm1
17.3252	wild-type	ddm1
0.83204	wild-type	ddm1
1.6104	wild-type	ddm1
11.7962	wild-type	ddm1
10.6689	wild-type	ddm1
0.37576	wild-type	ddm1
3.60998	wild-type	ddm1
7.3139	wild-type	ddm1
0.4697	wild-type	ddm1
0.42944	wild-type	ddm1
0.4697	wild-type	ddm1
0.925981	wild-type	ddm1
1.0065	wild-type	ddm1
1.82512	wild-type	ddm1
222.786	wild-type	ddm1
18.7209	wild-type	ddm1
2.59006	wild-type	ddm1
6.06584	wild-type	ddm1
60.7658	wild-type	ddm1
1.62382	wild-type	ddm1
27.3231	wild-type	ddm1
2.12036	wild-type	ddm1
44.2592	wild-type	ddm1
35.3483	wild-type	ddm1
3.54288	wild-type	ddm1
30.3024	wild-type	ddm1
2.79136	wild-type	ddm1
5.81086	wild-type	ddm1
8.22646	wild-type	ddm1
18.1573	wild-type	ddm1
1.4762	wild-type	ddm1
0.52338	wild-type	ddm1
26.2093	wild-type	ddm1
0.4697	wild-type	ddm1
435.681	wild-type	ddm1
1.01992	wild-type	ddm1
5.22038	wild-type	ddm1
1.43594	wild-type	ddm1
1.10044	wild-type	ddm1
55.9883	wild-type	ddm1
35.4154	wild-type	ddm1
7.2468	wild-type	ddm1
17.4863	wild-type	ddm1
0.42944	wild-type	ddm1
19.6603	wild-type	ddm1
24.6928	wild-type	ddm1
10.2529	wild-type	ddm1
1.8117	wild-type	ddm1
7.2468	wild-type	ddm1
46.4869	wild-type	ddm1
6.68316	wild-type	ddm1
5.91822	wild-type	ddm1
5.48878	wild-type	ddm1
2.64374	wild-type	ddm1
378.404	wild-type	ddm1
2.02642	wild-type	ddm1
0.50996	wild-type	ddm1
16.9226	wild-type	ddm1
78.1581	wild-type	ddm1
11.1654	wild-type	ddm1
5.66324	wild-type	ddm1
65.181	wild-type	ddm1
0.68442	wild-type	ddm1
37.3613	wild-type	ddm1
8.17278	wild-type	ddm1
5.5693	wild-type	ddm1
8.3875	wild-type	ddm1
10.8165	wild-type	ddm1
0.69784	wild-type	ddm1
9.31349	wild-type	ddm1
0.34892	wild-type	ddm1
8.44118	wild-type	ddm1
20.3045	wild-type	ddm1
50.4055	wild-type	ddm1
1.52988	wild-type	ddm1
5.35458	wild-type	ddm1
36.0327	wild-type	ddm1
0.4697	wild-type	ddm1
17.4997	wild-type	ddm1
1.16754	wild-type	ddm1
7.99832	wild-type	ddm1
23.4448	wild-type	ddm1
0.966241	wild-type	ddm1
5.82428	wild-type	ddm1
364.259	wild-type	ddm1
20.64	wild-type	ddm1
1.2078	wild-type	ddm1
6.79052	wild-type	ddm1
7.28706	wild-type	ddm1
9.39401	wild-type	ddm1
6.89788	wild-type	ddm1
0.42944	wild-type	ddm1
0.89914	wild-type	ddm1
0.81862	wild-type	ddm1
1.2078	wild-type	ddm1
1.4091	wild-type	ddm1
6.83078	wild-type	ddm1
0.5368	wild-type	ddm1
1.8788	wild-type	ddm1
5.73034	wild-type	ddm1
26.1422	wild-type	ddm1
2.44244	wild-type	ddm1
0.36234	wild-type	ddm1
0.5368	wild-type	ddm1
1.50304	wild-type	ddm1
6.83078	wild-type	ddm1
10.2797	wild-type	ddm1
18.278	wild-type	ddm1
0.81862	wild-type	ddm1
53.8813	wild-type	ddm1
6.93814	wild-type	ddm1
2.52296	wild-type	ddm1
0.81862	wild-type	ddm1
11.6754	wild-type	ddm1
3.0866	wild-type	ddm1
8.723	wild-type	ddm1
0.50996	wild-type	ddm1
11.1268	mutant	ddm1
393.614	mutant	ddm1
5.97332	mutant	ddm1
10.9316	mutant	ddm1
28.8515	mutant	ddm1
1.40549	mutant	ddm1
17.6857	mutant	ddm1
10.6973	mutant	ddm1
3.04522	mutant	ddm1
21.4337	mutant	ddm1
18.1932	mutant	ddm1
486.806	mutant	ddm1
4.84112	mutant	ddm1
10.8144	mutant	ddm1
0.546578	mutant	ddm1
0.429454	mutant	ddm1
12.2199	mutant	ddm1
1.21028	mutant	ddm1
23.2296	mutant	ddm1
1.91302	mutant	ddm1
8.47196	mutant	ddm1
0.858908	mutant	ddm1
1.63973	mutant	ddm1
15.6165	mutant	ddm1
40.4858	mutant	ddm1
6.55894	mutant	ddm1
30.0618	mutant	ddm1
156.556	mutant	ddm1
11.0096	mutant	ddm1
13.7816	mutant	ddm1
1.28836	mutant	ddm1
52.8619	mutant	ddm1
81.5182	mutant	ddm1
178.341	mutant	ddm1
2.9281	mutant	ddm1
14.9138	mutant	ddm1
2.85001	mutant	ddm1
24.7131	mutant	ddm1
53.1352	mutant	ddm1
3.08426	mutant	ddm1
31.2721	mutant	ddm1
19.1693	mutant	ddm1
1.05411	mutant	ddm1
0.741785	mutant	ddm1
4.09934	mutant	ddm1
67.8147	mutant	ddm1
0.663702	mutant	ddm1
180.839	mutant	ddm1
0	mutant	ddm1
5.3877	mutant	ddm1
2.30344	mutant	ddm1
3.66988	mutant	ddm1
277.623	mutant	ddm1
3.51372	mutant	ddm1
2.81097	mutant	ddm1
1.01507	mutant	ddm1
12.4542	mutant	ddm1
1.1322	mutant	ddm1
13.3131	mutant	ddm1
0.429454	mutant	ddm1
4.48975	mutant	ddm1
1.75686	mutant	ddm1
2.26439	mutant	ddm1
0.507537	mutant	ddm1
104.748	mutant	ddm1
16.2021	mutant	ddm1
0.429454	mutant	ddm1
0.468495	mutant	ddm1
6.40277	mutant	ddm1
12.1418	mutant	ddm1
0	mutant	ddm1
0	mutant	ddm1
7.14456	mutant	ddm1
0	mutant	ddm1
0.31233	mutant	ddm1
0.585619	mutant	ddm1
1.87398	mutant	ddm1
0.936991	mutant	ddm1
0.780826	mutant	ddm1
210.862	mutant	ddm1
12.6884	mutant	ddm1
3.66988	mutant	ddm1
4.48975	mutant	ddm1
87.2573	mutant	ddm1
1.40549	mutant	ddm1
28.5392	mutant	ddm1
1.63973	mutant	ddm1
29.7885	mutant	ddm1
30.257	mutant	ddm1
6.48085	mutant	ddm1
22.3316	mutant	ddm1
1.44453	mutant	ddm1
4.95824	mutant	ddm1
7.06647	mutant	ddm1
13.0398	mutant	ddm1
2.30344	mutant	ddm1
0	mutant	ddm1
24.4008	mutant	ddm1
0.429454	mutant	ddm1
583.16	mutant	ddm1
1.87398	mutant	ddm1
4.95824	mutant	ddm1
1.17124	mutant	ddm1
1.36645	mutant	ddm1
47.6304	mutant	ddm1
92.0984	mutant	ddm1
4.48975	mutant	ddm1
12.4932	mutant	ddm1
0.819867	mutant	ddm1
16.983	mutant	ddm1
25.9234	mutant	ddm1
4.88016	mutant	ddm1
1.24932	mutant	ddm1
7.33976	mutant	ddm1
29.1638	mutant	ddm1
6.40277	mutant	ddm1
6.63702	mutant	ddm1
6.24661	mutant	ddm1
1.75686	mutant	ddm1
296.948	mutant	ddm1
2.18631	mutant	ddm1
0	mutant	ddm1
18.7398	mutant	ddm1
112.166	mutant	ddm1
8.15963	mutant	ddm1
2.42056	mutant	ddm1
90.3806	mutant	ddm1
0.351372	mutant	ddm1
35.5276	mutant	ddm1
8.15963	mutant	ddm1
4.33358	mutant	ddm1
6.7151	mutant	ddm1
8.86237	mutant	ddm1
0	mutant	ddm1
9.60416	mutant	ddm1
0	mutant	ddm1
7.3788	mutant	ddm1
18.0761	mutant	ddm1
49.5434	mutant	ddm1
2.65481	mutant	ddm1
3.74796	mutant	ddm1
286.173	mutant	ddm1
0.351372	mutant	ddm1
17.6076	mutant	ddm1
1.09316	mutant	ddm1
6.87127	mutant	ddm1
16.6706	mutant	ddm1
0	mutant	ddm1
3.55276	mutant	ddm1
407.123	mutant	ddm1
17.3734	mutant	ddm1
1.21028	mutant	ddm1
5.19249	mutant	ddm1
3.66988	mutant	ddm1
5.73907	mutant	ddm1
7.3788	mutant	ddm1
0.429454	mutant	ddm1
0.624661	mutant	ddm1
0.390413	mutant	ddm1
1.48357	mutant	ddm1
0.89795	mutant	ddm1
6.5199	mutant	ddm1
1.21028	mutant	ddm1
1.09316	mutant	ddm1
5.70003	mutant	ddm1
31.2721	mutant	ddm1
1.3274	mutant	ddm1
0.624661	mutant	ddm1
0.89795	mutant	ddm1
1.1322	mutant	ddm1
3.94317	mutant	ddm1
5.81715	mutant	ddm1
13.3912	mutant	ddm1
0.546578	mutant	ddm1
51.9249	mutant	ddm1
3.70892	mutant	ddm1
2.69385	mutant	ddm1
0.780826	mutant	ddm1
11.361	mutant	ddm1
1.75686	mutant	ddm1
9.25279	mutant	ddm1
1.24932	mutant	ddm1
6.1732	wild-type	met1
10.9776	wild-type	met1
25.8335	wild-type	met1
8.80352	wild-type	met1
48.9159	wild-type	met1
682.528	wild-type	met1
10.1858	wild-type	met1
1.71776	wild-type	met1
48.3254	wild-type	met1
0.671	wild-type	met1
66.939	wild-type	met1
87.1898	wild-type	met1
48.9293	wild-type	met1
9.28665	wild-type	met1
19.4993	wild-type	met1
21.8209	wild-type	met1
141.272	wild-type	met1
27.1353	wild-type	met1
3.8247	wild-type	met1
0.85888	wild-type	met1
22.8006	wild-type	met1
3.26106	wild-type	met1
34.5565	wild-type	met1
12.9637	wild-type	met1
2.85846	wild-type	met1
2.3485	wild-type	met1
6.34766	wild-type	met1
21.1231	wild-type	met1
13.7287	wild-type	met1
41.8167	wild-type	met1
30.8392	wild-type	met1
0.49654	wild-type	met1
41.9778	wild-type	met1
0.61732	wild-type	met1
0.84546	wild-type	met1
20.0629	wild-type	met1
558.782	wild-type	met1
7.2468	wild-type	met1
4.91172	wild-type	met1
0.85888	wild-type	met1
15.8088	wild-type	met1
1.69092	wild-type	met1
14.9365	wild-type	met1
1.39568	wild-type	met1
1.51646	wild-type	met1
1.66408	wild-type	met1
1.28832	wild-type	met1
26.5045	wild-type	met1
3.93206	wild-type	met1
16.5334	wild-type	met1
1.73118	wild-type	met1
10.9507	wild-type	met1
14.5741	wild-type	met1
0.77836	wild-type	met1
3.66366	wild-type	met1
19.4456	wild-type	met1
1.52988	wild-type	met1
16.7884	wild-type	met1
5.94506	wild-type	met1
16.614	wild-type	met1
50.2848	wild-type	met1
7.90438	wild-type	met1
2.79136	wild-type	met1
0.939401	wild-type	met1
0.30866	wild-type	met1
41.8973	wild-type	met1
10.0784	wild-type	met1
4.67016	wild-type	met1
9.38059	wild-type	met1
3.31474	wild-type	met1
4.37492	wild-type	met1
3.31474	wild-type	met1
1.70434	wild-type	met1
142.158	wild-type	met1
194.684	wild-type	met1
5.64982	wild-type	met1
264.844	wild-type	met1
32.5972	wild-type	met1
0.44286	wild-type	met1
106.38	wild-type	met1
72.5888	wild-type	met1
12.0512	wild-type	met1
16.0906	wild-type	met1
5.59614	wild-type	met1
0.69784	wild-type	met1
9.75635	wild-type	met1
0.45628	wild-type	met1
0.61732	wild-type	met1
132.348	wild-type	met1
19.9958	wild-type	met1
1.79828	wild-type	met1
1.48962	wild-type	met1
59.7459	wild-type	met1
20.1569	wild-type	met1
11.9975	wild-type	met1
36.2877	wild-type	met1
68.3615	wild-type	met1
16.0637	wild-type	met1
3.63682	wild-type	met1
1.83854	wild-type	met1
17.5534	wild-type	met1
93.5911	wild-type	met1
42.9172	wild-type	met1
2.20088	wild-type	met1
10.5079	wild-type	met1
1.59698	wild-type	met1
0.8052	wild-type	met1
518.938	wild-type	met1
10.2395	wild-type	met1
18.2109	wild-type	met1
4.2273	wild-type	met1
17.7547	wild-type	met1
1.51646	wild-type	met1
24.2902	wild-type	met1
0.45628	wild-type	met1
0.38918	wild-type	met1
4.34808	wild-type	met1
34.1002	wild-type	met1
6.76368	wild-type	met1
26.3972	wild-type	met1
34.0868	wild-type	met1
258.577	wild-type	met1
4.2273	wild-type	met1
26.9071	wild-type	met1
40.8371	wild-type	met1
4.9654	wild-type	met1
54.2973	wild-type	met1
6.9784	wild-type	met1
5.48878	wild-type	met1
658.855	wild-type	met1
13.8226	wild-type	met1
0.59048	wild-type	met1
9.79661	wild-type	met1
5.99874	wild-type	met1
63.7853	wild-type	met1
8.83036	wild-type	met1
0.36234	wild-type	met1
133.073	wild-type	met1
0.83204	wild-type	met1
19.5798	wild-type	met1
21.2841	wild-type	met1
97.7245	wild-type	met1
8.19962	wild-type	met1
0.48312	wild-type	met1
1.08702	wild-type	met1
3.74418	wild-type	met1
1.97274	wild-type	met1
11.2862	wild-type	met1
2.13378	wild-type	met1
86.653	wild-type	met1
1.28832	wild-type	met1
133.838	wild-type	met1
3.81128	wild-type	met1
5.3009	wild-type	met1
17.6339	wild-type	met1
601.632	wild-type	met1
34.2344	wild-type	met1
4.9654	wild-type	met1
2.36192	wild-type	met1
4.92514	wild-type	met1
16.6945	wild-type	met1
0.38918	wild-type	met1
149.901	wild-type	met1
11.0312	wild-type	met1
2.84504	wild-type	met1
3.93206	wild-type	met1
4.45544	wild-type	met1
100.489	wild-type	met1
5.95848	wild-type	met1
1.83854	wild-type	met1
10.736	wild-type	met1
2.24114	wild-type	met1
102.113	wild-type	met1
1.4091	wild-type	met1
26.5045	wild-type	met1
9.07192	wild-type	met1
30.4768	wild-type	met1
8.76326	wild-type	met1
5.22038	wild-type	met1
9.44769	wild-type	met1
0.4697	wild-type	met1
147.607	wild-type	met1
0.41602	wild-type	met1
1.04676	wild-type	met1
5.9048	wild-type	met1
0.84546	wild-type	met1
37.0526	wild-type	met1
25.4578	wild-type	met1
0.8723	wild-type	met1
44.5544	wild-type	met1
0.6039	wild-type	met1
0.61732	wild-type	met1
5.2338	wild-type	met1
2.45586	wild-type	met1
142.775	wild-type	met1
102.556	wild-type	met1
0.8723	wild-type	met1
76.7893	wild-type	met1
24.4378	wild-type	met1
19.0296	wild-type	met1
16.0772	wild-type	met1
1.342	wild-type	met1
0.5368	wild-type	met1
1.91906	wild-type	met1
9.93081	wild-type	met1
80.4798	wild-type	met1
17.2715	wild-type	met1
2.684	wild-type	met1
49.6138	wild-type	met1
10.226	wild-type	met1
6.9784	wild-type	met1
197.918	wild-type	met1
1.91906	wild-type	met1
2.67058	wild-type	met1
63.0606	wild-type	met1
341.137	wild-type	met1
69.8511	wild-type	met1
2.89872	wild-type	met1
3.85154	wild-type	met1
1.93248	wild-type	met1
0.55022	wild-type	met1
1.5433	wild-type	met1
2.4827	wild-type	met1
15.4733	wild-type	met1
37.4552	wild-type	met1
4.05284	wild-type	met1
0.45628	wild-type	met1
2.38876	wild-type	met1
1.91906	wild-type	met1
2.22772	wild-type	met1
17.3252	wild-type	met1
17.4997	wild-type	met1
0.83204	wild-type	met1
20.1837	wild-type	met1
1.6104	wild-type	met1
1.82512	wild-type	met1
0.30866	wild-type	met1
10.6689	wild-type	met1
41.1323	wild-type	met1
0.37576	wild-type	met1
3.60998	wild-type	met1
27.1487	wild-type	met1
13.7823	wild-type	met1
3.19396	wild-type	met1
7.3139	wild-type	met1
0.4697	wild-type	met1
3.6905	wild-type	met1
0.42944	wild-type	met1
0.4697	wild-type	met1
35.6838	wild-type	met1
0.925981	wild-type	met1
6.85762	wild-type	met1
3.60998	wild-type	met1
3.27448	wild-type	met1
4.52254	wild-type	met1
69.9182	wild-type	met1
20.0092	wild-type	met1
1.22122	wild-type	met1
88.0487	wild-type	met1
1.82512	wild-type	met1
18.1841	wild-type	met1
13.6213	wild-type	met1
0.57706	wild-type	met1
1.79828	wild-type	met1
222.786	wild-type	met1
17.6339	wild-type	met1
18.7209	wild-type	met1
17.7815	wild-type	met1
1.55672	wild-type	met1
17.7547	wild-type	met1
7.2468	wild-type	met1
2.59006	wild-type	met1
437.023	wild-type	met1
24.0889	wild-type	met1
7.95806	wild-type	met1
60.7658	wild-type	met1
1.62382	wild-type	met1
27.3231	wild-type	met1
44.2592	wild-type	met1
35.3483	wild-type	met1
169.508	wild-type	met1
9.74293	wild-type	met1
9.30007	wild-type	met1
0.4697	wild-type	met1
3.54288	wild-type	met1
33.6976	wild-type	met1
703.611	wild-type	met1
13.3395	wild-type	met1
30.3024	wild-type	met1
83.3248	wild-type	met1
25.1357	wild-type	met1
5.81086	wild-type	met1
3.81128	wild-type	met1
1.78486	wild-type	met1
5.69008	wild-type	met1
1.0065	wild-type	met1
86.3443	wild-type	met1
18.1573	wild-type	met1
26.2093	wild-type	met1
0.4697	wild-type	met1
435.681	wild-type	met1
0.4697	wild-type	met1
9.95765	wild-type	met1
1.01992	wild-type	met1
5.22038	wild-type	met1
61.7991	wild-type	met1
65.7715	wild-type	met1
84.6266	wild-type	met1
40.4076	wild-type	met1
164.771	wild-type	met1
29.779	wild-type	met1
19.6603	wild-type	met1
2.72426	wild-type	met1
30.2621	wild-type	met1
3.73076	wild-type	met1
28.598	wild-type	met1
116.714	wild-type	met1
55.2233	wild-type	met1
10.1321	wild-type	met1
19.7543	wild-type	met1
2.03984	wild-type	met1
12.2525	wild-type	met1
0.952821	wild-type	met1
48.3389	wild-type	met1
15.9161	wild-type	met1
12.2122	wild-type	met1
20.546	wild-type	met1
4.40176	wild-type	met1
5.35458	wild-type	met1
11.2862	wild-type	met1
2.32166	wild-type	met1
231.509	wild-type	met1
2.12036	wild-type	met1
0.65758	wild-type	met1
15.7819	wild-type	met1
7.81044	wild-type	met1
50.0432	wild-type	met1
1.8788	wild-type	met1
7.1797	wild-type	met1
18.1438	wild-type	met1
0.48312	wild-type	met1
3.26106	wild-type	met1
2.684	wild-type	met1
7.9178	wild-type	met1
4.44202	wild-type	met1
23.1361	wild-type	met1
541.256	wild-type	met1
49.5467	wild-type	met1
3.32816	wild-type	met1
1.36884	wild-type	met1
5.34116	wild-type	met1
8.9914	wild-type	met1
35.4154	wild-type	met1
7.2468	wild-type	met1
38.4215	wild-type	met1
17.4863	wild-type	met1
0.50996	wild-type	met1
246.968	wild-type	met1
4.4957	wild-type	met1
2.06668	wild-type	met1
14.8425	wild-type	met1
6.8442	wild-type	met1
12.8295	wild-type	met1
10.5213	wild-type	met1
2.83162	wild-type	met1
5.08618	wild-type	met1
20.0227	wild-type	met1
35.5093	wild-type	met1
4.77752	wild-type	met1
12.3867	wild-type	met1
71.3273	wild-type	met1
58.3099	wild-type	met1
1.78486	wild-type	met1
1.04676	wild-type	met1
11.823	wild-type	met1
62.7788	wild-type	met1
0.42944	wild-type	met1
19.6603	wild-type	met1
531.258	wild-type	met1
0.30866	wild-type	met1
2.64374	wild-type	met1
10.2529	wild-type	met1
86.3712	wild-type	met1
2.09352	wild-type	met1
21.9551	wild-type	met1
1.8117	wild-type	met1
0.34892	wild-type	met1
3.50262	wild-type	met1
17.2447	wild-type	met1
17.7681	wild-type	met1
0.966241	wild-type	met1
5.82428	wild-type	met1
5.47536	wild-type	met1
5.44852	wild-type	met1
7.89096	wild-type	met1
0.42944	wild-type	met1
2.93898	wild-type	met1
9.54163	wild-type	met1
93.2422	wild-type	met1
182.526	wild-type	met1
8.42776	wild-type	met1
3.44894	wild-type	met1
150.492	wild-type	met1
23.6461	wild-type	met1
1.6775	wild-type	met1
12.8027	wild-type	met1
22.2906	wild-type	met1
115.68	wild-type	met1
29.4301	wild-type	met1
15.5135	wild-type	met1
7.05892	wild-type	met1
5.8377	wild-type	met1
10.0382	wild-type	met1
41.6825	wild-type	met1
6.56238	wild-type	met1
46.4869	wild-type	met1
6.68316	wild-type	met1
3.38184	wild-type	met1
14.8157	wild-type	met1
10.8165	wild-type	met1
124.471	wild-type	met1
2.91214	wild-type	met1
2.80478	wild-type	met1
157.98	wild-type	met1
65.5702	wild-type	met1
10.6286	wild-type	met1
4.75068	wild-type	met1
5.91822	wild-type	met1
5.48878	wild-type	met1
52.8077	wild-type	met1
404.157	wild-type	met1
0.61732	wild-type	met1
9.00482	wild-type	met1
7.09918	wild-type	met1
111.332	wild-type	met1
7.4481	wild-type	met1
5.13986	wild-type	met1
24.9881	wild-type	met1
17.6607	wild-type	met1
24.5318	wild-type	met1
14.8694	wild-type	met1
2.64374	wild-type	met1
8.77668	wild-type	met1
5.67666	wild-type	met1
1.57014	wild-type	met1
378.404	wild-type	met1
78.1581	wild-type	met1
11.1654	wild-type	met1
5.66324	wild-type	met1
53.519	wild-type	met1
26.0617	wild-type	met1
3.50262	wild-type	met1
0.8052	wild-type	met1
420.1	wild-type	met1
0.68442	wild-type	met1
8.17278	wild-type	met1
5.5693	wild-type	met1
8.3875	wild-type	met1
10.8165	wild-type	met1
0.69784	wild-type	met1
9.31349	wild-type	met1
13.0442	wild-type	met1
0.34892	wild-type	met1
0.65758	wild-type	met1
102.851	wild-type	met1
8.44118	wild-type	met1
20.3045	wild-type	met1
50.4055	wild-type	met1
7.15286	wild-type	met1
1.98616	wild-type	met1
0.83204	wild-type	met1
4.40176	wild-type	met1
10.736	wild-type	met1
25.1088	wild-type	met1
1.52988	wild-type	met1
5.35458	wild-type	met1
106.367	wild-type	met1
39.5085	wild-type	met1
9.11218	wild-type	met1
36.0327	wild-type	met1
0.4697	wild-type	met1
17.4997	wild-type	met1
1.16754	wild-type	met1
23.4448	wild-type	met1
0.966241	wild-type	met1
0.979661	wild-type	met1
35.1873	wild-type	met1
12.0109	wild-type	met1
10.4273	wild-type	met1
9.74293	wild-type	met1
5.82428	wild-type	met1
364.259	wild-type	met1
1.31516	wild-type	met1
39.1596	wild-type	met1
79.6612	wild-type	met1
20.64	wild-type	met1
1.2078	wild-type	met1
0.952821	wild-type	met1
6.79052	wild-type	met1
3.16712	wild-type	met1
71.1529	wild-type	met1
19.6603	wild-type	met1
47.9094	wild-type	met1
54.2839	wild-type	met1
7.28706	wild-type	met1
9.39401	wild-type	met1
6.89788	wild-type	met1
6.60264	wild-type	met1
0.42944	wild-type	met1
0.89914	wild-type	met1
0.81862	wild-type	met1
3.00608	wild-type	met1
20.9621	wild-type	met1
6.2403	wild-type	met1
1.4091	wild-type	met1
6.83078	wild-type	met1
5.19354	wild-type	met1
7.43468	wild-type	met1
6.72342	wild-type	met1
0.5368	wild-type	met1
1.8788	wild-type	met1
16.7884	wild-type	met1
10.5079	wild-type	met1
5.73034	wild-type	met1
2.5498	wild-type	met1
1013.75	wild-type	met1
2.12036	wild-type	met1
7.23338	wild-type	met1
2.79136	wild-type	met1
2.10694	wild-type	met1
26.1422	wild-type	met1
38.663	wild-type	met1
2.44244	wild-type	met1
6.34766	wild-type	met1
21.1097	wild-type	met1
1219.68	wild-type	met1
2.09352	wild-type	met1
33.6171	wild-type	met1
11.0849	wild-type	met1
5.13986	wild-type	met1
0.5368	wild-type	met1
14.8694	wild-type	met1
10.4676	wild-type	met1
66.523	wild-type	met1
6.8442	wild-type	met1
98.1674	wild-type	met1
140.172	wild-type	met1
3.50262	wild-type	met1
0.36234	wild-type	met1
0.5368	wild-type	met1
1.50304	wild-type	met1
3.11344	wild-type	met1
8.76326	wild-type	met1
6.1061	wild-type	met1
1.35542	wild-type	met1
6.83078	wild-type	met1
10.4139	wild-type	met1
4.40176	wild-type	met1
2.0801	wild-type	met1
0.30866	wild-type	met1
36.0327	wild-type	met1
27.2292	wild-type	met1
10.2797	wild-type	met1
22.3712	wild-type	met1
0.89914	wild-type	met1
3.97232	wild-type	met1
60.9	wild-type	met1
28.2894	wild-type	met1
19.4456	wild-type	met1
18.278	wild-type	met1
72.0923	wild-type	met1
16.0503	wild-type	met1
16.1845	wild-type	met1
21.8075	wild-type	met1
11.9035	wild-type	met1
19.3382	wild-type	met1
26.5314	wild-type	met1
53.8813	wild-type	met1
17.9157	wild-type	met1
6.40134	wild-type	met1
44.4068	wild-type	met1
13.8629	wild-type	met1
4.05284	wild-type	met1
6.93814	wild-type	met1
9.0585	wild-type	met1
2.52296	wild-type	met1
3.30132	wild-type	met1
3.86496	wild-type	met1
0.81862	wild-type	met1
16.5737	wild-type	met1
10.4408	wild-type	met1
8.41434	wild-type	met1
3.6905	wild-type	met1
13.0308	wild-type	met1
11.6754	wild-type	met1
3.0866	wild-type	met1
28.4504	wild-type	met1
308.606	wild-type	met1
669.819	wild-type	met1
8.723	wild-type	met1
0.50996	wild-type	met1
6.74895	mutant	met1
19.9601	mutant	met1
23.5331	mutant	met1
8.29283	mutant	met1
61.3581	mutant	met1
535.263	mutant	met1
9.61616	mutant	met1
1.2351	mutant	met1
37.3839	mutant	met1
0.771939	mutant	met1
37.6045	mutant	met1
103.087	mutant	met1
40.185	mutant	met1
3.63914	mutant	met1
17.9972	mutant	met1
26.268	mutant	met1
102.359	mutant	met1
17.9972	mutant	met1
3.44064	mutant	met1
1.8306	mutant	met1
18.0854	mutant	met1
11.6011	mutant	met1
21.2835	mutant	met1
6.26374	mutant	met1
1.30127	mutant	met1
1.6321	mutant	met1
18.328	mutant	met1
17.3797	mutant	met1
12.726	mutant	met1
49.0733	mutant	met1
24.7021	mutant	met1
1.34538	mutant	met1
38.9057	mutant	met1
4.05819	mutant	met1
0.595496	mutant	met1
15.108	mutant	met1
742.12	mutant	met1
9.46177	mutant	met1
29.2014	mutant	met1
0.793995	mutant	met1
15.3947	mutant	met1
1.65416	mutant	met1
20.313	mutant	met1
0.573441	mutant	met1
1.61004	mutant	met1
0.573441	mutant	met1
1.0366	mutant	met1
37.8691	mutant	met1
2.77898	mutant	met1
17.4017	mutant	met1
1.49977	mutant	met1
7.565	mutant	met1
39.1483	mutant	met1
0.793995	mutant	met1
2.93337	mutant	met1
31.5833	mutant	met1
6.46223	mutant	met1
54.124	mutant	met1
4.27875	mutant	met1
13.3215	mutant	met1
106.77	mutant	met1
6.55046	mutant	met1
2.88926	mutant	met1
1.27921	mutant	met1
0.419053	mutant	met1
34.0977	mutant	met1
25.7828	mutant	met1
7.21212	mutant	met1
4.10231	mutant	met1
6.17551	mutant	met1
2.8672	mutant	met1
3.04365	mutant	met1
3.72736	mutant	met1
241.132	mutant	met1
265.172	mutant	met1
4.91836	mutant	met1
316.826	mutant	met1
38.4867	mutant	met1
0.661662	mutant	met1
140.493	mutant	met1
101.168	mutant	met1
10.763	mutant	met1
10.5204	mutant	met1
22.1436	mutant	met1
0	mutant	met1
28.672	mutant	met1
0	mutant	met1
0.352887	mutant	met1
801.03	mutant	met1
17.0929	mutant	met1
1.34538	mutant	met1
0.838105	mutant	met1
79.1789	mutant	met1
16.5857	mutant	met1
13.6744	mutant	met1
47.7279	mutant	met1
86.6336	mutant	met1
13.2332	mutant	met1
3.2642	mutant	met1
0.595496	mutant	met1
16.1225	mutant	met1
94.9485	mutant	met1
23.467	mutant	met1
5.0948	mutant	met1
12.5054	mutant	met1
88.3319	mutant	met1
0.308776	mutant	met1
658.905	mutant	met1
11.2041	mutant	met1
12.6157	mutant	met1
13.4979	mutant	met1
38.8616	mutant	met1
2.58048	mutant	met1
11.3806	mutant	met1
0.639607	mutant	met1
0.771939	mutant	met1
3.41859	mutant	met1
43.4271	mutant	met1
5.86674	mutant	met1
205.975	mutant	met1
252.887	mutant	met1
285.198	mutant	met1
15.0859	mutant	met1
27.1061	mutant	met1
49.6908	mutant	met1
3.28626	mutant	met1
97.8819	mutant	met1
8.359	mutant	met1
6.59457	mutant	met1
415.789	mutant	met1
31.4069	mutant	met1
0	mutant	met1
23.7757	mutant	met1
25.077	mutant	met1
39.7438	mutant	met1
10.9395	mutant	met1
0	mutant	met1
180.016	mutant	met1
29.5101	mutant	met1
12.3069	mutant	met1
28.5838	mutant	met1
106.792	mutant	met1
3.88175	mutant	met1
0.485219	mutant	met1
0.639607	mutant	met1
9.15299	mutant	met1
1.56593	mutant	met1
42.0597	mutant	met1
1.2351	mutant	met1
103.771	mutant	met1
0.970438	mutant	met1
85.3103	mutant	met1
4.80808	mutant	met1
22.4083	mutant	met1
26.0915	mutant	met1
1771.84	mutant	met1
40.1188	mutant	met1
3.8597	mutant	met1
8.95449	mutant	met1
4.32286	mutant	met1
13.3435	mutant	met1
0	mutant	met1
174.701	mutant	met1
140.846	mutant	met1
8.18256	mutant	met1
2.24965	mutant	met1
3.17598	mutant	met1
115.813	mutant	met1
4.4993	mutant	met1
1.58799	mutant	met1
27.3487	mutant	met1
2.0291	mutant	met1
94.353	mutant	met1
1.32332	mutant	met1
33.4139	mutant	met1
12.2628	mutant	met1
22.6509	mutant	met1
11.2703	mutant	met1
2.75693	mutant	met1
5.07274	mutant	met1
0.352887	mutant	met1
226.95	mutant	met1
0.330831	mutant	met1
1.74238	mutant	met1
3.4627	mutant	met1
0.661662	mutant	met1
33.3478	mutant	met1
37.5383	mutant	met1
0.441108	mutant	met1
64.1812	mutant	met1
0.639607	mutant	met1
0	mutant	met1
3.13187	mutant	met1
1.94088	mutant	met1
408.047	mutant	met1
177.414	mutant	met1
0.419053	mutant	met1
74.3708	mutant	met1
12.8583	mutant	met1
18.5927	mutant	met1
16.0563	mutant	met1
1.56593	mutant	met1
1.74238	mutant	met1
1.34538	mutant	met1
8.20461	mutant	met1
87.4056	mutant	met1
17.6664	mutant	met1
2.24965	mutant	met1
52.4919	mutant	met1
14.0493	mutant	met1
19.1661	mutant	met1
219.937	mutant	met1
3.37448	mutant	met1
3.04365	mutant	met1
45.8532	mutant	met1
267.312	mutant	met1
36.215	mutant	met1
1.12483	mutant	met1
2.09526	mutant	met1
1.36744	mutant	met1
24.4374	mutant	met1
2.13937	mutant	met1
2.97748	mutant	met1
9.21916	mutant	met1
32.9949	mutant	met1
4.38903	mutant	met1
0	mutant	met1
1.4336	mutant	met1
0.81605	mutant	met1
1.8306	mutant	met1
18.0413	mutant	met1
20.7982	mutant	met1
0.485219	mutant	met1
395.895	mutant	met1
0	mutant	met1
410.451	mutant	met1
0.551385	mutant	met1
9.30738	mutant	met1
37.5162	mutant	met1
0	mutant	met1
6.19757	mutant	met1
27.5913	mutant	met1
11.4688	mutant	met1
2.8672	mutant	met1
4.58752	mutant	met1
0.595496	mutant	met1
2.27171	mutant	met1
0	mutant	met1
0.308776	mutant	met1
66.6735	mutant	met1
4.16847	mutant	met1
7.47678	mutant	met1
1.52182	mutant	met1
1.91882	mutant	met1
4.78602	mutant	met1
59.0864	mutant	met1
17.6664	mutant	met1
1.8306	mutant	met1
110.321	mutant	met1
2.05115	mutant	met1
17.7546	mutant	met1
10.8292	mutant	met1
0.992493	mutant	met1
1.52182	mutant	met1
259.57	mutant	met1
77.6571	mutant	met1
10.5645	mutant	met1
51.8743	mutant	met1
1.45566	mutant	met1
18.9015	mutant	met1
7.14595	mutant	met1
1.08071	mutant	met1
2865.15	mutant	met1
29.841	mutant	met1
5.71235	mutant	met1
62.5271	mutant	met1
1.41155	mutant	met1
27.9221	mutant	met1
47.5956	mutant	met1
21.8349	mutant	met1
223.708	mutant	met1
10.0573	mutant	met1
5.82263	mutant	met1
0.573441	mutant	met1
4.8963	mutant	met1
171.415	mutant	met1
1074.08	mutant	met1
9.94699	mutant	met1
61.5346	mutant	met1
102.778	mutant	met1
28.65	mutant	met1
3.50681	mutant	met1
2.80104	mutant	met1
0.882216	mutant	met1
5.22713	mutant	met1
0.352887	mutant	met1
116.364	mutant	met1
14.5786	mutant	met1
18.2619	mutant	met1
0	mutant	met1
718.455	mutant	met1
3.37448	mutant	met1
7.71939	mutant	met1
3.48475	mutant	met1
5.35946	mutant	met1
91.971	mutant	met1
79.2671	mutant	met1
204.63	mutant	met1
53.4623	mutant	met1
192.169	mutant	met1
23.7978	mutant	met1
15.9681	mutant	met1
2.2276	mutant	met1
35.3328	mutant	met1
3.4627	mutant	met1
35.1122	mutant	met1
104.19	mutant	met1
41.2436	mutant	met1
22.4745	mutant	met1
23.9522	mutant	met1
1.4336	mutant	met1
26.5547	mutant	met1
1.47771	mutant	met1
47.8823	mutant	met1
71.1507	mutant	met1
65.9677	mutant	met1
27.8119	mutant	met1
7.54295	mutant	met1
3.55092	mutant	met1
6.99156	mutant	met1
2.75693	mutant	met1
346.115	mutant	met1
5.62413	mutant	met1
0.441108	mutant	met1
13.145	mutant	met1
11.3144	mutant	met1
126.377	mutant	met1
2.77898	mutant	met1
2.16143	mutant	met1
12.5054	mutant	met1
0	mutant	met1
3.24214	mutant	met1
1.76443	mutant	met1
12.0643	mutant	met1
4.34492	mutant	met1
15.3285	mutant	met1
384.404	mutant	met1
90.7139	mutant	met1
2.38198	mutant	met1
8.00611	mutant	met1
3.02159	mutant	met1
5.69029	mutant	met1
270.311	mutant	met1
6.59457	mutant	met1
62.086	mutant	met1
11.2703	mutant	met1
1.14688	mutant	met1
316.649	mutant	met1
9.02066	mutant	met1
4.94041	mutant	met1
2.51432	mutant	met1
5.38152	mutant	met1
93.162	mutant	met1
10.9836	mutant	met1
2.18349	mutant	met1
3.22009	mutant	met1
22.1877	mutant	met1
193.536	mutant	met1
5.9329	mutant	met1
13.8287	mutant	met1
139.655	mutant	met1
38.7955	mutant	met1
20.0925	mutant	met1
0.948382	mutant	met1
9.9911	mutant	met1
78.7157	mutant	met1
0.396997	mutant	met1
17.3355	mutant	met1
684.07	mutant	met1
1.36744	mutant	met1
24.6138	mutant	met1
3.92586	mutant	met1
101.565	mutant	met1
1.52182	mutant	met1
60.5641	mutant	met1
1.58799	mutant	met1
1.91882	mutant	met1
3.99203	mutant	met1
14.711	mutant	met1
19.0779	mutant	met1
12.9465	mutant	met1
5.22713	mutant	met1
1.65416	mutant	met1
4.76397	mutant	met1
6.81512	mutant	met1
0.330831	mutant	met1
2.0291	mutant	met1
11.3365	mutant	met1
520.419	mutant	met1
160.166	mutant	met1
10.366	mutant	met1
4.03614	mutant	met1
257.806	mutant	met1
24.5697	mutant	met1
1.10277	mutant	met1
14.733	mutant	met1
30.8114	mutant	met1
145.433	mutant	met1
56.9471	mutant	met1
10.0352	mutant	met1
9.10888	mutant	met1
5.88879	mutant	met1
8.20461	mutant	met1
39.9203	mutant	met1
4.34492	mutant	met1
41.6186	mutant	met1
7.05773	mutant	met1
2.77898	mutant	met1
19.8278	mutant	met1
7.71939	mutant	met1
194.727	mutant	met1
2.55843	mutant	met1
3.04365	mutant	met1
238.485	mutant	met1
77.0616	mutant	met1
53.9255	mutant	met1
3.74942	mutant	met1
4.36697	mutant	met1
3.22009	mutant	met1
82.5754	mutant	met1
335.044	mutant	met1
0	mutant	met1
8.84422	mutant	met1
20.7321	mutant	met1
186.567	mutant	met1
15.4167	mutant	met1
3.52887	mutant	met1
40.9569	mutant	met1
26.5547	mutant	met1
12.4613	mutant	met1
30.8555	mutant	met1
0.771939	mutant	met1
33.3037	mutant	met1
19.9601	mutant	met1
0.661662	mutant	met1
498.033	mutant	met1
54.4107	mutant	met1
9.7926	mutant	met1
6.81512	mutant	met1
72.1873	mutant	met1
24.0624	mutant	met1
1.89676	mutant	met1
0.595496	mutant	met1
485.329	mutant	met1
0.308776	mutant	met1
7.98406	mutant	met1
2.71281	mutant	met1
8.40311	mutant	met1
11.5791	mutant	met1
0.948382	mutant	met1
10.2117	mutant	met1
26.4665	mutant	met1
0.661662	mutant	met1
1.14688	mutant	met1
323.641	mutant	met1
8.93244	mutant	met1
16.718	mutant	met1
60.8288	mutant	met1
6.46223	mutant	met1
15.7696	mutant	met1
0.507274	mutant	met1
5.13891	mutant	met1
29.9512	mutant	met1
26.4665	mutant	met1
1.36744	mutant	met1
5.44769	mutant	met1
91.7064	mutant	met1
54.2342	mutant	met1
14.9756	mutant	met1
82.0902	mutant	met1
0.52933	mutant	met1
17.931	mutant	met1
0.749884	mutant	met1
25.9372	mutant	met1
0.330831	mutant	met1
0.926327	mutant	met1
97.1982	mutant	met1
5.07274	mutant	met1
18.8353	mutant	met1
13.0568	mutant	met1
3.74942	mutant	met1
393.292	mutant	met1
0	mutant	met1
29.2234	mutant	met1
112.416	mutant	met1
13.917	mutant	met1
1.58799	mutant	met1
0.926327	mutant	met1
3.33037	mutant	met1
2.49226	mutant	met1
467.95	mutant	met1
353.195	mutant	met1
55.9105	mutant	met1
90.7801	mutant	met1
3.63914	mutant	met1
5.60207	mutant	met1
4.36697	mutant	met1
4.91836	mutant	met1
0	mutant	met1
0.838105	mutant	met1
0	mutant	met1
2.13937	mutant	met1
37.8912	mutant	met1
3.4627	mutant	met1
0.749884	mutant	met1
5.42563	mutant	met1
9.74849	mutant	met1
8.18256	mutant	met1
4.74191	mutant	met1
0.970438	mutant	met1
2.0291	mutant	met1
56.9912	mutant	met1
11.6673	mutant	met1
5.51385	mutant	met1
2.44815	mutant	met1
931.797	mutant	met1
5.86674	mutant	met1
6.1314	mutant	met1
1.56593	mutant	met1
6.24168	mutant	met1
49.4262	mutant	met1
80.6125	mutant	met1
1.54388	mutant	met1
4.54341	mutant	met1
10.2117	mutant	met1
832.327	mutant	met1
1.19099	mutant	met1
31.9142	mutant	met1
11.7114	mutant	met1
18.703	mutant	met1
4.8963	mutant	met1
22.4083	mutant	met1
11.2483	mutant	met1
107.697	mutant	met1
4.27875	mutant	met1
165.614	mutant	met1
177.37	mutant	met1
3.72736	mutant	met1
0.551385	mutant	met1
0.860161	mutant	met1
1.34538	mutant	met1
2.18349	mutant	met1
6.88129	mutant	met1
5.84468	mutant	met1
1.34538	mutant	met1
4.47725	mutant	met1
6.1314	mutant	met1
2.58048	mutant	met1
1.49977	mutant	met1
0	mutant	met1
61.314	mutant	met1
19.916	mutant	met1
3.48475	mutant	met1
124.723	mutant	met1
0.617551	mutant	met1
2.13937	mutant	met1
136.302	mutant	met1
8.05022	mutant	met1
20.3571	mutant	met1
14.6007	mutant	met1
82.2446	mutant	met1
15.6593	mutant	met1
12.1966	mutant	met1
22.0334	mutant	met1
8.29283	mutant	met1
95.1911	mutant	met1
24.1507	mutant	met1
77.4586	mutant	met1
8.88833	mutant	met1
12.4392	mutant	met1
41.6847	mutant	met1
14.4904	mutant	met1
5.27124	mutant	met1
4.27875	mutant	met1
5.31535	mutant	met1
1.52182	mutant	met1
7.52089	mutant	met1
2.18349	mutant	met1
2.91131	mutant	met1
94.75	mutant	met1
23.489	mutant	met1
7.41062	mutant	met1
2.84515	mutant	met1
10.7189	mutant	met1
14.2037	mutant	met1
2.80104	mutant	met1
43.9564	mutant	met1
369.825	mutant	met1
981.179	mutant	met1
3.90381	mutant	met1
0.551385	mutant	met1
27.1353	wild-type	pol4
3.8247	wild-type	pol4
13.7287	wild-type	pol4
15.8088	wild-type	pol4
16.5334	wild-type	pol4
14.7217	wild-type	pol4
124.726	wild-type	pol4
26.4374	wild-type	pol4
5.94506	wild-type	pol4
7.87754	wild-type	pol4
9.38059	wild-type	pol4
3.31474	wild-type	pol4
1.70434	wild-type	pol4
12.0512	wild-type	pol4
4.73726	wild-type	pol4
56.5653	wild-type	pol4
0.83204	wild-type	pol4
133.838	wild-type	pol4
17.6339	wild-type	pol4
601.632	wild-type	pol4
16.6945	wild-type	pol4
4.45544	wild-type	pol4
100.489	wild-type	pol4
102.113	wild-type	pol4
5.9048	wild-type	pol4
0.84546	wild-type	pol4
46.5003	wild-type	pol4
0.6039	wild-type	pol4
24.4378	wild-type	pol4
6.9784	wild-type	pol4
1.7446	wild-type	pol4
2.89872	wild-type	pol4
0.45628	wild-type	pol4
17.4997	wild-type	pol4
20.1837	wild-type	pol4
1.82512	wild-type	pol4
222.786	wild-type	pol4
44.2592	wild-type	pol4
18.5062	wild-type	pol4
13.3395	wild-type	pol4
42.0315	wild-type	pol4
0.4697	wild-type	pol4
435.681	wild-type	pol4
0.4697	wild-type	pol4
9.95765	wild-type	pol4
84.6266	wild-type	pol4
3.26106	wild-type	pol4
2.684	wild-type	pol4
35.4154	wild-type	pol4
7.2468	wild-type	pol4
1.78486	wild-type	pol4
1.04676	wild-type	pol4
11.823	wild-type	pol4
531.258	wild-type	pol4
0.30866	wild-type	pol4
2.09352	wild-type	pol4
9.78319	wild-type	pol4
17.0837	wild-type	pol4
5.82428	wild-type	pol4
5.8377	wild-type	pol4
2.64374	wild-type	pol4
378.404	wild-type	pol4
257.49	wild-type	pol4
10.8702	wild-type	pol4
38.2739	wild-type	pol4
7.15286	wild-type	pol4
6.69658	wild-type	pol4
9.11218	wild-type	pol4
36.0327	wild-type	pol4
0.4697	wild-type	pol4
1.16754	wild-type	pol4
9.74293	wild-type	pol4
0.952821	wild-type	pol4
7.28706	wild-type	pol4
1.90564	wild-type	pol4
6.89788	wild-type	pol4
7.23338	wild-type	pol4
2.79136	wild-type	pol4
16.265	wild-type	pol4
0.671	wild-type	pol4
6.83078	wild-type	pol4
90.679	wild-type	pol4
13.9836	wild-type	pol4
25.498	wild-type	pol4
3.6234	wild-type	pol4
10.4408	wild-type	pol4
27.766	wild-type	pol4
669.819	wild-type	pol4
25.6091	mutant	pol4
4.92484	mutant	pol4
12.7268	mutant	pol4
21.5138	mutant	pol4
14.6708	mutant	pol4
17.6776	mutant	pol4
90.28	mutant	pol4
27.6568	mutant	pol4
7.43909	mutant	pol4
5.57284	mutant	pol4
9.04615	mutant	pol4
12.3121	mutant	pol4
3.13634	mutant	pol4
14.8523	mutant	pol4
5.49508	mutant	pol4
55.0286	mutant	pol4
3.39554	mutant	pol4
104.251	mutant	pol4
29.0565	mutant	pol4
1665.14	mutant	pol4
16.7704	mutant	pol4
3.44739	mutant	pol4
66.0446	mutant	pol4
76.1017	mutant	pol4
5.44324	mutant	pol4
0	mutant	pol4
178.435	mutant	pol4
0.518404	mutant	pol4
22.1877	mutant	pol4
40.9021	mutant	pol4
1.99585	mutant	pol4
2.85122	mutant	pol4
0.751686	mutant	pol4
29.4713	mutant	pol4
211.016	mutant	pol4
1.63297	mutant	pol4
232.608	mutant	pol4
34.9145	mutant	pol4
14.1265	mutant	pol4
12.5454	mutant	pol4
117.444	mutant	pol4
0	mutant	pol4
393.883	mutant	pol4
2.46242	mutant	pol4
9.61639	mutant	pol4
266.174	mutant	pol4
3.81027	mutant	pol4
2.51426	mutant	pol4
201.426	mutant	pol4
9.17575	mutant	pol4
10.9383	mutant	pol4
1.42561	mutant	pol4
13.4785	mutant	pol4
571.618	mutant	pol4
2.51426	mutant	pol4
1.32193	mutant	pol4
15.4484	mutant	pol4
43.1312	mutant	pol4
12.2603	mutant	pol4
8.26854	mutant	pol4
2.46242	mutant	pol4
429.212	mutant	pol4
293.131	mutant	pol4
9.02023	mutant	pol4
28.253	mutant	pol4
11.4567	mutant	pol4
21.8248	mutant	pol4
16.1224	mutant	pol4
27.4754	mutant	pol4
0.673925	mutant	pol4
1.84033	mutant	pol4
13.5563	mutant	pol4
1.01089	mutant	pol4
5.0026	mutant	pol4
5.88388	mutant	pol4
6.68741	mutant	pol4
8.42406	mutant	pol4
2.92898	mutant	pol4
37.04	mutant	pol4
0.596164	mutant	pol4
8.65734	mutant	pol4
97.6673	mutant	pol4
36.2105	mutant	pol4
56.6097	mutant	pol4
6.86885	mutant	pol4
28.5122	mutant	pol4
71.5916	mutant	pol4
1488.47	mutant	pol4
13.7287	wild-type	pol5
20.0629	wild-type	pol5
15.8088	wild-type	pol5
16.5334	wild-type	pol5
7.87754	wild-type	pol5
12.0512	wild-type	pol5
26.9071	wild-type	pol5
40.8371	wild-type	pol5
4.9654	wild-type	pol5
56.5653	wild-type	pol5
0.83204	wild-type	pol5
4.45544	wild-type	pol5
100.489	wild-type	pol5
102.113	wild-type	pol5
5.22038	wild-type	pol5
5.9048	wild-type	pol5
0.84546	wild-type	pol5
2.89872	wild-type	pol5
371.399	wild-type	pol5
244.432	wild-type	pol5
0.45628	wild-type	pol5
17.4997	wild-type	pol5
20.1837	wild-type	pol5
4.52254	wild-type	pol5
1.82512	wild-type	pol5
53.0224	wild-type	pol5
222.786	wild-type	pol5
3.16712	wild-type	pol5
44.2592	wild-type	pol5
18.5062	wild-type	pol5
13.3395	wild-type	pol5
0.4697	wild-type	pol5
435.681	wild-type	pol5
0.4697	wild-type	pol5
9.95765	wild-type	pol5
55.2233	wild-type	pol5
2.44244	wild-type	pol5
1.93248	wild-type	pol5
35.4154	wild-type	pol5
7.2468	wild-type	pol5
2.09352	wild-type	pol5
5.82428	wild-type	pol5
2.64374	wild-type	pol5
378.404	wild-type	pol5
6.05242	wild-type	pol5
9.11218	wild-type	pol5
36.0327	wild-type	pol5
0.4697	wild-type	pol5
1.16754	wild-type	pol5
9.74293	wild-type	pol5
0.952821	wild-type	pol5
7.28706	wild-type	pol5
1.90564	wild-type	pol5
6.89788	wild-type	pol5
7.43468	wild-type	pol5
7.23338	wild-type	pol5
2.79136	wild-type	pol5
6.83078	wild-type	pol5
406.371	wild-type	pol5
669.819	wild-type	pol5
11.1333	mutant	pol5
18.3476	mutant	pol5
19.0008	mutant	pol5
17.7538	mutant	pol5
9.35194	mutant	pol5
11.7864	mutant	pol5
25.5323	mutant	pol5
38.2984	mutant	pol5
4.24548	mutant	pol5
50.4411	mutant	pol5
2.52354	mutant	pol5
2.49385	mutant	pol5
163.05	mutant	pol5
74.0733	mutant	pol5
3.32513	mutant	pol5
5.19552	mutant	pol5
0.534397	mutant	pol5
1.81101	mutant	pol5
675.893	mutant	pol5
298.49	mutant	pol5
0	mutant	pol5
30.6387	mutant	pol5
103.554	mutant	pol5
7.00653	mutant	pol5
2.34541	mutant	pol5
77.9922	mutant	pol5
193.57	mutant	pol5
2.52354	mutant	pol5
32.8951	mutant	pol5
12.6771	mutant	pol5
11.2817	mutant	pol5
0.445331	mutant	pol5
345.695	mutant	pol5
1.48444	mutant	pol5
9.23319	mutant	pol5
44.444	mutant	pol5
3.53296	mutant	pol5
1.87039	mutant	pol5
179.884	mutant	pol5
7.48155	mutant	pol5
0.92035	mutant	pol5
13.0927	mutant	pol5
1.75163	mutant	pol5
388.981	mutant	pol5
6.67996	mutant	pol5
10.5692	mutant	pol5
12.2614	mutant	pol5
0.445331	mutant	pol5
1.42506	mutant	pol5
11.9349	mutant	pol5
0.92035	mutant	pol5
4.12673	mutant	pol5
5.49241	mutant	pol5
9.50039	mutant	pol5
8.34253	mutant	pol5
6.79871	mutant	pol5
3.56264	mutant	pol5
8.63941	mutant	pol5
464.895	mutant	pol5
1213.61	mutant	pol5
10.9776	wild-type	suvh456
0.64416	wild-type	suvh456
66.8316	wild-type	suvh456
682.528	wild-type	suvh456
19.4993	wild-type	suvh456
27.1353	wild-type	suvh456
3.8247	wild-type	suvh456
0.85888	wild-type	suvh456
3.26106	wild-type	suvh456
2.85846	wild-type	suvh456
13.7287	wild-type	suvh456
0.61732	wild-type	suvh456
4.91172	wild-type	suvh456
1.48962	wild-type	suvh456
15.8088	wild-type	suvh456
14.9365	wild-type	suvh456
1.39568	wild-type	suvh456
5.18012	wild-type	suvh456
1.51646	wild-type	suvh456
38.086	wild-type	suvh456
26.5045	wild-type	suvh456
16.5334	wild-type	suvh456
19.4456	wild-type	suvh456
105.911	wild-type	suvh456
33.5769	wild-type	suvh456
50.2848	wild-type	suvh456
7.90438	wild-type	suvh456
76.6685	wild-type	suvh456
1.50304	wild-type	suvh456
4.37492	wild-type	suvh456
50.2177	wild-type	suvh456
0.44286	wild-type	suvh456
12.0512	wild-type	suvh456
13.1516	wild-type	suvh456
51.4255	wild-type	suvh456
104.112	wild-type	suvh456
3.5563	wild-type	suvh456
0.61732	wild-type	suvh456
132.348	wild-type	suvh456
0.8723	wild-type	suvh456
1.83854	wild-type	suvh456
34.0868	wild-type	suvh456
7.12602	wild-type	suvh456
63.7853	wild-type	suvh456
110.004	wild-type	suvh456
3.94548	wild-type	suvh456
0.83204	wild-type	suvh456
25.9275	wild-type	suvh456
86.653	wild-type	suvh456
133.838	wild-type	suvh456
17.6339	wild-type	suvh456
4.92514	wild-type	suvh456
0.38918	wild-type	suvh456
149.901	wild-type	suvh456
4.45544	wild-type	suvh456
100.489	wild-type	suvh456
102.113	wild-type	suvh456
1.4091	wild-type	suvh456
30.4768	wild-type	suvh456
8.76326	wild-type	suvh456
5.9048	wild-type	suvh456
0.84546	wild-type	suvh456
3.56972	wild-type	suvh456
37.3613	wild-type	suvh456
37.5223	wild-type	suvh456
143.285	wild-type	suvh456
0.61732	wild-type	suvh456
5.2338	wild-type	suvh456
2.45586	wild-type	suvh456
17.8889	wild-type	suvh456
226.892	wild-type	suvh456
1.46278	wild-type	suvh456
10.6957	wild-type	suvh456
341.137	wild-type	suvh456
2.89872	wild-type	suvh456
1.93248	wild-type	suvh456
0.55022	wild-type	suvh456
1.5433	wild-type	suvh456
2.4827	wild-type	suvh456
2.38876	wild-type	suvh456
4.24072	wild-type	suvh456
265.542	wild-type	suvh456
17.3252	wild-type	suvh456
3.19396	wild-type	suvh456
7.3139	wild-type	suvh456
0.4697	wild-type	suvh456
3.6905	wild-type	suvh456
0.42944	wild-type	suvh456
0.4697	wild-type	suvh456
1.0065	wild-type	suvh456
4.52254	wild-type	suvh456
1.82512	wild-type	suvh456
18.1841	wild-type	suvh456
1.79828	wild-type	suvh456
222.786	wild-type	suvh456
18.7209	wild-type	suvh456
10.3602	wild-type	suvh456
17.7547	wild-type	suvh456
5.08618	wild-type	suvh456
1.62382	wild-type	suvh456
27.3231	wild-type	suvh456
44.2592	wild-type	suvh456
35.3483	wild-type	suvh456
9.74293	wild-type	suvh456
9.30007	wild-type	suvh456
0.4697	wild-type	suvh456
3.54288	wild-type	suvh456
0.37576	wild-type	suvh456
30.3024	wild-type	suvh456
5.81086	wild-type	suvh456
3.81128	wild-type	suvh456
8.22646	wild-type	suvh456
6.7771	wild-type	suvh456
9.95765	wild-type	suvh456
8.42776	wild-type	suvh456
10.065	wild-type	suvh456
0.69784	wild-type	suvh456
9.72951	wild-type	suvh456
326.281	wild-type	suvh456
4.44202	wild-type	suvh456
23.1361	wild-type	suvh456
6.3745	wild-type	suvh456
445.746	wild-type	suvh456
1.08702	wild-type	suvh456
5.34116	wild-type	suvh456
8.9914	wild-type	suvh456
35.4154	wild-type	suvh456
7.2468	wild-type	suvh456
17.4863	wild-type	suvh456
6.8442	wild-type	suvh456
12.8295	wild-type	suvh456
10.5213	wild-type	suvh456
2.83162	wild-type	suvh456
5.08618	wild-type	suvh456
20.0227	wild-type	suvh456
4.77752	wild-type	suvh456
12.3867	wild-type	suvh456
[truncated: 725 more rows]

## Sheet: Figure 6f
Figure 6f
AT1G23930		2^(-(DDCt))	fold change			Ave	SD	SEM											AT5G37175		2^(-(DDCt))	fold change			Ave	SD	SEM
	WT-1	0.0504151	0.028025	AT1G23930	WT	0.028025	0.0104793	0.0039608												WT-1	0.0558284	0.0553879	AT5G37175	WT	0.0553879	0.0199773	0.00755071
	WT-2	0.0275845			ddm1-1	0.926588	0.107261	0.0379223												WT-2	0.063687			ddm1-1	1.19615	0.313957	0.111
	WT-3	0.0301855			met1-3	2.4474	0.275547	0.0974207												WT-3	0.0441067			met1-3	1.52588	0.709279	0.250768
	WT-4	0.0268302																		WT-4	0.0358258
	WT-5	0.0180733		AT1G23935	WT	1	0.119833	0.0452926												WT-5	0.0441067		AT5G37180	WT	1	0.213933	0.080859
	WT-7	0.0319066			ddm1	0.163516	0.0664875	0.0235069												WT-7	0.0952025			ddm1	1.35041	0.230299	0.081423
	WT-8	0.0209051			met1	0.263112	0.259219	0.0916477												WT-8	0.0677866			met1	0.507733	0.160985	0.0569169
	ddm1-1-1	0.933033	0.926588																	ddm1-1-1	1.21179	1.19615
	ddm1-1-2	0.870551																		ddm1-1-2	1.18685
	ddm1-1-3	0.812252																		ddm1-1-3	0.924755
	ddm1-1-4	0.768438																		ddm1-1-4	0.862827
	ddm1-1-5	0.972655																		ddm1-1-5	1.08458
	ddm1-1-6	1.00696																		ddm1-1-6	1.71373
	ddm1-1-7	1.07923																		ddm1-1-7	1.67847
	ddm1-1-8	1.01396																		ddm1-1-8	1.17051
	met1-3-1	2.69447	2.4474																	met1-3-1	3.19794	1.52588
	met1-3-2	2.69447																		met1-3-2	2.00993
	met1-3-3	2.32947																		met1-3-3	1.26325
	met1-3-4	2.49666																		met1-3-4	1.5445
	met1-3-5	2.60268																		met1-3-5	1.48159
	met1-3-6	2.62079																		met1-3-6	1.4511
	met1-3-7	2.39496																		met1-3-7	1.26325
	met1-3-8	1.86607																		met1-3-8	0.862827
AT1G23935
	WT-1	1.18921	1																AT5G37180	WT-1	0.799485	1
	WT-2	1.04972																		WT-2	1.01899
	WT-3	1																		WT-3	0.862827
	WT-4	0.840896																		WT-4	0.827679
	WT-5	1.09429																		WT-5	1.17866
	WT-7	0.986233																		WT-7	1.04764
	WT-8	0.882703																		WT-8	1.39198
	ddm1-1-1	0.125869	0.163516																	ddm1-1-1	1.39198	1.35041
	ddm1-1-2	0.144586																		ddm1-1-2	1.65536
	ddm1-1-3	0.110338																		ddm1-1-3	1.08458
	ddm1-1-4	0.228458																		ddm1-1-4	1.14643
	ddm1-1-5	0.138696																		ddm1-1-5	1.42123
	ddm1-1-6	0.277392																		ddm1-1-6	1.72565
	ddm1-1-7	0.116629																		ddm1-1-7	1.2898
	ddm1-1-8	0.248273																		ddm1-1-8	1.22022
	met1-3-1	0.190782	0.263112																	met1-3-1	0.839233	0.507733
	met1-3-2	0.939523																		met1-3-2	0.482013
	met1-3-3	0.196146																		met1-3-3	0.492141
	met1-3-4	0.275476																		met1-3-4	0.434414
	met1-3-5	0.327598																		met1-3-5	0.428433
	met1-3-6	0.217638																		met1-3-6	0.672284
	met1-3-7	0.279322																		met1-3-7	0.546064
	met1-3-8	0.11908																		met1-3-8	0.324692

## Sheet: Supplementary Figure 6b
expression	tssTYPE	mutantTYPE
0.663702	ANNOTATED	ddm1
0.858908	ANNOTATED	ddm1
0.819867	ANNOTATED	ddm1
5.11441	ANNOTATED	ddm1
9.29183	ANNOTATED	ddm1
2.06919	ANNOTATED	ddm1
1.67878	ANNOTATED	ddm1
2.26439	ANNOTATED	ddm1
1.01507	ANNOTATED	ddm1
4.52879	ANNOTATED	ddm1
0.507537	ANNOTATED	ddm1
0.429454	ANNOTATED	ddm1
23.8152	ANNOTATED	ddm1
0.390413	ANNOTATED	ddm1
1.71782	ANNOTATED	ddm1
1.36645	ANNOTATED	ddm1
1.17124	ANNOTATED	ddm1
2.49864	ANNOTATED	ddm1
1.36645	ANNOTATED	ddm1
3.90413	ANNOTATED	ddm1
31.6234	ANNOTATED	ddm1
0.351372	ANNOTATED	ddm1
41.5399	ANNOTATED	ddm1
0.858908	ANNOTATED	ddm1
0.468495	ANNOTATED	ddm1
1.95206	ANNOTATED	ddm1
8.55004	ANNOTATED	ddm1
3.90413	ANNOTATED	ddm1
25.0645	ANNOTATED	ddm1
1.71782	ANNOTATED	ddm1
0.624661	ANNOTATED	ddm1
2.06919	ANNOTATED	ddm1
1.3274	ANNOTATED	ddm1
0.819867	ANNOTATED	ddm1
0.507537	ANNOTATED	ddm1
1.36645	ANNOTATED	ddm1
3.55276	ANNOTATED	ddm1
1.99111	ANNOTATED	ddm1
11.0096	ANNOTATED	ddm1
4.76304	ANNOTATED	ddm1
1.95206	ANNOTATED	ddm1
1.24932	ANNOTATED	ddm1
0.507537	ANNOTATED	ddm1
4.33358	ANNOTATED	ddm1
0.507537	ANNOTATED	ddm1
1.24932	ANNOTATED	ddm1
0.663702	ANNOTATED	ddm1
1.56165	ANNOTATED	ddm1
4.48975	ANNOTATED	ddm1
2.9281	ANNOTATED	ddm1
1.75686	ANNOTATED	ddm1
2.42056	ANNOTATED	ddm1
7.02743	ANNOTATED	ddm1
1.44453	ANNOTATED	ddm1
20.5357	ANNOTATED	ddm1
2.14727	ANNOTATED	ddm1
0.976032	ANNOTATED	ddm1
0.702743	ANNOTATED	ddm1
0.468495	ANNOTATED	ddm1
2.03015	ANNOTATED	ddm1
2.22535	ANNOTATED	ddm1
0.702743	ANNOTATED	ddm1
0.819867	ANNOTATED	ddm1
33.107	ANNOTATED	ddm1
5.3877	ANNOTATED	ddm1
7.69113	ANNOTATED	ddm1
7.3788	ANNOTATED	ddm1
0.429454	ANNOTATED	ddm1
5.42674	ANNOTATED	ddm1
1.99111	ANNOTATED	ddm1
0.507537	ANNOTATED	ddm1
5.66099	ANNOTATED	ddm1
5.03633	ANNOTATED	ddm1
0.546578	ANNOTATED	ddm1
0.507537	ANNOTATED	ddm1
37.0892	ANNOTATED	ddm1
1.91302	EPICAT	ddm1
1.28836	EPICAT	ddm1
2.53768	EPICAT	ddm1
4.21646	EPICAT	ddm1
7.30072	EPICAT	ddm1
2.26439	EPICAT	ddm1
0.624661	EPICAT	ddm1
12.5713	EPICAT	ddm1
0.546578	EPICAT	ddm1
2.88906	EPICAT	ddm1
2.53768	EPICAT	ddm1
2.42056	EPICAT	ddm1
1.09316	EPICAT	ddm1
32.9899	EPICAT	ddm1
1.71782	EPICAT	ddm1
0.858908	EPICAT	ddm1
34.5125	EPICAT	ddm1
1.17124	EPICAT	ddm1
5.42674	EPICAT	ddm1
3.00618	EPICAT	ddm1
0.429454	EPICAT	ddm1
273.133	EPICAT	ddm1
0.936991	EPICAT	ddm1
3.16234	EPICAT	ddm1
4.95824	EPICAT	ddm1
4.52879	EPICAT	ddm1
26.0796	EPICAT	ddm1
0.390413	EPICAT	ddm1
4.13838	EPICAT	ddm1
0.507537	EPICAT	ddm1
1.01507	EPICAT	ddm1
0.624661	EPICAT	ddm1
1.95206	EPICAT	ddm1
7.30072	EPICAT	ddm1
9.21374	EPICAT	ddm1
0.702743	EPICAT	ddm1
5.23153	EPICAT	ddm1
11.5953	EPICAT	ddm1
0.89795	EPICAT	ddm1
0.429454	EPICAT	ddm1
92.6059	EPICAT	ddm1
4.84112	EPICAT	ddm1
0.390413	EPICAT	ddm1
34.005	EPICAT	ddm1
0.780826	EPICAT	ddm1
65.6284	EPICAT	ddm1
3.90413	EPICAT	ddm1
1.87398	EPICAT	ddm1
0.429454	EPICAT	ddm1
0.780826	EPICAT	ddm1
5.50482	EPICAT	ddm1
0.507537	EPICAT	ddm1
25.2597	EPICAT	ddm1
5.11441	EPICAT	ddm1
2.06919	EPICAT	ddm1
0.624661	EPICAT	ddm1
3.90413	EPICAT	ddm1
4.68495	EPICAT	ddm1
4.80208	EPICAT	ddm1
10.5021	EPICAT	ddm1
1.87398	EPICAT	ddm1
190.834	EPICAT	ddm1
33.3803	EPICAT	ddm1
1.17124	EPICAT	ddm1
7.10551	EPICAT	ddm1
1.09316	EPICAT	ddm1
16.2412	EPICAT	ddm1
0.390413	EPICAT	ddm1
0.741785	EPICAT	ddm1
8.3158	EPICAT	ddm1
1.09316	EPICAT	ddm1
0.624661	EPICAT	ddm1
2.96714	EPICAT	ddm1
0.468495	EPICAT	ddm1
1.71782	EPICAT	ddm1
9.29183	EPICAT	ddm1
1.40549	EPICAT	ddm1
4.9192	EPICAT	ddm1
6.40277	EPICAT	ddm1
22.4878	EPICAT	ddm1
0.89795	EPICAT	ddm1
0.468495	EPICAT	ddm1
1.87398	EPICAT	ddm1
0.585619	EPICAT	ddm1
0.468495	EPICAT	ddm1
1.40549	EPICAT	ddm1
0.429454	EPICAT	ddm1
5.19249	EPICAT	ddm1
1.36645	EPICAT	ddm1
10.424	EPICAT	ddm1
8.82333	EPICAT	ddm1
2.53768	EPICAT	ddm1
17.6467	EPICAT	ddm1
0.390413	EPICAT	ddm1
1.1322	EPICAT	ddm1
0.89795	EPICAT	ddm1
4.88016	EPICAT	ddm1
0.702743	EPICAT	ddm1
9.76032	EPICAT	ddm1
3.20139	EPICAT	ddm1
0.507537	EPICAT	ddm1
0.390413	EPICAT	ddm1
4.13838	EPICAT	ddm1
0.89795	EPICAT	ddm1
4.724	EPICAT	ddm1
0.468495	EPICAT	ddm1
6.12948	EPICAT	ddm1
6.7151	EPICAT	ddm1
2.57673	EPICAT	ddm1
0.429454	EPICAT	ddm1
3.39659	EPICAT	ddm1
0.780826	EPICAT	ddm1
0.741785	EPICAT	ddm1
10.424	EPICAT	ddm1
0.429454	EPICAT	ddm1
5.93428	EPICAT	ddm1
2.81097	EPICAT	ddm1
1.48357	EPICAT	ddm1
0.702743	EPICAT	ddm1
0.468495	EPICAT	ddm1
0.663702	EPICAT	ddm1
0.468495	EPICAT	ddm1
0.390413	EPICAT	ddm1
0.507537	EPICAT	ddm1
1.56165	EPICAT	ddm1
0.468495	EPICAT	ddm1
3.08426	EPICAT	ddm1
0.936991	EPICAT	ddm1
0.585619	EPICAT	ddm1
70.8599	EPICAT	ddm1
8.58908	EPICAT	ddm1
0.780826	EPICAT	ddm1
1.24932	EPICAT	ddm1
5.66099	EPICAT	ddm1
0.624661	EPICAT	ddm1
7.30072	EPICAT	ddm1
6.94935	EPICAT	ddm1
4.09934	EPICAT	ddm1
0.546578	EPICAT	ddm1
8.55004	EPICAT	ddm1
0.429454	EPICAT	ddm1
3.82605	EPICAT	ddm1
2.61577	EPICAT	ddm1
0.741785	EPICAT	ddm1
0.89795	EPICAT	ddm1
2.14727	EPICAT	ddm1
2.06919	EPICAT	ddm1
0.390413	EPICAT	ddm1
0.31233	EPICAT	ddm1
0.624661	EPICAT	ddm1
1.87398	EPICAT	ddm1
24.2056	EPICAT	ddm1
1.17124	EPICAT	ddm1
0.546578	EPICAT	ddm1
3.35755	EPICAT	ddm1
3.39659	EPICAT	ddm1
2.9281	EPICAT	ddm1
2.96714	EPICAT	ddm1
13.6645	EPICAT	ddm1
1.91302	EPICAT	ddm1
3.74796	EPICAT	ddm1
0.585619	EPICAT	ddm1
0.663702	EPICAT	ddm1
8.511	EPICAT	ddm1
0.976032	EPICAT	ddm1
0.468495	EPICAT	ddm1
56.1414	EPICAT	ddm1
1.01507	EPICAT	ddm1
0.858908	EPICAT	ddm1
1.75686	EPICAT	ddm1
12.1028	EPICAT	ddm1
0.89795	EPICAT	ddm1
1.56165	EPICAT	ddm1
8.12059	EPICAT	ddm1
0.429454	EPICAT	ddm1
1.21028	EPICAT	ddm1
1.36645	EPICAT	ddm1
0.507537	EPICAT	ddm1
2.10823	EPICAT	ddm1
4.02125	EPICAT	ddm1
0.89795	EPICAT	ddm1
22.2926	EPICAT	ddm1
4.64591	EPICAT	ddm1
5.97332	EPICAT	ddm1
72.1873	EPICAT	ddm1
0.585619	EPICAT	ddm1
0.585619	EPICAT	ddm1
0.507537	EPICAT	ddm1
0.351372	EPICAT	ddm1
1.1322	EPICAT	ddm1
2.9281	EPICAT	ddm1
8.39388	EPICAT	ddm1
7.76922	EPICAT	ddm1
717.501	EPICAT	ddm1
1.28836	EPICAT	ddm1
0.429454	EPICAT	ddm1
0.351372	EPICAT	ddm1
0.507537	EPICAT	ddm1
9.48703	EPICAT	ddm1
1.21028	EPICAT	ddm1
0.390413	EPICAT	ddm1
1.75686	EPICAT	ddm1
0.819867	EPICAT	ddm1
0.624661	EPICAT	ddm1
1.36645	EPICAT	ddm1
1.01507	EPICAT	ddm1
0.780826	EPICAT	ddm1
0.702743	EPICAT	ddm1
0.858908	EPICAT	ddm1
0.89795	EPICAT	ddm1
0.585619	EPICAT	ddm1
0.390413	EPICAT	ddm1
3.82605	EPICAT	ddm1
0.390413	EPICAT	ddm1
6.7151	EPICAT	ddm1
9.91649	EPICAT	ddm1
1.05411	EPICAT	ddm1
1.60069	EPICAT	ddm1
2.03015	EPICAT	ddm1
14.5234	EPICAT	ddm1
0.819867	EPICAT	ddm1
3.51372	EPICAT	ddm1
0.819867	EPICAT	ddm1
2.65481	EPICAT	ddm1
0.31233	EPICAT	ddm1
0.936991	EPICAT	ddm1
0.507537	EPICAT	ddm1
0.663702	EPICAT	ddm1
6.83223	EPICAT	ddm1
2.77193	EPICAT	ddm1
2.26439	EPICAT	ddm1
66.6825	EPICAT	ddm1
2.9281	EPICAT	ddm1
0.468495	EPICAT	ddm1
2.73289	EPICAT	ddm1
0.663702	EPICAT	ddm1
1.63973	EPICAT	ddm1
10.424	EPICAT	ddm1
5.81715	EPICAT	ddm1
1.7959	EPICAT	ddm1
0.429454	EPICAT	ddm1
60.0455	EPICAT	ddm1
3.5918	EPICAT	ddm1
4.2555	EPICAT	ddm1
1.60069	EPICAT	ddm1
8.04251	EPICAT	ddm1
164.325	EPICAT	ddm1
1.40549	EPICAT	ddm1
0.507537	EPICAT	ddm1
2.9281	EPICAT	ddm1
0.468495	EPICAT	ddm1
0.546578	EPICAT	ddm1
27.4851	EPICAT	ddm1
0.507537	EPICAT	ddm1
1.3274	EPICAT	ddm1
5.85619	EPICAT	ddm1
0.702743	EPICAT	ddm1
0.546578	EPICAT	ddm1
0.976032	EPICAT	ddm1
0.507537	EPICAT	ddm1
0.936991	EPICAT	ddm1
0.390413	EPICAT	ddm1
1.36645	EPICAT	ddm1
6.24661	EPICAT	ddm1
62.7784	EPICAT	ddm1
1.40549	EPICAT	ddm1
0.546578	EPICAT	ddm1
0.819867	EPICAT	ddm1
2.42056	EPICAT	ddm1
0.468495	EPICAT	ddm1
4.17742	EPICAT	ddm1
0.624661	EPICAT	ddm1
1.52261	EPICAT	ddm1
0.936991	EPICAT	ddm1
0.663702	EPICAT	ddm1
0.390413	EPICAT	ddm1
5.34866	EPICAT	ddm1
2.22535	EPICAT	ddm1
2.65481	EPICAT	ddm1
19.7549	EPICAT	ddm1
0.624661	EPICAT	ddm1
0.702743	EPICAT	ddm1
1.7959	EPICAT	ddm1
0.936991	EPICAT	ddm1
0.819867	EPICAT	ddm1
14.211	EPICAT	ddm1
7.65209	EPICAT	ddm1
17.1001	EPICAT	ddm1
0.858908	EPICAT	ddm1
1.1322	EPICAT	ddm1
0.429454	EPICAT	ddm1
3.35755	EPICAT	ddm1
1.17124	EPICAT	ddm1
1.28836	EPICAT	ddm1
23.9714	EPICAT	ddm1
0.585619	EPICAT	ddm1
27.6022	EPICAT	ddm1
2.10823	EPICAT	ddm1
18.0371	EPICAT	ddm1
12.9227	EPICAT	ddm1
8.12059	EPICAT	ddm1
1.75686	EPICAT	ddm1
3.90413	EPICAT	ddm1
0.936991	EPICAT	ddm1
6.0514	EPICAT	ddm1
4.724	EPICAT	ddm1
2.10823	EPICAT	ddm1
0.390413	EPICAT	ddm1
1.52261	EPICAT	ddm1
2.53768	EPICAT	ddm1
18.3884	EPICAT	ddm1
0.429454	EPICAT	ddm1
1.36645	EPICAT	ddm1
12.0638	EPICAT	ddm1
2.73289	EPICAT	ddm1
5.19249	EPICAT	ddm1
0.390413	EPICAT	ddm1
2.69385	EPICAT	ddm1
0.351372	EPICAT	ddm1
0.546578	EPICAT	ddm1
0.507537	EPICAT	ddm1
0.819867	EPICAT	ddm1
0.390413	EPICAT	ddm1
1.01507	EPICAT	ddm1
1.21028	EPICAT	ddm1
11.8686	EPICAT	ddm1
2.88906	EPICAT	ddm1
1.09316	EPICAT	ddm1
14.6014	EPICAT	ddm1
18.2713	EPICAT	ddm1
7.65209	EPICAT	ddm1
3.78701	EPICAT	ddm1
13.4302	EPICAT	ddm1
1.75686	EPICAT	ddm1
1.75686	EPICAT	ddm1
0.390413	EPICAT	ddm1
3.63084	EPICAT	ddm1
10.424	EPICAT	ddm1
6.59798	EPICAT	ddm1
11.9857	EPICAT	ddm1
3.04522	EPICAT	ddm1
7.3788	EPICAT	ddm1
0.507537	EPICAT	ddm1
8.39388	EPICAT	ddm1
0.702743	EPICAT	ddm1
0.390413	EPICAT	ddm1
12.5713	EPICAT	ddm1
30.296	EPICAT	ddm1
0.741785	EPICAT	ddm1
0.780826	EPICAT	ddm1
0.663702	EPICAT	ddm1
2.22535	EPICAT	ddm1
0.468495	EPICAT	ddm1
0.585619	EPICAT	ddm1
2.30344	EPICAT	ddm1
2.22535	EPICAT	ddm1
2.53768	EPICAT	ddm1
3.70892	EPICAT	ddm1
2.26439	EPICAT	ddm1
6.36373	EPICAT	ddm1
0.936991	EPICAT	ddm1
4.84112	EPICAT	ddm1
2.69385	EPICAT	ddm1
0.351372	EPICAT	ddm1
0.624661	EPICAT	ddm1
0.390413	EPICAT	ddm1
0.546578	EPICAT	ddm1
3.51372	EPICAT	ddm1
7.10551	EPICAT	ddm1
4.60687	EPICAT	ddm1
11.4391	EPICAT	ddm1
9.76032	EPICAT	ddm1
4.64591	EPICAT	ddm1
1.56165	EPICAT	ddm1
0.429454	EPICAT	ddm1
9.13566	EPICAT	ddm1
4.80208	EPICAT	ddm1
1.40549	EPICAT	ddm1
1.1322	EPICAT	ddm1
0.976032	EPICAT	ddm1
9.95553	EPICAT	ddm1
34.5125	EPICAT	ddm1
1.56165	EPICAT	ddm1
8.70621	EPICAT	ddm1
5.11441	EPICAT	ddm1
0.858908	EPICAT	ddm1
1069.65	EPICAT	ddm1
1.09316	EPICAT	ddm1
1.99111	EPICAT	ddm1
3.94317	EPICAT	ddm1
0.468495	EPICAT	ddm1
9.25279	EPICAT	ddm1
0.390413	EPICAT	ddm1
2.73289	EPICAT	ddm1
19.6378	EPICAT	ddm1
1.28836	EPICAT	ddm1
0.936991	EPICAT	ddm1
1.63973	EPICAT	ddm1
0.468495	EPICAT	ddm1
1.24932	EPICAT	ddm1
5.07537	EPICAT	ddm1
9.68224	EPICAT	ddm1
15.3823	EPICAT	ddm1
12.9617	EPICAT	ddm1
1.1322	EPICAT	ddm1
4.2555	EPICAT	ddm1
2.30344	EPICAT	ddm1
1.21028	EPICAT	ddm1
3.20139	EPICAT	ddm1
0.936991	EPICAT	ddm1
4.09934	EPICAT	ddm1
0.663702	EPICAT	ddm1
1.05411	EPICAT	ddm1
0.663702	EPICAT	ddm1
0.390413	EPICAT	ddm1
0.507537	EPICAT	ddm1
1.21028	EPICAT	ddm1
0.507537	EPICAT	ddm1
8.39388	EPICAT	ddm1
1.36645	EPICAT	ddm1
1.75686	EPICAT	ddm1
7.26168	EPICAT	ddm1
3.39659	EPICAT	ddm1
0.819867	EPICAT	ddm1
0.624661	EPICAT	ddm1
3.24043	EPICAT	ddm1
1.95206	EPICAT	ddm1
31.9358	EPICAT	ddm1
1.1322	EPICAT	ddm1
0.819867	EPICAT	ddm1
1.28836	EPICAT	ddm1
0.819867	EPICAT	ddm1
19.2864	EPICAT	ddm1
2.14727	EPICAT	ddm1
0.702743	EPICAT	ddm1
0.390413	EPICAT	ddm1
12.5323	EPICAT	ddm1
9.25279	EPICAT	ddm1
1.05411	EPICAT	ddm1
0.546578	EPICAT	ddm1
2.69385	EPICAT	ddm1
0.702743	EPICAT	ddm1
28.9296	EPICAT	ddm1
2.85001	EPICAT	ddm1
1.21028	EPICAT	ddm1
6.7151	EPICAT	ddm1
1.09316	EPICAT	ddm1
0.624661	EPICAT	ddm1
3.66988	EPICAT	ddm1
21.4727	EPICAT	ddm1
6.20757	EPICAT	ddm1
2.57673	EPICAT	ddm1
3.27947	EPICAT	ddm1
8.43292	EPICAT	ddm1
0.585619	EPICAT	ddm1
0.780826	EPICAT	ddm1
18.7398	EPICAT	ddm1
0.390413	EPICAT	ddm1
27.7584	EPICAT	ddm1
0.390413	EPICAT	ddm1
0.468495	EPICAT	ddm1
0.351372	EPICAT	ddm1
0.624661	EPICAT	ddm1
4.724	EPICAT	ddm1
4.41167	EPICAT	ddm1
9.13566	EPICAT	ddm1
13.4302	EPICAT	ddm1
1.21028	EPICAT	ddm1
0.429454	EPICAT	ddm1
8.15963	EPICAT	ddm1
20.6528	EPICAT	ddm1
3.78701	EPICAT	ddm1
2.49864	EPICAT	ddm1
1.60069	EPICAT	ddm1
0.780826	EPICAT	ddm1
8.3158	EPICAT	ddm1
4.9192	EPICAT	ddm1
1.48357	EPICAT	ddm1
6.01236	EPICAT	ddm1
0.429454	EPICAT	ddm1
12.259	EPICAT	ddm1
0.819867	EPICAT	ddm1
8.9795	EPICAT	ddm1
6.7151	EPICAT	ddm1
1.21028	EPICAT	ddm1
1.52261	EPICAT	ddm1
7.73018	EPICAT	ddm1
0.546578	EPICAT	ddm1
3.98221	EPICAT	ddm1
10.0336	EPICAT	ddm1
1.44453	EPICAT	ddm1
0.89795	EPICAT	ddm1
0.819867	EPICAT	ddm1
0.741785	EPICAT	ddm1
2.42056	EPICAT	ddm1
0.390413	EPICAT	ddm1
5.15345	EPICAT	ddm1
0.780826	EPICAT	ddm1
0.936991	EPICAT	ddm1
1.7959	EPICAT	ddm1
0.468495	EPICAT	ddm1
1.48357	EPICAT	ddm1
22.2145	EPICAT	ddm1
1.3274	EPICAT	ddm1
0.390413	EPICAT	ddm1
4.29454	EPICAT	ddm1
51.3003	EPICAT	ddm1
1.67878	EPICAT	ddm1
3.04522	EPICAT	ddm1
1.05411	EPICAT	ddm1
3.16234	EPICAT	ddm1
5.81715	EPICAT	ddm1
24.9474	EPICAT	ddm1
0.546578	EPICAT	ddm1
5.93428	EPICAT	ddm1
0.351372	EPICAT	ddm1
0.780826	EPICAT	ddm1
11.9857	EPICAT	ddm1
0.936991	EPICAT	ddm1
27.7974	EPICAT	ddm1
1.44453	EPICAT	ddm1
18.1152	EPICAT	ddm1
2.22535	EPICAT	ddm1
4.37262	EPICAT	ddm1
18.7789	EPICAT	ddm1
1.24932	EPICAT	ddm1
2.85001	EPICAT	ddm1
1.99111	EPICAT	ddm1
8.43292	EPICAT	ddm1
0.819867	EPICAT	ddm1
0.780826	EPICAT	ddm1
9.79936	EPICAT	ddm1
3.51372	EPICAT	ddm1
0.468495	EPICAT	ddm1
1.01507	EPICAT	ddm1
1.3274	EPICAT	ddm1
0.351372	EPICAT	ddm1
3.5918	EPICAT	ddm1
0.741785	EPICAT	ddm1
0.507537	EPICAT	ddm1
8.27675	EPICAT	ddm1
5.85619	EPICAT	ddm1
9.40895	EPICAT	ddm1
1.60069	EPICAT	ddm1
10.0336	EPICAT	ddm1
0.741785	EPICAT	ddm1
1.87398	EPICAT	ddm1
0.89795	EPICAT	ddm1
3.16234	EPICAT	ddm1
57.9763	EPICAT	ddm1
0.390413	EPICAT	ddm1
8.23771	EPICAT	ddm1
0.585619	EPICAT	ddm1
1.05411	EPICAT	ddm1
12.8055	EPICAT	ddm1
10.1507	EPICAT	ddm1
6.59798	EPICAT	ddm1
0.89795	EPICAT	ddm1
6.24661	EPICAT	ddm1
20.7309	EPICAT	ddm1
0.976032	EPICAT	ddm1
0.351372	EPICAT	ddm1
0.663702	EPICAT	ddm1
1.21028	EPICAT	ddm1
0.390413	EPICAT	ddm1
2.30344	EPICAT	ddm1
0.429454	EPICAT	ddm1
1.05411	EPICAT	ddm1
0.936991	EPICAT	ddm1
4.724	EPICAT	ddm1
86.5155	EPICAT	ddm1
18.935	EPICAT	ddm1
2.06919	EPICAT	ddm1
7.26168	EPICAT	ddm1
4.80208	EPICAT	ddm1
16.9049	EPICAT	ddm1
5.23153	EPICAT	ddm1
0.858908	EPICAT	ddm1
0.390413	EPICAT	ddm1
5.93428	EPICAT	ddm1
1.09316	EPICAT	ddm1
1.87398	EPICAT	ddm1
0.546578	EPICAT	ddm1
15.7336	EPICAT	ddm1
161.436	EPICAT	ddm1
3.98221	EPICAT	ddm1
2.26439	EPICAT	ddm1
1.1322	EPICAT	ddm1
0.429454	EPICAT	ddm1
59.4208	EPICAT	ddm1
0.390413	EPICAT	ddm1
0.390413	EPICAT	ddm1
4.68495	EPICAT	ddm1
0.976032	EPICAT	ddm1
0.780826	EPICAT	ddm1
3.43563	EPICAT	ddm1
0.702743	EPICAT	ddm1
11.2439	EPICAT	ddm1
0.858908	EPICAT	ddm1
1.21028	EPICAT	ddm1
0.624661	EPICAT	ddm1
0.390413	EPICAT	ddm1
1.36645	EPICAT	ddm1
0.351372	EPICAT	ddm1
2.49864	EPICAT	ddm1
2.85001	EPICAT	ddm1
2.65481	EPICAT	ddm1
3.08426	EPICAT	ddm1
0.546578	EPICAT	ddm1
2.22535	EPICAT	ddm1
4.52879	EPICAT	ddm1
4.724	EPICAT	ddm1
4.29454	EPICAT	ddm1
3.86509	EPICAT	ddm1
5.81715	EPICAT	ddm1
1.24932	EPICAT	ddm1
1.7959	EPICAT	ddm1
0.819867	EPICAT	ddm1
0.390413	EPICAT	ddm1
0.819867	EPICAT	ddm1
0.390413	EPICAT	ddm1
6.48085	EPICAT	ddm1
1.71782	EPICAT	ddm1
1.28836	EPICAT	ddm1
2.34248	EPICAT	ddm1
1.05411	EPICAT	ddm1
2.14727	EPICAT	ddm1
7.06647	EPICAT	ddm1
13.3521	EPICAT	ddm1
14.0939	EPICAT	ddm1
0.507537	EPICAT	ddm1
12.337	EPICAT	ddm1
2.53768	EPICAT	ddm1
4.13838	EPICAT	ddm1
1.09316	EPICAT	ddm1
3.78701	EPICAT	ddm1
3.66988	EPICAT	ddm1
7.14456	EPICAT	ddm1
8.511	EPICAT	ddm1
17.1782	EPICAT	ddm1
3.00618	EPICAT	ddm1
5.89523	EPICAT	ddm1
3.82605	EPICAT	ddm1
0.780826	EPICAT	ddm1
3.16234	EPICAT	ddm1
11.1658	EPICAT	ddm1
3.08426	EPICAT	ddm1
4.80208	EPICAT	ddm1
0.663702	EPICAT	ddm1
0.468495	EPICAT	ddm1
8.47196	EPICAT	ddm1
0.89795	EPICAT	ddm1
14.0549	EPICAT	ddm1
0.741785	EPICAT	ddm1
20.4186	EPICAT	ddm1
0.507537	EPICAT	ddm1
0.702743	EPICAT	ddm1
31.7015	EPICAT	ddm1
3.16234	EPICAT	ddm1
6.09044	EPICAT	ddm1
2.85001	EPICAT	ddm1
14.0939	EPICAT	ddm1
0.546578	EPICAT	ddm1
7.45689	EPICAT	ddm1
36.5817	EPICAT	ddm1
0.663702	EPICAT	ddm1
0.976032	EPICAT	ddm1
5.62195	EPICAT	ddm1
0.858908	EPICAT	ddm1
1.1322	EPICAT	ddm1
17.1391	EPICAT	ddm1
4.60687	EPICAT	ddm1
2.65481	EPICAT	ddm1
0.507537	EPICAT	ddm1
0.390413	EPICAT	ddm1
19.4816	EPICAT	ddm1
20.6919	EPICAT	ddm1
0.390413	EPICAT	ddm1
54.3845	EPICAT	ddm1
28.344	EPICAT	ddm1
1.21028	EPICAT	ddm1
2.30344	EPICAT	ddm1
0.624661	EPICAT	ddm1
0.429454	EPICAT	ddm1
0.780826	EPICAT	ddm1
6.63702	EPICAT	ddm1
15.5384	EPICAT	ddm1
1.05411	EPICAT	ddm1
0.819867	EPICAT	ddm1
7.02743	EPICAT	ddm1
0.390413	EPICAT	ddm1
134.419	EPICAT	ddm1
3.20139	EPICAT	ddm1
0.468495	EPICAT	ddm1
11.2049	EPICAT	ddm1
2.26439	EPICAT	ddm1
1.09316	EPICAT	ddm1
5.62195	EPICAT	ddm1
1.17124	EPICAT	ddm1
3.82605	EPICAT	ddm1
0.624661	EPICAT	ddm1
0.390413	EPICAT	ddm1
36.0742	EPICAT	ddm1
0.390413	EPICAT	ddm1
8.94046	EPICAT	ddm1
0.585619	EPICAT	ddm1
3.04522	EPICAT	ddm1
1.21028	EPICAT	ddm1
23.0344	EPICAT	ddm1
4.88016	EPICAT	ddm1
1.01507	EPICAT	ddm1
174.163	EPICAT	ddm1
17.022	EPICAT	ddm1
2.34248	EPICAT	ddm1
1.24932	EPICAT	ddm1
0.507537	EPICAT	ddm1
20.848	EPICAT	ddm1
9.33087	EPICAT	ddm1
0.936991	EPICAT	ddm1
1.05411	EPICAT	ddm1
0.741785	EPICAT	ddm1
0.468495	EPICAT	ddm1
1.63973	EPICAT	ddm1
44.0386	EPICAT	ddm1
0.468495	EPICAT	ddm1
0.468495	EPICAT	ddm1
0.468495	EPICAT	ddm1
1.63973	EPICAT	ddm1
1.3274	EPICAT	ddm1
3.24043	EPICAT	ddm1
1.24932	EPICAT	ddm1
0.624661	EPICAT	ddm1
1.83494	EPICAT	ddm1
10.424	EPICAT	ddm1
1.05411	EPICAT	ddm1
2.34248	EPICAT	ddm1
3.63084	EPICAT	ddm1
1.52261	EPICAT	ddm1
1.24932	EPICAT	ddm1
0.663702	EPICAT	ddm1
1.21028	EPICAT	ddm1
0.858908	EPICAT	ddm1
1.87398	EPICAT	ddm1
24.0494	EPICAT	ddm1
7.57401	EPICAT	ddm1
1.36645	EPICAT	ddm1
6.01236	EPICAT	ddm1
0.936991	EPICAT	ddm1
6.67606	EPICAT	ddm1
14.8357	EPICAT	ddm1
6.5199	EPICAT	ddm1
0.89795	EPICAT	ddm1
1.09316	EPICAT	ddm1
0.390413	EPICAT	ddm1
3.70892	EPICAT	ddm1
1.17124	EPICAT	ddm1
0.819867	EPICAT	ddm1
5.66099	EPICAT	ddm1
4.37262	EPICAT	ddm1
4.48975	EPICAT	ddm1
0.468495	EPICAT	ddm1
1.17124	EPICAT	ddm1
19.3645	EPICAT	ddm1
1.36645	EPICAT	ddm1
1.91302	EPICAT	ddm1
24.6351	EPICAT	ddm1
1.17124	EPICAT	ddm1
2.22535	EPICAT	ddm1
11.2829	EPICAT	ddm1
3.04522	EPICAT	ddm1
0.390413	EPICAT	ddm1
3.86509	EPICAT	ddm1
0.741785	EPICAT	ddm1
5.27057	EPICAT	ddm1
1.40549	EPICAT	ddm1
0.546578	EPICAT	ddm1
1.95206	EPICAT	ddm1
0.780826	EPICAT	ddm1
1.36645	EPICAT	ddm1
16.6316	EPICAT	ddm1
1.05411	EPICAT	ddm1
22.722	EPICAT	ddm1
1.75686	EPICAT	ddm1
1.21028	EPICAT	ddm1
0.585619	EPICAT	ddm1
2.03015	EPICAT	ddm1
119.701	EPICAT	ddm1
0.976032	EPICAT	ddm1
2.53768	EPICAT	ddm1
21.8631	EPICAT	ddm1
0.702743	EPICAT	ddm1
0.663702	EPICAT	ddm1
0.780826	EPICAT	ddm1
7.96442	EPICAT	ddm1
1.75686	EPICAT	ddm1
1.75686	EPICAT	ddm1
0.507537	EPICAT	ddm1
1.48357	EPICAT	ddm1
0.780826	EPICAT	ddm1
1.01507	EPICAT	ddm1
1.63973	EPICAT	ddm1
1.28836	EPICAT	ddm1
0.429454	EPICAT	ddm1
1.21028	EPICAT	ddm1
2.06919	EPICAT	ddm1
1.56165	EPICAT	ddm1
1.28836	EPICAT	ddm1
0.624661	EPICAT	ddm1
7.14456	EPICAT	ddm1
1.1322	EPICAT	ddm1
3.24043	EPICAT	ddm1
0.468495	EPICAT	ddm1
0.89795	EPICAT	ddm1
0.507537	EPICAT	ddm1
0.702743	EPICAT	ddm1
1.1322	EPICAT	ddm1
2.30344	EPICAT	ddm1
1.87398	EPICAT	ddm1
1.75686	EPICAT	ddm1
45.2489	EPICAT	ddm1
0.936991	EPICAT	ddm1
2.9281	EPICAT	ddm1
21.5118	EPICAT	ddm1
5.54386	EPICAT	ddm1
0.780826	EPICAT	ddm1
57.7421	EPICAT	ddm1
0.741785	EPICAT	ddm1
1.63973	EPICAT	ddm1
1.21028	EPICAT	ddm1
0.936991	EPICAT	ddm1
5.89523	EPICAT	ddm1
1.83494	EPICAT	ddm1
0.429454	EPICAT	ddm1
1.17124	EPICAT	ddm1
9.36991	EPICAT	ddm1
0.624661	EPICAT	ddm1
3.04522	EPICAT	ddm1
1.36645	EPICAT	ddm1
0.936991	EPICAT	ddm1
1.91302	EPICAT	ddm1
0.702743	EPICAT	ddm1
1.40549	EPICAT	ddm1
3.98221	EPICAT	ddm1
11.7514	EPICAT	ddm1
0.390413	EPICAT	ddm1
0.507537	EPICAT	ddm1
4.21646	EPICAT	ddm1
0.663702	EPICAT	ddm1
0.819867	EPICAT	ddm1
7.14456	EPICAT	ddm1
2.61577	EPICAT	ddm1
2.96714	EPICAT	ddm1
14.6014	EPICAT	ddm1
6.55894	EPICAT	ddm1
0.741785	EPICAT	ddm1
0.702743	EPICAT	ddm1
3.00618	EPICAT	ddm1
0.390413	EPICAT	ddm1
4.02125	EPICAT	ddm1
0.741785	EPICAT	ddm1
0.546578	EPICAT	ddm1
1.24932	EPICAT	ddm1
1.1322	EPICAT	ddm1
1.3274	EPICAT	ddm1
0.31233	EPICAT	ddm1
4.09934	EPICAT	ddm1
0.429454	EPICAT	ddm1
2.38152	EPICAT	ddm1
14.4062	EPICAT	ddm1
31.4282	EPICAT	ddm1
1.05411	EPICAT	ddm1
3.16234	EPICAT	ddm1
0.936991	EPICAT	ddm1
25.9625	EPICAT	ddm1
0.390413	EPICAT	ddm1
1.52261	EPICAT	ddm1
6.98839	EPICAT	ddm1
2.96714	EPICAT	ddm1
1.21028	EPICAT	ddm1
1.99111	EPICAT	ddm1
1.91302	EPICAT	ddm1
0.624661	EPICAT	ddm1
0.507537	EPICAT	ddm1
0.936991	EPICAT	ddm1
1.95206	EPICAT	ddm1
1.67878	EPICAT	ddm1
0.390413	EPICAT	ddm1
15.5384	EPICAT	ddm1
0.702743	EPICAT	ddm1
0.585619	EPICAT	ddm1
1.44453	EPICAT	ddm1
2.38152	EPICAT	ddm1
0.351372	EPICAT	ddm1
28.383	EPICAT	ddm1
3.43563	EPICAT	ddm1
0.546578	EPICAT	ddm1
7.02743	EPICAT	ddm1
13.9768	EPICAT	ddm1
39.7831	EPICAT	ddm1
8.00346	EPICAT	ddm1
0.468495	EPICAT	ddm1
0.702743	EPICAT	ddm1
0.741785	EPICAT	ddm1
1.71782	EPICAT	ddm1
6.36373	EPICAT	ddm1
2.18631	EPICAT	ddm1
1.99111	EPICAT	ddm1
1.17124	EPICAT	ddm1
12.298	EPICAT	ddm1
12.8446	EPICAT	ddm1
12.1809	EPICAT	ddm1
2.53768	EPICAT	ddm1
2.96714	EPICAT	ddm1
1.75686	EPICAT	ddm1
25.533	EPICAT	ddm1
9.1747	EPICAT	ddm1
1.3274	EPICAT	ddm1
48.3331	EPICAT	ddm1
0.780826	EPICAT	ddm1
30.7645	EPICAT	ddm1
0.468495	EPICAT	ddm1
2.49864	EPICAT	ddm1
1.44453	EPICAT	ddm1
2.9281	EPICAT	ddm1
8.55004	EPICAT	ddm1
6.79318	EPICAT	ddm1
1.95206	EPICAT	ddm1
3.35755	EPICAT	ddm1
0.507537	EPICAT	ddm1
62.9736	EPICAT	ddm1
1.56165	EPICAT	ddm1
1.52261	EPICAT	ddm1
0.31233	EPICAT	ddm1
25.0645	EPICAT	ddm1
0.507537	EPICAT	ddm1
1.01507	EPICAT	ddm1
5.54386	EPICAT	ddm1
1.52261	EPICAT	ddm1
5.77811	EPICAT	ddm1
0.780826	EPICAT	ddm1
0.624661	EPICAT	ddm1
0.624661	EPICAT	ddm1
1.09316	EPICAT	ddm1
351.254	EPICAT	ddm1
0.780826	EPICAT	ddm1
15.0309	EPICAT	ddm1
63.4031	EPICAT	ddm1
0.858908	EPICAT	ddm1
14.4062	EPICAT	ddm1
0.585619	EPICAT	ddm1
0.585619	EPICAT	ddm1
2.96714	EPICAT	ddm1
2.06919	EPICAT	ddm1
1.21028	EPICAT	ddm1
4.21646	EPICAT	ddm1
13.9377	EPICAT	ddm1
6.91031	EPICAT	ddm1
4.21646	EPICAT	ddm1
0.390413	EPICAT	ddm1
1.01507	EPICAT	ddm1
0.429454	EPICAT	ddm1
3.66988	EPICAT	ddm1
2.34248	EPICAT	ddm1
0.819867	EPICAT	ddm1
3.39659	EPICAT	ddm1
1.56165	EPICAT	ddm1
0.390413	EPICAT	ddm1
3.1233	EPICAT	ddm1
1.56165	EPICAT	ddm1
1.95206	EPICAT	ddm1
1.1322	EPICAT	ddm1
0.936991	EPICAT	ddm1
0.702743	EPICAT	ddm1
8.70621	EPICAT	ddm1
20.2624	EPICAT	ddm1
1.09316	EPICAT	ddm1
2.38152	EPICAT	ddm1
7.33976	EPICAT	ddm1
10.4631	EPICAT	ddm1
1.60069	EPICAT	ddm1
0.858908	EPICAT	ddm1
18.8179	EPICAT	ddm1
24.8303	EPICAT	ddm1
0.858908	EPICAT	ddm1
1.95206	EPICAT	ddm1
0.546578	EPICAT	ddm1
1.1322	EPICAT	ddm1
2.22535	EPICAT	ddm1
2.10823	EPICAT	ddm1
9.60416	EPICAT	ddm1
3.31851	EPICAT	ddm1
1.52261	EPICAT	ddm1
0.741785	EPICAT	ddm1
4.95824	EPICAT	ddm1
10.5802	EPICAT	ddm1
0.429454	EPICAT	ddm1
12.337	EPICAT	ddm1
0.858908	EPICAT	ddm1
33.4193	EPICAT	ddm1
1.09316	EPICAT	ddm1
0.468495	EPICAT	ddm1
0.741785	EPICAT	ddm1
16.7487	EPICAT	ddm1
0.468495	EPICAT	ddm1
9.76032	EPICAT	ddm1
0.585619	EPICAT	ddm1
2.06919	EPICAT	ddm1
2.9281	EPICAT	ddm1
6.28565	EPICAT	ddm1
0.429454	EPICAT	ddm1
1.52261	EPICAT	ddm1
11.7905	EPICAT	ddm1
8.43292	EPICAT	ddm1
0.468495	EPICAT	ddm1
1.3274	EPICAT	ddm1
4.02125	EPICAT	ddm1
4.84112	EPICAT	ddm1
9.52608	EPICAT	ddm1
12.4542	EPICAT	ddm1
12.2199	EPICAT	ddm1
7.33976	EPICAT	ddm1
0.702743	EPICAT	ddm1
67.0729	EPICAT	ddm1
0.976032	EPICAT	ddm1
1.87398	EPICAT	ddm1
5.66099	EPICAT	ddm1
2.14727	EPICAT	ddm1
0.546578	EPICAT	ddm1
12.0247	EPICAT	ddm1
0.624661	EPICAT	ddm1
20.6528	EPICAT	ddm1
0.780826	EPICAT	ddm1
1.52261	EPICAT	ddm1
15.1871	EPICAT	ddm1
4.88016	EPICAT	ddm1
4.17742	EPICAT	ddm1
0.780826	EPICAT	ddm1
3.98221	EPICAT	ddm1
0.546578	EPICAT	ddm1
7.22264	EPICAT	ddm1
3.1233	EPICAT	ddm1
1.48357	EPICAT	ddm1
4.88016	EPICAT	ddm1
4.13838	EPICAT	ddm1
2.06919	EPICAT	ddm1
1.48357	EPICAT	ddm1
1.05411	EPICAT	ddm1
0.819867	EPICAT	ddm1
1.71782	EPICAT	ddm1
3.78701	EPICAT	ddm1
0.89795	EPICAT	ddm1
0.858908	EPICAT	ddm1
1.09316	EPICAT	ddm1
2.69385	EPICAT	ddm1
3.1233	EPICAT	ddm1
0.507537	EPICAT	ddm1
2.49864	EPICAT	ddm1
2.10823	EPICAT	ddm1
0.89795	EPICAT	ddm1
0.936991	EPICAT	ddm1
3.66988	EPICAT	ddm1
0.585619	EPICAT	ddm1
0.624661	EPICAT	ddm1
0.546578	EPICAT	ddm1
4.76304	EPICAT	ddm1
10.7754	EPICAT	ddm1
0.390413	EPICAT	ddm1
12.6494	EPICAT	ddm1
0.780826	EPICAT	ddm1
7.76922	EPICAT	ddm1
0.663702	EPICAT	ddm1
12.4151	EPICAT	ddm1
0.585619	EPICAT	ddm1
0.390413	EPICAT	ddm1
17.8028	EPICAT	ddm1
3.39659	EPICAT	ddm1
13.4302	EPICAT	ddm1
8.66717	EPICAT	ddm1
0.390413	EPICAT	ddm1
3.51372	EPICAT	ddm1
4.84112	EPICAT	ddm1
20.3796	EPICAT	ddm1
0.546578	EPICAT	ddm1
0.585619	EPICAT	ddm1
4.60687	EPICAT	ddm1
1.87398	EPICAT	ddm1
0.585619	EPICAT	ddm1
3.24043	EPICAT	ddm1
0.624661	EPICAT	ddm1
0.936991	EPICAT	ddm1
7.53497	EPICAT	ddm1
1.44453	EPICAT	ddm1
5.23153	EPICAT	ddm1
0.585619	EPICAT	ddm1
24.5179	EPICAT	ddm1
0.585619	EPICAT	ddm1
0.702743	EPICAT	ddm1
1.7959	EPICAT	ddm1
1.48357	EPICAT	ddm1
2.57673	EPICAT	ddm1
3.16234	EPICAT	ddm1
0.390413	EPICAT	ddm1
99.1649	EPICAT	ddm1
1.7959	EPICAT	ddm1
1.44453	EPICAT	ddm1
23.2296	EPICAT	ddm1
7.8473	EPICAT	ddm1
6.91031	EPICAT	ddm1
41.618	EPICAT	ddm1
0.741785	EPICAT	ddm1
15.109	EPICAT	ddm1
4.17742	EPICAT	ddm1
1.44453	EPICAT	ddm1
6.32469	EPICAT	ddm1
20.848	EPICAT	ddm1
0.858908	EPICAT	ddm1
114.469	EPICAT	ddm1
5.03633	EPICAT	ddm1
2.10823	EPICAT	ddm1
3.74796	EPICAT	ddm1
0.546578	EPICAT	ddm1
1.05411	EPICAT	ddm1
0.351372	EPICAT	ddm1
10.9706	EPICAT	ddm1
3.51372	EPICAT	ddm1
1.28836	EPICAT	ddm1
0.390413	EPICAT	ddm1
0.468495	EPICAT	ddm1
4.29454	EPICAT	ddm1
1.95206	EPICAT	ddm1
14.9138	EPICAT	ddm1
0.468495	EPICAT	ddm1
109.081	EPICAT	ddm1
0.663702	EPICAT	ddm1
7.02743	EPICAT	ddm1
0.546578	EPICAT	ddm1
0.546578	EPICAT	ddm1
6.67606	EPICAT	ddm1
1.52261	EPICAT	ddm1
1.1322	EPICAT	ddm1
1.09316	EPICAT	ddm1
1.40549	EPICAT	ddm1
1.91302	EPICAT	ddm1
1.56165	EPICAT	ddm1
0.468495	EPICAT	ddm1
0.585619	EPICAT	ddm1
27.6803	EPICAT	ddm1
7.06647	EPICAT	ddm1
0.546578	EPICAT	ddm1
0.780826	EPICAT	ddm1
4.41167	EPICAT	ddm1
0.780826	EPICAT	ddm1
1.21028	EPICAT	ddm1
0.858908	EPICAT	ddm1
8.39388	EPICAT	ddm1
0.819867	EPICAT	ddm1
3.86509	EPICAT	ddm1
2.65481	EPICAT	ddm1
3.94317	EPICAT	ddm1
10.8925	EPICAT	ddm1
8.39388	EPICAT	ddm1
1.56165	EPICAT	ddm1
0.663702	EPICAT	ddm1
13.6254	EPICAT	ddm1
0.741785	EPICAT	ddm1
7.49593	EPICAT	ddm1
0.624661	EPICAT	ddm1
0.507537	EPICAT	ddm1
0.624661	EPICAT	ddm1
3.24043	EPICAT	ddm1
1.17124	EPICAT	ddm1
0.468495	EPICAT	ddm1
33.2241	EPICAT	ddm1
4.2555	EPICAT	ddm1
0.741785	EPICAT	ddm1
4.45071	EPICAT	ddm1
11.7124	EPICAT	ddm1
5.23153	EPICAT	ddm1
2.14727	EPICAT	ddm1
0.429454	EPICAT	ddm1
0.858908	EPICAT	ddm1
7.26168	EPICAT	ddm1
2.57673	EPICAT	ddm1
5.27057	EPICAT	ddm1
5.27057	EPICAT	ddm1
0.624661	EPICAT	ddm1
1.1322	EPICAT	ddm1
19.0131	EPICAT	ddm1
7.65209	EPICAT	ddm1
0.468495	EPICAT	ddm1
5.30962	EPICAT	ddm1
2.61577	EPICAT	ddm1
1.71782	EPICAT	ddm1
3.04522	EPICAT	ddm1
0.89795	EPICAT	ddm1
11.0487	EPICAT	ddm1
21.3556	EPICAT	ddm1
0.585619	EPICAT	ddm1
23.1124	EPICAT	ddm1
1.91302	EPICAT	ddm1
40.5249	EPICAT	ddm1
0.429454	EPICAT	ddm1
4.02125	EPICAT	ddm1
0.351372	EPICAT	ddm1
7.45689	EPICAT	ddm1
4.80208	EPICAT	ddm1
5.66099	EPICAT	ddm1
9.72128	EPICAT	ddm1
0.936991	EPICAT	ddm1
1.1322	EPICAT	ddm1
20.6138	EPICAT	ddm1
6.01236	EPICAT	ddm1
1.75686	EPICAT	ddm1
2.96714	EPICAT	ddm1
0.390413	EPICAT	ddm1
0.468495	EPICAT	ddm1
2.26439	EPICAT	ddm1
0.663702	EPICAT	ddm1
0.390413	EPICAT	ddm1
1.21028	EPICAT	ddm1
48.7235	EPICAT	ddm1
0.585619	EPICAT	ddm1
12.8055	EPICAT	ddm1
2.61577	EPICAT	ddm1
3.63084	EPICAT	ddm1
5.07537	EPICAT	ddm1
0.468495	EPICAT	ddm1
0.390413	EPICAT	ddm1
4.56783	EPICAT	ddm1
0.585619	EPICAT	ddm1
6.09044	EPICAT	ddm1
0.31233	EPICAT	ddm1
0.546578	EPICAT	ddm1
4.99729	EPICAT	ddm1
3.94317	EPICAT	ddm1
0.819867	EPICAT	ddm1
1.24932	EPICAT	ddm1
5.03633	EPICAT	ddm1
7.57401	EPICAT	ddm1
29.8666	EPICAT	ddm1
0.390413	EPICAT	ddm1
0.663702	EPICAT	ddm1
2.73289	EPICAT	ddm1
0.546578	EPICAT	ddm1
3.31851	EPICAT	ddm1
5.11441	EPICAT	ddm1
2.14727	EPICAT	ddm1
0.351372	EPICAT	ddm1
1.52261	EPICAT	ddm1
44.0776	EPICAT	ddm1
2.69385	EPICAT	ddm1
0.351372	EPICAT	ddm1
0.858908	EPICAT	ddm1
2.96714	EPICAT	ddm1
0.936991	EPICAT	ddm1
0.663702	EPICAT	ddm1
1.52261	EPICAT	ddm1
0.624661	EPICAT	ddm1
5.23153	EPICAT	ddm1
0.507537	EPICAT	ddm1
6.0514	EPICAT	ddm1
9.29183	EPICAT	ddm1
0.741785	EPICAT	ddm1
3.94317	EPICAT	ddm1
0.976032	EPICAT	ddm1
1.09316	EPICAT	ddm1
0.663702	EPICAT	ddm1
47.8646	EPICAT	ddm1
0.507537	EPICAT	ddm1
1.01507	EPICAT	ddm1
1.21028	EPICAT	ddm1
7.69113	EPICAT	ddm1
0.390413	EPICAT	ddm1
0.390413	EPICAT	ddm1
0.429454	EPICAT	ddm1
0.780826	EPICAT	ddm1
4.48975	EPICAT	ddm1
2.38152	EPICAT	ddm1
0.546578	EPICAT	ddm1
2.61577	EPICAT	ddm1
18.3104	EPICAT	ddm1
4.09934	EPICAT	ddm1
14.2891	EPICAT	ddm1
5.42674	EPICAT	ddm1
2.30344	EPICAT	ddm1
11.0487	EPICAT	ddm1
2.9281	EPICAT	ddm1
1.01507	EPICAT	ddm1
0.390413	EPICAT	ddm1
0.429454	EPICAT	ddm1
0.468495	EPICAT	ddm1
0.390413	EPICAT	ddm1
4.68495	EPICAT	ddm1
1.05411	EPICAT	ddm1
17.3734	EPICAT	ddm1
0.858908	EPICAT	ddm1
1.40549	EPICAT	ddm1
4.45071	EPICAT	ddm1
2.03015	EPICAT	ddm1
3.98221	EPICAT	ddm1
1.44453	EPICAT	ddm1
0.546578	EPICAT	ddm1
0.702743	EPICAT	ddm1
1.1322	EPICAT	ddm1
0.858908	EPICAT	ddm1
0.585619	EPICAT	ddm1
1.28836	EPICAT	ddm1
0.468495	EPICAT	ddm1
1.21028	EPICAT	ddm1
1.01507	EPICAT	ddm1
0.780826	EPICAT	ddm1
5.93428	EPICAT	ddm1
0.976032	EPICAT	ddm1
3.00618	EPICAT	ddm1
8.55004	EPICAT	ddm1
5.54386	EPICAT	ddm1
0.390413	EPICAT	ddm1
0.507537	EPICAT	ddm1
1.36645	EPICAT	ddm1
0.468495	EPICAT	ddm1
0.780826	EPICAT	ddm1
2.30344	EPICAT	ddm1
7.02743	EPICAT	ddm1
0.976032	EPICAT	ddm1
1.52261	EPICAT	ddm1
0.663702	EPICAT	ddm1
8.27675	EPICAT	ddm1
0.624661	EPICAT	ddm1
0.89795	EPICAT	ddm1
1.75686	EPICAT	ddm1
2.61577	EPICAT	ddm1
1.71782	EPICAT	ddm1
0.780826	EPICAT	ddm1
6.32469	EPICAT	ddm1
3.90413	EPICAT	ddm1
0.624661	EPICAT	ddm1
0.936991	EPICAT	ddm1
3.27947	EPICAT	ddm1
2.57673	EPICAT	ddm1
61.0215	EPICAT	ddm1
0.780826	EPICAT	ddm1
2.61577	EPICAT	ddm1
0.546578	EPICAT	ddm1
0.946339	ANNOTATED	ibm1
1.04492	ANNOTATED	ibm1
4.67255	ANNOTATED	ibm1
6.62438	ANNOTATED	ibm1
2.91788	ANNOTATED	ibm1
0.966055	ANNOTATED	ibm1
1.57723	ANNOTATED	ibm1
1.93211	ANNOTATED	ibm1
3.27276	ANNOTATED	ibm1
0.768901	ANNOTATED	ibm1
1.38008	ANNOTATED	ibm1
1.5378	ANNOTATED	ibm1
0.453454	ANNOTATED	ibm1
0.946339	ANNOTATED	ibm1
1.12378	ANNOTATED	ibm1
0.828047	ANNOTATED	ibm1
0.867478	ANNOTATED	ibm1
0.670324	ANNOTATED	ibm1
0.828047	ANNOTATED	ibm1
0.749185	ANNOTATED	ibm1
1.45894	ANNOTATED	ibm1
0.690039	ANNOTATED	ibm1
1.73496	ANNOTATED	ibm1
1.57723	ANNOTATED	ibm1
2.0504	ANNOTATED	ibm1
2.46443	ANNOTATED	ibm1
19.8534	ANNOTATED	ibm1
2.76016	ANNOTATED	ibm1
1.73496	ANNOTATED	ibm1
1.75467	ANNOTATED	ibm1
3.5882	ANNOTATED	ibm1
1.95182	ANNOTATED	ibm1
1.08435	ANNOTATED	ibm1
2.89816	ANNOTATED	ibm1
1.95182	ANNOTATED	ibm1
0.887193	ANNOTATED	ibm1
1.51809	ANNOTATED	ibm1
1.04492	ANNOTATED	ibm1
1.77439	ANNOTATED	ibm1
0.887193	ANNOTATED	ibm1
0.650608	ANNOTATED	ibm1
1.16321	ANNOTATED	ibm1
1.63638	ANNOTATED	ibm1
3.0756	ANNOTATED	ibm1
0.887193	ANNOTATED	ibm1
1.06463	ANNOTATED	ibm1
1.41951	ANNOTATED	ibm1
1.10406	ANNOTATED	ibm1
2.24756	ANNOTATED	ibm1
0.808332	ANNOTATED	ibm1
0.532316	ANNOTATED	ibm1
1.18292	ANNOTATED	ibm1
1.39979	ANNOTATED	ibm1
1.63638	ANNOTATED	ibm1
1.57723	ANNOTATED	ibm1
4.12052	ANNOTATED	ibm1
1.24207	ANNOTATED	ibm1
1.45894	ANNOTATED	ibm1
0.709754	ANNOTATED	ibm1
0.808332	ANNOTATED	ibm1
0.611177	ANNOTATED	ibm1
1.06463	ANNOTATED	ibm1
0.768901	ANNOTATED	ibm1
0.315446	ANNOTATED	ibm1
0.847762	ANNOTATED	ibm1
0.768901	ANNOTATED	ibm1
0.650608	ANNOTATED	ibm1
0.709754	ANNOTATED	ibm1
1.63638	ANNOTATED	ibm1
2.08983	ANNOTATED	ibm1
1.06463	ANNOTATED	ibm1
1.16321	ANNOTATED	ibm1
0.788616	ANNOTATED	ibm1
1.75467	ANNOTATED	ibm1
1.20264	ANNOTATED	ibm1
1.83353	ANNOTATED	ibm1
1.51809	ANNOTATED	ibm1
3.29247	ANNOTATED	ibm1
0.788616	ANNOTATED	ibm1
4.79084	ANNOTATED	ibm1
0.47317	ANNOTATED	ibm1
0.887193	ANNOTATED	ibm1
2.14898	ANNOTATED	ibm1
0.906909	ANNOTATED	ibm1
0.926624	ANNOTATED	ibm1
1.55752	ANNOTATED	ibm1
0.847762	ANNOTATED	ibm1
2.08983	ANNOTATED	ibm1
1.43922	ANNOTATED	ibm1
0.946339	EPICAT	ibm1
1.71524	EPICAT	ibm1
4.06137	EPICAT	ibm1
2.14898	EPICAT	ibm1
0.335162	EPICAT	ibm1
1.0252	EPICAT	ibm1
1.5378	EPICAT	ibm1
0.828047	EPICAT	ibm1
1.38008	EPICAT	ibm1
1.77439	EPICAT	ibm1
1.34065	EPICAT	ibm1
4.39653	EPICAT	ibm1
0.808332	EPICAT	ibm1
1.43922	EPICAT	ibm1
1.08435	EPICAT	ibm1
1.32093	EPICAT	ibm1
0.690039	EPICAT	ibm1
0.72947	EPICAT	ibm1
0.828047	EPICAT	ibm1
0.906909	EPICAT	ibm1
1.12378	EPICAT	ibm1
1.32093	EPICAT	ibm1
0.611177	EPICAT	ibm1
0.847762	EPICAT	ibm1
0.571747	EPICAT	ibm1
1.89268	EPICAT	ibm1
1.26179	EPICAT	ibm1
0.709754	EPICAT	ibm1
0.887193	EPICAT	ibm1
1.00549	EPICAT	ibm1
1.41951	EPICAT	ibm1
0.966055	EPICAT	ibm1
28.5479	EPICAT	ibm1
2.03069	EPICAT	ibm1
1.63638	EPICAT	ibm1
1.57723	EPICAT	ibm1
5.30344	EPICAT	ibm1
2.07012	EPICAT	ibm1
0.788616	EPICAT	ibm1
1.59695	EPICAT	ibm1
5.91462	EPICAT	ibm1
1.81382	EPICAT	ibm1
1.34065	EPICAT	ibm1
1.36036	EPICAT	ibm1
1.16321	EPICAT	ibm1
0.966055	EPICAT	ibm1
0.98577	EPICAT	ibm1
2.83902	EPICAT	ibm1
1.34065	EPICAT	ibm1
1.14349	EPICAT	ibm1
1.18292	EPICAT	ibm1
1.75467	EPICAT	ibm1
1.71524	EPICAT	ibm1
0.946339	EPICAT	ibm1
5.85547	EPICAT	ibm1
1.04492	EPICAT	ibm1
1.45894	EPICAT	ibm1
2.07012	EPICAT	ibm1
1.12378	EPICAT	ibm1
2.46443	EPICAT	ibm1
0.867478	EPICAT	ibm1
0.611177	EPICAT	ibm1
1.22235	EPICAT	ibm1
1.18292	EPICAT	ibm1
0.828047	EPICAT	ibm1
1.24207	EPICAT	ibm1
0.47317	EPICAT	ibm1
1.55752	EPICAT	ibm1
1.65609	EPICAT	ibm1
0.749185	EPICAT	ibm1
1.20264	EPICAT	ibm1
2.36585	EPICAT	ibm1
1.06463	EPICAT	ibm1
0.650608	EPICAT	ibm1
1.39979	EPICAT	ibm1
2.12926	EPICAT	ibm1
1.14349	EPICAT	ibm1
1.32093	EPICAT	ibm1
8.89165	EPICAT	ibm1
0.926624	EPICAT	ibm1
0.571747	EPICAT	ibm1
31.6629	EPICAT	ibm1
0.828047	EPICAT	ibm1
0.571747	EPICAT	ibm1
1.89268	EPICAT	ibm1
1.69552	EPICAT	ibm1
2.16869	EPICAT	ibm1
0.335162	EPICAT	ibm1
1.5378	EPICAT	ibm1
1.10406	EPICAT	ibm1
1.14349	EPICAT	ibm1
1.36036	EPICAT	ibm1
1.24207	EPICAT	ibm1
1.22235	EPICAT	ibm1
1.34065	EPICAT	ibm1
1.47866	EPICAT	ibm1
3.86422	EPICAT	ibm1
0.966055	EPICAT	ibm1
1.5378	EPICAT	ibm1
1.63638	EPICAT	ibm1
2.08983	EPICAT	ibm1
1.63638	EPICAT	ibm1
1.22235	EPICAT	ibm1
2.0504	EPICAT	ibm1
3.92337	EPICAT	ibm1
1.10406	EPICAT	ibm1
1.55752	EPICAT	ibm1
1.38008	EPICAT	ibm1
0.709754	EPICAT	ibm1
0.966055	EPICAT	ibm1
1.2815	EPICAT	ibm1
1.20264	EPICAT	ibm1
1.63638	EPICAT	ibm1
1.77439	EPICAT	ibm1
0.709754	EPICAT	ibm1
1.89268	EPICAT	ibm1
0.847762	EPICAT	ibm1
1.26179	EPICAT	ibm1
1.55752	EPICAT	ibm1
1.06463	EPICAT	ibm1
1.36036	EPICAT	ibm1
0.808332	EPICAT	ibm1
1.73496	EPICAT	ibm1
0.867478	EPICAT	ibm1
1.30122	EPICAT	ibm1
3.35162	EPICAT	ibm1
1.20264	EPICAT	ibm1
0.749185	EPICAT	ibm1
1.7941	EPICAT	ibm1
0.808332	EPICAT	ibm1
1.0252	EPICAT	ibm1
1.73496	EPICAT	ibm1
1.67581	EPICAT	ibm1
1.30122	EPICAT	ibm1
2.563	EPICAT	ibm1
0.887193	EPICAT	ibm1
1.32093	EPICAT	ibm1
0.847762	EPICAT	ibm1
1.39979	EPICAT	ibm1
1.18292	EPICAT	ibm1
1.04492	EPICAT	ibm1
0.847762	EPICAT	ibm1
1.04492	EPICAT	ibm1
0.887193	EPICAT	ibm1
0.867478	EPICAT	ibm1
0.670324	EPICAT	ibm1
1.91239	EPICAT	ibm1
1.77439	EPICAT	ibm1
1.47866	EPICAT	ibm1
0.808332	EPICAT	ibm1
1.65609	EPICAT	ibm1
1.55752	EPICAT	ibm1
0.946339	EPICAT	ibm1
1.61666	EPICAT	ibm1
1.18292	EPICAT	ibm1
1.26179	EPICAT	ibm1
1.95182	EPICAT	ibm1
1.22235	EPICAT	ibm1
1.34065	EPICAT	ibm1
0.670324	EPICAT	ibm1
1.39979	EPICAT	ibm1
1.89268	EPICAT	ibm1
0.433739	EPICAT	ibm1
1.65609	EPICAT	ibm1
1.0252	EPICAT	ibm1
6.13149	EPICAT	ibm1
2.8193	EPICAT	ibm1
1.22235	EPICAT	ibm1
0.72947	EPICAT	ibm1
2.46443	EPICAT	ibm1
1.7941	EPICAT	ibm1
0.749185	EPICAT	ibm1
1.14349	EPICAT	ibm1
2.07012	EPICAT	ibm1
1.89268	EPICAT	ibm1
1.04492	EPICAT	ibm1
2.20813	EPICAT	ibm1
4.15995	EPICAT	ibm1
1.83353	EPICAT	ibm1
0.72947	EPICAT	ibm1
1.97154	EPICAT	ibm1
2.18841	EPICAT	ibm1
1.14349	EPICAT	ibm1
2.38556	EPICAT	ibm1
3.1939	EPICAT	ibm1
2.66158	EPICAT	ibm1
0.828047	EPICAT	ibm1
0.72947	EPICAT	ibm1
0.788616	EPICAT	ibm1
1.20264	EPICAT	ibm1
2.3067	EPICAT	ibm1
1.2815	EPICAT	ibm1
1.77439	EPICAT	ibm1
0.966055	EPICAT	ibm1
0.828047	EPICAT	ibm1
0.670324	EPICAT	ibm1
1.00549	EPICAT	ibm1
2.68129	EPICAT	ibm1
0.867478	EPICAT	ibm1
3.11503	EPICAT	ibm1
1.00549	EPICAT	ibm1
1.41717	ANNOTATED	met1
2.50477	ANNOTATED	met1
0.659149	ANNOTATED	met1
8.27232	ANNOTATED	met1
1.94449	ANNOTATED	met1
1.05464	ANNOTATED	met1
1.7797	ANNOTATED	met1
1.02168	ANNOTATED	met1
1.25238	ANNOTATED	met1
0.790979	ANNOTATED	met1
1.71379	ANNOTATED	met1
0.856893	ANNOTATED	met1
17.797	ANNOTATED	met1
1.38421	ANNOTATED	met1
1.35126	ANNOTATED	met1
0.329574	ANNOTATED	met1
1.48308	ANNOTATED	met1
1.84562	ANNOTATED	met1
0.362532	ANNOTATED	met1
2.37294	ANNOTATED	met1
0.922808	ANNOTATED	met1
2.37294	ANNOTATED	met1
9.62357	ANNOTATED	met1
0.527319	ANNOTATED	met1
4.647	ANNOTATED	met1
1.64787	ANNOTATED	met1
3.69123	ANNOTATED	met1
0.988723	ANNOTATED	met1
1.21943	ANNOTATED	met1
1.41717	ANNOTATED	met1
1.05464	ANNOTATED	met1
9.09625	ANNOTATED	met1
3.72419	ANNOTATED	met1
0.560277	ANNOTATED	met1
1.48308	ANNOTATED	met1
0.856893	ANNOTATED	met1
2.83434	ANNOTATED	met1
7.08585	ANNOTATED	met1
2.40589	ANNOTATED	met1
0.428447	ANNOTATED	met1
1.68083	ANNOTATED	met1
1.38421	ANNOTATED	met1
21.8508	ANNOTATED	met1
1.64787	ANNOTATED	met1
26.8603	ANNOTATED	met1
0.758021	ANNOTATED	met1
14.3365	ANNOTATED	met1
4.15264	ANNOTATED	met1
0.922808	ANNOTATED	met1
1.91153	ANNOTATED	met1
10.6453	ANNOTATED	met1
6.16304	ANNOTATED	met1
47.4587	ANNOTATED	met1
0.362532	ANNOTATED	met1
25.1795	ANNOTATED	met1
0.395489	ANNOTATED	met1
0.428447	ANNOTATED	met1
35.2315	ANNOTATED	met1
0.593234	ANNOTATED	met1
2.04336	ANNOTATED	met1
5.43798	ANNOTATED	met1
1.48308	ANNOTATED	met1
0.494362	ANNOTATED	met1
0.922808	ANNOTATED	met1
31.4414	ANNOTATED	met1
1.0876	ANNOTATED	met1
0.988723	ANNOTATED	met1
1.7797	ANNOTATED	met1
3.39462	ANNOTATED	met1
0.362532	ANNOTATED	met1
1.02168	ANNOTATED	met1
8.66781	ANNOTATED	met1
1.18647	ANNOTATED	met1
1.84562	ANNOTATED	met1
1.74674	ANNOTATED	met1
1.61491	ANNOTATED	met1
2.14223	ANNOTATED	met1
0.626191	ANNOTATED	met1
3.03208	ANNOTATED	met1
6.55853	ANNOTATED	met1
1.35126	ANNOTATED	met1
4.28447	ANNOTATED	met1
0.659149	ANNOTATED	met1
1.3183	ANNOTATED	met1
15.2923	ANNOTATED	met1
1.48308	ANNOTATED	met1
7.84387	ANNOTATED	met1
0.659149	ANNOTATED	met1
2.76843	ANNOTATED	met1
1.15351	ANNOTATED	met1
1.28534	ANNOTATED	met1
0.362532	ANNOTATED	met1
0.790979	ANNOTATED	met1
1.18647	ANNOTATED	met1
0.494362	ANNOTATED	met1
1.94449	ANNOTATED	met1
1.28534	ANNOTATED	met1
0.988723	ANNOTATED	met1
0.494362	ANNOTATED	met1
4.44925	ANNOTATED	met1
2.07632	ANNOTATED	met1
0.856893	ANNOTATED	met1
1.02168	ANNOTATED	met1
1.15351	ANNOTATED	met1
0.461404	ANNOTATED	met1
3.82306	ANNOTATED	met1
1.3183	ANNOTATED	met1
0.329574	ANNOTATED	met1
0.758021	ANNOTATED	met1
1.94449	ANNOTATED	met1
2.76843	ANNOTATED	met1
38.1318	ANNOTATED	met1
0.758021	ANNOTATED	met1
1.3183	ANNOTATED	met1
0.692106	ANNOTATED	met1
0.823936	ANNOTATED	met1
0.659149	ANNOTATED	met1
2.27406	ANNOTATED	met1
1.68083	ANNOTATED	met1
1.81266	ANNOTATED	met1
1.81266	ANNOTATED	met1
1.45013	ANNOTATED	met1
1.64787	ANNOTATED	met1
1.48308	ANNOTATED	met1
1.3183	ANNOTATED	met1
3.49349	ANNOTATED	met1
2.14223	ANNOTATED	met1
1.7797	ANNOTATED	met1
0.560277	ANNOTATED	met1
2.37294	ANNOTATED	met1
22.7077	ANNOTATED	met1
1.12055	ANNOTATED	met1
24.3555	ANNOTATED	met1
2.83434	ANNOTATED	met1
2.30702	ANNOTATED	met1
2.99913	ANNOTATED	met1
2.53772	ANNOTATED	met1
0.494362	ANNOTATED	met1
2.14223	ANNOTATED	met1
0.461404	ANNOTATED	met1
6.45966	ANNOTATED	met1
7.11881	ANNOTATED	met1
8.2064	ANNOTATED	met1
83.0528	ANNOTATED	met1
2.57068	ANNOTATED	met1
0.428447	ANNOTATED	met1
0.988723	ANNOTATED	met1
0.494362	ANNOTATED	met1
5.73459	ANNOTATED	met1
0.626191	ANNOTATED	met1
0.593234	ANNOTATED	met1
7.87683	ANNOTATED	met1
5.56981	ANNOTATED	met1
1.48308	ANNOTATED	met1
1.12055	ANNOTATED	met1
0.593234	ANNOTATED	met1
0.823936	ANNOTATED	met1
10.1838	ANNOTATED	met1
5.56981	ANNOTATED	met1
1.0876	ANNOTATED	met1
1.12055	ANNOTATED	met1
1.7797	ANNOTATED	met1
2.73547	ANNOTATED	met1
0.988723	ANNOTATED	met1
2.76843	ANNOTATED	met1
1.21943	ANNOTATED	met1
1.28534	ANNOTATED	met1
51.4795	ANNOTATED	met1
0.527319	ANNOTATED	met1
6.52557	ANNOTATED	met1
3.75715	ANNOTATED	met1
5.07545	ANNOTATED	met1
2.10928	ANNOTATED	met1
8.79964	ANNOTATED	met1
1.81266	EPICAT	met1
1.28534	EPICAT	met1
2.93321	EPICAT	met1
3.62532	EPICAT	met1
0.395489	EPICAT	met1
4.91066	EPICAT	met1
1.71379	EPICAT	met1
0.758021	EPICAT	met1
0.395489	EPICAT	met1
6.55853	EPICAT	met1
0.626191	EPICAT	met1
4.647	EPICAT	met1
1.71379	EPICAT	met1
0.494362	EPICAT	met1
1.05464	EPICAT	met1
0.362532	EPICAT	met1
16.5776	EPICAT	met1
1.48308	EPICAT	met1
3.39462	EPICAT	met1
36.6157	EPICAT	met1
1.18647	EPICAT	met1
1.05464	EPICAT	met1
11.0407	EPICAT	met1
0.494362	EPICAT	met1
4.84474	EPICAT	met1
0.560277	EPICAT	met1
2.14223	EPICAT	met1
1.25238	EPICAT	met1
111.792	EPICAT	met1
1.02168	EPICAT	met1
1.64787	EPICAT	met1
0.856893	EPICAT	met1
27.2228	EPICAT	met1
0.659149	EPICAT	met1
4.71291	EPICAT	met1
25.542	EPICAT	met1
24.817	EPICAT	met1
0.494362	EPICAT	met1
0.494362	EPICAT	met1
0.494362	EPICAT	met1
1.18647	EPICAT	met1
1.02168	EPICAT	met1
0.955766	EPICAT	met1
1.84562	EPICAT	met1
0.428447	EPICAT	met1
1.51604	EPICAT	met1
0.329574	EPICAT	met1
4.4163	EPICAT	met1
0.362532	EPICAT	met1
5.47094	EPICAT	met1
9.88723	EPICAT	met1
1.549	EPICAT	met1
79.1967	EPICAT	met1
9.65653	EPICAT	met1
0.362532	EPICAT	met1
16.281	EPICAT	met1
0.362532	EPICAT	met1
4.38334	EPICAT	met1
3.16391	EPICAT	met1
1.0876	EPICAT	met1
0.725064	EPICAT	met1
0.626191	EPICAT	met1
0.362532	EPICAT	met1
0.428447	EPICAT	met1
15.8855	EPICAT	met1
6.32783	EPICAT	met1
1.7797	EPICAT	met1
0.395489	EPICAT	met1
6.32783	EPICAT	met1
3.13096	EPICAT	met1
4.15264	EPICAT	met1
11.0407	EPICAT	met1
2.20815	EPICAT	met1
143.398	EPICAT	met1
15.6548	EPICAT	met1
0.461404	EPICAT	met1
0.395489	EPICAT	met1
10.085	EPICAT	met1
0.758021	EPICAT	met1
1.15351	EPICAT	met1
17.9948	EPICAT	met1
0.527319	EPICAT	met1
10.085	EPICAT	met1
1.45013	EPICAT	met1
0.988723	EPICAT	met1
0.889851	EPICAT	met1
5.76755	EPICAT	met1
0.362532	EPICAT	met1
13.3148	EPICAT	met1
2.73547	EPICAT	met1
1.18647	EPICAT	met1
0.395489	EPICAT	met1
2.07632	EPICAT	met1
3.95489	EPICAT	met1
14.4024	EPICAT	met1
3.3287	EPICAT	met1
0.725064	EPICAT	met1
13.4466	EPICAT	met1
0.461404	EPICAT	met1
0.692106	EPICAT	met1
1.7797	EPICAT	met1
0.362532	EPICAT	met1
9.35991	EPICAT	met1
4.38334	EPICAT	met1
1.35126	EPICAT	met1
0.329574	EPICAT	met1
3.13096	EPICAT	met1
0.527319	EPICAT	met1
6.82219	EPICAT	met1
5.86642	EPICAT	met1
0.922808	EPICAT	met1
0.428447	EPICAT	met1
0.889851	EPICAT	met1
1.35126	EPICAT	met1
1.02168	EPICAT	met1
11.1067	EPICAT	met1
[truncated: 2,330 more rows]

[truncated: 4 more sheets: Supplementary Figure 6c, Supplementary Figure 7d, Supplementary Figure 14b, Supplementary Figure 14c]
